# Supplementary material for: Distinct functions and transcriptional signatures in orally induced regulatory T cell populations
Source: Front Immunol. 2023 Oct 26;14:1278184. doi: 10.3389/fimmu.2023.1278184 (PMC10637621; doi:10.3389/fimmu.2023.1278184)
Supplement: Supplementary file 1 [file DataSheet_1.xlsx]

## Sheet: DE_batchcorrected_merged
	baseMean	log2FoldChange	lfcSE	stat	pvalue	padj
2021-03-02	4087.4	-0.61982	0.28542	-2.17161	0.0298854	0.0788997
Mrpl15	1847.9	0.075675	0.342374	0.22103	0.825069	0.892238
Lypla1	3734.41	0.485416	0.294123	1.65038	0.0988643	0.202961
Tcea1	2378.82	0.0191772	0.326282	0.0587751	0.953131	0.974072
Atp6v1h	3231.3	0.0845157	0.381124	0.221754	0.824505	0.892
Rb1cc1	2245.96	-0.228782	0.321919	-0.710683	0.477281	0.631826
Pcmtd1	806.677	-1.77689	0.407109	-4.36464	1.27331e-05	8.97703e-05
Rrs1	1037.76	-0.454443	0.378214	-1.20155	0.229538	0.378538
Adhfe1	25.3071	3.46757	2.5288	1.37123	0.170303	0.304808
Vcpip1	2142.9	0.363241	0.355698	1.02121	0.307157	0.465597
Sgk3	3622.65	2.81425	0.320888	8.77018	1.7838e-18	5.13569e-17
Snhg6	206.142	1.74082	0.677498	2.56948	0.0101851	0.0330839
Ppp1r42	56.0427	3.74772	1.24826	3.00234	0.00267909	0.0107024
Cops5	2986.62	0.950052	0.323808	2.934	0.00334628	0.0129291
Cspp1	325.34	0.323538	0.604524	0.535194	0.592516	0.726936
Arfgef1	1567.37	-0.786201	0.355112	-2.21395	0.0268321	0.0724933
Slco5a1	16.9799	2.05675	2.83099	0.726514	0.467524	0.623071
Ncoa2	1557.71	-1.22255	0.352533	-3.46789	0.000524561	0.00258153
Tram1	9593.8	-0.195587	0.275141	-0.710863	0.477169	0.631794
Lactb2	391.949	0.384459	0.526256	0.730555	0.465051	0.620844
Terf1	887.272	-0.614469	0.395283	-1.5545	0.120065	0.234584
Rpl7	23438.1	-0.456411	0.289081	-1.57883	0.114375	0.225864
Rdh10	207.597	-0.0358847	0.778274	-0.0461081	0.963224	0.97979
Stau2	128.762	-0.479021	0.819063	-0.58484	0.558655	0.700651
Ube2w	1078.31	0.513296	0.393441	1.30463	0.192017	0.333671
Tceb1	2243.96	1.00562	0.312485	3.21814	0.00129023	0.00568022
Tmem70	1908.64	0.646564	0.355862	1.8169	0.0692329	0.153876
Ly96	440.743	2.06113	0.504245	4.08755	4.35949e-05	0.000277289
Il17f	11.6039	-5.60631	2.97599	-1.88385	0.0595856	0.137005
Mcm3	3810.28	1.23067	0.314128	3.91774	8.93823e-05	0.000531294
Paqr8	130.781	-1.08329	0.836856	-1.29448	0.1955	0.338014
Tram2	256.306	0.991713	0.620104	1.59927	0.109761	0.219069
Tmem14a	34.0425	-0.240139	1.56684	-0.153263	0.878191	0.927133
Kcnq5	97.8157	-1.78334	0.959707	-1.85821	0.0631395	0.143281
Ogfrl1	1870.77	3.76686	0.353836	10.6458	1.82442e-26	8.99885e-25
B3gat2	20.7438	-0.660877	1.91726	-0.3447	0.73032	0.828719
Smap1	1724.56	-1.4461	0.339868	-4.2549	2.09145e-05	0.000141424
Sdhaf4	1400.72	0.151995	0.345175	0.440342	0.659689	0.779145
Fam135a	92.6041	3.1815	1.11702	2.84819	0.0043968	0.0163013
Lmbrd1	1972.97	-0.456299	0.344484	-1.32459	0.185308	0.324991
4931408C20Rik	349.175	12.0104	4.00107	3.0018	0.00268392	0.0107153
Phf3	1015.95	-1.17429	0.408137	-2.8772	0.00401227	0.0151006
Ptp4a1	224.179	2.32402	0.73836	3.14755	0.00164646	0.00699866
Prim2	736.454	1.13741	0.443507	2.56457	0.0103304	0.0334395
Rab23	211.348	-1.88814	0.792879	-2.38137	0.0172483	0.0506748
Bag2	367.724	1.94619	0.566434	3.43586	0.000590672	0.00286218
Zfp451	767.645	-0.555548	0.437261	-1.27052	0.2039	0.348388
Bend6	60.5136	-0.690387	1.2076	-0.571702	0.567524	0.707574
Dst	270.031	-2.02002	0.933454	-2.16403	0.0304622	0.080099
Ccdc115	2116.09	0.413785	0.316534	1.30724	0.191132	0.332484
Imp4	4513.88	0.112951	0.288454	0.391572	0.695374	0.805569
Ptpn18	6529.55	0.39866	0.308376	1.29277	0.19609	0.338831
Arhgef4	519.125	-1.6276	0.488146	-3.33425	0.000855308	0.00397007
Fam168b	3476.4	-0.888403	0.290915	-3.05382	0.00225945	0.00923781
Plekhb2	4026.01	-0.543845	0.300362	-1.81063	0.0701974	0.15557
Hs6st1	678.82	0.188421	0.497907	0.378426	0.705114	0.812102
Uggt1	3877.65	0.0706207	0.287541	0.245602	0.80599	0.879831
Neurl3	2450.48	0.335619	0.324813	1.03327	0.301479	0.460193
Arid5a	4862.39	-0.348982	0.359903	-0.969654	0.332219	0.491448
Kansl3	1662.29	0.458755	0.333011	1.3776	0.168328	0.302188
Fer1l5	84.7644	2.21379	1.08301	2.04412	0.0409421	0.101509
Lman2l	740.883	1.26061	0.423523	2.97649	0.00291568	0.0114965
Cnnm4	316.627	1.85117	0.566066	3.27024	0.00107455	0.00483491
Cnnm3	665.74	-0.404049	0.542955	-0.744168	0.456775	0.612862
Ankrd23	329.1	-0.333408	0.590221	-0.564887	0.572151	0.71124
Ankrd39	782.884	-0.350237	0.443329	-0.790016	0.429519	0.58665
Sema4c	64.4142	-0.730576	1.2052	-0.606188	0.54439	0.68895
Cox5b	5269.84	1.02395	0.276879	3.69819	0.000217139	0.00118112
Actr1b	1966.02	-0.188937	0.322168	-0.586456	0.557569	0.699759
Zap70	3119.81	-5.09119	0.470382	-10.8235	2.66327e-27	1.38691e-25
Tmem131	1572.59	0.443934	0.385547	1.15144	0.249551	0.402502
Inpp4a	1542.96	-0.148071	0.341183	-0.433992	0.664294	0.782533
Coa5	3733.75	-0.179809	0.288989	-0.622198	0.533812	0.680926
Unc50	3707.58	0.798689	0.31033	2.57368	0.0100624	0.0327259
Mgat4a	433.246	-1.20555	0.502735	-2.39798	0.0164859	0.0488413
4930594C11Rik	40.129	2.16287	2.66385	0.811934	0.41683	0.574906
2010300C02Rik	29.6287	-4.56483	1.78628	-2.5555	0.0106036	0.0340973
Tsga10	201.698	3.44942	0.704206	4.89832	9.66617e-07	8.26334e-06
Lipt1	130.626	-1.69218	0.874859	-1.93424	0.0530841	0.124818
Mitd1	1201.8	-0.902991	0.359406	-2.51246	0.0119894	0.0377434
Mrpl30	2724.61	0.742285	0.308615	2.40522	0.0161628	0.0480778
Txndc9	3004.93	0.544021	0.30207	1.80098	0.0717067	0.158164
Eif5b	1325.18	-0.34383	0.35519	-0.968017	0.333036	0.491938
Rev1	824.348	0.476778	0.400658	1.18999	0.234052	0.384188
Aff3	689.929	-2.46056	0.45844	-5.36725	7.99475e-08	8.06322e-07
Chst10	1124.68	-3.79541	0.463313	-8.19189	2.57154e-16	6.2945e-15
Pdcl3	1219.78	-0.348829	0.375788	-0.928259	0.353273	0.513641
Npas2	9.53109	-6.5837	3.68655	-1.78587	0.0741204	0.162283
Rpl31	6119.39	0.265062	0.274804	0.964552	0.334769	0.494006
Tbc1d8	1291.23	3.28329	0.383054	8.57135	1.02277e-17	2.79677e-16
Cnot11	1138.43	-0.626672	0.368522	-1.7005	0.0890371	0.187408
Snord89	26.5753	2.55792	1.67476	1.52734	0.126677	0.243642
Rnf149	3125.99	1.74916	0.431958	4.04938	5.13538e-05	0.000319816
Creg2	18.8515	2.8236	2.43805	1.15814	0.246807	0.399308
Map4k4	1224.98	-0.00844544	0.381171	-0.0221566	0.982323	0.991502
Gm16894	78.0095	2.35615	1.08112	2.17935	0.0293053	0.0777843
Il1r2	1445.04	2.25175	0.555623	4.05266	5.06375e-05	0.000315784
Il1r1	170.389	-2.11868	0.888393	-2.38485	0.0170863	0.0502667
Il1rl2	105.463	1.50538	0.972377	1.54814	0.121588	0.236763
Il1rl1	181.312	-1.80039	0.79555	-2.26307	0.0236311	0.065289
Il18r1	843.773	-3.62629	0.495672	-7.3159	2.55654e-13	4.78748e-12
Il18rap	803.744	-0.0470198	0.449816	-0.104531	0.916748	0.950112
Mfsd9	112.242	0.323825	0.872648	0.371083	0.710576	0.815161
Mrps9	1406.96	0.238186	0.377814	0.630434	0.528411	0.676414
Tgfbrap1	685.502	-0.0289147	0.427321	-0.067665	0.946052	0.969566
AI597479	509.341	0.0667814	0.475045	0.140579	0.888202	0.93348
Fhl2	48.3501	-1.61303	1.26797	-1.27214	0.203325	0.347713
Nck2	969.887	-2.89342	0.641244	-4.51219	6.41622e-06	4.78144e-05
Uxs1	778.062	1.71555	0.417321	4.11088	3.94156e-05	0.00025317
Tpp2	3226.13	-0.6882	0.301659	-2.28138	0.0225258	0.0628462
Tex30	1376.3	1.45284	0.439091	3.30876	0.000937114	0.00429611
Kdelc1	539.514	0.859349	0.472761	1.81772	0.0691064	0.153699
Bivm	388.959	0.0269737	0.521362	0.051737	0.958738	0.9769
Ercc5	602.697	-0.788987	0.463719	-1.70143	0.0888615	0.187129
Col3a1	45.3753	3.23075	1.98942	1.62397	0.104383	0.211318
Wdr75	1152.81	-0.755849	0.38153	-1.9811	0.0475802	0.114452
Slc40a1	6781.42	1.60922	0.642101	2.50618	0.0122043	0.0382914
Slc39a10	517.003	-0.0495174	0.476699	-0.103876	0.917268	0.9505
Sdpr	59.8863	5.33931	1.80609	2.95627	0.00311381	0.0121785
Nabp1	1509.67	0.135233	0.463582	0.291712	0.770507	0.854818
Myo1b	14.0899	4.5172	2.79252	1.61761	0.105747	0.213241
Stat4	2114.82	-3.20241	0.362912	-8.82419	1.10258e-18	3.23136e-17
Stat1	23367.6	-1.80331	0.27756	-6.49703	8.19186e-11	1.18055e-09
Gls	2512.41	-0.628784	0.308592	-2.03759	0.0415908	0.102727
Nab1	2864.83	0.773011	0.347498	2.2245	0.0261146	0.0709213
Tmem194b	769.497	-0.407564	0.411305	-0.990906	0.321732	0.480857
Mfsd6	1221.77	1.11654	0.431767	2.58599	0.00971004	0.0317936
Inpp1	1097.11	-1.58823	0.389179	-4.08097	4.4849e-05	0.000284297
Hibch	914.689	0.591661	0.414519	1.42735	0.15348	0.281366
1700019D03Rik	21.1481	-3.17522	1.85483	-1.71186	0.0869226	0.183965
Pms1	545.287	-1.55782	0.45984	-3.38774	0.000704711	0.00333984
Ormdl1	2657.69	-0.0513407	0.320878	-0.16	0.872881	0.922869
Osgepl1	605.57	-0.398429	0.443536	-0.898301	0.369025	0.529186
Asnsd1	3620.25	0.720052	0.302656	2.37911	0.0173545	0.0509295
Dnah7a	371.716	-11.8355	4.00104	-2.95811	0.00309534	0.0121208
Stk17b	10237.6	-1.34301	0.358117	-3.75019	0.000176704	0.000983269
Ccdc150	12.9872	4.55446	2.90656	1.56696	0.117125	0.230321
Gtf3c3	808.176	-0.129408	0.437828	-0.295567	0.767561	0.852403
Pgap1	346.706	0.95594	0.549164	1.74072	0.081733	0.175042
Ankrd44	3490.63	-0.622327	0.338253	-1.83983	0.0657937	0.147993
Sf3b1	14942.4	-0.394293	0.27852	-1.41567	0.156871	0.286181
Coq10b	750.52	0.144863	0.455195	0.318244	0.7503	0.841456
Hspd1	3810.71	-0.118119	0.32879	-0.359252	0.719407	0.821197
Hspe1	3627.3	1.1228	0.377316	2.97574	0.00292279	0.0115141
Mob4	2066.76	0.278614	0.322758	0.863228	0.388012	0.547759
Rftn2	171.595	-2.54452	0.855535	-2.97419	0.00293765	0.0115657
Mars2	479.16	-0.186286	0.479773	-0.38828	0.697809	0.807361
Boll	19.039	-5.63218	2.42628	-2.32133	0.0202692	0.057791
Plcl1	197.685	-1.16089	0.728781	-1.59293	0.111176	0.221158
4930558J18Rik	94.7528	1.14444	0.941784	1.21518	0.224297	0.372526
1700066M21Rik	554.851	1.30794	0.460678	2.83917	0.00452316	0.0167106
Tyw5	359.717	1.05851	0.539923	1.96048	0.0499398	0.119052
9430016H08Rik	930.588	0.345833	0.397379	0.870285	0.384145	0.54387
Spats2l	41.4213	-6.08148	1.83991	-3.30531	0.000948702	0.00433887
Kctd18	427.99	-0.630927	0.511197	-1.23422	0.217123	0.364034
Sgol2a	280.76	3.03284	0.797212	3.80431	0.000142201	0.000804984
Bzw1	15648.9	0.108302	0.257636	0.420368	0.674217	0.789526
Clk1	8504.68	0.815987	0.357419	2.283	0.0224305	0.0626339
Ppil3	1115.64	-0.142735	0.369807	-0.385973	0.699517	0.808461
Nif3l1	1182.5	-0.391821	0.363263	-1.07862	0.280759	0.437258
Orc2	1418.97	-0.0124522	0.397109	-0.0313572	0.974985	0.987603
Fam126b	294.549	0.379311	0.620801	0.611003	0.541198	0.686762
Ndufb3	3202.57	1.13979	0.298636	3.81664	0.000135282	0.000768479
Gm20257	197.596	0.215142	0.687197	0.313072	0.754226	0.844627
Als2cr12	18.773	5.25695	2.48434	2.11604	0.0343417	0.0880157
Cflar	2236.86	-0.252327	0.381027	-0.662228	0.507825	0.658772
Casp8	6000.03	-0.836191	0.273225	-3.06045	0.00221003	0.0090641
Trak2	930.441	0.188182	0.403366	0.46653	0.640836	0.766295
Stradb	924.732	0.500927	0.393666	1.27247	0.203207	0.347704
Tmem237	273.431	-0.544589	0.656474	-0.829567	0.406784	0.566248
Als2	406.91	-1.08946	0.539665	-2.01878	0.0435103	0.106662
Fzd7	59.176	9.08195	2.03183	4.46984	7.82785e-06	5.75466e-05
Sumo1	8353.76	0.53972	0.297557	1.81384	0.0697029	0.154699
Nop58	2369.88	-0.459841	0.311194	-1.47767	0.139497	0.261789
Bmpr2	85.1464	0.860476	0.98604	0.872659	0.382849	0.542757
Fam117b	1898.44	0.183604	0.420492	0.436641	0.662372	0.781043
Wdr12	1306.96	-0.00141561	0.37321	-0.00379306	0.996974	0.998884
Carf	126.78	0.0465809	0.823339	0.0565757	0.954883	0.975252
Nbeal1	233.192	-0.0817019	0.64479	-0.126711	0.899169	0.940093
Cyp20a1	666.708	-0.0614999	0.447799	-0.137338	0.890763	0.935645
Abi2	439.91	-0.657721	0.584637	-1.12501	0.260586	0.414897
Raph1	252.21	3.11094	0.707037	4.39997	1.08267e-05	7.7373e-05
Cd28	4375.53	-4.11684	0.37407	-11.0055	3.59379e-28	1.94915e-26
Ctla4	4110.91	-4.27132	0.549227	-7.77696	7.42894e-15	1.59186e-13
Icos	2784.9	-4.57046	0.661627	-6.90791	4.91845e-12	8.0261e-11
Pard3b	46.2671	0.413327	1.70705	0.242129	0.80868	0.88181
Nrp2	160.008	-0.122618	0.92238	-0.132937	0.894243	0.937417
Ino80d	505.591	-0.30647	0.474843	-0.645414	0.518659	0.667922
Ino80dos	155.762	1.08698	0.80154	1.35611	0.175063	0.311279
Ndufs1	3186.11	-0.104327	0.295652	-0.352871	0.724186	0.824745
Eef1b2	7269.33	0.0723511	0.273273	0.264757	0.791196	0.870169
Adam23	218.874	2.55029	0.825896	3.0879	0.00201575	0.00838036
Fastkd2	1439.24	0.809512	0.392477	2.06257	0.0391534	0.0975923
Klf7	479.774	-1.19764	0.490325	-2.44254	0.0145843	0.0443247
Creb1	1638.18	0.0544408	0.352015	0.154655	0.877093	0.926199
Mettl21a	687.094	-0.384723	0.457679	-0.840594	0.400575	0.560675
2810408I11Rik	287.027	3.01594	0.612678	4.92255	8.54231e-07	7.36035e-06
Ccnyl1	295.084	0.747807	0.585041	1.27821	0.201175	0.345086
Fzd5	63.983	3.29977	1.19224	2.76771	0.00564513	0.0201699
Plekhm3	1539.6	2.07215	0.345557	5.99655	2.01554e-09	2.45071e-08
D630023F18Rik	15.0154	4.88092	2.59014	1.88442	0.059508	0.136918
Idh1	3098.19	3.42684	0.298436	11.4827	1.61199e-30	1.00335e-28
Pikfyve	585.266	0.00378848	0.486518	0.00778692	0.993787	0.997297
Rpe	2009.01	0.664046	0.334973	1.98238	0.0474363	0.114167
Kansl1l	389.816	0.160043	0.608452	0.263033	0.792525	0.871391
Acadl	1930.59	0.65118	0.369707	1.76134	0.0781802	0.169244
Lancl1	1141.51	-0.520914	0.364489	-1.42916	0.152958	0.280606
Ikzf2	1573.92	-4.30219	0.718828	-5.985	2.16391e-09	2.61168e-08
Bard1	119.921	2.79878	0.859567	3.25604	0.00112978	0.0050521
Atic	697.092	-0.74962	0.4725	-1.5865	0.112627	0.223199
Fn1	13527	7.54614	0.327965	23.009	3.78802e-117	4.95132e-113
Mreg	182.417	2.14252	0.71313	3.00439	0.00266116	0.0106406
Pecr	386.158	0.504441	0.520796	0.968598	0.332746	0.491879
Xrcc5	646.835	-2.65029	0.566701	-4.6767	2.91533e-06	2.3011e-05
Smarcal1	854.838	0.392372	0.403915	0.971423	0.331338	0.490533
Rpl37a	16420.7	-0.0817959	0.286848	-0.285154	0.775526	0.858423
Tns1	499.904	-2.47091	0.79599	-3.1042	0.00190792	0.00797265
Rufy4	46.2287	2.08885	1.29196	1.61681	0.10592	0.213523
Cxcr2	1039.97	2.58349	0.389966	6.62492	3.47446e-11	5.16076e-10
Arpc2	32323.7	0.443017	0.288964	1.53312	0.125246	0.241816
Aamp	5875.03	-0.816197	0.314551	-2.5948	0.00946461	0.031099
Pnkd	777.413	-0.594	0.407412	-1.45799	0.144844	0.269533
Tmbim1	835.323	1.42441	0.398717	3.57247	0.000353624	0.00181763
Slc11a1	2789.68	3.94332	0.39774	9.91431	3.60756e-23	1.46442e-21
Ctdsp1	644.769	0.444893	0.465959	0.954789	0.339684	0.498463
Usp37	652.041	-0.176702	0.430755	-0.410215	0.681648	0.794811
Rqcd1	2102.8	0.305213	0.352919	0.864826	0.387134	0.546942
Zfp142	546.158	-0.925946	0.457911	-2.02211	0.0431653	0.106035
Bcs1l	454.044	0.112551	0.501924	0.224238	0.822572	0.890912
Rnf25	749.374	-0.125153	0.412074	-0.303715	0.761345	0.848578
Stk36	16.3566	3.10509	2.22521	1.39541	0.162892	0.294938
Ttll4	279.981	-0.192641	0.630848	-0.305369	0.760085	0.847907
Cyp27a1	2978.9	5.39864	0.314715	17.154	5.86366e-66	3.64971e-63
Wnt6	29.2435	5.49649	2.21424	2.48234	0.0130523	0.0403517
Wnt10a	122.985	-1.90683	0.866038	-2.20179	0.0276804	0.0743702
Nhej1	293.857	0.94806	0.582574	1.62736	0.10366	0.210362
Cnppd1	4066.54	-0.254146	0.332486	-0.764381	0.44464	0.600795
Fam134a	3845.94	-0.401473	0.288289	-1.39261	0.163739	0.295898
Zfand2b	2389.27	0.97202	0.340684	2.85314	0.00432889	0.0160701
Abcb6	578.229	1.45146	0.462378	3.13913	0.00169452	0.00717264
Atg9a	1739.28	0.483507	0.40822	1.18443	0.236244	0.386961
Ankzf1	714.109	0.344556	0.418507	0.823297	0.410339	0.568816
Glb1l	159.83	1.89305	0.749103	2.52709	0.0115012	0.0364264
Stk16	3268.13	1.76344	0.293621	6.00584	1.90349e-09	2.31878e-08
Tuba4a	10496.9	0.90732	0.263011	3.44973	0.000561138	0.00274089
Dnajb2	727.521	-0.873478	0.416222	-2.09859	0.0358532	0.0910859
Dnpep	2397.19	-0.238943	0.335681	-0.711816	0.476579	0.631359
Speg	20.8118	-6.06234	2.52054	-2.40517	0.0161647	0.0480778
Gmppa	1729.09	0.396397	0.329012	1.20481	0.228277	0.377171
Chpf	773.471	-3.24633	0.577192	-5.62434	1.86216e-08	2.02498e-07
Tmem198	16.2306	-1.12714	1.9931	-0.565521	0.571719	0.710897
Stk11ip	1314.21	-0.0325855	0.354	-0.0920494	0.926659	0.957423
Epha4	24.3578	5.83718	2.19235	2.66252	0.00775571	0.0262902
Sgpp2	57.3279	-0.144934	1.18612	-0.122192	0.902747	0.942552
Farsb	2271.07	-0.58033	0.312601	-1.85646	0.0633882	0.14372
Acsl3	521.842	-1.12056	0.467323	-2.39782	0.016493	0.048851
Utp14b	86.7281	2.46086	1.11864	2.19986	0.0278166	0.0745979
Ap1s3	45.9979	-0.03371	1.2821	-0.0262929	0.979024	0.989665
Wdfy1	1332.14	0.90383	0.404007	2.23717	0.0252755	0.0690442
Mrpl44	846.194	-0.231718	0.427124	-0.542507	0.58747	0.722848
Serpine2	176.914	1.44348	0.727476	1.98424	0.0472296	0.113795
Fam124b	84.0614	-9.47155	1.87326	-5.05618	4.27734e-07	3.84255e-06
Cul3	2232.66	0.236301	0.380481	0.621058	0.534561	0.681417
Dock10	6579.14	-0.322424	0.272377	-1.18374	0.236514	0.387209
Rhbdd1	1259.35	-0.595369	0.408562	-1.45723	0.145052	0.269622
Mff	7648.22	0.555262	0.279943	1.98349	0.0473131	0.113941
Agfg1	4524.91	-1.62091	0.281989	-5.74812	9.02424e-09	1.01424e-07
Pid1	2390.17	4.91224	0.478254	10.2712	9.50241e-25	4.23911e-23
Trip12	2364.26	-1.2514	0.309907	-4.03799	5.39115e-05	0.00033397
Fbxo36	99.0782	0.678519	0.915146	0.741433	0.458431	0.614391
A530032D15Rik	215.41	2.43344	0.668418	3.6406	0.000272005	0.00143594
Gm7609	99.92	-0.131008	0.910772	-0.143843	0.885625	0.931529
C130026I21Rik	201.947	1.34809	0.68904	1.95648	0.0504082	0.119776
Sp110	6145.93	-0.373551	0.303371	-1.23133	0.218198	0.365228
Sp140	1697.8	0.793748	0.330342	2.40281	0.0162698	0.0483213
Sp100	17101.5	-0.803404	0.298575	-2.6908	0.00712811	0.0245576
A630001G21Rik	923.497	0.725893	0.387013	1.87563	0.060706	0.138989
9930111H07Rik	26.9076	-7.8966	2.52494	-3.12744	0.00176335	0.0074279
Cab39	4679.82	-0.917771	0.291327	-3.15031	0.00163099	0.00694418
Itm2c	10183.1	-0.790615	0.262811	-3.0083	0.0026271	0.0105237
Gpr55	63.1786	-2.35314	4.9393	-0.476412	0.633781	0.761061
Psmd1	5301.81	0.164957	0.296646	0.556073	0.578161	0.715706
Armc9	255.451	-0.171858	0.620398	-0.277013	0.78177	0.863269
B3gnt7	68.7465	3.26378	1.23529	2.64211	0.00823921	0.0276353
Ncl	9337.84	-0.760267	0.286737	-2.65145	0.00801477	0.0270003
Snora75	24.0415	2.10316	1.82416	1.15295	0.248932	0.401852
C130036L24Rik	55.821	-1.73025	1.18782	-1.45666	0.145211	0.269793
Nmur1	16.7312	-7.13945	2.9818	-2.39434	0.0166504	0.0492392
Ptma	15413.3	0.265412	0.28219	0.940544	0.346939	0.506685
Pde6d	1865.21	0.0936995	0.338061	0.277168	0.781651	0.863211
Cops7b	677.118	0.213544	0.431	0.495461	0.620275	0.75008
Dis3l2	1226.59	-0.880923	0.357258	-2.46579	0.0136712	0.0418983
Ecel1	31.5865	-4.03097	2.2224	-1.81379	0.0697099	0.154699
Eif4e2	4160.67	0.5184	0.304992	1.69972	0.0891843	0.187597
Gigyf2	1298.06	-0.638313	0.366485	-1.74172	0.0815583	0.174762
Inpp5d	6341.73	0.2463	0.299054	0.823598	0.410168	0.568816
Atg16l1	1364.21	-0.282612	0.35176	-0.803424	0.42173	0.579524
Sag	55.1231	-2.17074	1.25441	-1.73048	0.083544	0.177967
Dgkd	3891.48	-0.657549	0.310858	-2.11527	0.0344068	0.0881113
Usp40	339.801	0.311271	0.563501	0.552387	0.580683	0.717758
Ugt1a7c	2439.06	6.01997	0.486251	12.3804	3.33804e-35	2.64433e-33
Hjurp	118.126	0.623275	0.877485	0.710296	0.47752	0.632011
Arl4c	929.232	-1.80886	0.666966	-2.71207	0.00668647	0.0233064
Sh3bp4	253.073	1.01445	0.686169	1.47842	0.139296	0.261524
Agap1	181.316	2.82651	0.964112	2.93173	0.0033708	0.012997
Gbx2	13.5794	7.31762	3.21604	2.27535	0.0228849	0.0636403
Ackr3	25.5928	0.490957	1.68834	0.290792	0.77121	0.855149
Cops8	3166.01	0.111214	0.331345	0.335644	0.737139	0.833706
Rab17	40.8873	-2.7908	4.99749	-0.558441	0.576543	0.714546
Lrrfip1	7385.02	-0.32614	0.301323	-1.08236	0.279091	0.435479
Ramp1	6322.09	1.59104	0.280818	5.66572	1.46406e-08	1.60948e-07
Ube2f	3227.02	1.39479	0.359066	3.88451	0.000102537	0.000600477
Scly	1087.47	-0.34486	0.391388	-0.88112	0.378253	0.537816
Fam132b	51.6999	0.525426	1.52261	0.345083	0.730032	0.828464
Ilkap	2439.1	-0.034456	0.30763	-0.112005	0.91082	0.947273
1700020N18Rik	29.0253	-3.78724	1.75927	-2.15273	0.0313399	0.081978
Hes6	2405.74	0.0470592	0.310623	0.151499	0.879582	0.928002
Per2	251.89	0.0996386	0.694263	0.143517	0.885882	0.931716
Traf3ip1	137.537	-1.27699	0.818487	-1.56018	0.118716	0.23254
Asb1	432.526	1.11602	0.507033	2.20108	0.0277301	0.074427
Hdac4	1214.84	-0.220526	0.411255	-0.536226	0.591802	0.726402
Ndufa10	3118.62	0.00313131	0.296713	0.0105533	0.99158	0.996315
Myeov2	4232.26	1.45629	0.286726	5.07901	3.79413e-07	3.42967e-06
Otos	31.3896	0.438166	1.50874	0.290419	0.771496	0.855248
Gpc1	1734.79	1.93182	0.339003	5.69853	1.20843e-08	1.33973e-07
Dusp28	303.304	-0.482424	0.575365	-0.838467	0.401769	0.561883
Rnpepl1	4313.73	-0.832068	0.300194	-2.77177	0.00557529	0.0199657
9430060I03Rik	129.222	-1.01049	0.848672	-1.19067	0.233781	0.383937
Capn10	424.913	0.892865	0.502139	1.77812	0.0753836	0.164442
Gpr35	1641.23	5.89738	0.510733	11.5469	7.65283e-31	4.95199e-29
Kif1a	61.1899	5.61716	1.83891	3.05461	0.00225355	0.00921657
Mterf4	425.042	-0.327369	0.522323	-0.626756	0.530819	0.678301
Pask	223.1	2.45993	0.66826	3.6811	0.00023223	0.00125174
Ppp1r7	1324.45	-0.43601	0.372285	-1.17117	0.24153	0.393241
Hdlbp	2888.92	0.41512	0.298695	1.38978	0.164596	0.296929
2021-09-02	4017.63	1.23473	0.29596	4.17194	3.02012e-05	0.000198186
Farp2	96.7495	0.59226	1.05478	0.561502	0.574455	0.713128
Stk25	2740.48	-0.30296	0.301955	-1.00333	0.315702	0.474315
Thap4	555.08	-0.535316	0.465783	-1.14928	0.25044	0.403489
Atg4b	2454.36	-0.143668	0.310238	-0.46309	0.6433	0.767781
Dtymk	2881.96	1.07752	0.31534	3.41701	0.000633131	0.003047
Ing5	939.504	-0.178599	0.395551	-0.451521	0.651614	0.774155
D2hgdh	365.56	-0.797589	0.540244	-1.47635	0.13985	0.262226
Pdcd1	1772.94	-3.43983	0.621657	-5.53332	3.14222e-08	3.32029e-07
Fam174a	3938.56	2.12345	0.315301	6.73467	1.64303e-11	2.50888e-10
St8sia4	2551.37	1.18098	0.305409	3.86687	0.000110239	0.000641844
Slco4c1	72.4837	5.32503	1.7717	3.0056	0.00265059	0.0106049
Panct2	39.0407	3.38201	1.47283	2.29627	0.0216604	0.0608474
D1Ertd622e	3141.77	2.17808	0.30464	7.14967	8.69856e-13	1.54692e-11
Ppip5k2	1438.41	0.0205799	0.395735	0.0520042	0.958525	0.976835
Gin1	435.488	0.793557	0.5276	1.50409	0.132559	0.252209
Pam	203.935	0.404074	0.694809	0.581561	0.560863	0.702072
B230216N24Rik	30.557	0.955562	1.77166	0.53936	0.589638	0.724494
1810006J02Rik	109.381	-0.954136	0.882646	-1.081	0.279699	0.436167
Pign	564.722	0.713487	0.45511	1.56772	0.116946	0.230049
2310035C23Rik	1035.52	0.426049	0.374602	1.13734	0.255397	0.409288
Tnfrsf11a	360.341	2.95781	0.844598	3.50204	0.000461716	0.0023053
Zcchc2	733.174	0.406915	0.447067	0.910189	0.362723	0.523363
Phlpp1	590.316	-2.79455	0.540171	-5.17344	2.29818e-07	2.17205e-06
Bcl2	3848.86	-2.19672	0.290798	-7.55409	4.21805e-14	8.50836e-13
Kdsr	1242.47	-0.832501	0.357932	-2.32586	0.0200258	0.0572647
Vps4b	3697.54	-0.613004	0.289808	-2.1152	0.0344127	0.0881113
Serpinb2	68.7241	3.24537	1.8906	1.71658	0.0860552	0.182602
Serpinb10	993.682	5.39512	0.604174	8.92976	4.26945e-19	1.28882e-17
Serpinb8	194.362	9.47582	1.40294	6.75426	1.43569e-11	2.20257e-10
Dsel	53.1066	-0.393251	1.20943	-0.325154	0.745065	0.838318
Tsn	4144.54	-0.436948	0.287997	-1.5172	0.129217	0.24721
Nifk	3366.2	0.271901	0.353618	0.76891	0.441947	0.598063
Clasp1	1097.12	4.35418e-05	0.368228	0.000118247	0.999906	0.999964
2900060B14Rik	130.16	-0.154137	0.878978	-0.175359	0.860798	0.915955
Ralb	2078.92	2.2962	0.327386	7.01376	2.32004e-12	3.92305e-11
Tmem185b	1557.06	0.164193	0.481271	0.341165	0.732979	0.830619
Epb4.1l5	47.4388	-0.619386	1.26294	-0.490431	0.623829	0.752291
Ptpn4	331.254	-2.13844	0.559564	-3.82163	0.000132574	0.000754409
Tmem177	520.433	-0.902477	0.494021	-1.8268	0.0677304	0.151231
Tmem37	259.836	-0.476227	0.64257	-0.741129	0.458616	0.614575
Dbi	7886.61	3.00577	0.271835	11.0573	2.01979e-28	1.10927e-26
3110009E18Rik	200.397	0.314781	0.692899	0.454296	0.649616	0.772553
Steap3	403.907	2.86904	0.521868	5.49764	3.84915e-08	4.02498e-07
Insig2	960.333	-0.427235	0.383852	-1.11302	0.265699	0.420678
Ccdc93	621.001	-0.218906	0.442555	-0.494641	0.620853	0.75064
Ddx18	1804.65	-0.930855	0.326168	-2.85392	0.00431839	0.0160357
Actr3	36600.2	0.563275	0.269115	2.09306	0.0363436	0.0919565
Slc35f5	543.582	2.47843	0.470876	5.26345	1.41379e-07	1.37702e-06
Mgat5	786.839	0.0938612	0.510453	0.183878	0.854109	0.912242
Tmem163	129.53	0.404905	0.880709	0.459749	0.645696	0.769454
Acmsd	54.6252	2.10324	1.20615	1.74377	0.0811992	0.174278
Ccnt2	1720.52	0.337742	0.331252	1.01959	0.307921	0.466326
Rab3gap1	1849.17	-1.25778	0.364337	-3.45224	0.00055596	0.00272171
Zranb3	132.572	1.02338	0.809211	1.26466	0.205992	0.351091
R3hdm1	944.321	-0.187768	0.384275	-0.488629	0.625104	0.75348
Ubxn4	2512.95	-0.2533	0.313795	-0.807216	0.419542	0.577444
Mcm6	7294.87	0.246426	0.363845	0.677283	0.498226	0.650776
Dars	6220.91	-0.0568813	0.331548	-0.171563	0.863781	0.917913
Cxcr4	1131.92	2.15515	0.444973	4.84332	1.27688e-06	1.06988e-05
Thsd7b	20.1928	-2.8803	3.22752	-0.892418	0.372169	0.53206
Cd55	1541.65	-1.70095	0.446834	-3.80667	0.000140849	0.000798024
Pfkfb2	124.01	0.142194	0.831337	0.171042	0.86419	0.917913
Yod1	208.137	1.43683	0.692969	2.07345	0.0381308	0.0956085
AA986860	36.4395	0.607869	1.72342	0.352711	0.724305	0.824745
Fcmr	2118.24	-0.395109	0.390879	-1.01082	0.312103	0.470584
Il10	118.965	0.705045	0.847961	0.831459	0.405714	0.565482
Mapkapk2	8950.94	1.7627	0.382208	4.6119	3.99009e-06	3.09522e-05
Dyrk3	378.329	2.73267	0.578795	4.7213	2.34345e-06	1.89316e-05
Eif2d	1756.96	-0.588095	0.329469	-1.78498	0.074265	0.16252
Rassf5	11883.4	-1.14802	0.359192	-3.19613	0.00139286	0.00605256
Ikbke	3667.06	-1.83615	0.333829	-5.50026	3.79221e-08	3.96862e-07
Srgap2	1191.42	0.636026	0.365393	1.74066	0.0817427	0.175042
Fam72a	97.3541	1.55063	0.959286	1.61644	0.105999	0.21365
Ctse	3564.06	1.55759	0.291277	5.34746	8.91974e-08	8.92725e-07
Rab7b	853.926	4.14669	0.414959	9.99303	1.63509e-23	6.78483e-22
Slc41a1	1303.05	-1.61544	0.354771	-4.55347	5.27678e-06	3.99842e-05
Rab29	1772.51	1.3988	0.331546	4.21901	2.45379e-05	0.000163891
Nucks1	1480.41	-0.171898	0.349544	-0.491777	0.622877	0.752091
Slc45a3	635.773	0.320624	1.06546	0.300926	0.763471	0.849738
Elk4	694.623	-0.597804	0.430977	-1.38709	0.165414	0.298116
Mfsd4	315.058	-0.95273	0.584521	-1.62993	0.103116	0.20956
Cdk18	32.6265	0.477906	1.53661	0.311014	0.75579	0.845612
Nuak2	1512.78	1.75392	0.367579	4.77154	1.82822e-06	1.49916e-05
Tmcc2	865.048	0.770087	0.653446	1.1785	0.238597	0.389642
Dstyk	476.246	1.01034	0.48059	2.10228	0.0355284	0.0903663
Rbbp5	1320.91	-0.798777	0.358417	-2.22862	0.0258391	0.0702606
Tmem81	141.045	-0.780676	0.816615	-0.95599	0.339077	0.497986
Lrrn2	17.7134	-7.39442	2.91482	-2.53683	0.011186	0.0355835
Mdm4	1701.06	-0.268656	0.374525	-0.717325	0.473174	0.628311
Pik3c2b	153.622	-1.34112	0.768658	-1.74476	0.0810266	0.174009
Ppp1r15b	3404.32	1.61139	0.356676	4.5178	6.24857e-06	4.66617e-05
Sox13	25.3394	-2.81708	2.29202	-1.22908	0.219041	0.366123
Snrpe	5762.66	1.11282	0.281035	3.95973	7.50343e-05	0.000451345
Zc3h11a	2533.5	-0.560846	0.336807	-1.66519	0.0958757	0.198321
Zbed6	55.8084	0.258437	1.2176	0.21225	0.831912	0.896458
Lax1	2167.9	-2.087	0.381281	-5.47366	4.40844e-08	4.57323e-07
Atp2b4	239.81	-0.244653	0.707833	-0.345637	0.729615	0.828063
Btg2	12957.9	0.335772	0.332459	1.00997	0.312511	0.470982
Chit1	43.206	3.96379	4.56208	0.868854	0.384927	0.544487
Chil1	972.664	3.48392	0.542676	6.41989	1.36372e-10	1.91052e-09
Ppfia4	42.017	3.24899	1.90236	1.70787	0.0876605	0.185069
Tmem183a	2241.63	0.918083	0.322881	2.8434	0.00446343	0.0165273
Cyb5r1	2690.28	2.54862	0.353459	7.2105	5.5745e-13	1.0106e-11
Adipor1	10896.1	1.13819	0.317007	3.59041	0.000330155	0.00171115
Klhl12	1051.73	-0.261693	0.373985	-0.699743	0.484088	0.638027
Rabif	1633.54	-0.217687	0.373588	-0.582693	0.5601	0.701588
Kdm5b	1687.43	-1.6765	0.344466	-4.86697	1.13324e-06	9.56267e-06
Ppp1r12b	170.054	0.228669	0.779251	0.293448	0.76918	0.853694
Ube2t	590.731	1.60527	0.481009	3.33729	0.000845986	0.0039296
Ptprv	1048.09	-1.55715	0.459568	-3.3883	0.000703268	0.00333465
Ptpn7	5384.81	-1.55836	0.321103	-4.85315	1.21513e-06	1.0201e-05
Arl8a	1458.95	0.491677	0.426188	1.15366	0.248638	0.401476
Rnpep	3846.94	2.56728	0.311959	8.22954	1.87932e-16	4.6436e-15
Timm17a	2205.44	0.166665	0.318659	0.523019	0.600961	0.73399
Ipo9	2297.54	-0.308822	0.379348	-0.814086	0.415596	0.573688
Nav1	748.03	3.95593	0.426507	9.27516	1.77347e-20	5.82437e-19
Csrp1	1232.02	0.0933815	0.445579	0.209573	0.834001	0.897713
Phlda3	126.073	0.23712	0.824179	0.287705	0.773573	0.857041
Tnni1	144.008	-2.26056	4.56208	-0.49551	0.62024	0.75008
Lad1	53.8647	-0.348054	1.37846	-0.252495	0.800659	0.875987
Tnnt2	190.118	2.93161	4.56208	0.642603	0.520482	0.669522
Tmem9	1283.18	-1.5667	0.357831	-4.37832	1.19599e-05	8.50071e-05
Cacna1s	141.592	-0.0759039	0.882298	-0.0860299	0.931443	0.960833
Kif21b	2242.15	-2.88628	0.321053	-8.99004	2.47144e-19	7.54772e-18
Gpr25	28.7489	-3.34141	1.77387	-1.88368	0.0596088	0.137005
Camsap2	510.253	0.0603124	0.469589	0.128437	0.897804	0.939116
9230116N13Rik	98.9955	2.31628	0.930053	2.49048	0.0127569	0.0396918
Ddx59	493.184	-0.196388	0.479609	-0.409476	0.68219	0.795371
Kif14	167.187	2.8778	0.742831	3.8741	0.000107019	0.000625045
Zfp281	2569.54	-1.49732	0.310736	-4.81861	1.44563e-06	1.20279e-05
Gm19705	45.9103	0.246804	1.28027	0.192775	0.847135	0.90754
Ptprc	42189.8	-0.969603	0.36772	-2.6368	0.0083693	0.02805
Atp6v1g3	15.8181	-5.13494	2.63839	-1.94624	0.0516265	0.122089
Nek7	3779.25	-0.731753	0.28798	-2.54098	0.0110542	0.0352326
2310009B15Rik	449.858	1.22872	0.518078	2.37169	0.0177071	0.051848
Dennd1b	982.632	-0.346562	0.417405	-0.830277	0.406382	0.565985
Zbtb41	423.339	0.681679	0.504425	1.3514	0.176568	0.313321
Aspm	323.442	2.50687	0.696678	3.59831	0.000320289	0.00166461
Cfh	1141.87	6.29282	0.429995	14.6346	1.6892e-48	3.19992e-46
Cdc73	880.73	-0.18012	0.391871	-0.459641	0.645774	0.769454
Glrx2	937.144	0.503563	0.409261	1.23042	0.218541	0.365521
Trove2	122.367	-0.854556	0.89129	-0.958785	0.337667	0.496983
Uchl5	1638.12	0.348199	0.340677	1.02208	0.306743	0.46524
Rgs2	15195.2	3.5104	0.271252	12.9415	2.62597e-38	2.70268e-36
Rgs13	8.75537	2.49261	3.41785	0.729292	0.465823	0.621494
Rgs1	6667.53	0.667562	0.32145	2.07672	0.0378274	0.0949026
Rgs18	2080.26	4.56568	0.365082	12.5059	6.93242e-36	5.77157e-34
Pla2g4a	720.137	3.98498	0.533052	7.47578	7.67456e-14	1.51303e-12
Ptgs2	815.165	5.55536	0.577106	9.62623	6.19597e-22	2.26222e-20
Ptgs2os2	25.5896	5.15135	1.89204	2.72265	0.00647614	0.0226882
BC003331	994.641	0.373169	0.40833	0.913891	0.360774	0.521069
Tpr	4394.42	-0.563067	0.282723	-1.99159	0.0464166	0.112188
Prg4	523.708	-4.9602	0.527857	-9.39688	5.62074e-21	1.90828e-19
Ivns1abp	5711.03	0.769823	0.333233	2.31016	0.0208793	0.05906
Swt1	931.951	-0.421592	0.407935	-1.03348	0.301379	0.460094
Trmt1l	1078.23	-0.965918	0.371164	-2.6024	0.00925737	0.0305486
Rnf2	2219.22	-1.06287	0.312951	-3.39629	0.000683049	0.00325251
Fam129a	3322.62	0.480684	0.343014	1.40135	0.161108	0.292194
Edem3	450.39	0.470522	0.494306	0.951884	0.341156	0.500084
1700025G04Rik	493.812	1.10293	0.507098	2.17498	0.029632	0.078347
Tsen15	580.673	0.555097	0.492178	1.12784	0.259388	0.413521
Colgalt2	36.5322	-7.06022	2.0536	-3.43798	0.000586077	0.00284464
Rgl1	568.084	2.40885	0.90265	2.66864	0.00761589	0.025917
Arpc5	28666.6	1.05168	0.264921	3.96979	7.19359e-05	0.000434507
Ncf2	7221.96	3.99245	0.318094	12.5512	3.91734e-36	3.30345e-34
Smg7	1403.37	-0.794567	0.345531	-2.29956	0.0214734	0.060439
Nmnat2	9.28183	-6.54252	3.72539	-1.7562	0.0790549	0.170769
Lamc1	615.796	-2.54604	0.495095	-5.14253	2.71057e-07	2.5289e-06
E330020D12Rik	109.172	1.29307	0.910797	1.41971	0.155692	0.284702
Shcbp1l	18.177	3.27374	1.97649	1.65634	0.0976529	0.20117
Dhx9	599.468	0.230538	0.449037	0.513406	0.607667	0.738867
Npl	134.129	3.03962	1.01731	2.98789	0.00280911	0.0111368
C230024C17Rik	12.7496	-5.73102	2.84861	-2.01187	0.0442341	0.108173
Rgs16	528.732	-2.56454	0.774139	-3.31276	0.0009238	0.00424279
Rnasel	462.775	0.037712	0.485551	0.0776686	0.938092	0.964281
Glul	1076.6	0.834124	0.38648	2.15826	0.0309075	0.0810904
Cacna1e	57.391	1.87053	1.39994	1.33615	0.181501	0.320166
Ier5	7106.06	0.733512	0.385	1.90523	0.0567508	0.131895
Mr1	538.649	-1.5412	0.537934	-2.86503	0.00416969	0.0155676
Stx6	3391.25	-1.37679	0.304649	-4.51926	6.2056e-06	4.64036e-05
Xpr1	1282.17	-0.197062	0.371233	-0.530831	0.595536	0.72934
Acbd6	935.683	-1.117	0.391056	-2.85636	0.00428529	0.0159364
Qsox1	1569.38	0.619526	0.365665	1.69424	0.0902189	0.189155
Cep350	813.711	0.410937	0.40827	1.00653	0.314159	0.472703
Tor1aip1	3611.76	0.762871	0.328482	2.32242	0.0202105	0.0576668
Tor1aip2	1559.09	0.43183	0.359146	1.20238	0.229217	0.378103
Soat1	1958.6	2.08466	0.324013	6.43389	1.24378e-10	1.75188e-09
Abl2	151.491	-0.102114	0.78829	-0.129539	0.896931	0.938548
Tor3a	2490.83	1.55676	0.387319	4.01932	5.83663e-05	0.000359184
Fam20b	1012.62	-0.0884851	0.37849	-0.233784	0.815152	0.886722
Ralgps2	1387.58	-1.705	0.400659	-4.2555	2.08584e-05	0.000141118
Angptl1	13.6893	-2.4489	2.17039	-1.12832	0.259184	0.413297
Tex35	96.199	-7.13298	1.50171	-4.74989	2.03524e-06	1.65439e-05
Rasal2	81.584	5.25721	1.59186	3.30256	0.000958067	0.00437404
2810025M15Rik	302.373	3.51994	0.59367	5.92912	3.0457e-09	3.60601e-08
BC026585	197.403	0.80949	0.755478	1.07149	0.283947	0.440584
Sec16b	86.6479	0.383247	0.971811	0.394364	0.693312	0.804111
Brinp2	17.9384	-7.31661	2.90447	-2.51908	0.0117661	0.0371307
Rfwd2	1255.2	0.882213	0.355132	2.48418	0.0129849	0.0402002
4930523C07Rik	4733.85	-1.39652	0.296487	-4.71021	2.47461e-06	1.98197e-05
4930562F07Rik	33.4449	-0.779962	1.50994	-0.516552	0.605469	0.737145
Tnn	14.3334	-1.5211	2.21591	-0.686445	0.492433	0.646258
Mrps14	3297.08	0.494512	0.301741	1.63886	0.101242	0.206663
Cacybp	4576.66	0.617982	0.321049	1.92488	0.0542441	0.127065
Rabgap1l	3528.19	-1.51986	0.374651	-4.05673	4.97643e-05	0.000310932
Rc3h1	765.544	0.278729	0.453752	0.614277	0.539032	0.684912
Serpinc1	34.5842	-2.0514	1.51057	-1.35803	0.174454	0.310497
Zbtb37	216.774	-1.87464	0.66478	-2.81994	0.00480325	0.0175569
Gas5	3312.24	0.656939	0.30187	2.17623	0.0295381	0.0781564
Snord47	15.8006	-0.89741	2.07947	-0.431558	0.666063	0.78384
Dars2	978.068	0.161868	0.382251	0.423461	0.671959	0.788012
Cenpl	1098.25	1.74655	0.455378	3.83539	0.000125367	0.000718717
Klhl20	658.379	-0.454152	0.438551	-1.03557	0.300401	0.458923
Prdx6	10034	0.589014	0.329726	1.78638	0.0740381	0.162157
Tnfsf4	59.8329	-3.08288	1.54116	-2.00036	0.0454609	0.110429
Fasl	286.122	-2.81118	0.655042	-4.2916	1.77388e-05	0.000121777
Suco	1670.28	0.324438	0.541198	0.59948	0.548853	0.692209
Pigc	1484.45	0.203523	0.344164	0.591355	0.554283	0.697115
Dnm3	19.1102	0.288264	1.85917	0.15505	0.876782	0.926019
Mettl13	665.058	-0.677362	0.512792	-1.32093	0.186525	0.326469
Vamp4	1138.74	0.00658883	0.364691	0.0180669	0.985586	0.993337
Prrc2c	1598.65	-0.999421	0.335842	-2.97586	0.00292167	0.0115131
Gorab	317.161	-0.234704	0.578967	-0.405384	0.685195	0.797666
Kifap3	224.876	0.31017	0.643979	0.481647	0.630057	0.757459
Scyl3	1741.55	-0.562613	0.328398	-1.71321	0.0866742	0.183669
BC055324	279.794	0.883851	0.681408	1.29709	0.194599	0.336811
Mettl18	438.892	-1.22419	0.556829	-2.1985	0.0279136	0.0747968
Sele	21.6214	-0.29748	1.77308	-0.167776	0.86676	0.919209
Sell	24764.7	-0.912488	0.256603	-3.55603	0.000376503	0.00191788
Selp	69.9437	0.230408	1.08732	0.211904	0.832182	0.896592
F5	430.619	5.98469	0.659227	9.07835	1.10233e-19	3.41436e-18
Slc19a2	318.862	1.04518	0.714037	1.46376	0.14326	0.267239
Ccdc181	290.916	0.727573	0.580886	1.25252	0.21038	0.356017
Blzf1	665.418	0.527712	0.429957	1.22736	0.219688	0.366976
Nme7	1938.02	-1.0548	0.343781	-3.06823	0.00215331	0.00887324
Atp1b1	555.857	-2.13571	0.468637	-4.55728	5.18204e-06	3.93576e-05
Xcl1	115.238	-3.35105	0.937147	-3.5758	0.000349157	0.00179608
Sft2d2	2541.11	0.263392	0.305113	0.863261	0.387994	0.547759
Tiprl	2320.69	-0.248634	0.310062	-0.801885	0.42262	0.580503
Dcaf6	239.957	-0.775287	0.643726	-1.20437	0.228445	0.377307
Mpc2	3971.08	1.53043	0.290709	5.26448	1.40584e-07	1.3703e-06
Mpzl1	325.312	2.01282	1.05458	1.90864	0.0563087	0.131103
Rcsd1	6030.88	-0.686469	0.285148	-2.40741	0.0160662	0.047858
Creg1	8408.73	2.46966	0.278097	8.88057	6.65215e-19	1.9672e-17
Cd247	7306.66	-5.23105	0.450339	-11.6158	3.42607e-31	2.26173e-29
Pou2f1	597.677	-1.10698	0.444514	-2.49031	0.0127631	0.0396932
Tada1	2094.73	0.442784	0.318865	1.38862	0.164947	0.297383
Pogk	226.535	-1.39612	0.742231	-1.88098	0.0599747	0.137676
Fam78b	28.6549	2.929	1.78212	1.64355	0.100269	0.205091
Uck2	1107.41	0.296236	0.367319	0.80648	0.419966	0.577768
Tmco1	4621.46	1.11739	0.312375	3.57707	0.000347461	0.0017906
Aldh9a1	4423.25	0.216685	0.283487	0.764355	0.444656	0.600795
Mgst3	1466.56	2.75891	0.36932	7.47025	8.00407e-14	1.57325e-12
Pbx1	45.681	3.99132	1.70961	2.33464	0.0195623	0.0561852
Nuf2	1453.64	2.81112	0.37397	7.51697	5.60607e-14	1.1161e-12
Hsd17b7	442.221	-1.23085	0.497716	-2.473	0.0133986	0.0412077
Uap1	1864.38	0.0464795	0.333814	0.139238	0.889262	0.934294
Uhmk1	283.279	-0.223066	0.592997	-0.376168	0.706792	0.812674
Sh2d1b1	145.985	2.24132	0.90636	2.47288	0.013403	0.0412115
Gm7694	106.227	2.94285	1.04756	2.80923	0.00496609	0.0180611
Nos1ap	84.9778	3.86568	1.04117	3.71281	0.000204969	0.00112427
Olfml2b	20.7121	5.065	2.39068	2.11865	0.0341204	0.0876067
Atf6	1731.96	2.35752	0.331868	7.10379	1.21381e-12	2.1098e-11
Dusp12	1101.98	0.0910861	0.398043	0.228835	0.818997	0.888647
Fcrla	655.969	-0.984411	0.44722	-2.20118	0.0277233	0.0744242
Fcgr2b	2710.66	3.29474	0.319308	10.3184	5.81983e-25	2.63222e-23
Fcgr4	540.254	3.83617	0.61487	6.23899	4.40401e-10	5.79706e-09
Fcgr3	10191.2	4.9095	0.321975	15.2481	1.69482e-52	4.10241e-50
Cfap126	22.8694	-0.9925	1.72453	-0.575519	0.564941	0.705285
Sdhc	2534.47	0.128248	0.305403	0.419929	0.674538	0.78976
Pcp4l1	35.94	4.92605	1.68183	2.92898	0.00340081	0.0130934
Tomm40l	859.574	-0.388366	0.404374	-0.960413	0.336847	0.495993
Fcer1g	15871.8	4.42098	0.259429	17.0412	4.06339e-65	2.4142e-62
Ndufs2	5522.23	0.156859	0.293609	0.534244	0.593173	0.727469
B4galt3	1178.6	0.34876	0.395566	0.881674	0.377953	0.537698
Ppox	1092.57	1.07914	0.376636	2.86522	0.00416721	0.0155627
Usp21	1944.72	-0.256932	0.322245	-0.79732	0.425265	0.582972
Ufc1	2100.52	1.03191	0.324425	3.18072	0.00146909	0.00633326
Dedd	1158.99	-0.624045	0.383672	-1.62651	0.103842	0.210567
Nit1	712.528	-0.286743	0.418097	-0.68583	0.49282	0.646557
Pfdn2	992.772	-0.740331	0.380625	-1.94504	0.0517701	0.122367
Klhdc9	99.6152	-0.0265593	0.913649	-0.0290695	0.976809	0.98877
Pvrl4	169.929	4.91021	1.41828	3.46208	0.000536013	0.00263095
Arhgap30	9841.21	-0.249443	0.311482	-0.800828	0.423231	0.581014
Usf1	4199.77	0.765796	0.301516	2.53982	0.0110909	0.0353411
Tstd1	28.0948	0.141633	1.64924	0.0858779	0.931563	0.960833
F11r	218.112	1.61049	0.757237	2.1268	0.0334364	0.0862537
Alyref2	325.818	-0.268843	0.59129	-0.454671	0.649346	0.772361
Itln1	132.143	4.19026	0.860709	4.86838	1.12515e-06	9.50055e-06
Cd244	2023.3	3.23474	0.322536	10.0291	1.13549e-23	4.75707e-22
Ly9	4438.41	-2.08244	0.324888	-6.4097	1.45808e-10	2.03835e-09
Slamf7	661.584	0.30577	0.487092	0.627746	0.53017	0.677604
Cd48	12842.8	0.0703965	0.284635	0.247322	0.804659	0.878845
Slamf1	1496.87	-4.05847	0.380283	-10.6723	1.37255e-26	6.90022e-25
Cd84	5757.53	-0.297152	0.275798	-1.07743	0.281289	0.437655
Slamf6	4053.75	-2.97436	0.315085	-9.43987	3.73245e-21	1.28725e-19
Vangl2	74.3289	4.68659	1.79066	2.61724	0.00886452	0.0294231
Ncstn	5465.66	0.222515	0.306681	0.725559	0.468109	0.623462
Copa	9546.38	-0.543335	0.287159	-1.89211	0.0584769	0.134925
Pex19	1368.44	-0.26213	0.37092	-0.706703	0.479751	0.634019
Dcaf8	4399.11	-0.821861	0.290611	-2.82805	0.00468331	0.0171713
Pea15a	2883.13	-0.793672	0.335207	-2.36771	0.0178987	0.0523153
Igsf8	2425.45	1.34066	0.31024	4.32136	1.55069e-05	0.0001077
Kcnj10	214.146	0.302428	1.33109	0.227204	0.820265	0.889324
Pigm	865.402	1.0889	0.396671	2.7451	0.0060492	0.0213585
Slamf9	163.82	1.04833	0.86476	1.21228	0.225407	0.373421
Igsf9	48.4932	-3.88146	1.74214	-2.22798	0.0258818	0.0703476
Tagln2	9662.78	-0.24817	0.275905	-0.899475	0.3684	0.528637
Slamf8	495.398	3.81454	0.500036	7.62853	2.37443e-14	4.88759e-13
Dusp23	61.0806	0.0768234	1.12981	0.0679968	0.945788	0.969566
Fcer1a	329.825	1.83705	4.99749	0.367595	0.713175	0.817256
Ackr1	92.3461	5.77501	1.62093	3.56278	0.000366953	0.00187581
Aim2	713.444	0.78943	0.420211	1.87865	0.060292	0.138251
BC094916	711.942	-1.68959	0.53929	-3.13298	0.00173039	0.0072961
Pydc4	31.7169	-2.17436	1.51975	-1.43074	0.152506	0.279972
Pyhin1	4951.11	1.22525	0.278421	4.40073	1.07887e-05	7.72286e-05
Pydc3	937.103	-3.20657	0.621019	-5.16341	2.42491e-07	2.28358e-06
AI607873	2262.57	5.32714	0.439591	12.1184	8.43861e-34	6.37579e-32
Ifi204	2028.82	3.73365	0.487982	7.65121	1.99101e-14	4.15063e-13
Mndal	3132.69	0.423453	0.306975	1.37944	0.16776	0.301456
Mnda	781.154	4.33022	0.504322	8.58623	8.98688e-18	2.473e-16
Ifi203	2862.03	-0.730677	0.332569	-2.19707	0.0280157	0.0749935
Ifi202b	1422.94	5.26198	0.381771	13.7831	3.22288e-43	4.2986e-41
Ifi205	1061.68	4.66828	0.399857	11.6749	1.71339e-31	1.1604e-29
Olfr433	54.6858	2.14673	1.19911	1.79027	0.073411	0.160972
Spta1	250.43	2.67168	0.714452	3.73949	0.000184395	0.00102258
Fh1	5451.45	1.24305	0.289707	4.29073	1.78083e-05	0.000122062
Kmo	997.496	1.29311	0.392403	3.29536	0.000982944	0.004472
Opn3	103.796	2.03936	0.902961	2.25852	0.0239132	0.0658733
Chml	82.1045	2.08317	1.00791	2.06681	0.0387517	0.0968442
Exo1	305.426	1.22962	0.800566	1.53594	0.124554	0.24105
Cep170	575.071	0.645906	0.450269	1.43449	0.151432	0.278422
Sdccag8	895.94	0.604728	0.396569	1.5249	0.127284	0.244559
Hmga2-ps1	1204.4	3.83397	0.370763	10.3408	4.60868e-25	2.10629e-23
Akt3	160.129	-0.157802	0.743514	-0.212238	0.831921	0.896458
Zbtb18	319.89	0.626715	0.678368	0.923857	0.355561	0.516116
1700016C15Rik	15.199	0.254516	2.22633	0.114321	0.908983	0.94613
Adss	4139.86	-0.104673	0.317634	-0.329539	0.741748	0.836688
Desi2	962.13	-0.694714	0.396919	-1.75026	0.0800727	0.172356
Cox20	961.186	0.125521	0.38161	0.328924	0.742213	0.836839
Hnrnpu	17325	-0.427101	0.270621	-1.57823	0.114513	0.226081
Efcab2	125.635	0.0200375	0.824924	0.0242901	0.980621	0.990396
Smyd3	1099.1	-0.701277	0.36802	-1.90554	0.05671	0.131826
Tfb2m	662.026	0.249388	0.428348	0.582209	0.560426	0.701794
Cnst	1070.64	-0.987904	0.371783	-2.65721	0.00787912	0.0266394
Sccpdh	362.392	0.361348	0.6644	0.543871	0.58653	0.72244
Ahctf1	1323.54	-0.433082	0.350649	-1.23509	0.216798	0.363723
Cdc42bpa	41.1942	0.991572	1.37696	0.720118	0.471452	0.626893
Adck3	1390.27	-1.17086	0.348141	-3.36318	0.000770505	0.00361885
Psen2	2177.71	-1.86082	0.323676	-5.74901	8.97698e-09	1.00979e-07
Itpkb	862.871	-1.32027	0.413157	-3.19557	0.00139554	0.00606019
Parp1	3431.76	-0.175565	0.29222	-0.600796	0.547976	0.691303
Lin9	504.827	-0.224398	0.482952	-0.464639	0.64219	0.767282
Acbd3	1418.81	0.00453476	0.395704	0.01146	0.990856	0.995885
H3f3a	30309.6	1.96337	0.25245	7.77725	7.41167e-15	1.59077e-13
Sde2	2038.24	-0.0126117	0.507058	-0.0248723	0.980157	0.990299
Pycr2	3148.19	-0.418566	0.294951	-1.4191	0.155869	0.284985
Lefty1	32.5483	0.898008	1.49449	0.600879	0.54792	0.691303
Tmem63a	2900.3	-0.00252872	0.298643	-0.00846738	0.993244	0.99708
Ephx1	5117.65	-4.4592	0.326412	-13.6613	1.72936e-42	2.21612e-40
Nvl	700.405	0.191778	0.433136	0.442767	0.657934	0.778074
Cnih4	2429.14	1.84023	0.311356	5.91039	3.41305e-09	4.0191e-08
Wdr26	1736.59	0.355908	0.355925	0.999954	0.317333	0.476054
Lbr	14853.5	0.0302438	0.265676	0.113837	0.909367	0.946364
Srp9	4439.38	0.73909	0.288031	2.56601	0.0102876	0.0333422
Degs1	7605.72	1.54052	0.34071	4.52152	6.13983e-06	4.59643e-05
Fbxo28	1138.65	-0.501434	0.365355	-1.37246	0.169921	0.304336
Trp53bp2	605.969	-0.868485	0.456113	-1.9041	0.0568974	0.132097
Capn2	5849.72	-0.214316	0.302158	-0.709283	0.478149	0.632579
Susd4	53.1979	-6.99587	1.80219	-3.88186	0.00010366	0.000606509
Tlr5	36.8386	3.58949	1.87048	1.91902	0.0549812	0.12847
Disp1	508.503	-1.66999	0.57154	-2.92191	0.00347888	0.0133625
Brox	1484.36	0.0709448	0.347054	0.20442	0.838025	0.90085
Aida	802.524	0.120246	0.405836	0.296292	0.767007	0.851934
Mia3	2843.2	-0.430258	0.327839	-1.31241	0.189383	0.330277
Taf1a	417.94	-0.810821	0.607735	-1.33417	0.182148	0.320957
1700056E22Rik	83.597	-1.09727	0.988285	-1.11028	0.26688	0.421965
Dusp10	1256.1	-2.14386	0.634427	-3.37921	0.000726936	0.00343148
Hlx	671.98	5.15143	0.552662	9.32111	1.15124e-20	3.80959e-19
Rab3gap2	1849.41	0.146429	0.343132	0.426742	0.669567	0.786335
Iars2	1492.05	-1.09084	0.355735	-3.06643	0.00216631	0.00891277
Bpnt1	530.189	-0.175682	0.512386	-0.342871	0.731696	0.829703
Eprs	3286.47	-0.622105	0.296475	-2.09833	0.0358756	0.0911075
Slc30a10	13.136	2.14036	2.42133	0.883962	0.376717	0.536705
Lyplal1	72.752	2.9646	1.07097	2.76815	0.00563749	0.0201498
Rrp15	941.997	-0.510499	0.383925	-1.32968	0.183622	0.322598
Gpatch2	475.919	-0.653207	0.481431	-1.3568	0.174844	0.311021
Kctd3	539.53	-0.00853509	0.461821	-0.0184814	0.985255	0.99308
Cenpf	401.155	2.97058	0.623407	4.76507	1.88785e-06	1.54322e-05
Ptpn14	22.6254	-0.215445	1.97736	-0.108956	0.913238	0.948268
Smyd2	957.894	-0.764216	0.538671	-1.41871	0.155985	0.285157
Rps6kc1	796.59	1.0871	0.416085	2.61268	0.00898359	0.029788
Angel2	2162.82	-0.247938	0.314499	-0.78836	0.430486	0.587603
Vash2	20.5452	-0.877135	1.92448	-0.455778	0.64855	0.771777
Mfsd7b	765.149	0.443283	0.470168	0.94282	0.345773	0.505379
Tatdn3	306.743	1.14319	0.568628	2.01044	0.0443852	0.108454
Nsl1	1032.39	2.82256	0.473889	5.95618	2.58209e-09	3.09638e-08
Batf3	692.973	4.82969	0.503758	9.58731	9.04078e-22	3.28255e-20
Atf3	22606	8.30717	0.601541	13.8098	2.22418e-43	3.02836e-41
Nenf	422.062	1.28754	0.57494	2.23943	0.0251277	0.0687696
Tmem206	873.734	-0.566453	0.435828	-1.29972	0.193698	0.335698
Ppp2r5a	4426.41	-0.254154	0.31954	-0.795376	0.426395	0.583905
Dtl	1160.54	2.40837	0.418405	5.75608	8.60882e-09	9.70887e-08
Ints7	1808.3	-0.117765	0.34392	-0.342418	0.732036	0.829874
Lpgat1	882.162	1.53631	0.420474	3.65377	0.000258419	0.00137589
Nek2	416.469	2.83421	0.51292	5.52564	3.28295e-08	3.45781e-07
1700034H15Rik	20.6775	-1.9094	2.5865	-0.738217	0.460383	0.616218
Slc30a1	662.01	0.881053	0.558391	1.57784	0.114602	0.226141
Rd3	55.4533	-0.917074	1.32567	-0.691784	0.489073	0.642867
Traf5	2589.95	-1.99504	0.325188	-6.13503	8.51429e-10	1.08576e-08
Rcor3	645.284	-0.532319	0.438509	-1.21393	0.224775	0.372838
Hhat	159.053	-2.28405	0.764546	-2.98746	0.00281305	0.011149
Diexf	201.568	-0.979215	0.679325	-1.44145	0.149456	0.275584
Irf6	912.341	-5.02999	0.436432	-11.5253	9.84246e-31	6.27565e-29
A130010J15Rik	369.675	-0.556192	0.529666	-1.05008	0.293681	0.451399
Traf3ip3	6375.32	-1.86929	0.27623	-6.76714	1.31356e-11	2.02232e-10
Hsd11b1	4207.13	-0.416671	0.325152	-1.28146	0.20003	0.343508
G0s2	182.788	3.21299	0.833093	3.8567	0.000114928	0.000666768
Cd34	352.044	2.52898	0.63889	3.95839	7.54552e-05	0.000453668
Cd46	30.074	0.700437	1.59746	0.438468	0.661047	0.779973
Cr1l	3776.19	0.1353	0.288468	0.469029	0.639049	0.765153
Cr2	1430.34	-2.56496	0.401293	-6.39175	1.63997e-10	2.28773e-09
Ppp1r14c	11.435	-2.93783	3.04793	-0.963875	0.335108	0.494268
Plekhg1	338.203	4.62946	0.718413	6.44401	1.16356e-10	1.65313e-09
Mthfd1l	1318.04	-0.10152	0.444298	-0.228496	0.819261	0.888738
Akap12	360	-3.18591	0.582929	-5.46534	4.62012e-08	4.77766e-07
Zbtb2	1032.64	-0.758987	0.47632	-1.59344	0.111062	0.221058
Armt1	738.42	-0.123138	0.461284	-0.266946	0.789511	0.868878
Esr1	153.75	1.48244	0.88045	1.68373	0.0922347	0.192495
Syne1	673.079	0.350658	0.425913	0.823309	0.410332	0.568816
Fbxo5	1104.23	1.72052	0.401221	4.28822	1.80108e-05	0.000123127
Mtrf1l	432.591	-0.753277	0.507836	-1.48331	0.137992	0.259974
Ipcef1	1606.56	-1.99538	0.352835	-5.65529	1.55584e-08	1.70608e-07
Cnksr3	293.905	-0.959561	0.620134	-1.54734	0.12178	0.23698
Ulbp1	100.315	4.7757	1.07469	4.4438	8.8384e-06	6.41459e-05
Pcmt1	3374.74	0.41223	0.296507	1.39029	0.164441	0.29688
A630066F11Rik	78.9345	0.794512	1.01079	0.78603	0.43185	0.588849
Nup43	659.231	0.248898	0.456785	0.544892	0.585828	0.722052
BC020402	75.1555	1.67076	1.09555	1.52503	0.127251	0.244552
Lats1	485.217	0.482859	0.533765	0.904629	0.365662	0.525975
Katna1	2462.78	0.208842	0.306846	0.68061	0.496118	0.64919
Ginm1	1211.1	-0.331649	0.360549	-0.919844	0.357654	0.518166
Ppil4	2521.61	-0.938778	0.317406	-2.95766	0.00309983	0.0121325
Zc3h12d	1856.18	-1.62527	0.344274	-4.72087	2.34833e-06	1.89592e-05
Mir5104	18.0121	-3.31009	2.12771	-1.55571	0.119777	0.234128
Tab2	693.362	0.293515	0.454427	0.6459	0.518344	0.667778
Ust	183.643	-1.4932	0.812524	-1.83773	0.0661026	0.148498
Sash1	96.2554	3.36593	0.961619	3.50028	0.000464775	0.00231785
Stxbp5	748.28	-0.654769	0.420113	-1.55855	0.119102	0.233226
Adgb	12.367	7.14639	3.33418	2.14337	0.0320834	0.0834385
Rab32	6260.07	3.99158	0.280193	14.2458	4.75847e-46	7.67876e-44
Shprh	621.684	-1.59821	0.453356	-3.52529	0.000423023	0.00212912
Fbxo30	1843.98	3.61224	0.602473	5.99568	2.02638e-09	2.46161e-08
Epm2a	30.6942	-0.726044	1.57041	-0.462327	0.643847	0.768208
Utrn	4204.79	-1.97262	0.357395	-5.51943	3.40096e-08	3.57922e-07
B230208H11Rik	197.621	4.78965	0.745595	6.42394	1.32796e-10	1.86642e-09
Stx11	2764.37	1.17263	0.322422	3.63695	0.000275885	0.0014529
Sf3b5	3342.44	0.509419	0.304984	1.67032	0.094857	0.19665
Plagl1	66.19	0.318742	1.25623	0.25373	0.799704	0.875779
Ltv1	2233.68	0.406182	0.33202	1.22337	0.221191	0.368493
Phactr2	962.58	1.75042	0.40737	4.29687	1.73229e-05	0.000119172
Fuca2	3504.26	1.79507	0.290883	6.1711	6.78183e-10	8.77676e-09
Pex3	1532.98	0.0126783	0.339256	0.037371	0.970189	0.984797
Adat2	187.145	1.05008	0.722932	1.45253	0.146355	0.271542
Aig1	471.731	-0.745737	0.482313	-1.54617	0.122064	0.237319
Hivep2	1065.11	-3.12127	0.378247	-8.25194	1.55838e-16	3.87254e-15
Vta1	2594.09	0.321123	0.304102	1.05597	0.290982	0.448729
Cited2	3583.56	-0.0988452	0.303027	-0.326192	0.744279	0.837939
Txlnb	13.2073	-3.61086	2.8641	-1.26073	0.207405	0.352718
Heca	769.875	-1.14235	0.441912	-2.58501	0.00973764	0.031876
Abracl	4083.97	0.9426	0.292455	3.22306	0.00126828	0.00559867
Reps1	1457.63	-0.50806	0.454687	-1.11738	0.26383	0.418358
Ccdc28a	718.134	-0.391404	0.442311	-0.884907	0.376207	0.53619
Hebp2	72.8289	2.88807	1.24569	2.31845	0.0204247	0.058113
Perp	24.8487	0.0285197	1.65983	0.0171823	0.986291	0.993589
Tnfaip3	12195.8	1.29235	0.566501	2.28129	0.0225315	0.0628487
Ifngr1	15751.3	0.365155	0.32929	1.10892	0.267466	0.422636
Il22ra2	34.4113	8.51407	2.33577	3.64508	0.000267306	0.00141571
Il20ra	16.3351	-7.25811	3.00281	-2.41711	0.0156444	0.0468926
Pex7	1583.52	1.87767	0.415766	4.51618	6.29651e-06	4.69759e-05
Map3k5	2335.02	0.510735	0.362341	1.40954	0.158675	0.288622
Map7	128.048	-0.471033	1.23046	-0.382811	0.70186	0.810067
Gm6251	76.1878	0.318093	1.02678	0.309798	0.756715	0.846021
Bclaf1	3045.3	0.207605	0.297131	0.698697	0.484741	0.638522
Mtfr2	816.093	3.39067	0.489643	6.92479	4.36626e-12	7.16977e-11
Pde7b	90.2316	4.87886	3.81126	1.28012	0.200504	0.344116
Ahi1	293.452	-1.61529	0.581084	-2.77979	0.00543945	0.0195381
Myb	808.575	2.42643	0.470874	5.15303	2.56307e-07	2.39985e-06
Hbs1l	1687.98	0.0801577	0.333829	0.240116	0.81024	0.882996
Sgk1	5461.42	2.60909	0.521417	5.00385	5.61973e-07	4.95316e-06
E030030I06Rik	125.737	0.302421	0.825786	0.366222	0.714199	0.817738
H60b	88.4576	-0.524913	1.03877	-0.505321	0.613334	0.744026
C920009B18Rik	279.338	0.137108	0.643708	0.212997	0.83133	0.896211
Tbpl1	1587.47	0.238959	0.341864	0.698987	0.48456	0.638386
Rps12	7228.46	0.905039	0.269781	3.35471	0.00079448	0.00372076
Slc18b1	10.4039	1.81261	3.33941	0.542793	0.587272	0.722815
Vnn3	14.1002	7.29603	3.17378	2.29885	0.0215136	0.0605391
Stx7	4052.94	1.95473	0.285727	6.84126	7.84985e-12	1.25349e-10
Enpp1	615.164	-1.39469	0.536571	-2.59926	0.00934256	0.0308064
Med23	877.534	-1.11678	0.393866	-2.83543	0.00457635	0.0168785
Arg1	40.1756	-0.138449	1.39298	-0.0993908	0.920828	0.953056
Akap7	231.735	1.51945	0.678294	2.24011	0.0250838	0.0686808
Epb4.1l2	1248.52	-0.15989	0.355515	-0.449741	0.652897	0.774836
Samd3	82.2757	-2.33207	1.04491	-2.23183	0.025626	0.0697682
L3mbtl3	377.45	-2.34351	0.529879	-4.42274	9.74571e-06	7.03403e-05
Arhgap18	999.482	-0.263878	0.460924	-0.572498	0.566985	0.707162
Themis	674.681	-6.48463	4.99749	-1.29758	0.194433	0.336702
Echdc1	148.467	-1.41751	0.787642	-1.79968	0.0719109	0.15848
Rnf146	1861.06	-0.701109	0.426062	-1.64555	0.0998556	0.204433
Cenpw	769.619	2.29719	0.46456	4.94488	7.61895e-07	6.6127e-06
Trmt11	841.444	-0.343297	0.398805	-0.860815	0.38934	0.549101
Gm20300	173.841	-0.600945	0.722677	-0.831553	0.405661	0.565482
Hint3	557.839	0.13747	0.454049	0.302764	0.76207	0.848902
Ncoa7	1918.96	-1.32297	0.427683	-3.09335	0.00197911	0.00824115
Hddc2	1352.36	-0.204656	0.368673	-0.555114	0.578816	0.716246
Gm3258	56.221	0.0472625	1.18284	0.0399568	0.968128	0.983477
Rnf217	158.269	5.22642	4.56208	1.14562	0.251952	0.405226
Zufsp	1651.74	0.185918	0.341057	0.545123	0.585669	0.721992
Rwdd1	2411.79	0.496291	0.318844	1.55653	0.119582	0.23385
Fam26e	16.2031	-7.28036	3.01088	-2.41802	0.0156051	0.046794
Fam26f	1476.3	-0.0843942	0.527813	-0.159894	0.872964	0.922882
Dse	1518.18	2.25529	0.660756	3.4132	0.000642052	0.00308145
Tspyl1	2986.45	0.189693	0.392715	0.483029	0.629075	0.756731
Tspyl4	565.804	-2.54456	0.466388	-5.45588	4.87298e-08	5.02325e-07
Nt5dc1	1780.27	-1.09421	0.331655	-3.29923	0.000969491	0.00442311
Hdac2	2604.64	-0.320529	0.334337	-0.958701	0.33771	0.496983
Marcks	1539.68	2.9137	0.366515	7.94975	1.86896e-15	4.23381e-14
Fam229b	45.8633	1.00675	1.33722	0.752872	0.451527	0.60738
Tube1	297.746	1.05945	0.623784	1.69842	0.0894289	0.18796
Fyn	7365.52	-2.56163	0.327644	-7.81835	5.35211e-15	1.16596e-13
Traf3ip2	1015.4	-2.70847	0.392176	-6.90627	4.97557e-12	8.09708e-11
E130307A14Rik	423.295	-0.573891	0.516616	-1.11087	0.266626	0.421666
Rev3l	652.838	-0.758255	0.452626	-1.67524	0.0938877	0.195166
AA474331	42.0756	-0.677157	1.36266	-0.496936	0.619234	0.749237
G630090E17Rik	19.6988	3.25195	2.61618	1.24301	0.213863	0.360419
BC021785	18.1018	0.860943	2.19292	0.392602	0.694613	0.804973
Slc16a10	294.27	3.13096	0.589498	5.31123	1.08888e-07	1.07014e-06
Rpf2	1789.24	0.531131	0.336246	1.57959	0.114201	0.225599
Gtf3c6	1013.62	-0.582075	0.383338	-1.51844	0.128905	0.246801
Cdk19	1404.77	-0.877642	0.346922	-2.52979	0.011413	0.0361997
Cdc40	2041.5	-0.227075	0.31776	-0.714613	0.474848	0.629743
Fig4	334.317	-0.53385	0.552717	-0.965864	0.334112	0.493244
Zbtb24	1238.77	-0.91048	0.3608	-2.5235	0.0116193	0.0367292
Mical1	4638.39	-0.883994	0.280664	-3.14966	0.00163462	0.00695737
Smpd2	827.63	0.0426099	0.476648	0.0893948	0.928768	0.959108
Cd164	6059.4	-0.970176	0.284641	-3.40842	0.000653401	0.00312614
Cep57l1	514.514	-0.681292	0.472154	-1.44294	0.149036	0.274993
Sesn1	3159	-2.56271	0.301664	-8.49525	1.97499e-17	5.27917e-16
Armc2	19.1374	-0.924435	1.90614	-0.484977	0.627692	0.755655
Foxo3	203.133	1.49	0.787432	1.89222	0.0584614	0.134913
Lace1	219.147	-0.125523	0.666598	-0.188304	0.850639	0.909954
Snx3	6522.44	-0.102515	0.271074	-0.378183	0.705295	0.812167
Ostm1	2636.62	0.219386	0.324783	0.675486	0.499367	0.651745
Sec63	1683.63	-0.0942312	0.343777	-0.274106	0.784003	0.864858
Scml4	1186.93	-4.84483	0.411966	-11.7602	6.25508e-32	4.30317e-30
Pdss2	252.209	0.0594482	0.620305	0.0958371	0.92365	0.955145
Bend3	61.5884	0.428471	1.18303	0.362181	0.717217	0.819889
1700021F05Rik	499.525	0.424381	0.47762	0.888533	0.374254	0.534356
Cd24a	4830.59	2.39202	0.327078	7.31329	2.60673e-13	4.87447e-12
F830002L21Rik	46.3136	3.45132	1.37501	2.51003	0.0120722	0.0379683
Qrsl1	519.213	-0.104064	0.472936	-0.220038	0.825841	0.892999
Rtn4ip1	541.552	0.0896515	0.493746	0.181574	0.855917	0.912983
Aim1	2220.97	-0.718379	0.378861	-1.89616	0.0579395	0.133908
Atg5	3105.75	0.4434	0.310081	1.42995	0.152731	0.280307
Prdm1	1122.04	0.00657199	0.5095	0.0128989	0.989708	0.99519
Prep	1749.58	0.431581	0.34113	1.26515	0.205818	0.350978
Hace1	824.121	-0.713064	0.402419	-1.77194	0.0764037	0.166141
Ascc3	1499.08	0.284276	0.390305	0.728344	0.466403	0.622077
Lilr4b	8032.2	5.62716	0.453801	12.4001	2.61143e-35	2.09411e-33
Lilrb4a	16961	5.636	0.352216	16.0015	1.24643e-57	4.40326e-55
Dcbld1	36.4415	0.518588	1.49649	0.346537	0.728939	0.827653
Gopc	852.004	-0.94205	0.396892	-2.37357	0.0176171	0.0516193
Nus1	803.766	-0.148394	0.452543	-0.327911	0.742979	0.837268
Cep85l	266.308	1.22573	0.616018	1.98977	0.0466164	0.112608
Pln	103.437	2.93139	1.22059	2.40162	0.0163226	0.0484341
Mcm9	767.568	-0.511215	0.42297	-1.20863	0.226804	0.375118
Asf1a	1498.46	0.343229	0.357953	0.958867	0.337626	0.496983
Man1a	2699.75	-0.862976	0.303775	-2.84084	0.00449945	0.0166372
Tbc1d32	159.82	0.576971	0.745546	0.773891	0.438996	0.595169
Msl3l2	408.073	-1.59653	0.51215	-3.11732	0.00182506	0.00766559
Gja1	74.0313	1.1835	1.06974	1.10634	0.268578	0.423676
Hsf2	139.608	0.237785	0.797809	0.298047	0.765667	0.851023
Serinc1	4017.17	0.0661098	0.286464	0.230779	0.817487	0.888079
Pkib	1471.2	3.44393	0.351571	9.79583	1.17325e-22	4.59265e-21
Fabp7	26.6447	6.21708	2.14213	2.9023	0.00370438	0.0141043
Smpdl3a	14436.8	1.21723	0.349036	3.48741	0.000487731	0.00242124
Gcc2	686.935	-0.29493	0.427581	-0.689764	0.490343	0.644148
Lims1	4154.57	0.946403	0.339867	2.78463	0.00535888	0.0192698
Ranbp2	2275.3	0.468863	0.373057	1.25681	0.208822	0.354362
Ccdc138	113.571	0.145347	0.861579	0.168699	0.866033	0.918825
2021-09-10	148.17	3.09922	0.795481	3.89604	9.77799e-05	0.000576231
Sowahc	2063.42	7.14649	0.466794	15.3097	6.58412e-53	1.65502e-50
P4ha1	1957.95	-1.61144	0.329342	-4.89292	9.93517e-07	8.47667e-06
Mcu	736.355	-0.60922	0.416433	-1.46295	0.143481	0.267538
Micu1	2410.04	0.205554	0.310604	0.661787	0.508107	0.659007
Dnajb12	727.277	-0.00547443	0.424199	-0.0129053	0.989703	0.99519
Ddit4	563.889	-3.32024	0.506023	-6.56144	5.32896e-11	7.77398e-10
Anapc16	1928.61	0.133382	0.321284	0.415151	0.678031	0.79236
Ascc1	1048.58	-0.142559	0.375643	-0.379506	0.704312	0.811597
Spock2	137.778	-2.97339	0.829549	-3.58435	0.000337921	0.00174791
Chst3	195.344	-1.08334	0.685291	-1.58085	0.113913	0.225089
Psap	88375.1	2.26848	0.393333	5.76732	8.05422e-09	9.10698e-08
Cdh23	676.249	-0.389924	0.465016	-0.838518	0.40174	0.561883
4632428N05Rik	13984	0.297347	0.360427	0.824985	0.40938	0.56829
Slc29a3	1393.97	1.60379	0.358438	4.47438	7.66326e-06	5.6403e-05
Pcbd1	17.6568	0.961281	1.95662	0.491296	0.623217	0.752091
Sgpl1	4459.15	0.378906	0.305314	1.24104	0.214592	0.361227
Adamts14	42.3728	-3.34336	2.1803	-1.53344	0.125167	0.2417
Prf1	1005.85	-3.09785	0.393589	-7.87078	3.52445e-15	7.82141e-14
Pald1	41.6417	1.53486	1.38895	1.10506	0.269135	0.424248
Eif4ebp2	877.3	-0.786629	0.425314	-1.84953	0.0643818	0.145519
Lrrc20	492.28	0.178775	0.474876	0.376467	0.706569	0.812674
Ppa1	1495	-0.579695	0.382087	-1.51718	0.129221	0.24721
Sar1a	4834.37	-0.0642781	0.296508	-0.216783	0.828377	0.894779
Tysnd1	1516.94	-0.300587	0.34272	-0.877065	0.380451	0.540198
Aifm2	269.769	0.859702	0.64276	1.33752	0.181054	0.319546
2010107G23Rik	303.945	-3.28499	0.886728	-3.70462	0.000211712	0.00115641
Tspan15	339.817	0.383249	0.960989	0.398806	0.690036	0.801556
Hk1	5138.9	-0.939315	0.278114	-3.37745	0.000731616	0.00345233
Hk1os	54.5032	0.460382	1.18904	0.387186	0.698618	0.807952
Supv3l1	810.825	-0.35119	0.420353	-0.835465	0.403456	0.563271
4930507D05Rik	83.9094	1.21661	1.07204	1.13486	0.256434	0.41026
Vps26a	3459.74	0.735735	0.293406	2.50757	0.0121566	0.0381864
Srgn	21243.6	0.801303	0.302358	2.65018	0.0080449	0.0270808
Kif1bp	1310.9	-0.665323	0.352226	-1.88891	0.0589037	0.135742
Ddx21	1359.88	-0.603119	0.400393	-1.50632	0.131985	0.251337
Ddx50	2631.68	-0.57795	0.328027	-1.7619	0.0780861	0.169096
Stox1	72.9203	-3.77325	1.59521	-2.36536	0.0180124	0.0525889
Ccar1	2595.7	0.182758	0.312655	0.584535	0.558861	0.700707
Tet1	109.742	-5.17021	1.25217	-4.12901	3.64324e-05	0.000235048
Slc25a16	716.307	0.368359	0.521215	0.706732	0.479733	0.634019
Dna2	2099.68	5.02959	0.395732	12.7096	5.23187e-37	4.78222e-35
Rufy2	679.239	-0.988125	0.449132	-2.20008	0.0278015	0.0745728
Hnrnph3	255.643	-0.180646	0.629987	-0.286745	0.774307	0.857591
Pbld2	19.0301	-3.44299	1.95522	-1.76093	0.0782509	0.169358
Pbld1	11.8305	-4.44053	2.94001	-1.51038	0.130947	0.249684
Herc4	3389.15	-0.0229159	0.316017	-0.0725149	0.942192	0.967014
Sirt1	443.392	0.418928	0.518605	0.807798	0.419207	0.577271
Dnajc12	223.46	-0.207757	0.645638	-0.321786	0.747615	0.840536
Gm31763	27.2989	0.226185	1.68698	0.134077	0.893342	0.937025
Reep3	1341.71	0.575042	0.362892	1.58461	0.113055	0.223932
Jmjd1c	1645.85	0.266605	0.360493	0.739558	0.459568	0.615347
Nrbf2	1058.06	-0.171786	0.372643	-0.460993	0.644804	0.769069
Egr2	652.141	-1.61226	0.678683	-2.37557	0.0175219	0.0513748
Ado	1050.32	-0.0674467	0.397494	-0.169679	0.865262	0.91851
Zfp365	148.718	-3.29395	0.895699	-3.67752	0.00023551	0.00126785
Rtkn2	129.427	1.56444	0.839233	1.86413	0.0623034	0.141753
Arid5b	1138.6	-1.15941	0.38314	-3.02607	0.00247757	0.0100289
1700040L02Rik	51.4541	-3.37548	1.31504	-2.56683	0.0102632	0.0332962
Tmem26	248.626	1.92143	1.19849	1.6032	0.108889	0.217829
Rhobtb1	79.9218	-0.0716499	1.0474	-0.0684076	0.945461	0.969417
Cdk1	2428.24	2.92823	0.427031	6.85719	7.02288e-12	1.12633e-10
Ccdc6	588.585	-0.531394	0.457282	-1.16207	0.245206	0.397602
Slc16a9	98.2539	0.471377	4.64648	0.101448	0.919195	0.951818
Tfam	2188.81	-0.731405	0.346506	-2.1108	0.0347895	0.0889194
Ube2d1	1050.57	-0.738791	0.417471	-1.76968	0.07678	0.166765
Cisd1	1370.68	1.53275	0.347653	4.40884	1.03924e-05	7.46367e-05
Ipmk	1536.31	1.54699	0.366103	4.22556	2.38348e-05	0.000159684
Zwint	3363.41	-0.65366	0.299171	-2.1849	0.0288959	0.0768773
Gnaz	19.6976	1.43662	1.85913	0.772737	0.439678	0.595794
Rab36	215.883	5.44111	4.56208	1.19268	0.232995	0.382934
Bcr	155.825	0.429521	0.799831	0.537015	0.591257	0.725868
Specc1l	1720.56	-0.640571	0.380211	-1.68478	0.0920314	0.192151
Adora2a	847.964	-2.15956	0.469713	-4.59761	4.27369e-06	3.30345e-05
Upb1	85.7843	2.12307	0.985229	2.1549	0.0311697	0.0816799
Gucd1	2750.24	1.10684	0.424052	2.61017	0.00904985	0.0299546
Snrpd3	3746.74	-0.277106	0.289427	-0.95743	0.33835	0.497322
Lrrc75b	25.2231	-3.63769	2.48986	-1.461	0.144015	0.268419
Ggt1	32.2762	0.0622663	1.56899	0.0396857	0.968344	0.983543
Ggt5	193.911	-0.774342	0.756687	-1.02333	0.306151	0.464754
Susd2	370.798	-3.50427	0.576082	-6.08295	1.17994e-09	1.48155e-08
Cabin1	2877.21	-0.0224695	0.330812	-0.0679224	0.945847	0.969566
Ddt	687.302	-0.267717	0.444623	-0.602122	0.547093	0.690907
Gstt3	135.225	0.274259	0.827293	0.331514	0.740256	0.835797
Gstt1	27.3094	1.9776	1.61213	1.2267	0.219937	0.367116
Gstt2	515.609	-0.715931	0.536403	-1.33469	0.181978	0.320744
Mif	3937.45	-0.778625	0.286015	-2.72233	0.0064824	0.022704
Derl3	336.613	0.869588	0.708833	1.22679	0.219902	0.367116
Smarcb1	2511.15	-0.199971	0.348875	-0.573187	0.566518	0.706715
Mmp11	132.04	-3.19761	0.898944	-3.55707	0.000375017	0.00191105
Chchd10	1112.05	-2.24214	0.378495	-5.92382	3.14554e-09	3.72084e-08
Gm867	20.6242	5.78258	2.32543	2.48667	0.0128944	0.0399676
Vpreb3	159.269	-0.785703	0.747458	-1.05117	0.293182	0.450898
Gm5134	37.4957	0.0319471	1.41922	0.0225103	0.982041	0.99137
Zfp280b	800.385	-0.869943	0.407502	-2.13482	0.0327758	0.0848174
Prmt2	593.897	-2.10468	0.482061	-4.36601	1.26536e-05	8.92583e-05
Dip2a	266.476	-0.944118	0.649812	-1.45291	0.146249	0.271411
Pcnt	1506.23	0.181638	0.340526	0.533404	0.593754	0.727849
Ybey	142.681	-0.119449	0.795415	-0.150172	0.880629	0.928582
Mcm3ap	1450.03	-0.695767	0.411339	-1.69147	0.0907474	0.19012
Lss	560.251	-1.83806	0.467216	-3.93406	8.35238e-05	0.000499652
Pcbp3	363.772	-2.64066	0.564119	-4.68102	2.85446e-06	2.25988e-05
Slc19a1	1302.86	-1.44032	0.470666	-3.06018	0.00221206	0.00906958
Col18a1	27.8526	-2.76402	2.17323	-1.27185	0.203427	0.347762
Pofut2	1605.06	0.44494	0.396935	1.12094	0.262315	0.416713
Adarb1	48.2248	-1.7901	1.26193	-1.41854	0.156032	0.285202
Fam207a	1330.77	-0.239591	0.350133	-0.684286	0.493795	0.647224
Itgb2	21903.6	-0.280134	0.299568	-0.935128	0.349722	0.509555
Pttg1ip	5766.5	-0.055389	0.34197	-0.16197	0.871329	0.92175
Sumo3	8077.79	0.496723	0.266568	1.86341	0.0624053	0.141935
Ube2g2	2955.08	0.111788	0.298506	0.374493	0.708038	0.813462
Tspear	16.8416	-4.37837	2.61614	-1.6736	0.0942094	0.19568
Lrrc3	22.4552	1.51779	2.89397	0.524467	0.599954	0.733171
Trpm2	546.931	3.0422	0.56966	5.34038	9.27506e-08	9.24042e-07
1810043G02Rik	635.327	0.838853	0.469042	1.78844	0.0737051	0.161541
Pfkl	3673.42	-0.6191	0.29057	-2.13064	0.033119	0.0855024
Aire	9.19665	-3.08497	2.6435	-1.167	0.243209	0.395199
Dnmt3l	25.012	6.77337	2.38658	2.83811	0.00453815	0.0167611
Icosl	1309.4	0.648813	0.361057	1.79698	0.0723383	0.159247
D10Jhu81e	1362.27	-0.751444	0.41246	-1.82186	0.0684762	0.152638
Pwp2	1416.92	-1.11915	0.345107	-3.24291	0.00118316	0.00525843
Trappc10	1391.54	-0.491455	0.420509	-1.16872	0.242518	0.394424
Agpat3	3319.82	-2.39772	0.294871	-8.13144	4.24227e-16	1.02308e-14
Rrp1	7572.3	-0.742617	0.289918	-2.56148	0.0104229	0.0336315
Cstb	5236.91	2.1981	0.326564	6.73099	1.68514e-11	2.56718e-10
Pdxk	1487.77	1.18492	0.388087	3.05322	0.00226397	0.0092534
Ilvbl	2638.57	-1.23482	0.304012	-4.06175	4.87063e-05	0.000305337
Syde1	28.7917	-4.34167	1.70404	-2.54787	0.0108383	0.0346713
2610008E11Rik	517.52	-2.713	0.638328	-4.25016	2.13617e-05	0.000144299
Ppap2c	231.275	1.39003	0.70417	1.974	0.0483815	0.115972
Mier2	1046.26	-1.01461	0.377512	-2.68763	0.00719619	0.024714
Tpgs1	1772.75	0.101577	0.344649	0.294725	0.768204	0.8529
Cdc34	2841.84	0.612648	0.300278	2.04027	0.0413236	0.102261
Gzmm	49.9182	-2.18616	1.29326	-1.69043	0.0909453	0.190382
Bsg	8412.09	0.808156	0.265899	3.03933	0.00237101	0.00964267
Polrmt	1569.05	-0.762156	0.340417	-2.23889	0.0251629	0.0688371
Rnf126	832.036	-0.435112	0.408142	-1.06608	0.286387	0.443135
Fstl3	21.4672	1.27594	1.77854	0.717409	0.473122	0.628311
Prss57	1363.04	4.56246	0.435838	10.4682	1.20865e-25	5.70334e-24
Palm	986.656	4.07182	0.700116	5.81592	6.03004e-09	6.89577e-08
E130317F20Rik	63.8568	-0.544423	1.10846	-0.491152	0.623319	0.752091
Ptbp1	6815.09	-0.45827	0.270319	-1.69529	0.0900196	0.188898
Lppr3	739.761	3.18502	0.426071	7.47532	7.70165e-14	1.51609e-12
Prtn3	14111	5.3701	0.344325	15.596	7.74426e-55	2.10886e-52
Elane	26846.1	5.18864	0.323668	16.0307	7.79528e-58	2.83034e-55
Med16	2384.51	-0.430365	0.371658	-1.15796	0.246881	0.399379
R3hdm4	4505.66	-0.215394	0.283427	-0.759962	0.447277	0.603371
Kiss1r	26.3238	-0.251028	1.76755	-0.14202	0.887064	0.932659
Arid3a	812.591	2.09122	0.40353	5.18231	2.1915e-07	2.07875e-06
Wdr18	2507.75	0.0308737	0.306545	0.100715	0.919777	0.952155
Tmem259	588.245	-0.232521	0.458736	-0.506872	0.612245	0.742774
Cnn2	29508.5	-1.46795	0.287998	-5.09709	3.44923e-07	3.1405e-06
Abca7	5018.91	0.456139	0.281013	1.6232	0.104547	0.211506
Hmha1	34695.7	-1.32143	0.284874	-4.63864	3.50712e-06	2.74008e-05
Polr2e	5362.71	-0.0303566	0.278754	-0.108901	0.913281	0.948268
Gpx4	13008	0.83048	0.259301	3.20276	0.00136116	0.00593794
Sbno2	4541.59	1.00504	0.332727	3.02062	0.00252259	0.0101705
Stk11	1501.44	-0.0331868	0.389378	-0.0852302	0.932078	0.961199
Dos	58.61	-3.26278	1.31513	-2.48096	0.013103	0.0404891
Atp5d	5927.26	-0.342547	0.27641	-1.23927	0.215244	0.362046
Midn	131.123	0.0622934	0.848111	0.0734496	0.941448	0.966634
Cirbp	4313.11	-1.54662	0.284798	-5.43058	5.61715e-08	5.74056e-07
1600002K03Rik	437.952	0.879345	0.527748	1.66622	0.0956692	0.198051
Mum1	2689.02	-0.81675	0.314519	-2.59682	0.00940907	0.0309788
Ndufs7	4668.97	0.12156	0.287251	0.423184	0.672161	0.788123
Gamt	127.048	2.45408	0.842172	2.91399	0.00356846	0.0136664
Dazap1	1030.25	-0.567671	0.381321	-1.4887	0.136567	0.257847
Rps15	6995.57	-0.305462	0.307456	-0.993516	0.320458	0.479422
Apc2	29.0535	-1.03076	1.56969	-0.656667	0.511395	0.661957
2310011J03Rik	2659.83	-0.0350661	0.305241	-0.11488	0.90854	0.945956
Pcsk4	212.928	-2.00581	0.796406	-2.51857	0.0117831	0.0371753
Reep6	39.2861	2.31883	1.38348	1.67608	0.0937218	0.194946
Mex3d	254.42	0.0443234	4.56209	0.0097156	0.992248	0.996578
Mbd3	2431.31	-0.653733	0.322043	-2.02996	0.042361	0.104393
Uqcr11	5511.28	1.10847	0.275336	4.0259	5.67574e-05	0.000350107
Tcf3	4161.7	-0.661111	0.298368	-2.21576	0.0267078	0.072262
Rexo1	2548.08	-0.0560304	0.356972	-0.15696	0.875276	0.925027
Klf16	364.084	-1.14444	0.533155	-2.14653	0.0318304	0.0829291
Abhd17a	4045.82	-0.149427	0.312205	-0.478616	0.632212	0.759595
Adat3	218.233	0.197177	0.65891	0.299248	0.764751	0.850729
Scamp4	3517.16	-1.36569	0.295125	-4.6275	3.70108e-06	2.883e-05
Csnk1g2	4235.72	-0.824981	0.285764	-2.88693	0.00389021	0.0147175
Btbd2	1423.58	-0.346913	0.35764	-0.970006	0.332044	0.491322
Mknk2	7488.36	-1.09136	0.332481	-3.28248	0.00102897	0.00465548
Mob3a	11771.5	-1.10906	0.287641	-3.85569	0.000115403	0.000668931
Izumo4	786.722	-2.03432	0.424582	-4.79135	1.65661e-06	1.36615e-05
Ap3d1	3334.7	0.206637	0.348649	0.59268	0.553396	0.696581
Dot1l	466.775	0.149589	0.492764	0.303571	0.761455	0.848578
Plekhj1	2661.24	0.177092	0.302959	0.584541	0.558856	0.700707
Sf3a2	959.393	-1.17628	0.394077	-2.98491	0.00283662	0.0112356
Lsm7	1724.92	1.04518	0.366348	2.85296	0.00433139	0.0160748
Sppl2b	1476.94	0.37822	0.348235	1.08611	0.277431	0.433665
Timm13	2465.7	0.138488	0.314941	0.439725	0.660136	0.77941
Lmnb2	1101.07	0.655002	0.481369	1.36071	0.173606	0.309409
Gadd45b	1705.02	1.22111	0.458876	2.66108	0.00778898	0.0263756
Gng7	20.1906	5.35192	2.11672	2.5284	0.0114585	0.0363088
Slc39a3	954.079	-0.490854	0.404658	-1.21301	0.225126	0.373182
Sgta	3756.09	0.0681166	0.29253	0.232853	0.815875	0.887066
Thop1	431.27	0.335751	0.601355	0.558325	0.576622	0.714546
Map2k2	4014.51	-0.364833	0.290383	-1.25638	0.208977	0.354433
Zbtb7a	2445.14	-0.399082	0.33083	-1.2063	0.2277	0.376266
Pias4	1072.25	-0.75148	0.376211	-1.9975	0.0457714	0.110957
Eef2	26514.3	-1.13931	0.300794	-3.78768	0.000152059	0.0008556
Dapk3	1698.36	-0.759607	0.330589	-2.29774	0.0215768	0.0606695
Atcay	256.918	-6.55213	1.35676	-4.82926	1.37041e-06	1.14239e-05
Zfr2	90.503	-2.0871	1.06595	-1.95798	0.0502329	0.119511
Matk	1703.73	-1.25382	0.330634	-3.79218	0.000149329	0.000842054
Mrpl54	2515.4	0.927663	0.327398	2.83345	0.00460491	0.0169647
Apba3	1330.46	-0.414632	0.357148	-1.16095	0.245661	0.397996
Tjp3	726.377	-1.50555	0.455109	-3.3081	0.000939315	0.00430347
Pip5k1c	5143.61	-0.44032	0.300038	-1.46755	0.142226	0.265729
Cactin	2089.94	-0.209906	0.328431	-0.639118	0.522746	0.671662
Tbxa2r	1578.92	-5.55251	0.408131	-13.6047	3.75318e-42	4.58484e-40
Hmg20b	498.631	0.24269	0.478315	0.507385	0.611885	0.742476
Mfsd12	496.438	2.22843	0.497957	4.47514	7.63611e-06	5.62636e-05
4930404N11Rik	279.139	2.04235	0.594688	3.43433	0.000594019	0.00287678
Fzr1	3303.96	0.292772	0.293663	0.996965	0.318781	0.477788
Dohh	2029.82	0.203338	0.350443	0.580231	0.561759	0.702828
Smim24	98.1897	0.913517	0.935622	0.976374	0.328879	0.488054
Nfic	822.105	0.403996	0.4356	0.927448	0.353694	0.514139
Ncln	5074.86	0.815498	0.29583	2.75664	0.00583984	0.0207595
S1pr4	3465.03	-2.78942	0.296754	-9.39978	5.46774e-21	1.86603e-19
Gna15	1049.24	0.728199	0.387478	1.87933	0.0601994	0.138144
Gna11	845.754	-0.658149	0.458821	-1.43443	0.151448	0.278422
Aes	8193.09	-1.53974	0.299815	-5.13565	2.81172e-07	2.61394e-06
Tle2	34.0261	-0.247128	1.48012	-0.166965	0.867398	0.919451
Tle6	35.7642	3.46602	2.25056	1.54007	0.123543	0.239661
BC025920	95.4931	-0.388782	1.06978	-0.363424	0.716288	0.819269
Sirt6	327.968	-0.812145	0.557258	-1.45739	0.145008	0.269577
Ankrd24	99.6863	-0.421341	1.0235	-0.411665	0.680585	0.794066
Zfp433	104.039	-0.569692	0.963384	-0.591344	0.55429	0.697115
Zfp781	36.6044	-1.55138	1.44466	-1.07387	0.28288	0.439281
Zfp873	422.957	-0.266445	0.5907	-0.451067	0.651942	0.774262
AU041133	416.832	-0.529581	0.573236	-0.923844	0.355568	0.516116
Zfp938	305.038	-0.640544	0.63915	-1.00218	0.316257	0.475039
1190007I07Rik	184.784	-0.51239	0.730659	-0.701271	0.483134	0.637111
Glt8d2	17.2052	-1.04152	1.95419	-0.532966	0.594057	0.728134
Hcfc2	619.932	-0.60506	0.447865	-1.35099	0.176699	0.31351
Nfyb	1117.72	-0.84001	0.366833	-2.2899	0.0220273	0.0617321
1700028I16Rik	8.65128	-6.44641	3.8308	-1.68279	0.0924166	0.192783
Txnrd1	2028.43	-0.212038	0.321647	-0.659228	0.50975	0.660481
Chst11	68.1318	-0.267809	1.09727	-0.24407	0.807177	0.880685
Slc41a2	85.3771	-0.0866264	1.03072	-0.0840441	0.933021	0.961337
D10Wsu102e	983.085	-0.780418	0.40167	-1.94293	0.0520241	0.122834
A230046K03Rik	1419.99	0.0292346	0.372271	0.0785305	0.937406	0.964107
Appl2	731.09	0.371926	0.418594	0.888511	0.374266	0.534356
1500009L16Rik	51.9152	-3.77616	2.76376	-1.36631	0.171841	0.306933
Ckap4	1810.72	3.79779	0.334648	11.3486	7.53609e-30	4.49791e-28
Platr7	15.2558	7.38225	3.08285	2.39462	0.0166377	0.0492129
Tcp11l2	7083.41	-1.66221	0.329433	-5.04567	4.51924e-07	4.04043e-06
Polr3b	1078.42	-0.222369	0.376698	-0.590312	0.554982	0.69765
Ric8b	440.561	0.27433	0.533995	0.513732	0.607439	0.738658
Fhl4	31.4055	-2.45051	1.7245	-1.421	0.155317	0.284095
Tmem263	438.491	-0.151108	0.497721	-0.303601	0.761432	0.848578
Mterf2	188.335	-2.2697	0.716644	-3.16713	0.00153953	0.00660208
Cry1	1610.02	-0.702332	0.352175	-1.99427	0.0461225	0.111681
Btbd11	203.408	-3.16148	0.801334	-3.94527	7.97114e-05	0.000477283
Pwp1	2542.87	-0.0539776	0.323791	-0.166705	0.867602	0.919488
Prdm4	1425.53	-0.558445	0.360179	-1.55047	0.121029	0.235975
Rtcb	3901.14	-0.867617	0.290476	-2.98688	0.00281842	0.0111669
Fbxo7	1549.17	-0.420503	0.338382	-1.24269	0.213983	0.360527
Syn3	30.8139	-0.417584	1.69327	-0.246614	0.805207	0.879196
Timp3	25.5534	1.81773	4.56208	0.398443	0.690304	0.801685
1810014B01Rik	201.054	0.972842	0.801036	1.21448	0.224565	0.372708
Hsp90b1	13444	0.512828	0.280301	1.82956	0.0673153	0.150612
Ttc41	39.5046	-1.55408	1.44235	-1.07747	0.281272	0.437655
Nt5dc3	113.664	-0.110873	0.864785	-0.128209	0.897984	0.939229
Stab2	233.533	0.973047	1.43563	0.677786	0.497907	0.65049
Igf1	251.396	0.755873	1.17115	0.645412	0.51866	0.667922
Parpbp	229.04	1.88336	0.669872	2.81153	0.00493067	0.0179724
Nup37	1264.15	1.20337	0.411583	2.92377	0.00345822	0.0132909
Ccdc53	2265.48	0.424925	0.324087	1.31115	0.189809	0.330754
Dram1	702.955	5.14696	0.526845	9.76939	1.52362e-22	5.84026e-21
Gnptab	1253.77	1.44748	0.355726	4.06911	4.7194e-05	0.000297288
Chpt1	777.213	1.97304	0.41246	4.78361	1.72177e-06	1.4181e-05
Spic	1530.72	1.9773	0.84733	2.33356	0.0196188	0.0563036
Arl1	2946.4	1.1381	0.308702	3.68673	0.000227158	0.00122846
Utp20	571.024	-0.651022	0.51334	-1.26821	0.204724	0.349622
Gas2l3	363.994	3.64239	0.558455	6.52227	6.92535e-11	1.00245e-09
Scyl2	371.209	-0.998211	0.544683	-1.83265	0.0668553	0.149814
Actr6	848.992	-0.266654	0.397298	-0.67117	0.502113	0.654413
Uhrf1bp1l	1565.67	0.204638	0.33665	0.607865	0.543277	0.688315
Apaf1	972.481	1.26318	0.381454	3.31149	0.000928012	0.00425765
Ikbip	380.969	0.607181	0.521758	1.16372	0.244536	0.397011
Slc25a3	7826.36	-0.035368	0.276199	-0.128053	0.898107	0.939265
Tmpo	10291.4	1.65798	0.262806	6.30877	2.8126e-10	3.79396e-09
Nedd1	1030.41	-0.00768986	0.39281	-0.0195765	0.984381	0.992429
Cdk17	2768.63	-1.7979	0.305752	-5.88026	4.09611e-09	4.78466e-08
Elk3	1544.52	-0.644138	0.367983	-1.75046	0.0800391	0.172326
Gm17745	41.6689	0.590446	1.44245	0.409335	0.682294	0.795421
Lta4h	5944.9	0.670095	0.276609	2.42254	0.0154125	0.0463013
Hal	347.044	3.27807	0.626394	5.23324	1.66565e-07	1.6044e-06
Amdhd1	62.4096	-0.714006	1.27764	-0.558848	0.576265	0.714487
Ccdc38	47.6293	-1.15839	1.28001	-0.904984	0.365474	0.525939
Snrpf	509.001	0.120936	0.481174	0.251336	0.801555	0.876526
Ntn4	616.117	-5.28563	0.565177	-9.35218	8.58627e-21	2.85575e-19
Gm15915	128.53	-4.39039	1.01782	-4.31352	1.60676e-05	0.000111357
Usp44	43.3356	-1.02249	1.34242	-0.761676	0.446253	0.602455
Metap2	4879.81	0.179521	0.290516	0.61794	0.536615	0.683035
Vezt	475.606	0.105874	0.504598	0.209818	0.83381	0.897713
Fgd6	317.454	0.5312	0.566582	0.937553	0.348474	0.50853
Nr2c1	386.284	0.320919	0.54967	0.583839	0.559329	0.701025
Ndufa12	2099.89	0.223374	0.331161	0.674519	0.499981	0.652416
Tmcc3	229.607	0.904999	0.737764	1.22668	0.219944	0.367116
Cep83os	330.024	-0.561624	0.646906	-0.868168	0.385302	0.544817
Cep83	636.562	0.826465	0.471663	1.75224	0.0797332	0.171894
Plxnc1	974.438	-0.472537	0.380937	-1.24046	0.214806	0.361448
Cradd	296.982	-1.06688	0.584088	-1.82657	0.0677646	0.151281
Socs2	816.249	-4.45454	0.680122	-6.54961	5.76864e-11	8.40601e-10
Mrpl42	3314.54	0.758336	0.315577	2.40301	0.0162607	0.0483053
Ube2n	3743.51	0.479879	0.2904	1.65248	0.098437	0.202243
Nudt4	2461.55	1.22988	0.330651	3.71957	0.000199563	0.0010997
Eea1	656.621	-0.142005	0.566909	-0.25049	0.802209	0.877095
Btg1	29825.4	-0.585942	0.368746	-1.58901	0.112058	0.222431
Atp2b1	4214.26	0.291543	0.351593	0.829207	0.406987	0.566411
Poc1b	740.897	-0.345472	0.416156	-0.830149	0.406454	0.565985
Galnt4	332.753	0.596812	0.56529	1.05576	0.291077	0.448769
Dusp6	3374.88	2.0551	0.32243	6.37378	1.84428e-10	2.55367e-09
Kitl	52.5667	2.32107	1.66894	1.39074	0.164304	0.296714
Tmtc3	189.471	1.44984	0.731871	1.98101	0.0475902	0.114453
Cep290	269.079	-0.289005	0.599553	-0.482034	0.629782	0.757372
4930430F08Rik	174.157	0.0219527	0.720252	0.0304792	0.975685	0.988006
Mettl25	324.522	0.471664	0.577599	0.816593	0.414161	0.572494
Ccdc59	1160.16	0.277936	0.365473	0.760482	0.446967	0.603205
Ppp1r12a	1500.4	-0.608089	0.358531	-1.69606	0.0898749	0.188685
Pawr	95.1509	0.19131	1.01374	0.188717	0.850315	0.909911
E2f7	351.836	4.67935	0.994981	4.70296	2.56422e-06	2.04871e-05
Csrp2	254.963	2.12475	0.623445	3.40808	0.000654211	0.00312886
Zdhhc17	462.807	-0.505726	0.486157	-1.04025	0.298223	0.456428
Osbpl8	1841.55	0.416285	0.375174	1.10958	0.267181	0.422339
Bbs10	31.821	0.164984	1.5202	0.108528	0.913577	0.948268
Nap1l1	3562.17	0.734106	0.307354	2.38847	0.0169187	0.0498746
Phlda1	838.406	-0.986116	0.568928	-1.73329	0.0830444	0.177018
Krr1	1361.38	0.379306	0.349159	1.08634	0.277328	0.433554
Glipr1	4403.02	1.6849	0.302776	5.56484	2.62395e-08	2.79296e-07
Atxn7l3b	3231.96	0.335898	0.32274	1.04077	0.297982	0.456294
Tbc1d15	3255.15	-0.380594	0.344761	-1.10393	0.269622	0.424708
Rab21	1139.67	0.0474523	0.439581	0.107949	0.914036	0.948354
Tmem19	1266.94	-0.333075	0.401667	-0.829231	0.406974	0.566411
Thap2	177.582	-0.774851	0.711952	-1.08835	0.276442	0.432428
Zfc3h1	1536.38	0.0654079	0.363173	0.180101	0.857073	0.91364
Tspan8	88.5376	4.06002	1.18223	3.43421	0.000594284	0.00287699
Ptprr	10.951	7.01524	3.49276	2.00851	0.044589	0.108801
Kcnmb4	25.2614	-2.6421	1.82454	-1.44809	0.147592	0.273255
Kcnmb4os2	17.642	0.438381	1.91614	0.228784	0.819037	0.888647
Cnot2	3169.95	-0.687483	0.298103	-2.30619	0.0211	0.0595676
Rab3ip	1152.29	-2.43654	0.36676	-6.6434	3.06519e-11	4.56322e-10
4933412E12Rik	222.061	-1.1122	0.66601	-1.66994	0.0949308	0.196768
Cct2	3836.08	-0.250675	0.291739	-0.859244	0.390206	0.549847
Frs2	544.507	0.0375336	0.46154	0.0813225	0.935186	0.962808
Yeats4	1710.73	0.440086	0.34844	1.26302	0.206582	0.351859
Lyz2	882799	6.85097	1.66836	4.10641	4.01861e-05	0.000256982
Lyz1	644.9	5.99144	0.50413	11.8847	1.42098e-32	1.00398e-30
Cpsf6	2797.05	-0.283698	0.307985	-0.921143	0.356976	0.517508
Cpm	413.356	-2.14568	0.517357	-4.14739	3.36286e-05	0.000218904
Mdm2	2810.53	0.0588148	0.366993	0.160261	0.872675	0.922726
Slc35e3	329.675	0.141804	0.582256	0.243543	0.807585	0.881056
Nup107	1888.2	-0.400888	0.359143	-1.11623	0.264322	0.419036
Rap1b	31837.2	0.961502	0.300092	3.20402	0.00135522	0.00592235
Mdm1	1058.79	1.6891	0.43032	3.92522	8.665e-05	0.000516934
Ifng	162.58	-1.87907	0.849421	-2.21217	0.0269546	0.072749
Tmevpg1	27.9437	-8.00431	2.49223	-3.21171	0.00131947	0.00579336
Dyrk2	588.32	-0.423457	0.479435	-0.883241	0.377106	0.537003
Cand1	3548.57	-1.38284	0.310596	-4.45222	8.49868e-06	6.19209e-05
Helb	626.578	0.536205	0.436194	1.22928	0.218967	0.366046
Irak3	1203.67	1.59172	0.457704	3.47761	0.000505907	0.00249442
Tmbim4	2837.94	0.501541	0.3016	1.66293	0.0963255	0.198968
Llph	995.98	0.167585	0.377834	0.44354	0.657375	0.777838
Hmga2	21.4285	2.90997	1.81417	1.60402	0.108709	0.217552
Msrb3	22.7623	-0.636575	1.74286	-0.365249	0.714926	0.818224
Lemd3	435.64	-0.656835	0.555339	-1.18276	0.236902	0.387796
Tbc1d30	262.243	-4.38065	0.683209	-6.41188	1.43736e-10	2.01153e-09
Gns	3817.63	0.912939	0.304372	2.99942	0.0027049	0.0107858
Rassf3	1950.78	1.08211	0.396797	2.72712	0.00638904	0.0224311
Tbk1	2329.15	0.0261611	0.312668	0.0836705	0.933318	0.961444
Xpot	1281.44	-0.439055	0.362622	-1.21078	0.22598	0.374087
BC048403	125.433	-0.396242	0.829238	-0.477839	0.632765	0.76012
Tmem5	1012.03	0.0513324	0.375999	0.136523	0.891408	0.936247
A130077B15Rik	22.5167	5.00044	1.97607	2.5305	0.0113899	0.0361441
Ppm1h	1627.92	-0.109796	0.44056	-0.24922	0.803191	0.877728
Mon2	669.209	-0.817685	0.446046	-1.83319	0.0667746	0.149685
Usp15	2678.22	0.352667	0.303712	1.16119	0.245565	0.39789
Slc16a7	295.139	4.81093	0.794358	6.05637	1.39227e-09	1.73317e-08
Xrcc6bp1	512.5	0.130262	0.498553	0.26128	0.793876	0.872363
Ctdsp2	1811.26	-0.44676	0.360808	-1.23822	0.215634	0.362489
Tsfm	875.048	-0.113712	0.392944	-0.289385	0.772287	0.855906
Mettl1	265.57	-0.412369	0.602879	-0.683999	0.493976	0.647355
2021-03-09	31.6626	-3.90792	1.76917	-2.20891	0.0271812	0.0732094
Cdk4	7175.8	-0.0580898	0.305244	-0.190306	0.849069	0.909464
Tspan31	3658.41	1.23828	0.292171	4.2382	2.25319e-05	0.000151577
LOC100504703	36.5818	1.42037	1.44343	0.984025	0.325103	0.484486
Agap2	353.735	-2.57031	0.548243	-4.68826	2.75536e-06	2.18805e-05
Os9	5018.9	-0.468436	0.27856	-1.68163	0.09264	0.193064
B4galnt1	11999.9	-1.30512	0.276562	-4.71908	2.36919e-06	1.90923e-05
Slc26a10	100.382	-1.83647	0.97604	-1.88156	0.0598962	0.137561
Arhgef25	44.0146	-0.19433	3.97222	-0.0489222	0.960981	0.97827
Dtx3	784.316	-0.448258	0.406488	-1.10276	0.270132	0.425095
F420014N23Rik	12.8805	-1.53831	3.11429	-0.493952	0.62134	0.750951
Pip4k2c	1070.75	-0.651278	0.371039	-1.75528	0.0792109	0.171019
Kif5a	35.8232	3.7521	1.68453	2.22739	0.025921	0.0704246
Dctn2	3603.7	0.395672	0.2927	1.3518	0.176439	0.313135
Mbd6	105.338	-0.0850674	0.932424	-0.0912326	0.927308	0.957981
Ddit3	1278.27	0.8261	0.381544	2.16515	0.0303765	0.0799216
Mars	3247.42	-0.160564	0.293402	-0.547248	0.584209	0.720872
Arhgap9	11430.2	-0.26922	0.322918	-0.833712	0.404443	0.564372
Gli1	10.5937	-4.403	3.05941	-1.43917	0.150103	0.27662
R3hdm2	511.444	-0.256639	0.503797	-0.50941	0.610465	0.741372
Shmt2	3275.97	-0.69027	0.333111	-2.07219	0.0382476	0.0958462
Lrp1	3135.79	4.62222	0.320036	14.4428	2.78235e-47	4.78527e-45
Stat6	11442.8	-0.353262	0.298999	-1.18148	0.237411	0.388336
Nab2	826.599	-3.90456	0.41517	-9.40473	5.21664e-21	1.78499e-19
1700012D01Rik	18.3775	2.10611	1.90125	1.10775	0.267972	0.423129
Tmem194	346.499	0.745373	0.603195	1.23571	0.216567	0.363476
Tac2	105.057	6.81027	1.18649	5.73986	9.47531e-09	1.06311e-07
Zbtb39	56.4617	0.646039	1.16958	0.552367	0.580697	0.717758
Rdh9	33.2226	-3.4347	2.87651	-1.19405	0.232459	0.382149
Prim1	1672.21	1.82827	0.388133	4.71043	2.47193e-06	1.98103e-05
Naca	10582.4	0.462152	0.304419	1.51814	0.128978	0.246906
Ptges3	4527.84	-0.247201	0.290516	-0.850902	0.394824	0.55466
Atp5b	36546.5	-0.0193682	0.252821	-0.0766082	0.938935	0.964847
Baz2a	1724.65	-0.982215	0.341987	-2.87209	0.00407772	0.0152941
Rbms2	670.662	-0.959884	0.430079	-2.23188	0.0256229	0.0697682
Gls2	19.3268	-1.34026	1.87161	-0.716101	0.473929	0.628779
Spryd4	700.825	0.791074	0.451853	1.75073	0.0799916	0.172295
Timeless	1199.91	0.380938	0.383799	0.992546	0.320931	0.47991
Stat2	3667.1	0.544157	0.33636	1.61778	0.10571	0.213241
Pan2	1512.29	0.0212552	0.341996	0.0621504	0.950443	0.972694
Cnpy2	2209.11	0.585693	0.354359	1.65283	0.0983662	0.202225
Cs	5968.95	0.0726269	0.279207	0.260118	0.794772	0.87301
Coq10a	582.713	0.0956674	0.461586	0.207258	0.835808	0.898919
Ankrd52	158.644	0.422195	0.811476	0.520281	0.602868	0.735319
Nabp2	868.695	-0.512415	0.400193	-1.28042	0.200397	0.344068
Rnf41	1041.16	0.125837	0.381975	0.329439	0.741824	0.836688
Smarcc2	2736.86	-0.526757	0.301351	-1.74799	0.0804665	0.173047
Myl6	16924.6	0.511557	0.267537	1.9121	0.0558636	0.130206
Myl6b	58.6783	-0.365057	1.16109	-0.314408	0.753211	0.843889
A430046D13Rik	315.219	2.07179	0.595095	3.48144	0.000498717	0.00246735
Esyt1	13157.6	-0.0923007	0.273849	-0.33705	0.736079	0.832868
Zc3h10	882.136	-0.238553	0.441278	-0.540594	0.588787	0.723856
Rpl41	18659.2	0.508198	0.255732	1.98723	0.0468969	0.113098
Pa2g4	1859.81	0.12405	0.35366	0.350761	0.725768	0.825744
Erbb3	283.811	-1.5467	0.603489	-2.56294	0.0103791	0.0335473
Rps26	3784.8	-0.188237	0.324915	-0.579341	0.562359	0.703271
Ikzf4	1493.12	-4.66208	0.677137	-6.88499	5.77932e-12	9.34919e-11
Suox	1278.04	-2.73578	0.380398	-7.1919	6.3895e-13	1.14721e-11
Rab5b	1215.04	-0.101387	0.379816	-0.266937	0.789518	0.868878
Cdk2	1921.47	0.915306	0.332207	2.75523	0.00586516	0.0208382
Pmel	232.028	-3.33562	0.83541	-3.99279	6.53002e-05	0.00039885
Dgka	14679.8	-3.80863	0.264359	-14.407	4.67377e-47	7.83217e-45
Wibg	839.68	-1.13404	0.398026	-2.84916	0.00438346	0.0162589
Mmp19	110.733	5.40949	1.23304	4.38712	1.14859e-05	8.17716e-05
Tmem198b	209.71	0.159774	0.678242	0.23557	0.813766	0.885791
Dnajc14	2871.78	-0.594788	0.366395	-1.62335	0.104514	0.21147
Ormdl2	1227.83	0.944185	0.363788	2.59543	0.00944736	0.0310736
Sarnp	4105.43	0.362076	0.308876	1.17223	0.241103	0.392803
Gdf11	15.284	-3.40646	2.22933	-1.52802	0.126507	0.243432
Cd63	3026.47	3.92772	0.300966	13.0504	6.32062e-39	6.88474e-37
Rdh5	86.2288	-1.54725	0.977621	-1.58267	0.113496	0.224434
Bloc1s1	2518.04	0.765806	0.312964	2.44694	0.0144073	0.0438663
Itga7	359.466	-4.37028	0.572747	-7.63038	2.34063e-14	4.82561e-13
Tespa1	1878.62	-4.1927	0.46518	-9.01307	2.00358e-19	6.14761e-18
Pisd-ps1	1430.02	0.53767	0.435713	1.234	0.217203	0.364076
Sfi1	953.318	-0.784939	0.416286	-1.88558	0.0593521	0.136655
Eif4enif1	1471.97	-0.15805	0.418816	-0.377373	0.705897	0.812216
Mir3470a	12.7688	-1.38371	2.45031	-0.564708	0.572272	0.71124
Drg1	4828.56	-0.066861	0.313942	-0.212972	0.831349	0.896211
Patz1	1498.17	-0.385177	0.342926	-1.12321	0.26135	0.415736
Gm11944	44.9763	-1.34369	1.36904	-0.981482	0.326355	0.48541
Pik3ip1	2712.13	-3.03393	0.328621	-9.2323	2.6488e-20	8.63402e-19
Limk2	2087	-1.28643	0.321977	-3.99541	6.45822e-05	0.000394936
Rnf185	1195.91	-0.346739	0.412936	-0.839693	0.401081	0.561178
8430429K09Rik	93.9597	-0.162071	0.981591	-0.16511	0.868857	0.920261
Pla2g3	16.0589	7.50602	3.02177	2.48398	0.0129922	0.0402133
Inpp5j	119.939	3.84038	1.16226	3.30424	0.000952332	0.0043509
Selm	201.025	1.42678	0.676611	2.10872	0.0349692	0.0892359
Smtn	375.632	2.53027	0.532576	4.75101	2.02407e-06	1.64634e-05
Tug1	4006.79	0.37155	0.288041	1.28992	0.197078	0.339765
Morc2a	838.459	-0.921612	0.398126	-2.31487	0.0206198	0.0585027
Dusp18	36.5518	6.73555	1.95554	3.44435	0.000572444	0.00278571
Slc35e4	743.884	1.85466	0.505132	3.67163	0.000241006	0.00129425
Tcn2	3122.15	1.51604	0.297116	5.10251	3.35182e-07	3.06375e-06
Pes1	3225.39	-0.582288	0.295902	-1.96784	0.0490866	0.117318
Mtfp1	144.53	1.12802	0.830379	1.35844	0.174324	0.310308
Sec14l2	75.1901	2.45408	1.18938	2.06333	0.0390809	0.0974904
Rnf215	1022.36	-0.124942	0.375606	-0.332642	0.739405	0.835185
Ccdc157	140.125	-3.13422	0.816039	-3.84077	0.000122649	0.00070561
Sf3a1	2481.33	-0.91757	0.309604	-2.96369	0.00303977	0.0119246
Tbc1d10a	2831.31	-1.56982	0.433951	-3.6175	0.000297458	0.00155666
Gatsl3	921.176	-2.78126	0.472417	-5.88729	3.92583e-09	4.59807e-08
Osm	3198.29	1.79297	0.381296	4.70231	2.57237e-06	2.05397e-05
Lif	99.2983	-3.69091	1.68213	-2.19419	0.0282221	0.0754532
Hormad2	12.5883	-0.230728	2.27246	-0.101532	0.919128	0.951818
Mtmr3	6229.78	-0.668924	0.285396	-2.34384	0.0190861	0.0550596
Ascc2	1286.91	-0.471616	0.366164	-1.28799	0.197749	0.340639
Uqcr10	4304.12	1.30222	0.306673	4.24628	2.17349e-05	0.000146669
Zmat5	1463.73	-0.552354	0.361321	-1.52871	0.126337	0.243167
Nf2	1353.39	-0.823738	0.353875	-2.32777	0.0199244	0.0570247
Nipsnap1	833.527	-2.27452	0.485632	-4.68363	2.81841e-06	2.23269e-05
Thoc5	1214.86	-0.559119	0.367048	-1.52329	0.127687	0.245188
Nefh	185.833	-2.09299	0.863155	-2.42481	0.0153162	0.0460438
Ap1b1	5058.86	-0.658034	0.278048	-2.36662	0.0179514	0.0524343
Gas2l1	308.003	1.80165	0.665105	2.70883	0.00675218	0.0234978
Ewsr1	15490.5	-0.365078	0.265521	-1.37495	0.169148	0.303242
Rhbdd3	363.544	1.89299	0.536206	3.53034	0.000415031	0.00209373
Emid1	226.879	-0.702726	0.647695	-1.08496	0.277937	0.434196
Kremen1	752.17	-0.255885	0.417308	-0.61318	0.539757	0.685567
Znrf3	368.219	-3.4287	0.689238	-4.97462	6.53746e-07	5.7158e-06
Xbp1	11000	1.31021	0.263554	4.97132	6.6499e-07	5.80634e-06
Ccdc117	1907.44	0.099227	0.32221	0.307957	0.758115	0.846985
Mrps24	2750.17	0.667481	0.310658	2.1486	0.0316658	0.0825991
Urgcp	2238.23	-1.10787	0.321011	-3.45119	0.000558114	0.0027302
2210015D19Rik	605.55	0.940716	0.449057	2.09487	0.0361824	0.0916195
Dbnl	10265	-0.0905682	0.291725	-0.310457	0.756213	0.845826
Pgam2	196.994	0.941243	0.692365	1.35946	0.174	0.309943
Polm	795.693	-1.36758	0.415217	-3.29364	0.000989002	0.00449487
Aebp1	18.961	-2.69097	2.40344	-1.11963	0.26287	0.41719
Pold2	1960.81	-0.680567	0.333091	-2.04319	0.041034	0.101659
Ykt6	1948.03	0.26814	0.385993	0.694677	0.487258	0.641191
Camk2b	37.9744	-3.38219	1.74816	-1.93472	0.0530247	0.124723
Nudcd3	3402.41	-1.04225	0.320145	-3.25555	0.00113174	0.00505916
Rps15a-ps6	474.882	-0.13355	0.499571	-0.26733	0.789215	0.868729
Npc1l1	18.2101	-4.47683	2.11048	-2.12124	0.033902	0.0872137
Ddx56	2685.23	-0.481927	0.302284	-1.59429	0.110872	0.220876
Tmed4	1788.43	-0.0158166	0.326658	-0.0484196	0.961382	0.978525
Ogdh	8246.23	-0.464273	0.292501	-1.58725	0.112455	0.222953
Zmiz2	1814.82	-1.0425	0.366781	-2.84229	0.00447909	0.0165759
Ppia	54863.3	0.491279	0.26248	1.87168	0.0612509	0.139893
H2afv	5948.1	1.04231	0.331005	3.14893	0.0016387	0.00697248
Purb	1190.57	0.27379	0.361181	0.75804	0.448427	0.604392
Myo1g	11410.7	0.443942	0.298001	1.48973	0.136295	0.257637
Gm11974	874.908	1.56833	0.454586	3.45002	0.000560542	0.0027394
Ccm2	5634.02	-1.46169	0.289184	-5.05452	4.31468e-07	3.87343e-06
Nacad	69.9314	-2.16925	1.26084	-1.72048	0.0853459	0.181303
Tbrg4	717.341	0.384558	0.427061	0.900475	0.367868	0.528047
Ramp3	139.428	-2.58241	1.12054	-2.30462	0.021188	0.0597645
Tns3	289.642	5.76376	0.785332	7.33926	2.14772e-13	4.05676e-12
Hus1	337.365	0.0793224	0.547906	0.144774	0.884889	0.931196
Gm11992	14.5639	3.14649	2.88008	1.0925	0.274614	0.43023
Upp1	245.312	-0.712335	0.647998	-1.09929	0.271643	0.426812
Abca13	36.5801	8.75722	2.28974	3.82455	0.000131009	0.000746804
Zpbp	168.591	-0.957081	0.732056	-1.30739	0.191081	0.332439
Ikzf1	5525.16	-0.476577	0.328218	-1.45201	0.146498	0.271653
Fignl1	1400.24	2.13551	0.473025	4.51458	6.34421e-06	4.73047e-05
Ddc	61.1945	-3.94482	1.26828	-3.11038	0.00186847	0.0078278
Grb10	74.5595	0.363495	1.06568	0.341091	0.733035	0.830619
Sec61g	4685.78	1.84735	0.280351	6.58941	4.41577e-11	6.49984e-10
Eldr	70.0064	2.64319	1.08752	2.43048	0.015079	0.0455401
Fbxo48	45.1329	2.088	1.33509	1.56394	0.117832	0.231245
Plek	3948.32	3.05969	0.385599	7.93491	2.10655e-15	4.74906e-14
Cnrip1	119.241	-2.58787	0.896664	-2.88611	0.00390035	0.0147388
Ppp3r1	3064.21	-0.227391	0.311382	-0.730264	0.465229	0.621017
Pno1	1325.04	0.706863	0.353388	2.00024	0.045474	0.110441
Wdr92	920.918	-0.668076	0.409237	-1.63249	0.102576	0.208712
C1d	3404.46	1.70607	0.29188	5.84509	5.06296e-09	5.8358e-08
Etaa1	675.577	-0.712466	0.468782	-1.51982	0.128555	0.246312
Etaa1os	42.1786	0.36456	1.32516	0.275107	0.783234	0.864302
Meis1	96.0563	2.37194	1.11298	2.13117	0.0330751	0.0854396
Spred2	59.8737	-1.07694	1.15116	-0.935527	0.349517	0.509534
Actr2	6556.4	0.00189929	0.335022	0.00566913	0.995477	0.998199
Rab1	4848.86	1.16386	0.32348	3.59793	0.000320762	0.00166641
Cep68	954.035	-1.19125	0.410155	-2.90439	0.00367975	0.0140186
Slc1a4	77.2914	-1.26217	1.04465	-1.20823	0.22696	0.375281
Sertad2	740.558	0.0414849	0.526634	0.0787737	0.937213	0.96406
Aftph	2393.48	-0.521404	0.315771	-1.65121	0.0986955	0.202742
Lgalsl	353.104	-1.44403	0.575672	-2.50842	0.0121271	0.0381042
Peli1	8549.92	-2.38263	0.303536	-7.84956	4.17509e-15	9.17186e-14
Vps54	1865.12	-0.666513	0.324102	-2.05649	0.0397351	0.0989102
Ugp2	2435.68	1.15122	0.313727	3.6695	0.000243029	0.00130244
Mdh1	10780.4	-0.604268	0.292125	-2.06853	0.0385905	0.0965391
Wdpcp	93.8723	1.90133	0.975395	1.94929	0.0512606	0.121404
Ehbp1	56.0372	-0.701251	1.18983	-0.589371	0.555612	0.698174
Tmem17	91.0667	0.494031	0.985626	0.501236	0.616205	0.746604
B3gnt2	5947.68	-0.363158	0.312113	-1.16355	0.244607	0.397077
Commd1	2813.59	1.82196	0.302216	6.02866	1.65324e-09	2.03788e-08
Zrsr1	1406.33	-1.92805	0.41465	-4.64981	3.32235e-06	2.60351e-05
Cct4	9621.49	0.475094	0.279408	1.70036	0.0890631	0.187433
Fam161a	66.143	-1.11005	1.12194	-0.9894	0.322468	0.481601
Xpo1	2788.76	-0.126333	0.309599	-0.408052	0.683236	0.796022
Usp34	484.215	-0.453158	0.50146	-0.903678	0.366166	0.52624
Ahsa2	591.555	0.097474	0.446736	0.218191	0.82728	0.893963
0610010F05Rik	576.672	1.57145	0.579172	2.71327	0.00666236	0.0232409
Pex13	1309.86	0.81865	0.356477	2.2965	0.0216472	0.0608235
Pus10	725.405	0.369813	0.443777	0.833331	0.404658	0.564612
Rel	1394.1	1.8973	0.429578	4.41666	1.00238e-05	7.21876e-05
Papolg	1545.96	-1.2204	0.371206	-3.28766	0.00101026	0.00458031
Bcl11a	651.541	1.77998	0.436886	4.07426	4.61615e-05	0.000291627
Fancl	728.785	0.284835	0.415687	0.685217	0.493207	0.64689
Vrk2	1469.02	1.27272	0.360242	3.53297	0.000410923	0.00207381
Pnpt1	1969.01	0.883835	0.321574	2.74846	0.00598756	0.0211858
Smek2	4250.99	-0.298144	0.292499	-1.0193	0.308061	0.466427
Cfap36	805.385	-0.210982	0.418004	-0.504736	0.613744	0.744386
Ccdc88a	1639.8	3.26248	0.389478	8.37655	5.45029e-17	1.41351e-15
Prorsd1	953.636	0.878835	0.396734	2.21517	0.0267481	0.072326
Mtif2	860.499	-0.14558	0.40322	-0.361044	0.718067	0.820271
Rps27a	17758.7	0.951225	0.257164	3.69891	0.000216527	0.00117828
Rtn4	1496.47	0.486253	0.381958	1.27305	0.202999	0.347451
Eml6	24.354	1.34293	1.6871	0.796002	0.426031	0.583655
Sptbn1	3659.35	-0.978516	0.35419	-2.76268	0.00573286	0.0204181
Acyp2	42.6947	1.92349	1.32866	1.44769	0.147705	0.273293
Psme4	675	0.440841	0.453187	0.972757	0.330674	0.489828
Erlec1	334.724	-0.20825	0.567601	-0.366894	0.713698	0.817426
Asb3	1110.77	-1.15994	0.36699	-3.1607	0.00157393	0.00672535
Chac2	206.507	1.1121	0.669679	1.66064	0.096785	0.19976
Bod1	640.733	0.132926	0.44238	0.30048	0.763811	0.850044
Cpeb4	275.073	1.31707	0.599013	2.19873	0.0278974	0.0747687
Nsg2	326.194	-5.11445	0.841824	-6.07543	1.23653e-09	1.55113e-08
Il9r	247.163	-2.57213	0.670503	-3.83612	0.000124995	0.000716899
Snrnp25	2013.17	0.974192	0.390031	2.49773	0.0124992	0.0390202
Rhbdf1	136.925	0.14775	0.806625	0.18317	0.854664	0.912242
Mpg	848.794	0.249517	0.397319	0.628002	0.530003	0.677604
Nprl3	1020.39	-0.51244	0.37664	-1.36056	0.173654	0.30941
Hbq1b	71.7405	4.1804	1.42497	2.93367	0.00334985	0.0129384
Sh3pxd2b	65.8516	5.98436	1.54574	3.87153	0.000108156	0.000630837
Ubtd2	108.646	-0.879309	0.983205	-0.89433	0.371146	0.531119
Stk10	11194.7	-1.12867	0.299382	-3.77001	0.000163239	0.000913398
Fbxw11	2875.44	-0.417265	0.299016	-1.39546	0.162877	0.294938
Npm1	13282.4	-0.0930061	0.308852	-0.301135	0.763312	0.849633
Ranbp17	69.3442	1.8826	1.08752	1.7311	0.0834332	0.17776
Lcp2	10747.8	-0.98083	0.306315	-3.20203	0.00136463	0.00594766
Dock2	15314.9	-0.991425	0.257573	-3.8491	0.000118551	0.000685051
Fam196b	142.497	-0.0790675	0.804977	-0.0982232	0.921755	0.953713
Spdl1	234.02	2.99965	0.759652	3.94872	7.85711e-05	0.000470886
Pank3	489.633	0.0231316	0.530809	0.0435781	0.965241	0.98123
Rars	1837.84	-0.138605	0.347597	-0.39875	0.690077	0.801556
Mat2b	7086.82	-0.909855	0.269443	-3.3768	0.000733355	0.00345723
Hmmr	852.892	3.63751	0.441884	8.23183	1.8438e-16	4.56445e-15
Nudcd2	1763.98	0.818187	0.39055	2.09496	0.0361748	0.091618
Ccng1	5236.84	-1.10815	0.278189	-3.98345	6.79227e-05	0.000412363
Pttg1	1457.16	1.7382	0.343404	5.06169	4.15547e-07	3.74078e-06
Slu7	2945.68	-0.126197	0.297856	-0.423684	0.671796	0.787962
Ccnjl	19.1574	-3.11917	2.42918	-1.28404	0.199127	0.342539
Pwwp2a	1069.11	-0.368778	0.389048	-0.947898	0.343181	0.502264
Ttc1	2100.57	-0.0703222	0.317136	-0.221742	0.824515	0.892
Il12b	73.8229	5.55717	1.73208	3.20837	0.00133488	0.00584726
Ublcp1	735.156	-0.403699	0.416951	-0.968215	0.332937	0.491921
Rnf145	3960.8	-1.11759	0.303112	-3.68706	0.000226862	0.00122736
4930597A21Rik	78.303	-1.0042	1.0213	-0.983254	0.325482	0.484771
Ebf1	508.548	-0.610606	0.503235	-1.21336	0.224991	0.373017
Clint1	6955.89	-0.562591	0.289072	-1.9462	0.0516309	0.122089
Lsm11	424.593	-0.330641	0.537154	-0.615543	0.538196	0.684031
Thg1l	328.569	0.281948	0.567115	0.497161	0.619076	0.749115
Adam19	1236.32	-0.13198	0.420347	-0.313978	0.753537	0.844021
Nipal4	12.3828	1.2954	3.28483	0.394359	0.693316	0.804111
Cyfip2	5934.38	-1.09785	0.277877	-3.95084	7.78777e-05	0.000467234
Fndc9	31.0433	0.354244	1.61368	0.219526	0.826241	0.893283
Itk	6266.85	-5.60945	0.285774	-19.629	8.74615e-86	1.42901e-82
Fam71b	30.2009	1.42208	1.69671	0.838142	0.401951	0.562035
Med7	1406.85	1.29691	0.345497	3.75375	0.000174206	0.000970197
Havcr2	577.441	4.79636	0.555615	8.63253	6.00097e-18	1.65832e-16
Timd4	204.394	1.64573	1.07583	1.52972	0.126085	0.242862
Gnb2l1	18250.5	-0.0335851	0.256879	-0.130743	0.895979	0.937882
Snord96a	54.5002	0.322832	1.18987	0.271317	0.786147	0.866711
Snord95	22.3597	0.0832733	1.75437	0.0474664	0.962142	0.978994
Trim41	89.7595	-0.175267	0.991369	-0.176793	0.859671	0.915269
Trim7	180.015	0.274232	0.714111	0.384018	0.700965	0.809638
Irgm1	5046.66	-0.778023	0.304353	-2.55632	0.0105787	0.034041
Gm5431	234.111	4.52555	0.741041	6.10702	1.01511e-09	1.28447e-08
Gm12185	127.568	-3.53593	0.955679	-3.69991	0.000215675	0.00117462
Psme2b	736.46	-0.712354	0.41568	-1.71371	0.0865825	0.183572
9930111J21Rik1	1798.38	-0.971523	0.343358	-2.82948	0.00466237	0.0171137
9930111J21Rik2	138.516	0.188135	0.794027	0.236938	0.812705	0.885018
Tgtp1	1510.67	-4.87461	0.385085	-12.6585	1.00378e-36	8.92547e-35
Olfr56	14.6743	-0.580944	2.18022	-0.266462	0.789884	0.869101
Tgtp2	2702.49	-1.92218	0.311545	-6.16985	6.83543e-10	8.83738e-09
Ifi47	10817.2	-1.3119	0.285447	-4.59595	4.30773e-06	3.32387e-05
Zfp62	1339.55	-0.371745	0.371299	-1.0012	0.31673	0.475477
Mgat1	3772.97	-0.15187	0.287613	-0.528035	0.597475	0.731031
Cnot6	1796.07	-0.742929	0.375961	-1.97608	0.0481456	0.115541
Gfpt2	86.4866	-5.21075	1.12302	-4.63994	3.48506e-06	2.7261e-05
Mapk9	2287.55	-0.801395	0.315607	-2.53922	0.0111101	0.0353763
Rnf130	7553.69	2.82563	0.271699	10.3998	2.48332e-25	1.14294e-23
Tbc1d9b	2726.12	-0.368595	0.310281	-1.18794	0.234857	0.38522
3010026O09Rik	301.424	0.369052	0.600906	0.61416	0.53911	0.684944
Sqstm1	14578.8	0.0042898	0.406952	0.0105413	0.991589	0.996315
Mgat4b	617.514	1.15113	0.440296	2.61444	0.00893735	0.0296422
Ltc4s	23.088	0.0874399	1.71164	0.0510855	0.959257	0.9772
Maml1	264.208	-0.402943	0.759405	-0.530604	0.595693	0.729465
Canx	8321.43	0.0109225	0.267028	0.040904	0.967372	0.982862
Hnrnph1	2633.16	0.664206	0.322087	2.0622	0.039189	0.0976382
Rufy1	1851.67	0.541416	0.329144	1.64492	0.0999857	0.204621
Zfp354c	45.126	-4.6159	1.4616	-3.15812	0.00158789	0.00677834
Zfp2	66.546	-1.62131	1.19726	-1.35418	0.175679	0.312166
BC049762	33.926	5.64091	1.96788	2.86649	0.00415056	0.0155094
Clk4	3053.32	0.78126	0.301078	2.59488	0.0094625	0.031099
Col23a1	45.7777	0.345132	1.40781	0.245155	0.806336	0.880086
Phykpl	675.364	0.119455	0.439021	0.272093	0.785551	0.8662
Hnrnpab	8566.69	-0.248389	0.279786	-0.887785	0.374656	0.534738
Nhp2	2935.94	0.623317	0.32141	1.93932	0.0524626	0.12369
Rmnd5b	2981.91	-0.398092	0.398178	-0.999782	0.317416	0.476124
N4bp3	256.242	-0.976986	0.613447	-1.59262	0.111246	0.221239
D930048N14Rik	29.0691	-0.600946	1.65614	-0.36286	0.716709	0.819607
0610009B22Rik	573.055	1.92327	0.471644	4.0778	4.5463e-05	0.000287632
Sec24a	842.419	0.16501	0.471585	0.349905	0.72641	0.826147
Sar1b	4473.02	0.80892	0.290238	2.78709	0.00531839	0.0191401
Jade2	306.557	-2.65805	0.577544	-4.60234	4.1778e-06	3.23125e-05
Cdkn2aipnl	3867.95	-1.04171	0.297524	-3.50124	0.000463093	0.00231122
Ube2b	5518.06	-0.221276	0.275518	-0.803129	0.4219	0.579636
Cdkl3	80.9597	-1.39973	1.08725	-1.28741	0.197952	0.340905
Ppp2ca	13587.5	0.132411	0.298547	0.443516	0.657392	0.777838
Skp1a	10285.7	0.0825512	0.266093	0.310234	0.756383	0.845883
Tcf7	9457.62	-5.63247	0.340983	-16.5183	2.70795e-61	1.26413e-58
Vdac1	2252.55	0.15775	0.31324	0.503608	0.614537	0.74514
9530068E07Rik	5460.18	0.911368	0.300034	3.03755	0.0023851	0.00969092
Fstl4	31.0797	-3.09584	3.01778	-1.02587	0.304955	0.463388
Hspa4	5512.58	-0.000999776	0.275559	-0.00362817	0.997105	0.99891
Zcchc10	506.87	0.03314	0.470731	0.0704012	0.943874	0.968321
Aff4	1362.58	0.0613272	0.350255	0.175093	0.861007	0.915955
Uqcrq	6858.54	1.54358	0.27589	5.59491	2.20731e-08	2.37855e-07
Gdf9	22.5412	6.74524	2.40409	2.80573	0.00502023	0.0182175
2021-09-08	390.981	0.581053	0.519666	1.11813	0.263512	0.417982
Kif3a	185.774	-1.70562	0.782641	-2.17932	0.0293082	0.0777843
Il4	27.1612	-2.18256	1.67147	-1.30578	0.191628	0.333194
Rad50	1311.62	-0.585816	0.427534	-1.37022	0.170619	0.305083
Irf1	11325.6	-0.736614	0.37229	-1.9786	0.0478607	0.11504
Gm12216	157.786	-3.01027	0.910797	-3.3051	0.000949429	0.00434067
Slc22a5	1042.57	-1.82395	0.374983	-4.86409	1.14987e-06	9.6967e-06
Slc22a21	60.1125	2.85176	1.16422	2.4495	0.0143055	0.0436275
Slc22a4	406.941	4.26472	0.557267	7.65293	1.96458e-14	4.10207e-13
Pdlim4	494.892	-0.450392	1.05937	-0.425151	0.670727	0.787187
Csf2	19.0068	-4.51075	2.51476	-1.79371	0.0728596	0.160058
Fnip1	565.435	1.53524	0.460703	3.33238	0.000861066	0.00399397
Rapgef6	5545.24	-1.85381	0.300219	-6.17486	6.62213e-10	8.57858e-09
Cdc42se2	12297.9	-1.57723	0.27656	-5.70303	1.17695e-08	1.30594e-07
Lyrm7	44.033	-2.0787	1.40468	-1.47984	0.138916	0.260998
Hint1	6806.9	1.2583	0.274278	4.58768	4.48207e-06	3.45228e-05
Gpx3	393.248	2.7794	0.539786	5.14907	2.61778e-07	2.44757e-06
Tnip1	3345.09	-1.75469	0.335759	-5.22603	1.73191e-07	1.6616e-06
Anxa6	18669.8	-1.29267	0.257335	-5.02331	5.07873e-07	4.50062e-06
Ccdc69	1855.29	-1.04565	0.330922	-3.15979	0.00157882	0.00674403
Gm2a	16378.1	1.29721	0.299805	4.32686	1.51251e-05	0.000105271
Slc36a3	31.3316	0.597099	1.52228	0.392239	0.694881	0.805141
Slc36a1	176.54	1.44924	0.716081	2.02385	0.0429852	0.105672
Sparc	109.908	0.97933	1.75861	0.556878	0.577611	0.71516
Atox1	5654.65	2.11248	0.333419	6.33582	2.36085e-10	3.2111e-09
G3bp1	10569.3	-0.736714	0.267411	-2.75499	0.00586936	0.0208474
Fam114a2	1618.49	-0.785688	0.337699	-2.32659	0.019987	0.0571662
Mfap3	1904.44	0.797184	0.322271	2.47365	0.0133742	0.041147
Galnt10	2258.72	0.471606	0.316694	1.48915	0.136447	0.257815
2010001A14Rik	113.327	-0.24398	0.902068	-0.270467	0.786801	0.867212
Sap30l	496.895	-0.534179	0.482151	-1.10791	0.267901	0.423086
Larp1	2268.53	0.0475525	0.376982	0.12614	0.899621	0.94034
Cnot8	4566.15	-0.180818	0.292038	-0.619157	0.535813	0.682296
Gemin5	1061.35	-0.789342	0.395143	-1.99761	0.0457587	0.110957
Mrpl22	1529.92	0.713158	0.339071	2.10327	0.0354422	0.0901996
Gm12250	1277.84	-1.23937	0.419798	-2.95231	0.0031541	0.0123103
Igtp	9701.36	-2.91994	0.306633	-9.5226	1.68898e-21	5.98283e-20
Irgm2	1151.42	-1.60072	0.384972	-4.15803	3.20998e-05	0.000209474
Zfp692	1015.38	1.0452	0.398097	2.62548	0.0086526	0.0288369
Zfp672	1304.46	-0.370477	0.35209	-1.05222	0.292697	0.450418
Sh3bp5l	1218.55	0.299268	0.357775	0.836468	0.402892	0.562869
Gm12253	30.8509	-2.25496	4.99749	-0.451218	0.651832	0.774262
Trim58	17.8854	5.26284	2.53788	2.07371	0.0381058	0.0955643
2810021J22Rik	325.189	-1.18788	0.581545	-2.04263	0.0410894	0.101777
Zfp39	513.196	-1.59916	0.548284	-2.91666	0.00353803	0.0135618
Btnl10	85.7174	3.19676	1.12874	2.83214	0.00462373	0.0170148
Rnf187	9120.1	-1.36533	0.279505	-4.88483	1.03518e-06	8.7977e-06
Hist3h2ba	43.5091	-3.50597	1.36582	-2.56693	0.0102605	0.0332956
Hist3h2a	346.132	-0.348405	0.560927	-0.621124	0.534518	0.681417
Trim17	29.2184	-0.211547	1.55326	-0.136196	0.891667	0.936265
Trim11	1732.46	-0.443994	0.336591	-1.31909	0.187138	0.327454
Iba57	386.678	0.224526	0.559702	0.401153	0.688307	0.800148
Guk1	2769.72	0.124009	0.309957	0.400085	0.689094	0.800778
2610507I01Rik	15.5403	0.415893	2.2635	0.183739	0.854218	0.912242
Mrpl55	1344.53	0.426748	0.34873	1.22372	0.221059	0.368365
2310033P09Rik	760.387	-0.555942	0.449634	-1.23643	0.216297	0.36314
Arf1	16929.9	0.345419	0.284294	1.21501	0.224363	0.372589
Snap47	1380.11	-2.30929	0.351097	-6.57735	4.7891e-11	7.01774e-10
Jmjd4	241.232	-1.23055	0.63229	-1.94617	0.0516342	0.122089
Zfp867	288.104	-1.53295	0.701726	-2.18455	0.0289218	0.0769307
Zkscan17	638.235	-2.12912	0.471281	-4.51772	6.25083e-06	4.66617e-05
4933439C10Rik	80.6147	0.890575	1.05122	0.847187	0.396891	0.556986
Nlrp3	1546.06	6.08179	0.660007	9.21474	3.12046e-20	1.0121e-18
Mprip	1981.42	-0.125046	0.336084	-0.372067	0.709843	0.814677
Pld6	16.6409	1.0185	2.17936	0.467339	0.640257	0.765953
Flcn	2990.66	0.501806	0.425078	1.18051	0.237799	0.388826
Gm16062	67.1029	1.31371	1.09195	1.20309	0.228943	0.377833
Cops3	3682.43	0.927155	0.35608	2.60378	0.00922006	0.0304486
Nt5m	606.443	0.403395	0.446461	0.903538	0.36624	0.526289
Med9	959.461	0.350666	0.38359	0.914167	0.360629	0.520917
Rasd1	255.475	1.35038	0.672869	2.00689	0.044761	0.109114
Pemt	40.6736	2.36775	1.53131	1.54622	0.122051	0.237319
Rai1	587.951	-1.20196	0.455682	-2.63773	0.00834638	0.0279804
Srebf1	2961.74	-0.967931	0.324529	-2.98257	0.0028584	0.0113082
Tom1l2	969.599	-0.555684	0.455687	-1.21944	0.222676	0.370474
Atpaf2	1298.94	-0.108594	0.360281	-0.301415	0.763098	0.849541
Gid4	976.515	-1.12556	0.434908	-2.58804	0.00965228	0.0316127
Drg2	1882.05	-0.420957	0.345844	-1.21719	0.223532	0.371445
Myo15	35.0863	-0.656166	1.45708	-0.45033	0.652472	0.774681
Alkbh5	2859.61	-0.347713	0.307435	-1.13101	0.258049	0.412292
Llgl1	2053.16	-1.07115	0.352958	-3.03478	0.00240708	0.00977111
Flii	6524.37	-0.450513	0.289929	-1.55388	0.120214	0.234771
Mief2	380.978	-1.02176	0.52304	-1.95351	0.0507595	0.120479
Top3a	804.23	0.0645163	0.411325	0.15685	0.875363	0.925044
Smcr8	735.693	1.26663	0.44095	2.87251	0.0040722	0.0152821
Shmt1	756.197	0.602488	0.447931	1.34505	0.178611	0.316215
Dhrs7b	856.382	-0.300804	0.451435	-0.666329	0.505201	0.657149
Tmem11	1588.29	0.312945	0.369101	0.847857	0.396517	0.556521
Natd1	1083.82	0.444496	0.373043	1.19154	0.233442	0.383572
Map2k3os	41.6258	1.11111	1.33727	0.830881	0.406041	0.565757
Map2k3	5008.6	1.25932	0.320855	3.92487	8.67763e-05	0.000517451
Tnfrsf13b	1306.27	0.376988	0.364132	1.03531	0.300525	0.459058
Usp22	2731.56	0.45838	0.367127	1.24856	0.211826	0.357816
Aldh3a2	1846.78	-0.131953	0.339112	-0.389115	0.697191	0.807174
Mapk7	1951.61	0.613797	0.357413	1.71734	0.0859179	0.18234
B9d1	65.7533	-0.935425	1.19699	-0.781483	0.434519	0.591476
Epn2	49.1417	-0.214426	1.30815	-0.163915	0.869798	0.920876
Grap	5865.33	-3.11144	0.279215	-11.1435	7.70258e-29	4.33967e-27
Fam83g	62.0177	0.169039	1.35221	0.12501	0.900516	0.940945
Prpsap2	940.835	-0.210323	0.385663	-0.545356	0.585509	0.721862
Ulk2	1189.36	-0.631429	0.389531	-1.621	0.105019	0.212131
Akap10	1690.14	0.297449	0.332296	0.895132	0.370716	0.530621
Specc1	565.879	3.07599	0.459229	6.69816	2.11057e-11	3.19667e-10
Adora2b	649.921	6.77677	0.724096	9.35894	8.05422e-21	2.6925e-19
Zswim7	427.182	1.1374	0.501389	2.26849	0.0232991	0.0645492
Ttc19	434.436	-0.229164	0.532771	-0.430136	0.667097	0.784454
Ncor1	4722.25	-0.537344	0.283244	-1.8971	0.0578142	0.133703
Pigl	303.899	0.300566	0.570834	0.526537	0.598515	0.731891
Cenpv	248.99	1.51542	0.667863	2.26906	0.0232645	0.0644942
Ubb	27805.8	-0.0985227	0.287668	-0.342488	0.731984	0.829874
Gm1821	3548.92	-0.024408	0.315492	-0.0773647	0.938333	0.964454
Trpv2	3896.99	-0.587955	0.286417	-2.05279	0.0400929	0.0996399
2410006H16Rik	1943.3	1.38997	0.390604	3.55852	0.000372946	0.00190124
Snord49a	23.9879	0.312564	1.6893	0.185025	0.853209	0.911657
Snord65	15.3975	0.739146	2.04311	0.361775	0.717521	0.819889
Lrrc75a	356.527	0.123145	0.579259	0.212591	0.831646	0.89644
Mmgt2	605.103	-0.875843	0.516318	-1.69632	0.0898244	0.18864
Zfp287	477.547	-3.86985	0.643858	-6.01041	1.85051e-09	2.26339e-08
Zfp286	131.489	-1.0974	0.838591	-1.30863	0.19066	0.331973
Trim16	450.125	0.518556	0.51505	1.00681	0.314027	0.472559
Fbxw10	225.23	-2.39913	0.655797	-3.65833	0.00025386	0.00135326
Tvp23b	2131.96	-0.438911	0.317504	-1.38238	0.166855	0.300119
Hs3st3b1	213.587	-3.69803	0.942738	-3.92265	8.75787e-05	0.000521998
Cox10	809.34	-1.23434	0.534101	-2.31105	0.0208299	0.0589833
2810001G20Rik	272.09	-0.562952	0.601957	-0.935203	0.349684	0.509555
Elac2	1492.98	-0.234354	0.352066	-0.665654	0.505633	0.657363
Arhgap44	13.5016	-1.72951	2.18325	-0.792171	0.428261	0.585483
Map2k4	2266.49	0.107788	0.341543	0.31559	0.752314	0.843281
Zkscan6	1212.26	-1.12367	0.36441	-3.08354	0.00204554	0.00848403
Tmem220	38.3956	-0.366145	1.38421	-0.264515	0.791383	0.870281
Adprm	1101.03	0.324401	0.368102	0.881281	0.378166	0.537809
Sco1	427.311	0.643685	0.499988	1.2874	0.197955	0.340905
Gas7	848.098	4.15221	0.426734	9.7302	2.24142e-22	8.44312e-21
Stx8	1218.72	0.325477	0.373488	0.871451	0.383508	0.543346
Ntn1	29.46	-4.13086	1.70192	-2.42718	0.0152167	0.0458184
Pik3r5	3306.43	0.285146	0.41799	0.682184	0.495123	0.648407
Pik3r6	2498.38	6.00834	0.405959	14.8004	1.45702e-49	2.97573e-47
Myh10	299.332	1.79349	0.672295	2.66772	0.00763689	0.0259682
Ndel1	3562.92	0.837732	0.387096	2.16415	0.0304531	0.0800909
Slc25a35	176.933	-0.223967	0.765223	-0.292682	0.769765	0.854198
Rangrf	351.742	0.402053	0.632166	0.635993	0.524781	0.673548
Pfas	420.58	-0.064724	0.593108	-0.109127	0.913102	0.948268
Ctc1	1359.52	0.529618	0.348376	1.52025	0.128448	0.246229
Aurkb	1910.44	2.96559	0.437417	6.77978	1.20362e-11	1.87069e-10
2310047M10Rik	279.635	0.519808	0.596175	0.871906	0.38326	0.543221
Tmem107	186.728	1.57913	0.701982	2.24952	0.0244792	0.0672058
Vamp2	1520.76	-0.214021	0.354919	-0.603015	0.546499	0.690822
Per1	1467.12	2.00247	0.595711	3.36147	0.000775276	0.00363996
Alox8	133.037	-6.45787	1.24202	-5.19949	1.99841e-07	1.90527e-06
Cntrob	363.598	0.100447	0.546865	0.183677	0.854267	0.912242
Trappc1	1453.58	0.47416	0.348406	1.36094	0.173532	0.30932
Kcnab3	41.909	-1.66188	1.36287	-1.2194	0.222693	0.370474
Chd3os	113.101	0.537111	0.904852	0.59359	0.552787	0.696029
Chd3	1618.32	-3.86009	0.423194	-9.12133	7.42103e-20	2.32615e-18
Cyb5d1	152.228	-0.280937	0.78329	-0.358662	0.719848	0.821471
Naa38	1185.9	0.978078	0.362639	2.69711	0.00699438	0.0241925
Tmem88	63.1257	1.98021	1.14077	1.73585	0.0825901	0.176279
Kdm6b	557.169	1.22337	0.600297	2.03795	0.0415551	0.102697
Dnah2	134.186	5.54579	0.969993	5.71734	1.08201e-08	1.20777e-07
Wrap53	718.498	-0.0992916	0.498535	-0.199167	0.842132	0.904121
Trp53	3795.21	-1.42708	0.296978	-4.80533	1.54495e-06	1.2781e-05
Atp1b2	122.075	2.51935	0.957189	2.63203	0.0084877	0.0283814
Sat2	14.6582	2.92765	2.91034	1.00595	0.314442	0.472917
Fxr2	1106.05	-0.0710163	0.402816	-0.1763	0.860058	0.915533
Mpdu1	1847.99	0.706664	0.32921	2.14655	0.0318294	0.0829291
Cd68	6846.19	4.17674	0.274058	15.2403	1.90921e-52	4.53733e-50
Eif4a1	14902.9	0.194841	0.279478	0.697161	0.485702	0.639401
Senp3	1113.46	0.0573224	0.408204	0.140426	0.888324	0.933533
Tnfsf13	511.624	5.97398	0.540917	11.0442	2.33956e-28	1.27952e-26
Tnfsf12	25.6732	2.74395	1.69854	1.61548	0.106208	0.213971
Polr2a	2286.5	-1.81768	0.387544	-4.69026	2.7286e-06	2.16944e-05
Zbtb4	349.279	-2.83947	0.697912	-4.06852	4.73127e-05	0.000297893
Chrnb1	127.33	-0.326558	0.845411	-0.386272	0.699295	0.808392
Nlgn2	30.3835	-2.95774	1.58241	-1.86914	0.0616034	0.140478
Tmem256	5132.52	3.40483	0.27983	12.1675	4.63059e-34	3.51898e-32
Plscr3	1083.03	1.35865	0.388798	3.49449	0.000474966	0.00236485
Kctd11	211.066	1.61198	0.72016	2.23836	0.0251977	0.0688968
Acap1	7745.63	-2.11408	0.293518	-7.20255	5.90948e-13	1.06837e-11
2810408A11Rik	89.9706	-0.545583	0.960951	-0.567754	0.570202	0.709415
Neurl4	382.69	-0.495409	0.54335	-0.911768	0.361891	0.522336
Gps2	3375.9	-0.149153	0.31647	-0.471302	0.637425	0.763946
Eif5a	30054.8	0.196631	0.253429	0.775882	0.437819	0.594199
Slc2a4	63.6711	3.1859	1.34512	2.36849	0.017861	0.0522286
Elp5	2101.16	-0.0621591	0.317857	-0.195557	0.844957	0.906396
Ctdnep1	761.429	-1.12229	0.477604	-2.34984	0.0187814	0.0543003
Gabarap	8424.55	0.480859	0.30696	1.56652	0.117227	0.230402
Phf23	1684.84	-0.602966	0.360024	-1.6748	0.0939744	0.195275
Dvl2	786.996	-1.00215	0.425715	-2.35404	0.0185704	0.0538853
Acadvl	3978.03	-0.732385	0.290029	-2.52522	0.0115626	0.0366033
Dlg4	96.6627	-3.38495	1.01844	-3.32368	0.00088839	0.00410759
Mgl2	307.185	4.06768	0.592873	6.86097	6.83969e-12	1.09965e-10
Clec10a	491.496	4.5816	0.632224	7.2468	4.26718e-13	7.82276e-12
Slc16a13	225.15	0.025732	0.69714	0.0369109	0.970556	0.984797
Bcl6b	16.593	-2.45063	2.79978	-0.875295	0.381413	0.541261
0610010K14Rik	1988.68	-0.133513	0.321423	-0.415381	0.677863	0.792305
Rnasek	2706.6	-0.273503	0.389097	-0.702918	0.482107	0.636206
Alox12	70.9931	5.94331	1.27319	4.66804	3.04087e-06	2.39441e-05
Alox15	211.029	5.09721	0.803852	6.34098	2.28304e-10	3.1085e-09
Pelp1	424.026	-0.59393	0.507994	-1.16917	0.242336	0.394222
Arrb2	3205.58	-0.540162	0.410932	-1.31448	0.188685	0.329499
Med11	1681.43	0.165556	0.365974	0.452371	0.651002	0.773708
Cxcl16	808.995	2.94634	0.426656	6.90565	4.99754e-12	8.11464e-11
Zmynd15	27.0122	2.22446	2.38282	0.933541	0.35054	0.51052
Tm4sf5	28.1528	-3.41424	1.71773	-1.98764	0.0468517	0.11301
Psmb6	10882.3	0.758863	0.261706	2.89968	0.00373548	0.0142144
Pld2	286.408	0.814621	0.64818	1.25678	0.208832	0.354362
Mink1	803.949	-0.513887	0.453765	-1.1325	0.257425	0.411496
Gp1ba	26.2165	4.27398	1.87656	2.27756	0.0227526	0.0633438
Slc25a11	4593.64	0.118548	0.280906	0.422021	0.67301	0.788607
Rnf167	6887.72	-1.12375	0.275979	-4.07188	4.66345e-05	0.000293905
Pfn1	63710.6	-0.808907	0.264659	-3.05641	0.00224006	0.00916712
Eno3	1726.08	0.187242	0.332803	0.562622	0.573692	0.712735
Spag7	2247.91	-0.0589987	0.31194	-0.189135	0.849987	0.909851
Camta2	1683.05	0.160559	0.362797	0.442559	0.658085	0.778164
Inca1	13.4506	-1.27674	2.23426	-0.571439	0.567702	0.707626
Kif1c	66.5951	0.35023	1.13613	0.308266	0.75788	0.846985
Zfp3	214.496	-1.88699	0.664916	-2.83793	0.00454067	0.0167611
Scimp	234.697	1.34716	0.634305	2.12383	0.0336841	0.086692
Rabep1	975.231	-0.308932	0.393364	-0.78536	0.432243	0.589324
Nup88	3336.72	0.349253	0.292772	1.19292	0.232901	0.382828
Rpain	1773.24	1.35344	0.34033	3.97686	6.98307e-05	0.000423357
C1qbp	3242.03	-0.0795079	0.343129	-0.231714	0.81676	0.887597
Dhx33	863.259	-0.224654	0.432373	-0.519584	0.603354	0.735773
Derl2	2638.04	0.338089	0.303786	1.11292	0.265744	0.420678
Mis12	1068.02	-0.134207	0.406563	-0.3301	0.741324	0.836558
6330403K07Rik	103.52	-5.94987	1.36017	-4.37437	1.21785e-05	8.61855e-05
Nlrp1a	21.0592	3.38246	1.90068	1.7796	0.075141	0.164023
Nlrp1b	482.38	4.2399	0.54455	7.78607	6.91256e-15	1.48609e-13
Aipl1	18.314	4.4277	2.59236	1.70798	0.0876398	0.185069
Fam64a	549.624	2.52189	0.532163	4.73895	2.14831e-06	1.73982e-05
4933427D14Rik	308.603	-0.648138	0.603595	-1.0738	0.282915	0.439281
Txndc17	4105.32	1.22565	0.28701	4.27041	1.95115e-05	0.000132554
Med31	1017.57	1.56697	0.378886	4.13572	3.53846e-05	0.00022874
Xaf1	2125.96	0.582167	0.418556	1.3909	0.164257	0.29667
Smtnl2	28.171	2.609	2.27182	1.14842	0.250797	0.403765
Mybbp1a	4061.04	-1.04945	0.319368	-3.28603	0.00101611	0.00460134
Spns2	78.7389	1.43648	1.02978	1.39494	0.163034	0.295114
Spns3	362.12	1.79108	0.701477	2.55329	0.0106709	0.0342198
Ube2g1	2441.17	-0.696991	0.312282	-2.23193	0.0256195	0.0697682
Ankfy1	2710.43	0.385917	0.359415	1.07374	0.28294	0.439281
Cyb5d2	345.429	-1.29847	0.569946	-2.27822	0.0227132	0.0632477
Zzef1	1360.78	0.181103	0.372842	0.485736	0.627154	0.755116
Atp2a3	11321.1	-0.907214	0.283545	-3.19954	0.00137646	0.00598927
P2rx1	159.338	3.15705	0.831581	3.79644	0.000146787	0.000828791
Camkk1	287.503	-2.62011	0.62127	-4.21735	2.47192e-05	0.000164933
1200014J11Rik	1231.92	-0.749521	0.397054	-1.88771	0.0590653	0.136067
Itgae	4912.94	-4.64931	0.72235	-6.43636	1.2237e-10	1.72786e-09
Gsg2	723.841	0.911558	0.418528	2.17801	0.0294054	0.0778999
Emc6	2618.38	0.721358	0.322263	2.23841	0.0251942	0.0688968
Tax1bp3	750.644	1.53515	0.496682	3.09081	0.00199614	0.00830752
Ctns	871.986	1.23177	0.46105	2.67165	0.00754782	0.0257122
Shpk	335.473	-0.207825	0.559345	-0.37155	0.710228	0.814904
Rap1gap2	816.824	3.30461	0.551232	5.99496	2.03539e-09	2.47025e-08
Cluh	1571.4	0.152778	0.335993	0.454705	0.649322	0.772361
Pafah1b1	1652.21	-0.650475	0.429264	-1.51532	0.12969	0.247942
Mettl16	1077.5	-1.56015	0.406059	-3.84217	0.000121951	0.000702211
Mnt	349.811	0.566096	0.583532	0.970121	0.331986	0.491322
Sgsm2	84.5775	-1.06791	1.01655	-1.05052	0.293479	0.451248
Tsr1	794.821	-0.695301	0.42242	-1.646	0.0997648	0.204329
Srr	160.054	-0.487019	0.750606	-0.648834	0.516446	0.666549
Smg6	1053.7	-0.80793	0.388505	-2.07959	0.0375634	0.0943488
Hic1	61.1146	-6.03616	1.65253	-3.65267	0.000259531	0.00137956
Ovca2	407.052	-0.695845	0.550985	-1.26291	0.206621	0.351859
Dph1	531.961	-0.339711	0.501952	-0.67678	0.498545	0.650998
Rtn4rl1	449.681	-5.21378	0.797274	-6.53952	6.17185e-11	8.95363e-10
Rpa1	5698.53	-1.31834	0.278528	-4.73324	2.20968e-06	1.7884e-05
Smyd4	577.143	-1.01947	0.566432	-1.79982	0.0718896	0.158464
Serpinf1	221.53	2.44278	0.901561	2.70951	0.00673833	0.0234558
Wdr81	1224.18	0.186951	0.362473	0.515765	0.606019	0.737617
Mir22hg	1377.97	4.57103	0.584984	7.81394	5.54264e-15	1.20546e-13
Tlcd2	570.311	0.238238	0.563848	0.422521	0.672645	0.788327
Prpf8	2832.95	-0.716324	0.308621	-2.32104	0.0202844	0.0578146
Rilp	53.0847	3.8221	1.37047	2.7889	0.00528878	0.0190492
Scarf1	253.575	2.86274	0.635875	4.50205	6.72996e-06	5.00668e-05
Slc43a2	2380.45	0.372377	0.332002	1.12161	0.262028	0.416573
Pitpna	12860.1	0.400606	0.31626	1.2667	0.205263	0.350215
Gm12338	382.752	1.3467	0.534211	2.52092	0.011705	0.0369645
Inpp5k	5989.39	-0.619774	0.304015	-2.03863	0.041487	0.102587
Myo1c	2843.86	0.455798	0.301411	1.51222	0.130479	0.249086
Crk	2535.06	0.766	0.320218	2.39212	0.0167513	0.049486
Ywhae	6438.7	0.778068	0.271367	2.86721	0.00414104	0.0154916
Rph3al	94.1445	-3.3805	1.21753	-2.77653	0.00549431	0.0197134
Fam101b	1908.13	-0.85574	0.586997	-1.45783	0.144888	0.269546
Vps53	1282.88	-0.423876	0.390407	-1.08573	0.2776	0.433877
Fam57a	45.203	-1.47716	1.2988	-1.13733	0.255402	0.409288
Gemin4	739.925	-2.25153	0.488957	-4.60477	4.12925e-06	3.19558e-05
Glod4	2413.76	0.0414102	0.307811	0.134531	0.892982	0.936997
Rnmtl1	462.127	-0.630309	0.495479	-1.27212	0.20333	0.347713
Nxn	144.371	0.41315	0.776512	0.532059	0.594685	0.728641
Timm22	1892.89	0.399146	0.322682	1.23696	0.2161	0.363021
Abr	3468.41	0.953906	0.339679	2.80826	0.00498099	0.0181103
Gosr1	1646.19	-0.721137	0.356851	-2.02084	0.0432968	0.10633
Cpd	646.852	1.0059	0.432819	2.32407	0.0201219	0.0574766
Tmigd1	11.6182	-3.53261	3.0058	-1.17527	0.239889	0.391361
Blmh	2295.29	-0.1833	0.32662	-0.561202	0.57466	0.713128
Slc6a4	26.9316	5.59167	2.18916	2.55425	0.0106417	0.0341782
Ccdc55	868.107	-0.603111	0.394291	-1.52961	0.126114	0.24288
Efcab5	18.5781	2.44649	1.99559	1.22594	0.22022	0.367482
Ssh2	4764.28	-0.499877	0.28611	-1.74715	0.0806113	0.173256
Ankrd13b	90.716	-0.673298	1.23296	-0.546085	0.585008	0.721449
Git1	989.09	-0.657783	0.825158	-0.79716	0.425358	0.583004
Trp53i13	648.413	-1.52586	0.432914	-3.52463	0.000424069	0.00213357
Abhd15	726.555	1.13839	0.604291	1.88384	0.059586	0.137005
Taok1	734.822	0.257474	0.423841	0.607477	0.543534	0.688449
Nufip2	2100.32	0.466054	0.333832	1.39607	0.162692	0.294699
Myo18a	2289.02	-0.530582	0.324769	-1.63372	0.102317	0.208284
Phf12	1332.45	-0.714114	0.358182	-1.99372	0.0461828	0.111726
Dhrs13	197.189	1.04876	0.683503	1.53439	0.124935	0.2415
Flot2	4138.75	1.30339	0.362003	3.6005	0.000317604	0.00165132
Eral1	1459.18	-0.173304	0.344329	-0.503311	0.614746	0.745255
Fam222b	995.2	0.0542478	0.399074	0.135934	0.891873	0.936284
Traf4	819.443	-1.72386	0.459212	-3.75396	0.000174064	0.000969819
Nek8	423.226	0.00479049	0.504675	0.00949222	0.992426	0.996578
Tlcd1	98.4366	0.34253	0.917581	0.373296	0.708928	0.814127
Rpl23a	7638.9	-0.274374	0.279458	-0.981809	0.326194	0.485314
Rab34	34.8846	3.13224	1.82218	1.71896	0.0856224	0.181802
Proca1	16.4093	-0.151021	1.98361	-0.0761344	0.939312	0.965004
Supt6	1511.87	-0.568757	0.458286	-1.24105	0.214586	0.361227
Sdf2	2232.91	0.374374	0.316605	1.18246	0.237021	0.387797
2610507B11Rik	3074.83	-0.208951	0.308821	-0.67661	0.498653	0.651073
Spag5	944.323	2.68436	0.435534	6.16338	7.12081e-10	9.17006e-09
Aldoc	308.699	-2.20733	0.779677	-2.83108	0.00463911	0.0170523
Pigs	4216.56	-0.531696	0.305515	-1.74033	0.0818019	0.175112
Unc119	1615.34	1.10786	0.335133	3.30575	0.000947238	0.00433369
Slc13a2	12.1722	7.13583	3.3535	2.12787	0.0333476	0.0860755
Slc46a1	91.4357	0.369688	0.988574	0.373961	0.708434	0.813774
Sarm1	115.05	-4.67337	2.5569	-1.82775	0.0675873	0.151066
Tmem199	1155.5	0.649306	0.363943	1.78409	0.0744092	0.162779
Poldip2	2287.34	0.218896	0.31686	0.690828	0.489674	0.643528
Tnfaip1	1167.8	0.117884	0.361506	0.326091	0.744356	0.837953
Ift20	1929.7	0.856131	0.366281	2.33736	0.0194204	0.0559006
Tmem97	881.534	1.02014	0.392511	2.599	0.00934946	0.0308214
Nlk	403.906	-1.98605	0.525046	-3.78261	0.000155193	0.000871362
Fam58b	949.686	-1.05124	0.39127	-2.68674	0.00721542	0.0247364
Lyrm9	444.465	-0.219964	0.575375	-0.382298	0.702241	0.81022
Lgals9	9816.02	-0.480567	0.296354	-1.6216	0.104889	0.212028
Ksr1	99.8882	-1.21873	1.10481	-1.10312	0.269977	0.425063
Gm11201	16.4096	-5.22161	2.6591	-1.96368	0.0495675	0.118271
Wsb1	7326.55	1.7063	0.292019	5.84311	5.1236e-09	5.90049e-08
Nf1	179.848	2.06379	0.731448	2.82151	0.0047798	0.0174858
Omg	21.654	4.09998	2.49045	1.64628	0.0997058	0.2043
Gm21975	44.4622	2.90205	1.39979	2.0732	0.0381537	0.0956478
Evi2a	4901.54	2.86507	0.388482	7.37505	1.64284e-13	3.13026e-12
Rab11fip4	217.815	-1.07304	0.658605	-1.62926	0.103257	0.20974
Utp6	1391.02	-0.76415	0.356812	-2.14161	0.0322253	0.0837408
Suz12	1265.75	-0.412629	0.375535	-1.09878	0.271866	0.42711
Crlf3	10370	-1.48379	0.272483	-5.44545	5.16758e-08	5.31436e-07
Atad5	563.27	1.88571	0.484338	3.89338	9.88576e-05	0.000581795
Tefm	684.422	0.281297	0.425133	0.661669	0.508183	0.65904
Adap2	310.724	3.99074	0.696547	5.72932	1.00835e-08	1.12747e-07
Rnf135	669.005	-0.358679	0.448471	-0.799781	0.423838	0.581626
Rhot1	1556.44	-0.325022	0.383188	-0.848206	0.396323	0.556308
Rhbdl3	80.853	-3.11122	1.02845	-3.02516	0.002485	0.0100468
5730455P16Rik	617.068	-0.285953	0.442125	-0.646771	0.51778	0.667512
Zfp207	7476.66	0.157225	0.270991	0.580186	0.56179	0.702828
Psmd11	3518.52	-0.02646	0.291699	-0.0907101	0.927723	0.958295
Cdk5r1	57.4463	0.0681878	1.1843	0.0575767	0.954086	0.974819
Myo1d	155.03	1.43352	0.771656	1.85772	0.0632087	0.143387
C030013C21Rik	14.5777	0.332974	2.07342	0.160592	0.872415	0.922526
Tmem98	18.6333	0.674896	2.0955	0.32207	0.7474	0.840367
Ccl2	1397.37	6.98669	0.696626	10.0293	1.13283e-23	4.75707e-22
Ccl1	35.4902	-8.43695	2.31034	-3.65183	0.000260382	0.00138296
Cct6b	22.469	0.22541	1.89015	0.119255	0.905074	0.943875
Zfp830	1001.97	0.212273	0.377797	0.561872	0.574203	0.713068
[truncated: 11,072 more rows]

## Sheet: FC2_FDR0.05
	baseMean	log2FoldChange	lfcSE	stat	pvalue	padj
Sp6	692.296	-12.7295	4.00097	-3.18161	0.00146461	0.00631603
Dnah7a	371.716	-11.8355	4.00104	-2.95811	0.00309534	0.0121208
Spin2c	204.846	-11.0044	4.00117	-2.7503	0.00595413	0.0210797		2251-upregulated
Stra6	181.704	-10.7414	1.66452	-6.45312	1.09573e-10	1.56016e-09		1615-downregulated
Il23r	133.931	-10.3248	1.72817	-5.97441	2.30918e-09	2.77931e-08
Serinc2	108.569	-9.79525	1.7923	-5.46518	4.62448e-08	4.77839e-07
Kcnh3	88.3369	-9.75935	1.84836	-5.28001	1.29179e-07	1.2629e-06
AI854703	83.7371	-9.7042	1.86681	-5.19826	2.01157e-07	1.91642e-06
Psd2	117.09	-9.68888	1.78235	-5.43601	5.44867e-08	5.5771e-07
Fam124b	84.0614	-9.47155	1.87326	-5.05618	4.27734e-07	3.84255e-06
Cnga1	94.9749	-9.46175	1.84656	-5.12399	2.9914e-07	2.75939e-06
Als2cl	844.607	-9.4332	3.07622	-3.06649	0.00216585	0.00891277
Drc1	68.1498	-9.41893	1.94791	-4.83542	1.32868e-06	1.11114e-05
Pde11a	65.5695	-9.33235	1.96527	-4.74863	2.04803e-06	1.66375e-05
Kremen2	64.3327	-9.32204	1.97338	-4.72388	2.31383e-06	1.87038e-05
Apol9a	59.3232	-9.1538	2.01216	-4.54924	5.3839e-06	4.0657e-05
Rnf32	55.5874	-9.09579	2.04422	-4.44952	8.6061e-06	6.26687e-05
4930539E08Rik	54.1996	-9.08314	2.05604	-4.41778	9.97194e-06	7.18937e-05
Esm1	52.5424	-9.01622	2.07305	-4.34925	1.36604e-05	9.58428e-05
Cntn1	67.3355	-9.00612	1.96786	-4.57661	4.72572e-06	3.62286e-05
Ggt7	74.3793	-8.98291	1.93617	-4.63953	3.49199e-06	2.72989e-05
Il21	49.9717	-8.95905	2.09922	-4.2678	1.97411e-05	0.000134045
D630039A03Rik	128.349	-8.94052	1.65488	-5.4025	6.57185e-08	6.6693e-07
Asphd2	56.1029	-8.87313	2.04649	-4.33579	1.45239e-05	0.000101411
Kcnk1	46.9816	-8.80265	2.13452	-4.12394	3.72446e-05	0.000239815
Noxa1	54.1479	-8.76173	2.06712	-4.23862	2.24897e-05	0.000151449
Gzmc	39.9621	-8.6522	2.23046	-3.87911	0.000104841	0.000612872
Adgrd1	40.8018	-8.53746	2.22336	-3.83989	0.000123087	0.00070782
Rgs11	95.6536	-8.51345	1.74523	-4.87811	1.07107e-06	9.07318e-06
Ccl1	35.4902	-8.43695	2.31034	-3.65183	0.000260382	0.00138296
Clec2l	58.0833	-8.3643	2.06432	-4.05185	5.08145e-05	0.000316737
Palm3	34.829	-8.26099	2.33077	-3.54432	0.000393627	0.00199363
Scn11a	29.7223	-8.22438	2.44003	-3.37061	0.000750023	0.00352773
Cyp2d22	186.055	-8.15282	1.26477	-6.44609	1.14773e-10	1.63242e-09
Lrrc66	28.8721	-8.15051	2.46338	-3.30868	0.00093738	0.00429611
Greb1	26.765	-8.06584	2.52481	-3.19463	0.0014001	0.00607794
Kcnj15	26.7703	-8.05777	2.52444	-3.1919	0.00141341	0.00612556
Lhfpl1	26.5157	-8.05365	2.53256	-3.18005	0.00147252	0.00634386
Baiap3	127.521	-8.05	1.45637	-5.52744	3.24941e-08	3.42524e-07
Edn3	25.7975	-8.01669	2.55539	-3.13717	0.00170585	0.00721124
Tmevpg1	27.9437	-8.00431	2.49223	-3.21171	0.00131947	0.00579336
2210011C24Rik	24.6146	-7.95526	2.59583	-3.06464	0.00217936	0.0089608
Celsr2	25.318	-7.9321	2.57382	-3.08184	0.00205728	0.00852592
Cacna2d2	24.0622	-7.9213	2.61591	-3.02813	0.00246076	0.00997041
9930111H07Rik	26.9076	-7.8966	2.52494	-3.12744	0.00176335	0.0074279
B3galt5	24.7265	-7.87351	2.59511	-3.03397	0.00241356	0.00979131
Ttll10	28.7633	-7.82457	2.48214	-3.15234	0.00161967	0.00690048
Medag	57.8472	-7.80824	1.8865	-4.13901	3.48813e-05	0.000225853
Sh3rf2	24.9769	-7.80539	2.58749	-3.01658	0.00255641	0.010291
Foxs1	24.3463	-7.7792	2.60956	-2.98104	0.00287273	0.0113511
Gm11529	21.9847	-7.74044	2.69997	-2.86686	0.00414562	0.0155014
Xkr6	61.5777	-7.7361	1.79659	-4.30598	1.66246e-05	0.000114731
Impg1	20.7288	-7.70724	2.75402	-2.79855	0.00513329	0.0185505
Tmie	226.292	-7.69555	1.21125	-6.35339	2.1062e-10	2.88274e-09
Fgf16	26.6879	-7.64229	2.54269	-3.00559	0.00265062	0.0106049
Gm4841	153.071	-7.56543	1.25747	-6.01639	1.78354e-09	2.18693e-08
Plxnb1	86.7927	-7.56065	1.56659	-4.82618	1.39176e-06	1.1587e-05
Piwil4	17.9479	-7.47332	2.89959	-2.57738	0.00995534	0.0324747
Ret	20.6158	-7.46593	2.76858	-2.69666	0.00700384	0.0242188
Tub	17.6933	-7.44632	2.91529	-2.55423	0.0106423	0.0341782
Dleu7	17.1167	-7.41683	2.95	-2.51418	0.0119309	0.0375869
Chmp4c	16.765	-7.39652	2.97207	-2.48868	0.012822	0.039828
Lrrn2	17.7134	-7.39442	2.91482	-2.53683	0.011186	0.0355835
Fam186b	16.2516	-7.35604	3.00612	-2.44702	0.0144041	0.0438663
Srsf12	41.0379	-7.343	2.04982	-3.58227	0.000340626	0.00175981
1810009J06Rik	16.0953	-7.33849	3.0169	-2.43246	0.0149967	0.0453229
D430041D05Rik	16.0415	-7.33664	3.02057	-2.42889	0.0151451	0.0456869
Brinp2	17.9384	-7.31661	2.90447	-2.51908	0.0117661	0.0371307
Sostdc1	74.0155	-7.29933	1.64628	-4.43384	9.25708e-06	6.711e-05
Npnt	39.5423	-7.29157	2.06063	-3.53852	0.000402376	0.00203382
Fam26e	16.2031	-7.28036	3.01088	-2.41802	0.0156051	0.046794
Acvr1c	15.6898	-7.27645	3.04589	-2.38894	0.0168972	0.0498226
Zfp827	101.153	-7.27426	1.4149	-5.14117	2.73026e-07	2.54364e-06
Il20ra	16.3351	-7.25811	3.00281	-2.41711	0.0156444	0.0468926
Clip3	67.1644	-7.25005	1.67687	-4.32355	1.53538e-05	0.000106693
Abi3bp	37.3547	-7.19549	2.10509	-3.41813	0.000630521	0.00303892
Slc22a2	63.5375	-7.19376	1.70742	-4.21323	2.51741e-05	0.000167712
Nmur1	16.7312	-7.13945	2.9818	-2.39434	0.0166504	0.0492392
Tex35	96.199	-7.13298	1.50171	-4.74989	2.03524e-06	1.65439e-05
Colgalt2	36.5322	-7.06022	2.0536	-3.43798	0.000586077	0.00284464
Susd4	53.1979	-6.99587	1.80219	-3.88186	0.00010366	0.000606509
Myo3b	250.05	-6.98654	1.18884	-5.87675	4.18397e-09	4.87421e-08
Fgf13	279.593	-6.9637	1.20259	-5.79058	7.01419e-09	7.94476e-08
Cd8b1	160.444	-6.96144	1.19316	-5.83447	5.39618e-09	6.20348e-08
Cysltr2	28.9603	-6.8658	2.23517	-3.07171	0.00212835	0.00878424
Zfp941	28.7554	-6.80131	2.21007	-3.07742	0.00208804	0.00864789
Pcdhga11	26.5034	-6.72658	2.25455	-2.98356	0.00284913	0.0112783
Wnt3	174.658	-6.64337	1.25046	-5.31272	1.07999e-07	1.06379e-06
Gabrr2	299.588	-6.64258	1.11264	-5.9701	2.37105e-09	2.85115e-08
Scg5	1510.51	-6.61753	0.721098	-9.17701	4.4321e-20	1.41643e-18
Tnfrsf25	2007.93	-6.6046	0.603574	-10.9425	7.22001e-28	3.8997e-26
Wscd2	110.708	-6.59217	1.46299	-4.50596	6.60728e-06	4.91821e-05
Mapk8ip1	24.7376	-6.58716	2.30499	-2.85779	0.00426603	0.015885
Atcay	256.918	-6.55213	1.35676	-4.82926	1.37041e-06	1.14239e-05
Lrrn4	502.563	-6.51824	0.668072	-9.75679	1.72537e-22	6.575e-21
4930486L24Rik	22.225	-6.50405	2.41395	-2.69435	0.00705251	0.0243549
Alox8	133.037	-6.45787	1.24202	-5.19949	1.99841e-07	1.90527e-06
Capn3	749.346	-6.45475	0.498497	-12.9484	2.39772e-38	2.48735e-36
Dmrta1	22.8354	-6.41559	2.47087	-2.59649	0.00941807	0.0310007
Camk4	1602.4	-6.40626	0.58827	-10.89	1.2864e-27	6.83518e-26
Aplp1	357.256	-6.3766	1.09306	-5.83374	5.41997e-09	6.22535e-08
Axin2	109.775	-6.36106	1.44544	-4.40078	1.07862e-05	7.72286e-05
Ppm1j	368.574	-6.31248	0.743467	-8.49059	2.05595e-17	5.47317e-16
Rasl11a	42.9467	-6.28523	1.7077	-3.68052	0.000232758	0.00125356
Rimkla	29.7625	-6.27951	2.16114	-2.90564	0.003665	0.0139705
Zfp536	19.1895	-6.27347	2.56258	-2.44811	0.0143609	0.043776
Trpm1	44.8975	-6.25331	1.69836	-3.68196	0.000231449	0.00124902
Slc29a4	55.5622	-6.2378	1.6757	-3.72251	0.000197251	0.00108833
F2rl1	139.281	-6.15786	1.26865	-4.85387	1.21075e-06	1.01773e-05
1110032F04Rik	960.566	-6.1551	0.773707	-7.95534	1.78643e-15	4.05389e-14
Spats2l	41.4213	-6.08148	1.83991	-3.30531	0.000948702	0.00433887
Speg	20.8118	-6.06234	2.52054	-2.40517	0.0161647	0.0480778
Hic1	61.1146	-6.03616	1.65253	-3.65267	0.000259531	0.00137956
Nipal1	477.425	-6.03516	0.607749	-9.93034	3.07203e-23	1.25092e-21
Lef1	5084.03	-5.96761	0.363108	-16.4348	1.07714e-60	4.85491e-58
Gpr83	5205.49	-5.96314	0.299681	-19.8983	4.20902e-88	9.16935e-85
6330403K07Rik	103.52	-5.94987	1.36017	-4.37437	1.21785e-05	8.61855e-05
Frzb	23.4623	-5.94892	2.2893	-2.59858	0.00936112	0.030852
Bcl11b	7684	-5.94222	0.513753	-11.5663	6.10537e-31	3.97031e-29
Sytl2	580.823	-5.92382	0.519475	-11.4035	4.01838e-30	2.4544e-28
Igsf23	1179.4	-5.89202	0.506452	-11.6339	2.77052e-31	1.84762e-29
Arhgap20	104.978	-5.88271	1.56628	-3.75585	0.000172756	0.000963762
Sidt1	2896.31	-5.86808	0.341998	-17.1583	5.45259e-66	3.56354e-63
Gm11346	1298.43	-5.86563	0.435479	-13.4694	2.36807e-41	2.78857e-39
Cacna2d4	537.12	-5.85187	0.7046	-8.30523	9.9626e-17	2.52366e-15
4930417O13Rik	110.736	-5.84563	1.04995	-5.56751	2.58405e-08	2.76174e-07
Ppp1r3fos	236.365	-5.84017	0.858664	-6.80146	1.03567e-11	1.61929e-10
Sit1	3591.44	-5.83997	0.468923	-12.454	1.32988e-35	1.09326e-33
Car11	72.0848	-5.80616	1.52189	-3.81509	0.000136133	0.000772643
Pcdhgb6	27.9309	-5.80545	2.14866	-2.70189	0.00689456	0.0239423
Crtam	176.393	-5.8039	1.46314	-3.96675	7.28589e-05	0.000439473
Prkcq	7421.31	-5.79755	0.491398	-11.7981	3.99348e-32	2.76184e-30
Cd27	6106.15	-5.79412	0.530311	-10.9259	8.6683e-28	4.66269e-26
Ptprf	245.631	-5.7841	0.745049	-7.76339	8.26883e-15	1.76316e-13
Mcoln3	182.84	-5.76974	1.39552	-4.13446	3.55783e-05	0.000229878
Lrrc23	76.2771	-5.76659	1.25133	-4.60837	4.05847e-06	3.14267e-05
Ccdc184	122.169	-5.75619	1.56766	-3.67184	0.000240814	0.00129374
Txk	2628	-5.71843	0.455635	-12.5505	3.95256e-36	3.31179e-34
Thy1	1116.38	-5.70023	0.489881	-11.6359	2.70566e-31	1.81363e-29
Foxp3	12497	-5.68536	0.610382	-9.31443	1.22614e-20	4.037e-19
Lat	6933.34	-5.64931	0.518352	-10.8986	1.17052e-27	6.27046e-26
Tcf7	9457.62	-5.63247	0.340983	-16.5183	2.70795e-61	1.26413e-58
Itk	6266.85	-5.60945	0.285774	-19.629	8.74615e-86	1.42901e-82
Dll1	102.442	-5.58148	1.34678	-4.14431	3.40832e-05	0.000221422
Tbxa2r	1578.92	-5.55251	0.408131	-13.6047	3.75318e-42	4.58484e-40
Tulp3	53.4994	-5.54307	1.80275	-3.07478	0.00210656	0.00871078
Cd3e	14763.4	-5.53283	0.509084	-10.8682	1.63412e-27	8.61271e-26
AA415398	34.1969	-5.52502	2.00672	-2.75325	0.00590067	0.0209245
Cd96	2972.18	-5.52443	0.52958	-10.4317	1.77618e-25	8.23278e-24
Rundc3b	295.871	-5.52126	0.8398	-6.57449	4.88208e-11	7.14599e-10
Lingo4	109.826	-5.51454	1.5847	-3.47986	0.00050167	0.00248102
Skap1	10106.5	-5.46589	0.368899	-14.8168	1.14141e-49	2.40635e-47
Sv2a	42.2145	-5.43724	1.83112	-2.96935	0.00298433	0.0117353
Kir3dl1	65.19	-5.40257	1.68602	-3.20433	0.00135377	0.00592006
Ccdc30	51.0844	-5.38576	1.81851	-2.96163	0.00306011	0.0119961
Cd40lg	980.421	-5.37431	0.417411	-12.8753	6.19812e-38	6.00116e-36
Cpne7	54.4014	-5.36545	1.67214	-3.20873	0.00133323	0.00584395
Chad	49.9468	-5.36396	1.93582	-2.77091	0.00559006	0.0200021
Klrg1	682.885	-5.35868	0.745863	-7.18454	6.74348e-13	1.20745e-11
Apol9b	175.573	-5.32635	0.841769	-6.32757	2.49051e-10	3.37341e-09
A630023P12Rik	513.674	-5.31953	0.806844	-6.59301	4.30997e-11	6.35125e-10
Lrrc32	1723.39	-5.31703	0.605963	-8.77451	1.71645e-18	4.9527e-17
Hspa12a	41.4419	-5.3087	1.91325	-2.77471	0.00552507	0.019813
Apol10b	139.154	-5.3061	0.957891	-5.53936	3.03579e-08	3.21162e-07
Ampd1	127.487	-5.29399	1.03574	-5.11131	3.19938e-07	2.9388e-06
Ntn4	616.117	-5.28563	0.565177	-9.35218	8.58627e-21	2.85575e-19
Cd6	15030.7	-5.27954	0.551366	-9.57538	1.01483e-21	3.66431e-20
Lta	1055.53	-5.2738	0.543029	-9.71182	2.68505e-22	9.9423e-21
Cd3g	13709.5	-5.27	0.513169	-10.2695	9.6685e-25	4.29853e-23
Thnsl2	39.3306	-5.26259	1.9305	-2.72603	0.00641014	0.0224981
Gimap3	25315.1	-5.26172	0.415007	-12.6786	7.76885e-37	6.95525e-35
Cd163l1	171.062	-5.25571	1.2905	-4.07263	4.64856e-05	0.000293299
Sh3gl3	39.1135	-5.24475	2.00917	-2.61041	0.00904328	0.0299404
Cd247	7306.66	-5.23105	0.450339	-11.6158	3.42607e-31	2.26173e-29
Slc12a8	140.869	-5.23014	0.941451	-5.5554	2.76971e-08	2.94094e-07
Sla2	2232.4	-5.21453	0.703046	-7.41705	1.19754e-13	2.30193e-12
Rtn4rl1	449.681	-5.21378	0.797274	-6.53952	6.17185e-11	8.95363e-10
Gfpt2	86.4866	-5.21075	1.12302	-4.63994	3.48506e-06	2.7261e-05
Izumo1r	8539.06	-5.2051	0.522603	-9.95995	2.28172e-23	9.34934e-22
Gm27162	50.6739	-5.2021	1.40967	-3.69029	0.000223999	0.00121388
Cd5	9129.73	-5.19008	0.509484	-10.1869	2.26809e-24	9.84922e-23
Tet1	109.742	-5.17021	1.25217	-4.12901	3.64324e-05	0.000235048
Il2rb	15107.8	-5.16715	0.561102	-9.20893	3.29398e-20	1.0631e-18
Slc35f2	248.256	-5.13536	0.691823	-7.42295	1.14541e-13	2.21148e-12
Pard6g	474.377	-5.13213	0.591958	-8.66976	4.33036e-18	1.21464e-16
Kcnf1	418.612	-5.1283	1.01814	-5.03695	4.73006e-07	4.20824e-06
Nsg2	326.194	-5.11445	0.841824	-6.07543	1.23653e-09	1.55113e-08
Zfp773	102.972	-5.09922	1.23631	-4.12453	3.7149e-05	0.000239317
B930041F14Rik	253.595	-5.09775	0.96432	-5.28636	1.24771e-07	1.22072e-06
Cish	2706.18	-5.09756	0.612965	-8.31623	9.08056e-17	2.3182e-15
Lck	32866.9	-5.09515	0.391622	-13.0104	1.06786e-38	1.13479e-36
Zap70	3119.81	-5.09119	0.470382	-10.8235	2.66327e-27	1.38691e-25
Gucy1a3	138.404	-5.0861	0.92804	-5.48047	4.24188e-08	4.40744e-07
Plekha7	226.738	-5.08036	0.790871	-6.42375	1.3296e-10	1.86672e-09
Cd4	9937.46	-5.05914	0.420917	-12.0193	2.81295e-33	2.08909e-31
Pglyrp2	1397.12	-5.04483	0.390887	-12.9061	4.15824e-38	4.18095e-36
Plxna3	52.5262	-5.04359	1.79604	-2.80817	0.00498239	0.0181103
Irf6	912.341	-5.02999	0.436432	-11.5253	9.84246e-31	6.27565e-29
Arhgef26	43.1303	-5.02538	1.5961	-3.14854	0.00164088	0.00697949
Mmp15	60.8931	-5.02519	1.44477	-3.4782	0.000504797	0.00249083
Prickle1	301.219	-5.01138	0.724649	-6.9156	4.65902e-12	7.61226e-11
Ctsw	1665.91	-4.99827	0.576672	-8.66745	4.41915e-18	1.23689e-16
Rasgef1a	83.1145	-4.99041	1.13661	-4.39062	1.13028e-05	8.05997e-05
Rgs9	36.7997	-4.9805	1.65084	-3.01696	0.00255326	0.0102815
Prg4	523.708	-4.9602	0.527857	-9.39688	5.62074e-21	1.90828e-19
Gimap8	1753.62	-4.9357	0.408057	-12.0956	1.11399e-33	8.36836e-32
Colq	203.078	-4.92061	1.29496	-3.79982	0.000144801	0.000818287
Itga6	2700.86	-4.9069	0.331672	-14.7944	1.5908e-49	3.19898e-47
Gata3	2618.71	-4.89383	0.535772	-9.13418	6.59059e-20	2.0758e-18
Tgtp1	1510.67	-4.87461	0.385085	-12.6585	1.00378e-36	8.92547e-35
Col6a4	299.064	-4.87372	0.657645	-7.41087	1.2547e-13	2.40825e-12
Il17re	182.205	-4.85239	1.35266	-3.58728	0.00033414	0.00173041
Igf2r	2204.6	-4.84907	0.429541	-11.289	1.488e-29	8.68286e-28
Scml4	1186.93	-4.84483	0.411966	-11.7602	6.25508e-32	4.30317e-30
Il27ra	6764.26	-4.8407	0.371865	-13.0173	9.75173e-39	1.05075e-36
Gimap7	5843.22	-4.82991	0.55164	-8.75555	2.03115e-18	5.80946e-17
Il12rb1	727.185	-4.82799	0.450966	-10.7059	9.55147e-27	4.82036e-25
Ptpn13	657.73	-4.81462	0.673702	-7.14651	8.90121e-13	1.57867e-11
Prss41	60.5954	-4.79253	1.82461	-2.6266	0.0086242	0.0287569
Ndnf	60.6975	-4.78795	1.82563	-2.62263	0.00872532	0.0290472
Bex2	47.7379	-4.77073	1.88296	-2.53363	0.0112887	0.0358753
S1pr1	13136	-4.77056	0.273559	-17.4389	4.17994e-68	3.6424e-65
Tubb4a	58.1671	-4.74666	1.45808	-3.25542	0.00113224	0.00505967
Ccdc92	846.665	-4.73389	0.517978	-9.13918	6.29268e-20	1.98675e-18
Ms4a4b	28494.1	-4.73096	0.329318	-14.3659	8.46534e-47	1.38313e-44
Gimap4	13637.8	-4.72366	0.382972	-12.3342	5.92644e-35	4.66653e-33
Kif5c	218.312	-4.71785	0.827199	-5.70341	1.17433e-08	1.30414e-07
Bmp7	483.61	-4.69794	0.772041	-6.08509	1.16426e-09	1.46328e-08
Pear1	2080.09	-4.69251	0.627303	-7.48045	7.40686e-14	1.46246e-12
4932438H23Rik	68.8194	-4.69068	1.83536	-2.55573	0.0105964	0.0340896
Celsr1	745.263	-4.68046	0.489538	-9.56098	1.16643e-21	4.16569e-20
Podnl1	1229.75	-4.67348	0.408864	-11.4304	2.94737e-30	1.81722e-28
Tnfsf8	863.166	-4.67088	0.475268	-9.8279	8.53799e-23	3.3921e-21
Ikzf4	1493.12	-4.66208	0.677137	-6.88499	5.77932e-12	9.34919e-11
Itgae	4912.94	-4.64931	0.72235	-6.43636	1.2237e-10	1.72786e-09
Serp2	45.4604	-4.62633	1.53682	-3.01032	0.00260969	0.0104668
Zfp354c	45.126	-4.6159	1.4616	-3.15812	0.00158789	0.00677834
Rln3	879.508	-4.60675	0.772292	-5.96504	2.44579e-09	2.93562e-08
Tnik	554.102	-4.60626	0.586229	-7.85744	3.92051e-15	8.62709e-14
Rorc	463.086	-4.60475	0.758344	-6.07211	1.26243e-09	1.58058e-08
Fam160a1	107.473	-4.59548	0.981839	-4.68048	2.862e-06	2.26448e-05
Gm11110	235.394	-4.5953	0.874259	-5.25622	1.47045e-07	1.42795e-06
Cd2	15355.7	-4.5787	0.389707	-11.7491	7.13901e-32	4.8601e-30
Amigo2	885.565	-4.57745	0.506186	-9.04301	1.52422e-19	4.69884e-18
Gprasp2	223.087	-4.57177	1.19431	-3.82798	0.000129202	0.000738433
Icos	2784.9	-4.57046	0.661627	-6.90791	4.91845e-12	8.0261e-11
2010300C02Rik	29.6287	-4.56483	1.78628	-2.5555	0.0106036	0.0340973
Sh2d1a	1530.02	-4.56086	0.650151	-7.01508	2.29814e-12	3.89106e-11
A930024E05Rik	94.5684	-4.55164	1.08634	-4.18987	2.79115e-05	0.000184444
Ehd3	4410.33	-4.5364	0.449508	-10.0919	5.99779e-24	2.57885e-22
Tox	1838.44	-4.52403	0.60161	-7.51987	5.48313e-14	1.0942e-12
F830016B08Rik	236.641	-4.52356	0.735917	-6.14683	7.90468e-10	1.01197e-08
Pacsin1	1291.09	-4.50517	0.369337	-12.198	3.18598e-34	2.44965e-32
Faah	3688.36	-4.49713	0.36262	-12.4018	2.55583e-35	2.06217e-33
Itga3	147.783	-4.46581	1.10286	-4.04928	5.13752e-05	0.000319816
Ephx1	5117.65	-4.4592	0.326412	-13.6613	1.72936e-42	2.21612e-40
Socs2	816.249	-4.45454	0.680122	-6.54961	5.76864e-11	8.40601e-10
Smim10l2a	163.191	-4.45319	0.796642	-5.58996	2.27128e-08	2.44144e-07
Ephb6	1549.89	-4.453	0.641257	-6.94417	3.80694e-12	6.30678e-11
Klk1b27	81.4566	-4.44037	1.23541	-3.59426	0.00032532	0.00168874
Stx1a	264.287	-4.43201	0.708578	-6.25479	3.98051e-10	5.25548e-09
Cd3d	10754.7	-4.4267	0.355662	-12.4464	1.46331e-35	1.19543e-33
Khdrbs3	75.9421	-4.41132	1.36354	-3.23519	0.00121561	0.00538655
Sema4f	507.352	-4.41131	0.646006	-6.82859	8.57507e-12	1.36356e-10
Bik	46.6911	-4.40495	1.38092	-3.18985	0.00142346	0.00616298
Ccr6	1274.06	-4.39702	0.371562	-11.8339	2.60823e-32	1.83291e-30
Tnfrsf4	7081.81	-4.39688	1.49102	-2.94891	0.00318893	0.0124203
Gm15915	128.53	-4.39039	1.01782	-4.31352	1.60676e-05	0.000111357
Sdcbp2	1037.49	-4.38341	0.539847	-8.11972	4.67246e-16	1.12475e-14
Tbc1d30	262.243	-4.38065	0.683209	-6.41188	1.43736e-10	2.01153e-09
Tnfrsf18	8534.13	-4.37895	0.527211	-8.30586	9.90969e-17	2.51514e-15
Pmepa1	469.328	-4.37563	0.569529	-7.68288	1.55546e-14	3.28456e-13
Itga7	359.466	-4.37028	0.572747	-7.63038	2.34063e-14	4.82561e-13
Sh2d2a	3957.07	-4.36853	0.50548	-8.64234	5.50753e-18	1.52843e-16
Pou6f1	420.266	-4.35341	0.895327	-4.86237	1.1599e-06	9.77506e-06
Syde1	28.7917	-4.34167	1.70404	-2.54787	0.0108383	0.0346713
Lrig1	1242.31	-4.3285	0.442694	-9.77764	1.40453e-22	5.39961e-21
BC065397	46.1428	-4.31263	1.59893	-2.6972	0.00699259	0.0241925
Patl2	70.9253	-4.30953	1.56089	-2.76094	0.00576352	0.0205049
Nt5e	1904.42	-4.30335	0.449645	-9.57055	1.06336e-21	3.82898e-20
Ikzf2	1573.92	-4.30219	0.718828	-5.985	2.16391e-09	2.61168e-08
Iigp1	1628.34	-4.29445	0.458144	-9.37358	7.01108e-21	2.3619e-19
Synpo	275.783	-4.29269	1.03765	-4.13693	3.51986e-05	0.00022765
Gpm6b	378.318	-4.27453	0.562481	-7.59941	2.97491e-14	6.10441e-13
Ctla4	4110.91	-4.27132	0.549227	-7.77696	7.42894e-15	1.59186e-13
Fam169b	2024.64	-4.26756	0.342261	-12.4687	1.10572e-35	9.14738e-34
Wnt5b	99.6263	-4.25805	1.03682	-4.10684	4.01107e-05	0.000256751
Gpr174	856.883	-4.2508	0.677721	-6.27221	3.55969e-10	4.72853e-09
Krba1	784.028	-4.24146	0.512104	-8.28242	1.207e-16	3.04568e-15
Kbtbd11	953.761	-4.23941	0.443785	-9.55284	1.2619e-21	4.49437e-20
Abcb1a	684.041	-4.23827	0.458464	-9.24451	2.36326e-20	7.72256e-19
Gimap9	2344.36	-4.23179	0.39674	-10.6664	1.46175e-26	7.29259e-25
Cand2	476.547	-4.21813	0.511512	-8.2464	1.63236e-16	4.04869e-15
Cd226	790.714	-4.21794	0.55893	-7.54644	4.47303e-14	8.9811e-13
Gimap6	16438.2	-4.2175	0.305033	-13.8264	1.76648e-43	2.45635e-41
Trib2	4176.38	-4.21394	0.306498	-13.7486	5.18952e-43	6.85175e-41
Cd160	545.51	-4.2062	0.589291	-7.13772	9.48883e-13	1.66929e-11
Ablim1	11061.8	-4.19699	0.263818	-15.9087	5.51822e-57	1.84945e-54
Tespa1	1878.62	-4.1927	0.46518	-9.01307	2.00358e-19	6.14761e-18
Slc16a5	281.831	-4.18891	0.730292	-5.73594	9.69715e-09	1.08613e-07
Arnt2	183.647	-4.1881	0.773403	-5.41516	6.12343e-08	6.24819e-07
Satb1	5200.81	-4.18159	0.281414	-14.8592	6.06263e-50	1.29909e-47
Klk8	1061.16	-4.17982	0.638863	-6.5426	6.04603e-11	8.79062e-10
Gimap1	7414.33	-4.17404	0.37592	-11.1035	1.20584e-28	6.65046e-27
Adgrl1	249.225	-4.15017	0.653021	-6.35533	2.07974e-10	2.84951e-09
Sema6c	34.929	-4.14328	1.54457	-2.68248	0.00730792	0.0250057
Gbp10	1595.39	-4.13851	0.414189	-9.99185	1.65468e-23	6.84442e-22
Meis3	634.552	-4.13645	0.492821	-8.39342	4.72207e-17	1.23198e-15
Ntn1	29.46	-4.13086	1.70192	-2.42718	0.0152167	0.0458184
Cd28	4375.53	-4.11684	0.37407	-11.0055	3.59379e-28	1.94915e-26
Ets1	25895.8	-4.08692	0.254054	-16.0868	3.15654e-58	1.2135e-55
Fam189b	3944.89	-4.07227	0.292279	-13.9328	4.00298e-44	5.87898e-42
Slamf1	1496.87	-4.05847	0.380283	-10.6723	1.37255e-26	6.90022e-25
2021-09-01	8239.08	-4.0331	0.276678	-14.5768	3.94317e-48	7.21738e-46
Cpne4	340.1	-4.02509	0.671796	-5.99153	2.07877e-09	2.51588e-08
Bdh1	572.443	-4.01952	0.482356	-8.3331	7.87507e-17	2.0223e-15
Jakmip1	1431.85	-4.01197	0.450171	-8.91211	5.00703e-19	1.49422e-17
Ccnd2	7566.45	-3.99996	0.377797	-10.5876	3.40171e-26	1.64681e-24
Rasgrp1	4672.3	-3.99435	0.395097	-10.1098	4.99926e-24	2.15661e-22
Eno2	94.5664	-3.98987	1.23023	-3.24321	0.00118193	0.00525486
Kcnh2	98.4172	-3.98424	1.08683	-3.66592	0.000246455	0.00131701
Ddx43	181.75	-3.97121	0.890103	-4.46152	8.13809e-06	5.96595e-05
Gm14718	45.5559	-3.96474	1.40076	-2.83043	0.00464859	0.0170775
Rab37	2279.59	-3.9523	0.420524	-9.39853	5.53332e-21	1.88349e-19
Igflr1	4325.79	-3.95152	0.371791	-10.6283	2.20017e-26	1.08114e-24
Ddc	61.1945	-3.94482	1.26828	-3.11038	0.00186847	0.0078278
Dkk3	59.1449	-3.94414	1.40371	-2.80979	0.00495738	0.0180445
Akr1c12	51.3621	-3.93245	1.54268	-2.5491	0.0108002	0.0346004
Dzip1	385.621	-3.93043	0.550001	-7.14621	8.92044e-13	1.57993e-11
Rhod	170.971	-3.91599	0.999494	-3.91797	8.92982e-05	0.000531278
Nab2	826.599	-3.90456	0.41517	-9.40473	5.21664e-21	1.78499e-19
Dtx1	4864.75	-3.90113	0.326204	-11.9592	5.8137e-33	4.22171e-31
Inadl	917.599	-3.89929	0.400192	-9.74355	1.96572e-22	7.42601e-21
Tnfsf11	377.296	-3.87949	0.751755	-5.16058	2.46188e-07	2.31339e-06
Pced1b	651.657	-3.87889	0.577142	-6.72084	1.80674e-11	2.74603e-10
Zfp287	477.547	-3.86985	0.643858	-6.01041	1.85051e-09	2.26339e-08
Abhd8	3589.85	-3.86081	0.2966	-13.0169	9.80733e-39	1.05075e-36
Chd3	1618.32	-3.86009	0.423194	-9.12133	7.42103e-20	2.32615e-18
Eid2	145.735	-3.85737	0.858986	-4.49061	7.10203e-06	5.25357e-05
Nlrc3	1198.76	-3.83281	0.472637	-8.10943	5.08569e-16	1.21527e-14
Inpp4b	5056.27	-3.83254	0.355287	-10.7872	3.95721e-27	2.04446e-25
Plcd1	112.559	-3.82886	0.999454	-3.83095	0.000127648	0.000730829
Ptprcap	15512	-3.82701	0.299531	-12.7767	2.2128e-37	2.06597e-35
Mllt6	465.312	-3.81876	0.616565	-6.1936	5.88056e-10	7.64824e-09
Socs1	1138.63	-3.81239	0.389229	-9.79472	1.18621e-22	4.61458e-21
F2r	1240.21	-3.81204	0.521469	-7.3102	2.66748e-13	4.97384e-12
Dgka	14679.8	-3.80863	0.264359	-14.407	4.67377e-47	7.83217e-45
Nxpe3	1341.04	-3.8052	0.382306	-9.95328	2.44011e-23	9.96709e-22
Zdhhc15	540.274	-3.8038	0.781018	-4.87031	1.11421e-06	9.41425e-06
Chst10	1124.68	-3.79541	0.463313	-8.19189	2.57154e-16	6.2945e-15
Crmp1	608.665	-3.78606	0.457379	-8.27773	1.25544e-16	3.14969e-15
Klhl3	59.0807	-3.78222	1.25696	-3.00902	0.0026209	0.0105053
Cxcr3	2933.97	-3.77614	0.469155	-8.04881	8.36046e-16	1.95842e-14
Rltpr	1456.68	-3.77565	0.388988	-9.70634	2.83331e-22	1.04616e-20
Rhof	4177.45	-3.76456	0.289522	-13.0027	1.18136e-38	1.24529e-36
Glt28d2	42.4755	-3.76429	1.55113	-2.42681	0.0152324	0.045855
Ubash3a	3688.3	-3.75962	0.352317	-10.6711	1.38953e-26	6.95881e-25
Gbp6	525.379	-3.75841	0.483535	-7.77278	7.67823e-15	1.64259e-13
Gimap5	2364.82	-3.75571	0.449279	-8.35941	6.30353e-17	1.62192e-15
Gm13546	125.188	-3.74529	0.884271	-4.23545	2.2809e-05	0.000153292
Art2b	61.5566	-3.7427	1.32521	-2.82424	0.00473931	0.0173571
Plcg1	2645.36	-3.73929	0.422691	-8.84639	9.03974e-19	2.66123e-17
Myo6	347.14	-3.73747	0.626536	-5.9653	2.4419e-09	2.93365e-08
Osbpl5	769.256	-3.7331	0.43928	-8.49823	1.92508e-17	5.16688e-16
Fam102a	4570.7	-3.73189	0.284324	-13.1255	2.352e-39	2.62761e-37
Tecpr1	3833.53	-3.72595	0.356429	-10.4535	1.41149e-25	6.58912e-24
Cdon	184.852	-3.72078	0.815673	-4.56161	5.0763e-06	3.86444e-05
Ltb	29867.3	-3.70526	0.271025	-13.6713	1.50689e-42	1.95016e-40
Klc3	146.504	-3.70344	0.816852	-4.5338	5.79328e-06	4.35696e-05
Hs3st3b1	213.587	-3.69803	0.942738	-3.92265	8.75787e-05	0.000521998
Atp9a	1739.05	-3.68848	0.678733	-5.43437	5.49905e-08	5.62426e-07
Ccr4	470.092	-3.6824	0.53038	-6.94295	3.83991e-12	6.35336e-11
Prkca	1120.13	-3.67527	0.495108	-7.42317	1.14353e-13	2.2111e-12
Zfp612	116.259	-3.67243	1.38314	-2.65514	0.00792766	0.026762
Tmem136	86.6362	-3.66554	1.15205	-3.18177	0.0014638	0.00631603
Rasal1	292.153	-3.65162	0.86014	-4.24538	2.18227e-05	0.000147185
St8sia6	1852.36	-3.64789	0.375122	-9.72455	2.36942e-22	8.84877e-21
Il18r1	843.773	-3.62629	0.495672	-7.3159	2.55654e-13	4.78748e-12
Gprin3	717.162	-3.62538	0.668771	-5.42096	5.92814e-08	6.05365e-07
Zfp831	619.436	-3.62371	0.542962	-6.67395	2.49e-11	3.73244e-10
Mxra8	370.929	-3.62124	0.669534	-5.4086	6.35185e-08	6.45607e-07
Grap2	1392.02	-3.61178	0.356155	-10.141	3.63244e-24	1.57217e-22
Tmem158	325.043	-3.61036	0.671329	-5.37792	7.53506e-08	7.62313e-07
Ccr7	13997.4	-3.60969	0.476403	-7.57695	3.53766e-14	7.19141e-13
Lca5	179.185	-3.60489	0.753486	-4.78429	1.71593e-06	1.41418e-05
Tmem64	3152.79	-3.5824	0.356028	-10.0621	8.12324e-24	3.43621e-22
Pla2g4f	220.638	-3.57857	0.761345	-4.70032	2.59751e-06	2.07151e-05
Espn	264.984	-3.57715	0.626977	-5.7054	1.16073e-08	1.29123e-07
Fam212b	70.0974	-3.57139	1.16238	-3.07249	0.00212282	0.00876694
Syngr3	51.4198	-3.56154	1.38004	-2.58076	0.00985839	0.0322205
Unc5cl	344.768	-3.55025	0.687259	-5.16581	2.39405e-07	2.25614e-06
Bcas1	51.7236	-3.5462	1.31982	-2.68688	0.0072123	0.0247364
Ces2c	95.0718	-3.54023	1.08115	-3.27451	0.00105844	0.0047692
Gm16157	74.9606	-3.53968	1.0977	-3.22464	0.00126133	0.00557553
Gm12185	127.568	-3.53593	0.955679	-3.69991	0.000215675	0.00117462
Slc4a8	485.851	-3.53248	0.501174	-7.04841	1.80968e-12	3.10832e-11
Prkd2	4901.73	-3.52154	0.287661	-12.242	1.85468e-34	1.43447e-32
Cers4	1211.56	-3.52005	0.399218	-8.81737	1.17184e-18	3.42665e-17
Adamts6	233.741	-3.51443	0.671771	-5.23159	1.68061e-07	1.61524e-06
Hist3h2ba	43.5091	-3.50597	1.36582	-2.56693	0.0102605	0.0332956
Gm8369	927.836	-3.50566	0.408039	-8.59149	8.58489e-18	2.36736e-16
Susd2	370.798	-3.50427	0.576082	-6.08295	1.17994e-09	1.48155e-08
Rora	1515.68	-3.50214	0.445331	-7.86412	3.71714e-15	8.19339e-14
Tert	77.0898	-3.48168	1.18025	-2.94996	0.00317816	0.0123857
Maneal	83.4493	-3.47541	1.27501	-2.72579	0.00641472	0.0225032
Dnah8	1326.42	-3.47519	0.390186	-8.90647	5.2681e-19	1.56499e-17
Fam81a	44.7458	-3.46899	1.36343	-2.54431	0.0109493	0.0349496
B4galnt4	279.05	-3.46625	0.762639	-4.54507	5.49172e-06	4.14208e-05
Cx3cl1	143.825	-3.4587	0.87298	-3.96194	7.43422e-05	0.0004478
Itm2a	1471.34	-3.45735	0.352081	-9.81978	9.25486e-23	3.66577e-21
Slc9b2	122.08	-3.45335	1.02993	-3.35298	0.000799458	0.0037414
Rhoh	12153	-3.45004	0.36745	-9.38914	6.04893e-21	2.04304e-19
Rragd	221.808	-3.4487	0.702269	-4.91079	9.07089e-07	7.785e-06
Ift80	1504.24	-3.44071	0.365218	-9.421	4.46824e-21	1.53292e-19
Nebl	103.377	-3.44048	0.984254	-3.49552	0.000473137	0.00235775
Pdcd1	1772.94	-3.43983	0.621657	-5.53332	3.14222e-08	3.32029e-07
Nmb	497.523	-3.43341	0.502342	-6.83481	8.21111e-12	1.30887e-10
Znrf3	368.219	-3.4287	0.689238	-4.97462	6.53746e-07	5.7158e-06
Syt11	2343.03	-3.42432	0.34345	-9.97036	2.05473e-23	8.44572e-22
Gpr68	1038.26	-3.42323	0.544513	-6.28678	3.24118e-10	4.34072e-09
Clcf1	606.157	-3.41723	0.499172	-6.84579	7.6054e-12	1.21677e-10
Slc25a29	375.188	-3.41183	0.58201	-5.86216	4.56895e-09	5.29909e-08
Ndrg2	1064.74	-3.40569	0.407037	-8.36701	5.90965e-17	1.52357e-15
Lysmd2	429.637	-3.40174	0.62986	-5.40079	6.63475e-08	6.72534e-07
Snord35b	105.217	-3.39946	0.933676	-3.64095	0.000271637	0.00143457
Il21r	8741.55	-3.39376	0.268243	-12.6518	1.09313e-36	9.6543e-35
Tnfrsf9	2932.48	-3.39245	0.644918	-5.26027	1.43841e-07	1.39996e-06
Sh3bgrl2	429.5	-3.38744	0.512781	-6.606	3.94837e-11	5.83154e-10
Bambi-ps1	391.24	-3.38701	0.725326	-4.66964	3.01725e-06	2.37725e-05
Pcbp4	231.209	-3.38534	0.67007	-5.05222	4.36701e-07	3.91503e-06
Dlg4	96.6627	-3.38495	1.01844	-3.32368	0.00088839	0.00410759
Ccdc64	407.725	-3.38258	0.677298	-4.99423	5.90717e-07	5.18902e-06
Serpina9	84.3085	-3.38173	1.32342	-2.5553	0.0106097	0.0341071
Rph3al	94.1445	-3.3805	1.21753	-2.77653	0.00549431	0.0197134
Foxo1	7889.64	-3.38012	0.300166	-11.2608	2.04796e-29	1.18973e-27
1700040L02Rik	51.4541	-3.37548	1.31504	-2.56683	0.0102632	0.0332962
I730030J21Rik	232.666	-3.37131	1.07134	-3.14682	0.00165058	0.00701161
Car12	125.957	-3.35803	0.867827	-3.86947	0.000109072	0.000635613
Itgb8	117.057	-3.35598	1.18184	-2.83962	0.00451666	0.0166961
Slain1	1662.5	-3.35507	0.42879	-7.82451	5.09624e-15	1.11207e-13
Xcl1	115.238	-3.35105	0.937147	-3.5758	0.000349157	0.00179608
Pmel	232.028	-3.33562	0.83541	-3.99279	6.53002e-05	0.00039885
Dapl1	302.702	-3.33515	0.907969	-3.6732	0.000239533	0.00128792
Ddit4	563.889	-3.32024	0.506023	-6.56144	5.32896e-11	7.77398e-10
Eva1b	515.058	-3.31923	0.478686	-6.93403	4.09021e-12	6.72493e-11
Cxcr5	1546.15	-3.30925	0.346687	-9.54535	1.35643e-21	4.8179e-20
Wisp1	244.561	-3.30598	0.958895	-3.4477	0.000565387	0.00275753
Angel1	382.183	-3.30376	0.544554	-6.06691	1.30391e-09	1.62783e-08
Zfp365	148.718	-3.29395	0.895699	-3.67752	0.00023551	0.00126785
2010107G23Rik	303.945	-3.28499	0.886728	-3.70462	0.000211712	0.00115641
Pkp3	4363.27	-3.28075	0.292671	-11.2097	3.65459e-29	2.08599e-27
Mir150	61.5068	-3.2784	1.18226	-2.773	0.00555421	0.0199065
Ldlrad4	827.358	-3.27434	0.470246	-6.96305	3.32979e-12	5.53737e-11
Dos	58.61	-3.26278	1.31513	-2.48096	0.013103	0.0404891
4930432K21Rik	109.062	-3.2623	1.25161	-2.60649	0.00914746	0.0302241
Prkcz	444.139	-3.25572	0.516403	-6.30461	2.8892e-10	3.88526e-09
Tnfaip8l1	1070.81	-3.24848	0.479668	-6.77236	1.26699e-11	1.95754e-10
Chpf	773.471	-3.24633	0.577192	-5.62434	1.86216e-08	2.02498e-07
Dok2	4357.52	-3.23229	0.304857	-10.6026	2.8973e-26	1.41838e-24
Slc25a23	238.018	-3.22701	0.647753	-4.98186	6.29772e-07	5.51357e-06
Lypd6b	118.7	-3.22324	1.26466	-2.5487	0.0108125	0.0346294
Apbb1	429.15	-3.22187	0.538857	-5.97908	2.24404e-09	2.70339e-08
Bcl9l	241.831	-3.21329	0.64306	-4.99687	5.82682e-07	5.12533e-06
F2rl3	199.286	-3.20846	1.04369	-3.07415	0.00211106	0.0087239
Pydc3	937.103	-3.20657	0.621019	-5.16341	2.42491e-07	2.28358e-06
Card11	2204.32	-3.20561	0.337993	-9.48425	2.44141e-21	8.5784e-20
Stat4	2114.82	-3.20241	0.362912	-8.82419	1.10258e-18	3.23136e-17
Mmp11	132.04	-3.19761	0.898944	-3.55707	0.000375017	0.00191105
Ecm1	2618.25	-3.19616	0.328758	-9.7219	2.43191e-22	9.03054e-21
Zfp395	461.312	-3.19157	0.508788	-6.27288	3.54431e-10	4.71288e-09
Akap12	360	-3.18591	0.582929	-5.46534	4.62012e-08	4.77766e-07
Ppp1r3f	573.702	-3.18511	0.482246	-6.60474	3.98226e-11	5.87496e-10
Qprt	292.265	-3.17211	0.622345	-5.09703	3.45021e-07	3.1405e-06
Btbd11	203.408	-3.16148	0.801334	-3.94527	7.97114e-05	0.000477283
Trim46	80.1146	-3.15789	1.05352	-2.99746	0.00272243	0.0108523
Rnf43	844.711	-3.15729	0.559856	-5.63946	1.70582e-08	1.86272e-07
Slc35d1	1419.6	-3.15216	0.376479	-8.37275	5.62892e-17	1.45694e-15
Syp	186.705	-3.15085	0.950648	-3.31443	0.000918306	0.00422647
Cpe	248.213	-3.15054	0.757628	-4.15842	3.20452e-05	0.000209431
Pcnxl2	93.0883	-3.14608	1.01795	-3.0906	0.0019975	0.00830977
Pfn2	217.839	-3.14592	0.690053	-4.55895	5.14095e-06	3.9091e-05
Ppp1r16b	2499.46	-3.14438	0.314868	-9.98635	1.74908e-23	7.21207e-22
Zeb1	651.992	-3.13876	0.446973	-7.02227	2.18296e-12	3.70564e-11
Ccdc157	140.125	-3.13422	0.816039	-3.84077	0.000122649	0.00070561
Phf11c	678.453	-3.13328	0.510096	-6.14253	8.12181e-10	1.03773e-08
Synj2	957.058	-3.13298	0.459779	-6.8141	9.48543e-12	1.50102e-10
Pard6b	108.956	-3.1315	1.07734	-2.90669	0.00365277	0.0139422
Rras2	853.616	-3.12759	0.413124	-7.57058	3.71554e-14	7.51793e-13
Nckap5l	233.432	-3.12527	0.65596	-4.76442	1.89396e-06	1.54725e-05
Hivep2	1065.11	-3.12127	0.378247	-8.25194	1.55838e-16	3.87254e-15
Cd200	1344.72	-3.11993	0.356586	-8.74943	2.14434e-18	6.11979e-17
Grap	5865.33	-3.11144	0.279215	-11.1435	7.70258e-29	4.33967e-27
Rhbdl3	80.853	-3.11122	1.02845	-3.02516	0.002485	0.0100468
Fbxo17	318.671	-3.10876	0.617204	-5.03684	4.7327e-07	4.20824e-06
Gm15708	541.808	-3.09948	0.503413	-6.15694	7.41659e-10	9.54157e-09
Zfp93	73.224	-3.09848	1.25318	-2.47249	0.0134174	0.0412463
Prf1	1005.85	-3.09785	0.393589	-7.87078	3.52445e-15	7.82141e-14
Kcnn4	7298.34	-3.08627	0.3297	-9.36082	7.91196e-21	2.65173e-19
Arc	209.766	-3.08114	0.703527	-4.37956	1.18919e-05	8.45698e-05
Bmp2	76.4687	-3.07867	1.1747	-2.62082	0.00877197	0.0291529
Eml5	172.4	-3.07321	0.738389	-4.16205	3.15407e-05	0.000206723
Abhd6	559.715	-3.07003	0.474135	-6.47501	9.48043e-11	1.36025e-09
Rsph9	56.0714	-3.05706	1.20859	-2.52945	0.0114242	0.0362176
Fam174b	188.849	-3.05456	0.813385	-3.75536	0.00017309	0.000965216
Tbc1d10c	13300.8	-3.05404	0.309369	-9.87184	5.51455e-23	2.2316e-21
BC021614	514.263	-3.04978	0.591744	-5.15388	2.55148e-07	2.3907e-06
Tox2	214.55	-3.04719	0.829989	-3.67136	0.000241263	0.00129509
P4htm	217.265	-3.04314	0.707877	-4.29896	1.71599e-05	0.000118113
Actg2	232.199	-3.03492	0.851926	-3.56242	0.000367456	0.00187765
Pik3ip1	2712.13	-3.03393	0.328621	-9.2323	2.6488e-20	8.63402e-19
Itih5	1020.63	-3.03136	0.490093	-6.18528	6.19934e-10	8.04684e-09
Cd7	2552.54	-3.02365	0.524001	-5.77031	7.91274e-09	8.95476e-08
Pitpnm2	291.004	-3.02007	0.688107	-4.38895	1.13897e-05	8.11305e-05
Nrn1	225.289	-3.01908	0.876239	-3.4455	0.000570011	0.00277801
Gbp5	876.039	-3.01269	0.402145	-7.49155	6.80643e-14	1.34798e-12
Gm12216	157.786	-3.01027	0.910797	-3.3051	0.000949429	0.00434067
Irf2bpl	2874.82	-3.00224	0.432575	-6.94039	3.91009e-12	6.46128e-11
Smpd5	340.901	-2.99019	0.620701	-4.81744	1.45409e-06	1.20906e-05
Phf1	2083.36	-2.98516	0.342348	-8.71966	2.79027e-18	7.93086e-17
Tnfrsf22	335.415	-2.98237	0.560367	-5.32217	1.02535e-07	1.01302e-06
Slamf6	4053.75	-2.97436	0.315085	-9.43987	3.73245e-21	1.28725e-19
Spock2	137.778	-2.97339	0.829549	-3.58435	0.000337921	0.00174791
Zcchc18	528.262	-2.96777	0.492245	-6.02905	1.64925e-09	2.03564e-08
Adgrb2	91.6114	-2.96755	0.971492	-3.05463	0.00225336	0.00921657
Actn2	229.713	-2.96004	1.01837	-2.90664	0.00365329	0.0139422
Ankrd6	134.036	-2.95842	0.961849	-3.07576	0.00209965	0.00868773
Sigirr	3801.24	-2.95133	0.361478	-8.16461	3.22475e-16	7.82018e-15
Prrt2	289.237	-2.9399	0.597266	-4.92226	8.55501e-07	7.36644e-06
Kifc2	154.793	-2.93232	0.855093	-3.42924	0.000605266	0.00292582
Islr	85.7274	-2.9241	1.06057	-2.7571	0.00583174	0.0207363
Igtp	9701.36	-2.91994	0.306633	-9.5226	1.68898e-21	5.98283e-20
Whrn	260.698	-2.91819	0.638631	-4.56945	4.89016e-06	3.74016e-05
Dclk2	395.884	-2.91651	0.729976	-3.99535	6.4599e-05	0.000394936
1700097N02Rik	997.168	-2.91509	0.384871	-7.5742	3.61349e-14	7.32998e-13
Card6	1090.56	-2.91188	0.39531	-7.36607	1.75733e-13	3.34353e-12
Frmd6	895.487	-2.91071	0.416189	-6.99371	2.67706e-12	4.50345e-11
Tbx21	588.121	-2.90711	0.481108	-6.04253	1.51713e-09	1.88502e-08
Tigit	735.903	-2.90616	0.666263	-4.36187	1.28953e-05	9.0816e-05
Tgfbr3	737.384	-2.90601	0.659458	-4.40667	1.04974e-05	7.52876e-05
Crim1	659.091	-2.89869	0.490045	-5.91515	3.31575e-09	3.91157e-08
Ppp1r13b	1676.95	-2.89796	0.398285	-7.27609	3.43643e-13	6.35327e-12
Magee1	293.153	-2.89639	0.598484	-4.83955	1.30135e-06	1.08898e-05
Nck2	969.887	-2.89342	0.641244	-4.51219	6.41622e-06	4.78144e-05
Il2rg	31412.6	-2.89341	0.334866	-8.64048	5.59769e-18	1.55016e-16
Kif21b	2242.15	-2.88628	0.321053	-8.99004	2.47144e-19	7.54772e-18
Xlr4a	471.307	-2.88564	0.70125	-4.115	3.87184e-05	0.000248814
Clstn1	848.365	-2.88547	0.624733	-4.61873	3.86089e-06	2.99855e-05
Trp53i11	3359.93	-2.87421	0.295638	-9.72206	2.42822e-22	9.03054e-21
Acer2	80.0488	-2.87178	1.04548	-2.74684	0.00601725	0.0212686
Ptpn5	281.691	-2.87122	0.788164	-3.64292	0.000269564	0.00142651
Galnt6	3437.74	-2.87101	0.354756	-8.09292	5.82495e-16	1.38433e-14
Pde2a	2173.62	-2.87066	0.337908	-8.49539	1.97265e-17	5.27917e-16
C1qtnf4	77.8323	-2.86905	1.08014	-2.65618	0.00790318	0.026707
Ndrg3	4716.67	-2.86888	0.281436	-10.1937	2.11492e-24	9.2147e-23
Gbp4	3180.52	-2.85762	0.296823	-9.62736	6.12815e-22	2.24373e-20
Mapk11	988.992	-2.83995	0.502008	-5.65718	1.53877e-08	1.68877e-07
Zbtb4	349.279	-2.83947	0.697912	-4.06852	4.73127e-05	0.000297893
Zfp418	80.255	-2.83506	1.10368	-2.56873	0.0102071	0.0331307
Sytl3	109.502	-2.83351	0.966735	-2.93101	0.00337866	0.0130234
Abtb2	2237.05	-2.83239	0.386948	-7.31981	2.48316e-13	4.67014e-12
Fasl	286.122	-2.81118	0.655042	-4.2916	1.77388e-05	0.000121777
Utf1	108.724	-2.81044	1.15082	-2.44211	0.0146015	0.0443543
Mapk12	73.2479	-2.80469	1.07397	-2.61153	0.00901385	0.0298732
Bach2	839.37	-2.80379	0.419742	-6.6798	2.39272e-11	3.59485e-10
P2ry10	1326.56	-2.80338	0.354874	-7.89967	2.79642e-15	6.23755e-14
Phlpp1	590.316	-2.79455	0.540171	-5.17344	2.29818e-07	2.17205e-06
Lfng	3154.06	-2.79437	0.480916	-5.81052	6.22806e-09	7.10358e-08
D8Ertd82e	765.878	-2.79301	0.458268	-6.09471	1.09634e-09	1.38456e-08
2510009E07Rik	95.0675	-2.79051	1.00702	-2.77105	0.00558761	0.0199988
S1pr4	3465.03	-2.78942	0.296754	-9.39978	5.46774e-21	1.86603e-19
Ptch1	185.256	-2.78435	0.808163	-3.44529	0.00057045	0.00277911
Pls3	101.502	-2.78332	1.02909	-2.70464	0.00683781	0.0237579
Gatsl3	921.176	-2.78126	0.472417	-5.88729	3.92583e-09	4.59807e-08
Cep97	746.972	-2.77996	0.525337	-5.29177	1.21139e-07	1.18696e-06
Sesn3	472.225	-2.77777	0.51659	-5.37712	7.56862e-08	7.65115e-07
Arhgef16	141.262	-2.77488	0.899132	-3.08618	0.00202746	0.00841832
Pdcd4	3585.49	-2.7687	0.349513	-7.92159	2.34484e-15	5.27528e-14
Adcy3	940.589	-2.75497	0.672498	-4.09662	4.19226e-05	0.000267303
Penk	1369.19	-2.74848	0.61509	-4.46841	7.88036e-06	5.79e-05
Flt3l	1229.32	-2.74643	0.43859	-6.26195	3.80199e-10	5.03504e-09
Dnaja4	805.931	-2.74115	0.40973	-6.69014	2.22963e-11	3.36529e-10
Ppp3cc	1405.78	-2.74106	0.348487	-7.86559	3.67371e-15	8.11133e-14
Ttn	455.023	-2.73582	0.560625	-4.87995	1.06114e-06	8.99496e-06
Suox	1278.04	-2.73578	0.380398	-7.1919	6.3895e-13	1.14721e-11
Gabbr1	159.737	-2.72467	0.850744	-3.20269	0.00136149	0.00593794
Kif7	133.289	-2.71988	0.843561	-3.22429	0.00126288	0.00557859
Tesc	540.286	-2.71467	0.472442	-5.74604	9.13571e-09	1.02588e-07
Rundc3a	138.406	-2.71319	0.818766	-3.31376	0.000920499	0.0042321
2610008E11Rik	517.52	-2.713	0.638328	-4.25016	2.13617e-05	0.000144299
Arxes2	101.181	-2.71097	0.926355	-2.9265	0.00342802	0.0131865
Traf3ip2	1015.4	-2.70847	0.392176	-6.90627	4.97557e-12	8.09708e-11
Shisa5	80087.1	-2.69963	0.297875	-9.06296	1.26959e-19	3.92314e-18
Ube2cbp	73.1947	-2.69687	1.07952	-2.49821	0.0124823	0.0389858
Sacs	93.121	-2.69393	1.01459	-2.65519	0.00792645	0.026762
Dbp	659.477	-2.69361	0.467074	-5.76697	8.07073e-09	9.11777e-08
Grhl1	183.843	-2.68673	0.793906	-3.3842	0.000713872	0.00337836
Map6	240.115	-2.68372	0.638375	-4.20399	2.62254e-05	0.000174006
Tspan6	204.639	-2.676	0.998346	-2.68043	0.00735269	0.0251326
Herc3	1026.81	-2.6688	0.400375	-6.66574	2.63339e-11	3.93834e-10
Tubg2	84.9598	-2.66487	1.07335	-2.48275	0.0130373	0.0403243
Serpina3f	273.506	-2.66212	0.61291	-4.34341	1.40291e-05	9.82188e-05
Maml2	509.264	-2.65863	0.485199	-5.47947	4.266e-08	4.42898e-07
Jade2	306.557	-2.65805	0.577544	-4.60234	4.1778e-06	3.23125e-05
Xrcc5	646.835	-2.65029	0.566701	-4.6767	2.91533e-06	2.3011e-05
Hes5	74.747	-2.64599	1.0658	-2.48263	0.0130415	0.0403278
Pcbp3	363.772	-2.64066	0.564119	-4.68102	2.85446e-06	2.25988e-05
Galnt12	786.825	-2.63958	0.559508	-4.71768	2.38551e-06	1.92001e-05
Zfp507	382.417	-2.63501	0.567793	-4.6408	3.47065e-06	2.71646e-05
Mturn	526.332	-2.63468	0.493985	-5.33351	9.63312e-08	9.55345e-07
Msi2	312.829	-2.62964	0.572583	-4.59258	4.37795e-06	3.37606e-05
Abcb9	352.627	-2.62798	0.585843	-4.4858	7.26393e-06	5.36726e-05
Camkk1	287.503	-2.62011	0.62127	-4.21735	2.47192e-05	0.000164933
Zfp763	243.626	-2.6159	0.654251	-3.99832	6.37943e-05	0.000390565
Ncr1	695.368	-2.61101	0.59646	-4.37751	1.20041e-05	8.52283e-05
Tnk2	250.484	-2.61018	0.640913	-4.07259	4.64934e-05	0.000293299
Arap2	1574.34	-2.60908	0.356624	-7.31606	2.55349e-13	4.78748e-12
Gfod2	163.161	-2.6086	0.778716	-3.34987	0.000808489	0.0037769
Lag3	120.124	-2.60602	0.950386	-2.74206	0.00610553	0.0215399
Atp6v0e2	515.498	-2.60526	0.473428	-5.50298	3.73424e-08	3.91736e-07
Pdk1	3389.06	-2.60496	0.293809	-8.86615	7.57212e-19	2.2342e-17
Lime1	4055.43	-2.60347	0.30682	-8.48533	2.15109e-17	5.70322e-16
Ikzf3	1983.89	-2.59183	0.334153	-7.7564	8.73727e-15	1.86001e-13
1700019G17Rik	183.947	-2.59082	0.73049	-3.54669	0.0003901	0.00197942
Cnrip1	119.241	-2.58787	0.896664	-2.88611	0.00390035	0.0147388
Hdac7	1770.9	-2.58318	0.403952	-6.39476	1.608e-10	2.24553e-09
Tspyl3	1028.02	-2.58216	0.537343	-4.80541	1.54435e-06	1.2781e-05
Gnb4	943.953	-2.58187	0.579252	-4.45724	8.30198e-06	6.0754e-05
Alpl	161.173	-2.57661	0.758687	-3.39615	0.000683413	0.00325305
Gprasp1	824.216	-2.57621	0.405083	-6.35972	2.02128e-10	2.77522e-09
Tspan32	12508.3	-2.57607	0.337337	-7.63649	2.23228e-14	4.6095e-13
Rasal3	10846.4	-2.57578	0.26331	-9.78228	1.34155e-22	5.18799e-21
Sytl1	2033.08	-2.57276	0.375648	-6.84885	7.44473e-12	1.19252e-10
Il9r	247.163	-2.57213	0.670503	-3.83612	0.000124995	0.000716899
Agap2	353.735	-2.57031	0.548243	-4.68826	2.75536e-06	2.18805e-05
Fam184b	191.435	-2.56662	0.938785	-2.73398	0.00625729	0.02201
Bhlhb9	721.272	-2.5652	0.456038	-5.62497	1.85539e-08	2.0193e-07
Src	156.369	-2.56512	1.03143	-2.48696	0.0128839	0.0399519
Cr2	1430.34	-2.56496	0.401293	-6.39175	1.63997e-10	2.28773e-09
Rgs16	528.732	-2.56454	0.774139	-3.31276	0.0009238	0.00424279
Ly6a	2708.71	-2.56364	0.377332	-6.79414	1.08964e-11	1.69961e-10
Sesn1	3159	-2.56271	0.301664	-8.49525	1.97499e-17	5.27917e-16
Fyn	7365.52	-2.56163	0.327644	-7.81835	5.35211e-15	1.16596e-13
Mtmr9	4547.4	-2.55858	0.346879	-7.37601	1.63102e-13	3.11228e-12
Zfp783	275.078	-2.55345	0.787495	-3.2425	0.00118485	0.00526238
Lamc1	615.796	-2.54604	0.495095	-5.14253	2.71057e-07	2.5289e-06
D130040H23Rik	209.16	-2.5456	0.753848	-3.37681	0.000733316	0.00345723
Tspyl4	565.804	-2.54456	0.466388	-5.45588	4.87298e-08	5.02325e-07
Rftn2	171.595	-2.54452	0.855535	-2.97419	0.00293765	0.0115657
Mllt3	1378.8	-2.54204	0.426893	-5.95475	2.60473e-09	3.12066e-08
Lzts2	123.259	-2.54169	0.992313	-2.56138	0.0104257	0.0336315
Ggact	322.879	-2.54014	0.622513	-4.08046	4.49468e-05	0.000284779
Wbscr27	214.879	-2.53901	0.742136	-3.42122	0.000623405	0.00300684
Spsb1	236.819	-2.5389	0.65153	-3.89683	9.74604e-05	0.000574608
Pim2	1727.66	-2.53382	0.341568	-7.41819	1.18733e-13	2.28566e-12
Cbx2	193.668	-2.52338	0.746539	-3.3801	0.000724594	0.0034229
Klhdc1	254.7	-2.52248	0.6368	-3.96119	7.45779e-05	0.000449013
Gdpd5	642.958	-2.51033	0.650295	-3.86029	0.000113252	0.000658507
Tulp4	220.238	-2.50889	0.663025	-3.784	0.000154327	0.000866871
Elmo3	107.156	-2.49137	0.937404	-2.65774	0.00786673	0.0266044
Samd10	483.628	-2.48667	0.484281	-5.13476	2.82507e-07	2.62076e-06
Crebl2	478.576	-2.47704	0.585595	-4.22995	2.33739e-05	0.000156919
Bicd1	130.125	-2.47426	1.01101	-2.44732	0.0143921	0.0438405
Tns1	499.904	-2.47091	0.79599	-3.1042	0.00190792	0.00797265
Tanc2	108.271	-2.47083	0.971446	-2.54345	0.0109763	0.0350186
St6gal1	3042.3	-2.46972	0.30438	-8.11394	4.90038e-16	1.17313e-14
Cbx7	730.709	-2.46877	0.43992	-5.61186	2.0016e-08	2.1712e-07
Tasp1	1720.22	-2.46572	0.400522	-6.15628	7.44754e-10	9.57196e-09
Slc39a4	248.143	-2.46571	0.653369	-3.77384	0.000160755	0.000900271
Gm6904	98.3597	-2.46227	0.994678	-2.47545	0.013307	0.0409934
Aff3	689.929	-2.46056	0.45844	-5.36725	7.99475e-08	8.06322e-07
Tes	4933.4	-2.45844	0.292576	-8.40275	4.36147e-17	1.14246e-15
A930005H10Rik	975.828	-2.45141	0.404722	-6.05702	1.38666e-09	1.72785e-08
Hid1	465.342	-2.44719	0.540091	-4.53108	5.86827e-06	4.40575e-05
Lrrc1	189.438	-2.44472	0.701795	-3.48352	0.000494859	0.00245011
Tnfrsf26	1575.82	-2.44357	0.455517	-5.36439	8.1222e-08	8.17285e-07
Actn1	1552.59	-2.4373	0.377209	-6.46139	1.03744e-10	1.47877e-09
Rab3ip	1152.29	-2.43654	0.36676	-6.6434	3.06519e-11	4.56322e-10
Gzmb	437.605	-2.43592	0.928817	-2.62261	0.00872593	0.0290472
Mrgpre	315.499	-2.43344	0.752809	-3.23248	0.00122721	0.00543023
Serpina3g	3216.15	-2.43212	0.412797	-5.89182	3.81972e-09	4.48183e-08
Fbxo21	919.611	-2.42209	0.445289	-5.43937	5.34688e-08	5.4858e-07
Tmc8	1975.57	-2.42078	0.340323	-7.1132	1.13381e-12	1.97864e-11
Nr3c2	104.35	-2.41637	0.945915	-2.55453	0.0106332	0.0341659
Nek3	110.571	-2.40528	0.950598	-2.53028	0.0113972	0.0361584
Dpy19l3	533.576	-2.40298	0.506312	-4.74604	2.07435e-06	1.68304e-05
Tha1	216.735	-2.40015	0.759241	-3.16125	0.00157093	0.00671474
Fbxw10	225.23	-2.39913	0.655797	-3.65833	0.00025386	0.00135326
Agpat3	3319.82	-2.39772	0.294871	-8.13144	4.24227e-16	1.02308e-14
Cnp	9717.08	-2.39661	0.269492	-8.89304	5.94573e-19	1.76228e-17
Prpf40b	136.045	-2.39219	0.896718	-2.66772	0.0076369	0.0259682
Peli1	8549.92	-2.38263	0.303536	-7.84956	4.17509e-15	9.17186e-14
Foxp4	322.538	-2.378	0.590588	-4.02649	5.66149e-05	0.000349392
Arhgap10	251.164	-2.37645	0.65245	-3.64235	0.000270164	0.00142795
Vmac	606.966	-2.37356	0.447397	-5.30526	1.12515e-07	1.10412e-06
Zfp775	280.317	-2.36814	0.646588	-3.66252	0.000249751	0.00133299
Zfp82	364.244	-2.3613	0.537083	-4.39652	1.1e-05	7.85689e-05
St8sia1	310.88	-2.36048	0.575425	-4.10215	4.09334e-05	0.000261633
Slc12a7	2686.75	-2.35931	0.305988	-7.71048	1.25349e-14	2.65548e-13
Slc39a14	353.049	-2.35616	0.652723	-3.60974	0.000306499	0.00159756
Spry1	541.43	-2.34998	0.576543	-4.07599	4.58185e-05	0.000289741
Gtf2i	2536.46	-2.34696	0.321242	-7.30591	2.75398e-13	5.12782e-12
Wdr6	3030.48	-2.34673	0.361533	-6.49104	8.52448e-11	1.22578e-09
Wdr89	262.673	-2.34575	0.639287	-3.66932	0.000243198	0.00130281
Hook1	201.002	-2.34509	0.723736	-3.24026	0.00119422	0.00530038
L3mbtl3	377.45	-2.34351	0.529879	-4.42274	9.74571e-06	7.03403e-05
Pecam1	3397.85	-2.33894	0.306084	-7.64149	2.14715e-14	4.44074e-13
Zfp94	176.785	-2.33507	0.722193	-3.23331	0.00122365	0.00541631
Ttc39b	1154.18	-2.33468	0.4376	-5.3352	9.54384e-08	9.4793e-07
Trib3	251.447	-2.33109	0.637396	-3.65721	0.000254975	0.00135865
Ttc28	298.407	-2.32876	0.731262	-3.18458	0.00144964	0.00626597
Serpini1	776.375	-2.32833	0.410533	-5.67149	1.41564e-08	1.55756e-07
Plekhg2	1603.29	-2.32733	0.371329	-6.26758	3.66704e-10	4.86124e-09
Slc2a4rg-ps	525.941	-2.32616	0.483468	-4.81141	1.49868e-06	1.2414e-05
Gnb5	220.021	-2.32533	0.710801	-3.27141	0.00107011	0.0048166
Gbp7	5626.56	-2.32442	0.291345	-7.97824	1.48429e-15	3.4037e-14
Mettl20	765.475	-2.30964	0.452142	-5.10823	3.25195e-07	2.97871e-06
Snap47	1380.11	-2.30929	0.351097	-6.57735	4.7891e-11	7.01774e-10
Cyth1	7881.12	-2.30745	0.295479	-7.80919	5.75587e-15	1.24975e-13
Sipa1l1	1504.64	-2.29843	0.343492	-6.69136	2.21109e-11	3.34504e-10
Smad7	755.842	-2.29301	0.41612	-5.51045	3.57923e-08	3.75776e-07
Angptl2	622.241	-2.28965	0.53374	-4.28981	1.78823e-05	0.000122505
Gdpgp1	411.694	-2.28953	0.579511	-3.9508	7.78902e-05	0.000467234
Ski	2004.76	-2.28718	0.346197	-6.60659	3.93264e-11	5.81487e-10
Hhat	159.053	-2.28405	0.764546	-2.98746	0.00281305	0.011149
Zfp862-ps	329.938	-2.28369	0.571273	-3.99756	6.39996e-05	0.000391638
Snx33	321.722	-2.28295	0.6829	-3.34302	0.000828722	0.003859
Gbp2b	2221.31	-2.27807	0.335369	-6.79271	1.10049e-11	1.71449e-10
Maf	384.647	-2.27598	0.617619	-3.68508	0.000228628	0.00123487
Nipsnap1	833.527	-2.27452	0.485632	-4.68363	2.81841e-06	2.23269e-05
AW112010	14091.5	-2.27056	0.313544	-7.2416	4.43437e-13	8.10652e-12
Mterf2	188.335	-2.2697	0.716644	-3.16713	0.00153953	0.00660208
Cd1d2	269.475	-2.25974	0.903833	-2.50017	0.0124132	0.0388073
AI467606	10457.1	-2.25728	0.303754	-7.43127	1.07557e-13	2.08278e-12
Gemin4	739.925	-2.25153	0.488957	-4.60477	4.12925e-06	3.19558e-05
Kif3c	311.281	-2.25103	0.594868	-3.78408	0.000154276	0.000866871
2021-09-06	4085.28	-2.24521	0.310679	-7.22677	4.94622e-13	9.01703e-12
Chchd10	1112.05	-2.24214	0.378495	-5.92382	3.14554e-09	3.72084e-08
Traf1	4380.42	-2.24168	0.284024	-7.89257	2.96022e-15	6.59165e-14
A430033K04Rik	317.114	-2.24131	0.668823	-3.35113	0.000804834	0.00376251
Fam134b	2102.9	-2.23922	0.409552	-5.46748	4.56468e-08	4.72406e-07
Thada	1490.93	-2.23271	0.430366	-5.18792	2.12652e-07	2.02004e-06
Vsig10	145.473	-2.23236	0.785592	-2.84163	0.00448832	0.0166054
Rab4a	470.861	-2.23068	0.688	-3.24227	0.00118582	0.00526487
Atp8b2	2760.73	-2.22629	0.40512	-5.4954	3.89828e-08	4.07309e-07
Ccr8	455.673	-2.22378	0.838635	-2.65167	0.00800949	0.0269894
Zdhhc8	506.532	-2.22233	0.488374	-4.55047	5.35265e-06	4.04887e-05
Rragb	304.938	-2.22192	0.752518	-2.95265	0.00315055	0.0123001
Rcbtb1	1939.67	-2.22062	0.375015	-5.92143	3.19156e-09	3.77186e-08
Dtnb	1318.84	-2.22061	0.444215	-4.99896	5.76415e-07	5.07704e-06
Zfp667	168.894	-2.21916	0.741416	-2.99313	0.00276132	0.0109906
Ldb1	3918.36	-2.21908	0.353598	-6.27571	3.48049e-10	4.64219e-09
Igsf3	158.574	-2.21868	0.755958	-2.93493	0.00333628	0.0128981
Tmem173	7353.64	-2.2158	0.295529	-7.49775	6.49238e-14	1.28774e-12
Txnip	12560.7	-2.21501	0.411844	-5.37828	7.52005e-08	7.61384e-07
Fam65b	12070.9	-2.21321	0.289193	-7.65307	1.96236e-14	4.10207e-13
Fbxo32	1006.63	-2.21234	0.436959	-5.06305	4.12603e-07	3.71684e-06
Klhl42	413.492	-2.21136	0.51572	-4.28791	1.80363e-05	0.000123237
Pitpnc1	2860.29	-2.20803	0.348966	-6.32736	2.49398e-10	3.37462e-09
Aldoc	308.699	-2.20733	0.779677	-2.83108	0.00463911	0.0170523
Atp1b3	30176.8	-2.2051	0.272017	-8.10649	5.21021e-16	1.24275e-14
Arhgef10	650.82	-2.19888	0.43634	-5.03938	4.67053e-07	4.15862e-06
Bcl2	3848.86	-2.19672	0.290798	-7.55409	4.21805e-14	8.50836e-13
Prkch	8854.46	-2.19421	0.328852	-6.67235	2.51739e-11	3.76916e-10
Nlrc5	3262.86	-2.19417	0.363448	-6.03709	1.56916e-09	1.94413e-08
Zfp28	266.089	-2.19284	0.622429	-3.52305	0.000426617	0.00214556
Ankrd55	249.907	-2.19119	0.709964	-3.08634	0.00202634	0.00841635
Zfp1	482.638	-2.19023	0.553396	-3.95779	7.56457e-05	0.000454605
Cbr1	1276.88	-2.18504	0.367064	-5.95276	2.63651e-09	3.15296e-08
Saraf	10088	-2.17762	0.359327	-6.06029	1.35878e-09	1.69471e-08
Vprbp	1052.59	-2.17392	0.396545	-5.48216	4.20165e-08	4.37259e-07
Chst2	442.552	-2.17097	0.908283	-2.3902	0.0168393	0.0496743
Rfx1	1488.13	-2.17083	0.461124	-4.70769	2.50546e-06	2.00421e-05
Fam78a	1025.55	-2.1669	0.511936	-4.23276	2.30845e-05	0.000155055
Adora2a	847.964	-2.15956	0.469713	-4.59761	4.27369e-06	3.30345e-05
Zfp707	573.277	-2.15813	0.464173	-4.64941	3.32892e-06	2.60709e-05
Sdc4	705.549	-2.15204	0.438523	-4.90748	9.22532e-07	7.91235e-06
Evl	4252.71	-2.14975	0.337611	-6.36752	1.92109e-10	2.65159e-09
Ttc3	1273.33	-2.14839	0.503651	-4.26563	1.99339e-05	0.000135214
Zfp420	174.335	-2.14622	0.724679	-2.96161	0.00306032	0.0119961
Cpm	413.356	-2.14568	0.517357	-4.14739	3.36286e-05	0.000218904
Sntb1	893.793	-2.14522	0.462829	-4.63501	3.56928e-06	2.78366e-05
Dusp10	1256.1	-2.14386	0.634427	-3.37921	0.000726936	0.00343148
Glyctk	322.939	-2.14382	0.596103	-3.59639	0.000322662	0.00167561
Zfp202	176.666	-2.14196	0.807409	-2.65289	0.00798065	0.026927
Mypop	140.788	-2.14129	0.796427	-2.68862	0.00717471	0.0246597
Tnks1bp1	380.224	-2.13961	0.659704	-3.24328	0.0011816	0.00525486
Ptpn4	331.254	-2.13844	0.559564	-3.82163	0.000132574	0.000754409
Gm4759	2057.55	-2.13838	0.331938	-6.44211	1.17822e-10	1.67215e-09
Atp1b1	555.857	-2.13571	0.468637	-4.55728	5.18204e-06	3.93576e-05
Lnx2	1361.84	-2.13474	0.350698	-6.08713	1.1495e-09	1.4503e-08
Zkscan17	638.235	-2.12912	0.471281	-4.51772	6.25083e-06	4.66617e-05
Zfp708	126.632	-2.12877	0.842597	-2.52644	0.0115226	0.0364854
Gnl1	2682.83	-2.12816	0.423972	-5.01958	5.17843e-07	4.57655e-06
Sfmbt2	282.101	-2.12687	0.692709	-3.07036	0.00213798	0.00881843
Adi1	2809.95	-2.12431	0.308677	-6.88199	5.90208e-12	9.51246e-11
Xlr4c	474.481	-2.1203	0.559981	-3.78638	0.000152859	0.000859731
Xlr4b	903.802	-2.11814	0.463207	-4.57277	4.81323e-06	3.68779e-05
Acap1	7745.63	-2.11408	0.293518	-7.20255	5.90948e-13	1.06837e-11
Ddb2	764.92	-2.11292	0.414787	-5.09399	3.50606e-07	3.18469e-06
Fam89a	244.867	-2.11174	0.780272	-2.70641	0.00680145	0.0236441
Prmt2	593.897	-2.10468	0.482061	-4.36601	1.26536e-05	8.92583e-05
Slc17a9	1352.83	-2.09797	0.365666	-5.73738	9.61507e-09	1.07786e-07
Nefh	185.833	-2.09299	0.863155	-2.42481	0.0153162	0.0460438
Acot2	354.158	-2.09194	0.546586	-3.82728	0.000129566	0.00074006
Pld3	5671.04	-2.08962	0.438056	-4.77021	1.84038e-06	1.50819e-05
Lax1	2167.9	-2.087	0.381281	-5.47366	4.40844e-08	4.57323e-07
Ly9	4438.41	-2.08244	0.324888	-6.4097	1.45808e-10	2.03835e-09
Rapgef4	198.643	-2.07878	0.688387	-3.01978	0.00252955	0.0101954
Insl6	351.747	-2.07875	0.542921	-3.82883	0.000128753	0.000736192
Usp28	1591.09	-2.07665	0.349081	-5.94892	2.69917e-09	3.222e-08
Ccser2	1351.78	-2.0735	0.363323	-5.70706	1.14946e-08	1.27978e-07
Esyt2	2675.58	-2.07206	0.304482	-6.8052	1.0091e-11	1.58533e-10
Acp5	4743.45	-2.07018	0.287644	-7.19703	6.15401e-13	1.10798e-11
Pgap3	263.589	-2.07014	0.614662	-3.36794	0.000757333	0.00355955
H2-T10	765.686	-2.06946	0.41253	-5.0165	5.26221e-07	4.64432e-06
Tcaim	216.309	-2.06451	0.662913	-3.11429	0.00184386	0.00773959
St6galnac3	212.313	-2.05753	0.668938	-3.07581	0.00209931	0.00868773
Zdhhc2	482.966	-2.05482	0.636243	-3.22962	0.00123954	0.00548291
Gm8909	876.066	-2.04983	0.395574	-5.1819	2.19635e-07	2.08183e-06
Klhl6	8935.22	-2.04978	0.267292	-7.66868	1.73769e-14	3.65755e-13
Rcn1	1245.78	-2.04102	0.377286	-5.40974	6.31153e-08	6.42508e-07
Cbx6	354.196	-2.03819	0.709523	-2.87262	0.00407078	0.0152812
Izumo4	786.722	-2.03432	0.424582	-4.79135	1.65661e-06	1.36615e-05
Ralgds	1413.19	-2.03181	0.549847	-3.69522	0.000219695	0.0011932
Cdipt	7625.47	-2.02923	0.287594	-7.05591	1.71476e-12	2.95304e-11
Cacnb1	353.4	-2.02857	0.541471	-3.74641	0.000179385	0.000996493
Nt5c3b	1898.45	-2.02643	0.366354	-5.53136	3.17757e-08	3.35222e-07
Sec22c	586.244	-2.02588	0.477297	-4.24448	2.19099e-05	0.000147697
Zfp36l1	3772.53	-2.02579	0.290981	-6.96194	3.35627e-12	5.57432e-11
Terf2ip	1104.51	-2.02464	0.394286	-5.13494	2.82232e-07	2.62007e-06
Erc1	536.641	-2.01663	0.482703	-4.17778	2.94365e-05	0.000193641
Gpsm1	375.061	-2.01427	0.530095	-3.79982	0.000144798	0.000818287
Afmid	567.96	-2.01208	0.512447	-3.92641	8.62231e-05	0.000514857
Rrad	1542.68	-2.00719	0.474844	-4.22704	2.3678e-05	0.000158879
Dlg3	181.72	-2.00675	0.711489	-2.82049	0.00479502	0.0175317
Ifit1bl1	1852.14	-2.00597	0.449879	-4.4589	8.23801e-06	6.03582e-05
Pcsk4	212.928	-2.00581	0.796406	-2.51857	0.0117831	0.0371753
Leprotl1	5240.86	-2.00178	0.31543	-6.34619	2.20714e-10	3.01143e-09
Nckap1	237.042	-1.99917	0.67083	-2.98014	0.00288118	0.011381
Rnf125	649.845	-1.99672	0.485984	-4.10861	3.98053e-05	0.000255297
She	208.344	-1.99623	0.680258	-2.93452	0.00334063	0.0129111
Ipcef1	1606.56	-1.99538	0.352835	-5.65529	1.55584e-08	1.70608e-07
Traf5	2589.95	-1.99504	0.325188	-6.13503	8.51429e-10	1.08576e-08
Trim62	432.286	-1.99255	0.519791	-3.83337	0.000126402	0.000724332
E130012A19Rik	317.143	-1.99209	0.568569	-3.5037	0.000458848	0.00229266
Nlk	403.906	-1.98605	0.525046	-3.78261	0.000155193	0.000871362
Rbl2	3589.77	-1.98561	0.291512	-6.81142	9.66431e-12	1.52747e-10
Aim1l	167.138	-1.98299	0.737084	-2.69032	0.00713828	0.0245789
Btbd19	722.465	-1.98063	0.438362	-4.51824	6.23561e-06	4.66013e-05
Gbp2	2447.39	-1.97767	0.487108	-4.06003	4.90672e-05	0.000307311
Arhgap27os3	419.211	-1.97578	0.531599	-3.71667	0.000201863	0.00111003
Armcx2	272.219	-1.97577	0.600939	-3.28781	0.0010097	0.00457937
Aak1	1035.25	-1.97456	0.377341	-5.23282	1.66941e-07	1.60684e-06
Gpr18	2894.35	-1.97398	0.399412	-4.94221	7.72426e-07	6.68634e-06
Utrn	4204.79	-1.97262	0.357395	-5.51943	3.40096e-08	3.57922e-07
Plekha5	478.249	-1.9703	0.704334	-2.7974	0.00515159	0.0186064
Btbd6	890.983	-1.95906	0.392862	-4.98663	6.14429e-07	5.38646e-06
Kmt2a	1396.87	-1.95694	0.387983	-5.04388	4.5618e-07	4.07569e-06
A430093F15Rik	247.009	-1.95425	0.64668	-3.02198	0.00251126	0.0101342
Prpf6	3280.59	-1.95346	0.305821	-6.3876	1.68508e-10	2.34315e-09
Ccdc166	462.969	-1.9511	0.543233	-3.59164	0.000328605	0.00170444
Palld	227.065	-1.94755	0.722311	-2.69628	0.0070119	0.0242403
Taf9b	721.104	-1.94677	0.436984	-4.45501	8.38908e-06	6.12249e-05
Thap3	1084.29	-1.94399	0.370775	-5.24305	1.57942e-07	1.52584e-06
Id3	2883.53	-1.94168	0.49863	-3.89404	9.85899e-05	0.000580743
Tdrkh	245.977	-1.94033	0.762556	-2.54451	0.0109431	0.0349383
Slc14a1	1886.36	-1.93237	0.415086	-4.65536	3.23415e-06	2.53915e-05
Cep170b	282.342	-1.9321	0.646208	-2.9899	0.0027907	0.0110772
Tmem191c	240.839	-1.931	0.688802	-2.80342	0.00505632	0.018323
Zrsr1	1406.33	-1.92805	0.41465	-4.64981	3.32235e-06	2.60351e-05
Jak3	6793.93	-1.92686	0.271135	-7.10664	1.18898e-12	2.06939e-11
Exoc6b	593.207	-1.92491	0.502289	-3.83228	0.00012696	0.000727209
Tgtp2	2702.49	-1.92218	0.311545	-6.16985	6.83543e-10	8.83738e-09
Llgl2	650.411	-1.92029	0.525781	-3.65227	0.000259933	0.00138113
Tmtc4	461.775	-1.91836	0.588488	-3.25981	0.00111486	0.00499052
Tnfsf10	320.215	-1.91829	0.713848	-2.68725	0.00720425	0.0247307
Raver2	141.405	-1.91369	0.800098	-2.39182	0.016765	0.0495071
Lrrc61	903.944	-1.91311	0.398794	-4.79724	1.60863e-06	1.32826e-05
Slc2a3	3408.63	-1.91305	0.308419	-6.20276	5.54829e-10	7.23048e-09
Smurf1	1545.92	-1.91255	0.386896	-4.94333	7.68011e-07	6.65254e-06
Ttc21b	222.797	-1.91047	0.651611	-2.93191	0.00336881	0.0129931
Crtc1	432.82	-1.90783	0.527648	-3.61573	0.000299499	0.0015659
Habp4	1559.95	-1.90255	0.356348	-5.33902	9.3449e-08	9.30291e-07
Fasn	2257	-1.90225	0.315222	-6.03464	1.59316e-09	1.97198e-08
Pianp	181.777	-1.89959	0.709599	-2.67699	0.00742862	0.0253524
Limd2	29508.5	-1.899	0.339128	-5.59966	2.14769e-08	2.31812e-07
Ccbl1	282.361	-1.89685	0.593893	-3.19393	0.00140349	0.00608864
Abca2	2243.05	-1.89556	0.319231	-5.9379	2.88691e-09	3.43356e-08
Drosha	1112.82	-1.89293	0.420575	-4.50082	6.76927e-06	5.03019e-05
Zfp712	212.896	-1.88924	0.694415	-2.72063	0.00651578	0.0227843
Lclat1	817.454	-1.88843	0.471221	-4.00752	6.13595e-05	0.00037654
Zfp3	214.496	-1.88699	0.664916	-2.83793	0.00454067	0.0167611
Wdr82	3128.88	-1.88588	0.302298	-6.23849	4.41829e-10	5.81e-09
Kat2b	1489.56	-1.88499	0.457489	-4.12029	3.78401e-05	0.000243529
Zfp60	419.275	-1.88491	0.524726	-3.59218	0.000327921	0.00170157
Zbtb25	1099.35	-1.88211	0.401212	-4.69105	2.71803e-06	2.16234e-05
Pcgf6	417.325	-1.87996	0.546935	-3.43726	0.000587632	0.0028491
Frmd8	9489.9	-1.87981	0.285296	-6.58899	4.42824e-11	6.51085e-10
Tbc1d4	2311.6	-1.87933	0.424418	-4.42803	9.50995e-06	6.87145e-05
Zfp113	399.123	-1.87707	0.625003	-3.0033	0.00267071	0.0106722
Lbh	1513.57	-1.87515	0.379472	-4.94146	7.75416e-07	6.70779e-06
Zbtb37	216.774	-1.87464	0.66478	-2.81994	0.00480325	0.0175569
Gm4951	272.283	-1.87191	0.670001	-2.7939	0.00520773	0.0187884
Phc1	499.563	-1.87159	0.485031	-3.85869	0.000113995	0.000662528
Bin1	3224.55	-1.87105	0.296523	-6.30996	2.79099e-10	3.76871e-09
Traf3ip3	6375.32	-1.86929	0.27623	-6.76714	1.31356e-11	2.02232e-10
C030006K11Rik	314.301	-1.86826	0.571825	-3.26719	0.00108622	0.00488241
Serpinb9	642.066	-1.866	0.504892	-3.69584	0.000219164	0.00119114
Ears2	565.131	-1.86408	0.456726	-4.0814	4.47652e-05	0.000283904
Itgb7	34923.5	-1.86281	0.251718	-7.40041	1.35768e-13	2.60208e-12
Acpp	381.203	-1.86261	0.631221	-2.95081	0.00316942	0.012359
Arntl	763.9	-1.86161	0.416859	-4.46579	7.97724e-06	5.85789e-05
Psen2	2177.71	-1.86082	0.323676	-5.74901	8.97698e-09	1.00979e-07
Dennd6b	594.358	-1.85731	0.5099	-3.64249	0.000270014	0.00142795
Tgfbr2	5147.89	-1.85709	0.395261	-4.69838	2.62236e-06	2.09005e-05
Zmat1	316.626	-1.85699	0.612522	-3.03171	0.00243176	0.00985904
Rapgef6	5545.24	-1.85381	0.300219	-6.17486	6.62213e-10	8.57858e-09
Sdr39u1	1494.05	-1.85281	0.34531	-5.36564	8.06621e-08	8.12276e-07
Gm20324	209.779	-1.85155	0.751547	-2.46365	0.0137532	0.0421102
C920025E04Rik	1498.67	-1.85135	0.342249	-5.40938	6.32445e-08	6.43322e-07
Csrnp2	265.238	-1.84947	0.687214	-2.69125	0.00711849	0.0245438
Carns1	549.856	-1.84817	0.488277	-3.78508	0.000153656	0.000863846
Ccl5	489.64	-1.84803	0.480744	-3.84411	0.000120991	0.000696992
Pja1	2315	-1.84287	0.313861	-5.87163	4.31537e-09	5.01834e-08
Itpr2	4453.27	-1.84188	0.284172	-6.48159	9.07639e-11	1.30371e-09
Sh3rf1	196.475	-1.83882	0.689559	-2.66667	0.00766076	0.0260358
Zfp12	1050.98	-1.83838	0.426447	-4.31092	1.62575e-05	0.000112554
Lss	560.251	-1.83806	0.467216	-3.93406	8.35238e-05	0.000499652
Spata13	4255.66	-1.83748	0.326623	-5.62569	1.84768e-08	2.01258e-07
Aven	635.842	-1.83705	0.439875	-4.17631	2.9628e-05	0.000194704
Ikbke	3667.06	-1.83615	0.333829	-5.50026	3.79221e-08	3.96862e-07
Zfp14	163.651	-1.83153	0.75887	-2.41349	0.0158005	0.0472713
Galm	973.701	-1.82973	0.382648	-4.78175	1.73779e-06	1.42969e-05
Fpgt	566.938	-1.82477	0.467864	-3.90022	9.61068e-05	0.000567395
Gramd3	1175.23	-1.82431	0.479283	-3.80633	0.000141044	0.000798783
Slc22a5	1042.57	-1.82395	0.374983	-4.86409	1.14987e-06	9.6967e-06
Usp20	885.464	-1.82296	0.403098	-4.52237	6.11512e-06	4.58056e-05
Prkacb	3861.48	-1.82251	0.287977	-6.32868	2.47274e-10	3.35282e-09
Trp53bp1	901.568	-1.82022	0.513564	-3.5443	0.000393662	0.00199363
Polr2a	2286.5	-1.81768	0.387544	-4.69026	2.7286e-06	2.16944e-05
Trim32	425.545	-1.81573	0.521318	-3.48297	0.000495892	0.0024543
Sbk1	2013.82	-1.81507	0.448515	-4.04684	5.19133e-05	0.000322662
Ehhadh	329.134	-1.8111	0.576439	-3.14188	0.00167865	0.00711236
Arl4c	929.232	-1.80886	0.666966	-2.71207	0.00668647	0.0233064
Cisd3	499.082	-1.80881	0.530924	-3.40691	0.000657019	0.00314098
Stat1	23367.6	-1.80331	0.27756	-6.49703	8.19186e-11	1.18055e-09
Gbp3	3992.76	-1.80299	0.286056	-6.30291	2.92108e-10	3.92409e-09
Pacs1	5294.27	-1.80261	0.282929	-6.37123	1.8752e-10	2.59099e-09
Rab11fip2	252.631	-1.80194	0.627443	-2.87187	0.00408044	0.0152987
Lrba	482.469	-1.80067	0.668831	-2.69227	0.00709676	0.0244819
Ly75	752.462	-1.80026	0.452477	-3.97868	6.92983e-05	0.000420519
Twsg1	1476.21	-1.79793	0.392421	-4.58164	4.61345e-06	3.54304e-05
Atn1	183.634	-1.79792	0.748292	-2.4027	0.0162746	0.0483248
Cdk17	2768.63	-1.7979	0.305752	-5.88026	4.09611e-09	4.78466e-08
Tmem201	689.943	-1.79463	0.428113	-4.19195	2.7657e-05	0.000183133
Il16	18915.7	-1.79385	0.268319	-6.68554	2.30073e-11	3.46462e-10
Spint2	2721.94	-1.79287	0.369245	-4.8555	1.20085e-06	1.01071e-05
Fchsd1	440.796	-1.78444	0.513015	-3.47834	0.000504522	0.00249041
Fmnl3	1912.95	-1.78242	0.329283	-5.41303	6.19671e-08	6.31311e-07
Tap2	12759.6	-1.78159	0.268131	-6.64448	3.04291e-11	4.53522e-10
Nipal3	340.346	-1.78102	0.550672	-3.23427	0.00121954	0.00540175
Zcchc11	833.803	-1.77728	0.410402	-4.3306	1.48707e-05	0.000103666
Pcmtd1	806.677	-1.77689	0.407109	-4.36464	1.27331e-05	8.97703e-05
Klk1b22	422.683	-1.77622	0.505643	-3.5128	0.000443417	0.00222065
Rhot2	955.827	-1.77621	0.389279	-4.56281	5.04738e-06	3.8469e-05
Fbxo46	1098.93	-1.77245	0.369859	-4.79223	1.64941e-06	1.36108e-05
Parp16	349.24	-1.76765	0.545791	-3.2387	0.00120076	0.0053258
Fbxl8	644.893	-1.76723	0.438116	-4.03371	5.49025e-05	0.000339627
Slc9a3r1	7130.11	-1.76671	0.292938	-6.03102	1.62928e-09	2.01289e-08
Tnip1	3345.09	-1.75469	0.335759	-5.22603	1.73191e-07	1.6616e-06
Tbc1d22b	840.306	-1.75381	0.423662	-4.13965	3.47834e-05	0.000225411
Slc35g1	541.628	-1.7527	0.610909	-2.869	0.00411767	0.015413
Ndfip1	9750.22	-1.74969	0.296673	-5.89771	3.68587e-09	4.33256e-08
Dcun1d4	388.42	-1.74742	0.521126	-3.35317	0.000798912	0.00374018
Zfp292	1809.57	-1.74731	0.333862	-5.23362	1.66225e-07	1.60231e-06
Mfhas1	1280.12	-1.74505	0.355133	-4.91381	8.93245e-07	7.68132e-06
Setx	1660.49	-1.7429	0.335667	-5.19236	2.07651e-07	1.9754e-06
Jak1	20139.4	-1.73888	0.311191	-5.58784	2.29913e-08	2.46935e-07
Rarg	1074.55	-1.73756	0.427166	-4.06764	4.74915e-05	0.000298443
Aldh18a1	2108.39	-1.73293	0.396638	-4.36906	1.24783e-05	8.81644e-05
Sema4b	749.515	-1.73193	0.452916	-3.82396	0.000131327	0.000748287
Itpr3	1034.55	-1.72981	0.424652	-4.07349	4.63143e-05	0.000292451
Unkl	372.332	-1.72791	0.529828	-3.26126	0.0011092	0.0049669
Fam134c	2846.41	-1.72789	0.356012	-4.85347	1.21322e-06	1.01915e-05
Impdh1	2791.72	-1.72737	0.301483	-5.72959	1.00672e-08	1.12661e-07
Ppm1b	2983.56	-1.72732	0.304127	-5.6796	1.35009e-08	1.49172e-07
Zfp213	582.864	-1.72518	0.500653	-3.44585	0.000569268	0.00277542
Traf4	819.443	-1.72386	0.459212	-3.75396	0.000174064	0.000969819
Rnf219	460.821	-1.7235	0.62008	-2.77948	0.00544462	0.0195513
Mov10	1323.83	-1.72236	0.425843	-4.04459	5.24153e-05	0.000325473
Zdhhc18	2306.12	-1.72187	0.332925	-5.17194	2.31671e-07	2.1864e-06
Smad3	810.123	-1.71472	0.480893	-3.5657	0.000362892	0.00186087
Ubqln2	524.764	-1.70762	0.570215	-2.99469	0.00274724	0.0109412
Dhcr7	1034.91	-1.70653	0.38381	-4.4463	8.7362e-06	6.34746e-05
Supt7l	855.53	-1.70585	0.4572	-3.73109	0.000190651	0.00105548
Ralgps2	1387.58	-1.705	0.400659	-4.2555	2.08584e-05	0.000141118
Cd55	1541.65	-1.70095	0.446834	-3.80667	0.000140849	0.000798024
Sash3	15675.2	-1.70015	0.294854	-5.76608	8.11379e-09	9.15849e-08
Setd4	496.928	-1.69767	0.47537	-3.57126	0.000355274	0.00182539
Zfp553	743.093	-1.69623	0.416969	-4.06801	4.74158e-05	0.00029811
Sorbs1	383.986	-1.69434	0.525875	-3.22195	0.00127323	0.00561294
Rcan3	733.325	-1.69278	0.424687	-3.98594	6.72124e-05	0.000409382
Endov	568.274	-1.68969	0.463171	-3.6481	0.000264186	0.00140145
BC094916	711.942	-1.68959	0.53929	-3.13298	0.00173039	0.0072961
Zhx2	588.827	-1.68833	0.447831	-3.77002	0.000163237	0.000913398
2021-03-03	349	-1.68817	0.591374	-2.85466	0.00430835	0.016003
Ccdc82	1141.24	-1.68685	0.381923	-4.41672	1.0021e-05	7.21876e-05
Arhgap5	662.026	-1.68622	0.586377	-2.87566	0.00403183	0.0151699
Ppp1r18	6953.28	-1.68566	0.385754	-4.3698	1.24362e-05	8.79145e-05
Srpk1	2334.98	-1.68023	0.330434	-5.08491	3.67792e-07	3.32923e-06
Tut1	1064.23	-1.67931	0.375318	-4.47437	7.66366e-06	5.6403e-05
Simc1	503.406	-1.67892	0.49301	-3.40545	0.000660563	0.00315348
Zfp566	235.387	-1.67837	0.672021	-2.4975	0.0125074	0.039027
Kdm5b	1687.43	-1.6765	0.344466	-4.86697	1.13324e-06	9.56267e-06
Pla2g16	2281.47	-1.67133	0.34608	-4.82932	1.37003e-06	1.14239e-05
Rhobtb2	811.267	-1.67065	0.407686	-4.09788	4.16952e-05	0.000265982
Ube2h	2983.55	-1.67056	0.314476	-5.31219	1.08315e-07	1.0653e-06
Disp1	508.503	-1.66999	0.57154	-2.92191	0.00347888	0.0133625
Dnajb5	279.517	-1.66676	0.622384	-2.67802	0.00740592	0.0252881
Dph2	595.843	-1.66563	0.461518	-3.60903	0.000307349	0.00160118
E130308A19Rik	561.979	-1.66467	0.457621	-3.63766	0.000275123	0.00145005
Tcp11l2	7083.41	-1.66221	0.329433	-5.04567	4.51924e-07	4.04043e-06
Arhgef1	27405.6	-1.66078	0.298312	-5.56725	2.58796e-08	2.76367e-07
Slc37a1	1273.25	-1.65771	0.431134	-3.84501	0.000120547	0.000695049
Nrip1	2101.19	-1.6559	0.366031	-4.52392	6.07052e-06	4.54975e-05
Zfp7	459.843	-1.64795	0.542364	-3.03846	0.00237787	0.00966455
Lrrc8a	492.94	-1.64675	0.482552	-3.4126	0.00064347	0.00308653
Zfp46	410.671	-1.64421	0.597438	-2.75211	0.00592131	0.020992
Xxylt1	1621.53	-1.64389	0.336428	-4.8863	1.02747e-06	8.74354e-06
Prrc2b	1830.59	-1.64363	0.327866	-5.01312	5.35556e-07	4.72351e-06
Lysmd4	292.509	-1.6417	0.666589	-2.46284	0.0137842	0.0421852
Hsdl1	5146.56	-1.64135	0.321233	-5.10952	3.22974e-07	2.96252e-06
Krtcap3	315.032	-1.63852	0.582	-2.81532	0.00487289	0.0177766
Socs5	394.6	-1.63792	0.542127	-3.02129	0.00251699	0.0101542
Zfp362	834.925	-1.63037	0.4191	-3.89016	0.000100176	0.00058744
Arhgef4	519.125	-1.6276	0.488146	-3.33425	0.000855308	0.00397007
Calcoco1	1435.49	-1.62686	0.363284	-4.4782	7.52739e-06	5.54938e-05
Cblb	1443.07	-1.62632	0.467551	-3.47839	0.000504433	0.00249041
Zc3h12d	1856.18	-1.62527	0.344274	-4.72087	2.34833e-06	1.89592e-05
Agfg1	4524.91	-1.62091	0.281989	-5.74812	9.02424e-09	1.01424e-07
Cd82	10894.9	-1.62085	0.341842	-4.7415	2.1214e-06	1.71908e-05
Dgkz	7914.61	-1.62059	0.304284	-5.32589	1.00458e-07	9.94005e-07
Pdlim1	2065.06	-1.62039	0.351468	-4.61036	4.0198e-06	3.11642e-05
Slc37a3	765.244	-1.62015	0.520433	-3.11308	0.00185146	0.00776901
Tmem71	2436.7	-1.61924	0.345993	-4.67999	2.8689e-06	2.26857e-05
Cd72	1704.2	-1.61731	0.389458	-4.15272	3.28544e-05	0.000214159
H2-K1	117840	-1.61639	0.276113	-5.85407	4.79674e-09	5.53871e-08
Dennd1c	3039.44	-1.61624	0.298948	-5.40644	6.42881e-08	6.52921e-07
Rabac1	7791.02	-1.61588	0.314757	-5.13376	2.84015e-07	2.63288e-06
Slc41a1	1303.05	-1.61544	0.354771	-4.55347	5.27678e-06	3.99842e-05
Ahi1	293.452	-1.61529	0.581084	-2.77979	0.00543945	0.0195381
P4ha1	1957.95	-1.61144	0.329342	-4.89292	9.93517e-07	8.47667e-06
Mtmr12	2506.19	-1.61015	0.310819	-5.18034	2.21486e-07	2.09634e-06
Stk39	876.021	-1.60839	0.395889	-4.06274	4.85003e-05	0.000304197
Tex264	1797.77	-1.60822	0.351939	-4.5696	4.88651e-06	3.73955e-05
Parp3	411.128	-1.60798	0.521127	-3.08558	0.00203155	0.00843263
Ppm1k	420.238	-1.60739	0.505663	-3.17878	0.00147896	0.00636953
Pcmtd2	1533.56	-1.60706	0.352982	-4.55282	5.2931e-06	4.00847e-05
Lrrc49	619.278	-1.60641	0.442788	-3.62794	0.000285696	0.00150214
Rgmb	478.026	-1.60615	0.569109	-2.82222	0.00476918	0.0174567
Arhgef3	9168.27	-1.60401	0.447196	-3.58682	0.000334742	0.00173283
Add1	9055.37	-1.60396	0.274204	-5.84951	4.93011e-09	5.68769e-08
Irgm2	1151.42	-1.60072	0.384972	-4.15803	3.20998e-05	0.000209474
Zfp39	513.196	-1.59916	0.548284	-2.91666	0.00353803	0.0135618
Sp4	558.639	-1.59897	0.456327	-3.50401	0.000458307	0.00229084
Mrps6	1009.31	-1.59859	0.482047	-3.31625	0.000912351	0.00420202
Shprh	621.684	-1.59821	0.453356	-3.52529	0.000423023	0.00212912
Rpap3	696.191	-1.59727	0.489092	-3.26579	0.00109159	0.00490146
Msl3l2	408.073	-1.59653	0.51215	-3.11732	0.00182506	0.00766559
Kdm4b	2116.73	-1.59585	0.321481	-4.96405	6.90381e-07	6.02401e-06
Bzw2	4218.71	-1.5958	0.366902	-4.34938	1.36524e-05	9.58382e-05
Psip1	2957.35	-1.59086	0.355652	-4.47307	7.71057e-06	5.67163e-05
Inpp1	1097.11	-1.58823	0.389179	-4.08097	4.4849e-05	0.000284297
Mical3	314.97	-1.5848	0.628174	-2.52286	0.0116403	0.036778
Zer1	1641.5	-1.57977	0.334053	-4.7291	2.25519e-06	1.82411e-05
Dusp7	1063.44	-1.57963	0.472373	-3.34403	0.000825719	0.00384914
Rab11fip3	385.102	-1.57904	0.522384	-3.02276	0.00250482	0.0101113
Lpin1	760.561	-1.57892	0.544482	-2.89987	0.00373323	0.01421
H2-Q4	2652.24	-1.57873	0.339122	-4.65534	3.23439e-06	2.53915e-05
Ap3m2	884.633	-1.57769	0.446528	-3.53323	0.000410516	0.00207256
Cdc42se2	12297.9	-1.57723	0.27656	-5.70303	1.17695e-08	1.30594e-07
Snupn	536.925	-1.5768	0.501104	-3.14666	0.00165145	0.00701215
Dcaf5	1559.72	-1.57183	0.384036	-4.09293	4.2596e-05	0.000271332
Zc3h6	316.181	-1.57123	0.568027	-2.76611	0.00567289	0.0202541
Hp1bp3	5603.73	-1.56995	0.307174	-5.11094	3.20554e-07	2.94239e-06
Nrp1	4265.55	-1.56993	0.283418	-5.53929	3.03692e-08	3.21162e-07
Tbc1d10a	2831.31	-1.56982	0.433951	-3.6175	0.000297458	0.00155666
Rinl	3190.96	-1.56974	0.320919	-4.89139	1.00126e-06	8.53156e-06
Nfatc2	1411.28	-1.56807	0.358459	-4.37448	1.21725e-05	8.61855e-05
Tmem9	1283.18	-1.5667	0.357831	-4.37832	1.19599e-05	8.50071e-05
Nfatc3	3147.37	-1.56484	0.298261	-5.24654	1.5498e-07	1.50055e-06
Xylt2	1516.36	-1.56416	0.343105	-4.55882	5.14412e-06	3.90923e-05
Ldoc1l	386.329	-1.56337	0.603291	-2.5914	0.00955864	0.0313786
Stat5b	7226.71	-1.56133	0.27843	-5.60763	2.05112e-08	2.22123e-07
Mettl16	1077.5	-1.56015	0.406059	-3.84217	0.000121951	0.000702211
2810474O19Rik	5659.22	-1.56006	0.301113	-5.18098	2.2072e-07	2.0906e-06
Ptpn7	5384.81	-1.55836	0.321103	-4.85315	1.21513e-06	1.0201e-05
Pms1	545.287	-1.55782	0.45984	-3.38774	0.000704711	0.00333984
Ptprv	1048.09	-1.55715	0.459568	-3.3883	0.000703268	0.00333465
Mylip	886.385	-1.55704	0.510716	-3.04873	0.00229809	0.00937528
Zbtb38	818.114	-1.55681	0.477194	-3.26242	0.00110465	0.00494992
Arhgap35	479.882	-1.55096	0.598672	-2.59067	0.00957906	0.0314198
Mgmt	461.352	-1.54869	0.52659	-2.94097	0.00327183	0.0126978
Erbb3	283.811	-1.5467	0.603489	-2.56294	0.0103791	0.0335473
Cirbp	4313.11	-1.54662	0.284798	-5.43058	5.61715e-08	5.74056e-07
Flywch1	825.849	-1.54639	0.443071	-3.49015	0.000482749	0.00239833
Efr3a	5957.13	-1.54603	0.273589	-5.65093	1.59578e-08	1.7484e-07
Mr1	538.649	-1.5412	0.537934	-2.86503	0.00416969	0.0155676
A230050P20Rik	370.795	-1.54002	0.567554	-2.71344	0.00665882	0.0232348
Aes	8193.09	-1.53974	0.299815	-5.13565	2.81172e-07	2.61394e-06
Cdk5rap2	649.298	-1.5377	0.432656	-3.5541	0.000379279	0.00193051
Rab2b	558.724	-1.53449	0.455594	-3.36812	0.000756837	0.00355849
Peg13	809.258	-1.5331	0.492021	-3.11593	0.00183364	0.00769919
Crtc3	702.871	-1.53173	0.422608	-3.62447	0.000289552	0.00152058
Csf1	570.398	-1.53078	0.575872	-2.65819	0.00785614	0.0265824
Mir6236	1122.21	-1.52975	0.450107	-3.39864	0.000677221	0.00322593
Bmyc	1609.27	-1.52895	0.358494	-4.26493	1.99962e-05	0.000135565
Cyld	3250.86	-1.52862	0.340135	-4.49417	6.98416e-06	5.17811e-05
Zfp777	631.607	-1.52781	0.465482	-3.2822	0.00103001	0.00465856
Trp53i13	648.413	-1.52586	0.432914	-3.52463	0.000424069	0.00213357
9930012K11Rik	233.717	-1.52495	0.638053	-2.39001	0.0168478	0.0496881
Ccs	2103.31	-1.52227	0.338469	-4.49753	6.87487e-06	5.10286e-05
Rabgap1l	3528.19	-1.51986	0.374651	-4.05673	4.97643e-05	0.000310932
Rfxank	1041.14	-1.51845	0.374166	-4.05822	4.94474e-05	0.000309395
Rrm2b	480.227	-1.51783	0.518509	-2.92729	0.00341927	0.0131567
Zswim1	777.698	-1.51582	0.409427	-3.70229	0.00021366	0.00116559
Acbd4	883.894	-1.5145	0.40381	-3.75053	0.000176459	0.000982323
Fam53b	4571.54	-1.51252	0.294144	-5.1421	2.71682e-07	2.53292e-06
Sh3kbp1	10445.8	-1.51036	0.331603	-4.55474	5.24511e-06	3.97904e-05
Trim21	1543.48	-1.50983	0.338744	-4.45714	8.30598e-06	6.0754e-05
Ncdn	1783.35	-1.50934	0.335922	-4.49312	7.01867e-06	5.20074e-05
Mfng	2909.53	-1.50881	0.305203	-4.94361	7.66883e-07	6.64717e-06
Wrnip1	2150.85	-1.5066	0.32138	-4.6879	2.76017e-06	2.19054e-05
Ddx10	1104.28	-1.50643	0.369005	-4.08242	4.45698e-05	0.000282802
Tjp3	726.377	-1.50555	0.455109	-3.3081	0.000939315	0.00430347
Pptc7	1597.92	-1.50476	0.335637	-4.48331	7.34935e-06	5.42412e-05
Sptan1	2944.84	-1.49843	0.357606	-4.19015	2.78769e-05	0.000184341
Ttll1	427.119	-1.49788	0.504906	-2.96666	0.00301054	0.0118171
Zfp281	2569.54	-1.49732	0.310736	-4.81861	1.44563e-06	1.20279e-05
Rbm38	1421.18	-1.49553	0.388724	-3.84728	0.000119434	0.000689542
Calcrl	301.09	-1.48725	0.577735	-2.57427	0.0100452	0.0326864
Dhcr24	522.326	-1.48621	0.470541	-3.15851	0.00158577	0.0067715
Naa30	769.04	-1.48462	0.463507	-3.20302	0.00135993	0.0059351
Tapbpl	3477.47	-1.4843	0.291429	-5.09318	3.52105e-07	3.19608e-06
Sh3glb2	1681.91	-1.48397	0.349874	-4.24144	2.22088e-05	0.000149635
Crlf3	10370	-1.48379	0.272483	-5.44545	5.16758e-08	5.31436e-07
Myo1e	1432.75	-1.48335	0.34587	-4.28874	1.79688e-05	0.000122969
Lpxn	4920.07	-1.48101	0.291847	-5.07461	3.88284e-07	3.50743e-06
Fam149b	1183.17	-1.47645	0.370462	-3.98542	6.73604e-05	0.000409901
Zyg11b	735.182	-1.47286	0.452664	-3.25376	0.00113887	0.00508409
Usp11	503.709	-1.47265	0.57986	-2.53967	0.0110957	0.0353435
Gnpda2	1162.97	-1.47236	0.366197	-4.02066	5.80346e-05	0.000357311
Micall1	783.808	-1.47211	0.407434	-3.61311	0.000302545	0.00157993
Sbf1	4203.41	-1.47142	0.288535	-5.09964	3.40302e-07	3.1062e-06
Cd37	7354.05	-1.4712	0.276019	-5.33009	9.81619e-08	9.72026e-07
Tspan3	2059.77	-1.4712	0.384241	-3.82884	0.000128749	0.000736192
Ubxn11	509.557	-1.46985	0.559279	-2.62812	0.00858589	0.0286511
Tor4a	4500.71	-1.4692	0.284689	-5.16071	2.46017e-07	2.31339e-06
Cnn2	29508.5	-1.46795	0.287998	-5.09709	3.44923e-07	3.1405e-06
Rasa2	983.974	-1.46418	0.380504	-3.848	0.000119087	0.00068784
Znhit6	500.971	-1.46178	0.528165	-2.76765	0.00564621	0.0201699
Ccm2	5634.02	-1.46169	0.289184	-5.05452	4.31468e-07	3.87343e-06
Paip2b	716.826	-1.461	0.444051	-3.29017	0.00100128	0.00454433
Cdyl2	779.49	-1.46097	0.431186	-3.38827	0.000703362	0.00333465
Alkbh4	1552.74	-1.46006	0.355456	-4.10756	3.99864e-05	0.000256207
Zbtb20	956.416	-1.45857	0.427884	-3.40879	0.000652527	0.00312424
Vgll4	1190.52	-1.45624	0.367692	-3.9605	7.47931e-05	0.000450102
Dennd2d	3015.58	-1.45612	0.299491	-4.86198	1.1622e-06	9.78808e-06
Lrp6	723.824	-1.45531	0.480763	-3.02708	0.00246928	0.0100018
Mepce	745.619	-1.45476	0.418183	-3.47876	0.000503743	0.00248844
Cwc22	905.704	-1.44813	0.390562	-3.70782	0.000209048	0.00114377
Klf2	11493.6	-1.44787	0.473272	-3.05926	0.00221881	0.00908871
Arhgef18	2577.51	-1.44729	0.310619	-4.65936	3.172e-06	2.49616e-05
Smap1	1724.56	-1.4461	0.339868	-4.2549	2.09145e-05	0.000141424
Lgalsl	353.104	-1.44403	0.575672	-2.50842	0.0121271	0.0381042
Fbxo25	554.085	-1.44395	0.459529	-3.14225	0.00167657	0.00710585
Ptpn22	6098.67	-1.44343	0.325702	-4.43175	9.34711e-06	6.77251e-05
Arl2bp	5350.67	-1.44038	0.279032	-5.16205	2.44254e-07	2.29852e-06
Slc19a1	1302.86	-1.44032	0.470666	-3.06018	0.00221206	0.00906958
Rad52	489.406	-1.43587	0.50794	-2.82685	0.00470089	0.0172261
Panx1	2586.64	-1.43581	0.322163	-4.45679	8.31973e-06	6.08206e-05
Ormdl3	1772.26	-1.43105	0.332727	-4.30097	1.70054e-05	0.000117235
Bptf	738.083	-1.43027	0.422036	-3.38898	0.00070154	0.00332843
Ccdc85b	674.611	-1.42993	0.470098	-3.04177	0.00235188	0.0095738
Trp53	3795.21	-1.42708	0.296978	-4.80533	1.54495e-06	1.2781e-05
Ssbp3	1284.96	-1.42677	0.400273	-3.56449	0.000364561	0.00186615
Zscan20	338.756	-1.42527	0.552001	-2.582	0.00982285	0.0321388
Msh2	1297.49	-1.42385	0.431894	-3.29677	0.000978048	0.00445593
Gbp9	5240.57	-1.42253	0.348144	-4.08605	4.38788e-05	0.000278959
Crbn	4655.51	-1.42172	0.299141	-4.75267	2.00748e-06	1.63488e-05
Mphosph8	486.725	-1.41899	0.482728	-2.93952	0.0032872	0.0127461
Tesk1	1073.25	-1.41399	0.385243	-3.67038	0.000242188	0.00129953
8430419L09Rik	2035.04	-1.41323	0.319834	-4.41865	9.93195e-06	7.16449e-05
Fbxo31	1640.02	-1.41211	0.339452	-4.15996	3.18299e-05	0.0002083
Akna	23123.8	-1.40983	0.261045	-5.40072	6.63735e-08	6.72534e-07
Peak1	519.848	-1.40673	0.471771	-2.9818	0.00286561	0.0113264
Gtf2e1	535.629	-1.40307	0.475333	-2.95176	0.00315967	0.0123247
Cmah	1315.52	-1.40202	0.36346	-3.85741	0.000114593	0.000665118
Gcat	454.921	-1.39872	0.544216	-2.57016	0.0101653	0.0330427
Aebp2	896.351	-1.39729	0.391465	-3.56939	0.000357811	0.0018377
Klhl25	1169.16	-1.39728	0.383028	-3.64797	0.000264319	0.00140159
Fam118a	1400.77	-1.39715	0.373529	-3.7404	0.000183725	0.0010193
4930523C07Rik	4733.85	-1.39652	0.296487	-4.71021	2.47461e-06	1.98197e-05
Ipo8	862.1	-1.3965	0.416149	-3.35576	0.000791473	0.00370801
Dag1	865.523	-1.39629	0.418803	-3.334	0.000856071	0.00397221
Enpp1	615.164	-1.39469	0.536571	-2.59926	0.00934256	0.0308064
Myh9	8782.98	-1.39325	0.297931	-4.67643	2.9191e-06	2.30269e-05
Uspl1	1550.08	-1.39175	0.360783	-3.85758	0.000114515	0.00066496
Zfp764	402.832	-1.39029	0.530125	-2.62257	0.00872683	0.0290472
Mblac2	375.034	-1.39029	0.551551	-2.52069	0.0117125	0.0369793
Nmi	2182.69	-1.38913	0.324768	-4.27731	1.89169e-05	0.00012885
Zfp444	1082.04	-1.38805	0.372784	-3.72347	0.000196507	0.0010856
Prelid2	700.431	-1.38587	0.49998	-2.77184	0.00557403	0.0199657
Zscan22	503.295	-1.38561	0.494967	-2.79939	0.00511989	0.0185072
Spr	915.915	-1.38423	0.388247	-3.56532	0.000363406	0.00186277
Fut10	701.632	-1.38299	0.421576	-3.28051	0.00103619	0.00468326
Cand1	3548.57	-1.38284	0.310596	-4.45222	8.49868e-06	6.19209e-05
Blk	999.667	-1.38244	0.483755	-2.85773	0.00426688	0.015885
Bcdin3d	472.878	-1.38182	0.510383	-2.70741	0.00678096	0.0235791
Pygb	2889.27	-1.38076	0.299501	-4.6102	4.02283e-06	3.11691e-05
Stx6	3391.25	-1.37679	0.304649	-4.51926	6.2056e-06	4.64036e-05
Focad	734.394	-1.3758	0.431165	-3.19089	0.00141837	0.00614502
Lmbr1l	1809.64	-1.37566	0.430219	-3.19757	0.00138592	0.0060264
Zfp623	423.571	-1.37536	0.507433	-2.71044	0.00671949	0.0233965
Srebf2	6346.61	-1.37273	0.27692	-4.95715	7.15364e-07	6.22538e-06
Maged1	622.643	-1.37127	0.569873	-2.40628	0.0161159	0.0479734
Phax	1118.61	-1.36894	0.378644	-3.61536	0.000299927	0.00156751
Ankmy2	784.112	-1.36881	0.425457	-3.21727	0.00129419	0.00569574
Polm	795.693	-1.36758	0.415217	-3.29364	0.000989002	0.00449487
Faap20	1459.73	-1.36675	0.387347	-3.52849	0.000417937	0.00210515
Scamp4	3517.16	-1.36569	0.295125	-4.6275	3.70108e-06	2.883e-05
Gsn	8374.15	-1.36563	0.324956	-4.2025	2.63986e-05	0.000175066
Rnf187	9120.1	-1.36533	0.279505	-4.88483	1.03518e-06	8.7977e-06
Phtf1	1163.34	-1.36215	0.380929	-3.57585	0.000349088	0.00179608
Donson	1573.59	-1.36193	0.336624	-4.04583	5.21376e-05	0.000323902
Mpp5	413.363	-1.36035	0.510917	-2.66257	0.00775462	0.0262902
R3hcc1	777.084	-1.35566	0.460431	-2.94433	0.0032366	0.0125872
Nav2	396.691	-1.35519	0.540236	-2.50852	0.0121238	0.038103
1300002E11Rik	590.579	-1.35505	0.515983	-2.62614	0.00863583	0.0287883
Hmg20a	1644.04	-1.35371	0.333292	-4.06164	4.87286e-05	0.000305337
Btla	1756.88	-1.35343	0.48092	-2.81426	0.004889	0.0178304
Pi4ka	2462.49	-1.35281	0.310615	-4.35526	1.32907e-05	9.34105e-05
Psd4	4578.12	-1.35164	0.284756	-4.74666	2.06802e-06	1.67895e-05
Tap1	9914.44	-1.35125	0.264901	-5.10096	3.37938e-07	3.08678e-06
Gne	1544.84	-1.3492	0.366444	-3.68187	0.000231533	0.00124902
Dhx37	560.05	-1.3486	0.499928	-2.69759	0.00698431	0.0241833
Mina	1540.81	-1.3481	0.388782	-3.4675	0.000525332	0.00258338
Cd1d1	1914.89	-1.34792	0.465512	-2.89556	0.00378477	0.0143643
Fbxl12	909.627	-1.34706	0.397096	-3.39229	0.000693114	0.00329323
Stambpl1	1799.77	-1.3452	0.377357	-3.56479	0.000364143	0.00186582
Cyth3	2278.6	-1.34342	0.342734	-3.91973	8.86481e-05	0.00052789
Scaf1	796.312	-1.34308	0.44408	-3.02441	0.00249123	0.0100658
Stk17b	10237.6	-1.34301	0.358117	-3.75019	0.000176704	0.000983269
Wdr47	469.578	-1.34245	0.514495	-2.60926	0.00907373	0.0300108
Kdm1b	928.005	-1.34157	0.427168	-3.1406	0.00168601	0.00714121
Sufu	921.492	-1.33659	0.38861	-3.43941	0.000582981	0.00283127
Rac2	46091.8	-1.33616	0.285646	-4.67769	2.9013e-06	2.29141e-05
A430078G23Rik	1086.33	-1.33503	0.369843	-3.60972	0.000306531	0.00159756
Gtf3c1	1772.64	-1.33482	0.328306	-4.06578	4.78723e-05	0.000300547
Taf1c	1082.39	-1.3334	0.375667	-3.54943	0.000386065	0.001962
Zfp574	1213.71	-1.33233	0.364754	-3.65268	0.000259516	0.00137956
Il4ra	9362.42	-1.33149	0.346989	-3.83726	0.000124415	0.000714195
Surf6	1045.19	-1.33141	0.380982	-3.49468	0.000474625	0.00236426
Egln1	884.346	-1.33103	0.399538	-3.33143	0.000864012	0.00400621
H2-T23	20216.7	-1.3295	0.309674	-4.29323	1.76092e-05	0.000120951
Slc28a2	2860.86	-1.32876	0.350499	-3.79106	0.000150003	0.000845492
Notch1	1842.4	-1.32695	0.35665	-3.72061	0.000198741	0.00109563
Otud7b	500.927	-1.3265	0.489741	-2.70858	0.00675714	0.0235088
2210018M11Rik	1597.52	-1.32589	0.335261	-3.95481	7.65971e-05	0.000460111
Hacd3	2875.72	-1.32469	0.302751	-4.37552	1.21144e-05	8.58253e-05
Igf1r	1088.91	-1.32393	0.369872	-3.57942	0.000344354	0.00177696
Dph7	916.622	-1.32313	0.387758	-3.41225	0.000644284	0.0030893
Ncoa7	1918.96	-1.32297	0.427683	-3.09335	0.00197911	0.00824115
Hmha1	34695.7	-1.32143	0.284874	-4.63864	3.50712e-06	2.74008e-05
Rad1	851.686	-1.32049	0.416373	-3.17141	0.00151703	0.00651629
Itpkb	862.871	-1.32027	0.413157	-3.19557	0.00139554	0.00606019
Praf2	639.916	-1.32001	0.436324	-3.0253	0.00248384	0.0100453
Nrxn1	1574.08	-1.31944	0.358403	-3.68145	0.000231915	0.00125056
Rpa1	5698.53	-1.31834	0.278528	-4.73324	2.20968e-06	1.7884e-05
Clec2d	398.186	-1.31282	0.537902	-2.44063	0.0146617	0.0445164
Armc10	1177.36	-1.31268	0.368754	-3.55976	0.000371191	0.00189377
Ifi47	10817.2	-1.3119	0.285447	-4.59595	4.30773e-06	3.32387e-05
Ipo4	1171.16	-1.31129	0.378186	-3.46732	0.000525678	0.00258411
Slc50a1	2462.03	-1.30972	0.30751	-4.2591	2.0525e-05	0.000139079
Pdlim2	2360.49	-1.30931	0.320298	-4.08781	4.35471e-05	0.00027712
Hgh1	739.605	-1.30927	0.508679	-2.57387	0.0100569	0.0327162
Scaper	929.334	-1.30632	0.395263	-3.30495	0.000949944	0.00434151
B4galnt1	11999.9	-1.30512	0.276562	-4.71908	2.36919e-06	1.90923e-05
Ptp4a3	4455.22	-1.30293	0.314213	-4.14666	3.37361e-05	0.000219454
Tigd2	1067.41	-1.30277	0.375933	-3.46542	0.000529408	0.00260049
Rbm45	1401.56	-1.30206	0.357814	-3.63893	0.000273774	0.00144411
Emc10	4800.46	-1.30079	0.307817	-4.22585	2.38036e-05	0.000159605
Fryl	2154.39	-1.30019	0.341283	-3.8097	0.000139134	0.00078899
Fkbp5	1521.88	-1.29979	0.387237	-3.35658	0.000789115	0.00369961
Cdc25b	2128.15	-1.29918	0.324195	-4.0074	6.13915e-05	0.00037656
Pkd1	2583.13	-1.29791	0.30765	-4.21878	2.45631e-05	0.000163976
Zfp790	614.349	-1.29754	0.444367	-2.91998	0.00350054	0.0134259
Chd2	1728.22	-1.29722	0.333306	-3.89198	9.94277e-05	0.000584099
Pqbp1	2115.13	-1.29657	0.316337	-4.09871	4.15465e-05	0.000265293
Kmt2d	2166.27	-1.29365	0.314749	-4.11009	3.95507e-05	0.000253789
Letmd1	1211.7	-1.29349	0.358883	-3.60423	0.000313082	0.0016291
Usp36	1014.38	-1.29268	0.428548	-3.01642	0.00255783	0.0102935
Anxa6	18669.8	-1.29267	0.257335	-5.02331	5.07873e-07	4.50062e-06
Top2b	4272.7	-1.29251	0.285898	-4.52089	6.15813e-06	4.60749e-05
Ttc38	668.551	-1.29172	0.470933	-2.74289	0.00609008	0.0214912
Ankrd12	1692.05	-1.29151	0.389775	-3.31349	0.000921403	0.00423476
Rhbdd2	793.246	-1.28732	0.405196	-3.17704	0.00148788	0.00640159
Abcc1	1303.55	-1.28714	0.391114	-3.29095	0.000998502	0.00453332
Limk2	2087	-1.28643	0.321977	-3.99541	6.45822e-05	0.000394936
Stim1	2550.99	-1.28573	0.354646	-3.6254	0.000288517	0.00151576
Zfp746	1330.79	-1.28561	0.358453	-3.58654	0.000335098	0.001734
Phtf2	917.761	-1.28554	0.399596	-3.21709	0.00129497	0.00569724
Kdm4a	993.084	-1.28534	0.400697	-3.20775	0.00133779	0.00585803
Spg20	573.089	-1.28477	0.531176	-2.41873	0.0155748	0.0467443
Vasp	4484.9	-1.28356	0.346751	-3.70166	0.00021419	0.00116799
Sfxn3	2352.46	-1.28067	0.346746	-3.6934	0.000221275	0.00120062
Prps2	1494.96	-1.27949	0.357512	-3.57886	0.000345093	0.00178007
Kmt2b	466.96	-1.27784	0.494958	-2.5817	0.00983139	0.0321587
F8a	622.246	-1.27686	0.52603	-2.42735	0.0152096	0.0458075
Pum1	2837.15	-1.27002	0.305242	-4.16069	3.17286e-05	0.000207778
Hif1a	5157.5	-1.26868	0.290326	-4.36985	1.2433e-05	8.79145e-05
Fam3c	1686.77	-1.26864	0.334917	-3.78792	0.000151912	0.000855144
Fam214a	852.597	-1.26811	0.439211	-2.88725	0.00388629	0.0147112
Nudt6	630.27	-1.26729	0.447518	-2.83182	0.00462845	0.0170227
Sun2	2293.59	-1.26679	0.48138	-2.63158	0.00849896	0.0284117
Wdr46	2832.81	-1.26485	0.349114	-3.62304	0.000291161	0.00152842
Map3k4	937.216	-1.26369	0.385287	-3.27987	0.00103854	0.00469064
Bahd1	525.227	-1.26333	0.507699	-2.48835	0.0128337	0.0398426
Ank	956.169	-1.26267	0.419436	-3.0104	0.002609	0.0104668
Tmem154	3927.28	-1.26033	0.298361	-4.22419	2.39801e-05	0.000160411
Helz	1397.06	-1.25906	0.382573	-3.29104	0.000998177	0.00453332
Def6	4367.48	-1.25801	0.282864	-4.44738	8.69226e-06	6.32256e-05
Rab3gap1	1849.17	-1.25778	0.364337	-3.45224	0.00055596	0.00272171
Irf2bp1	1350.74	-1.25751	0.358133	-3.51129	0.000445944	0.0022316
Rfx5	694.464	-1.25748	0.427875	-2.9389	0.00329383	0.012768
Tef	1039.26	-1.25455	0.506964	-2.47464	0.0133372	0.0410493
Matk	1703.73	-1.25382	0.330634	-3.79218	0.000149329	0.000842054
Birc2	3468.29	-1.25226	0.302461	-4.14024	3.46943e-05	0.000224945
Trip12	2364.26	-1.2514	0.309907	-4.03799	5.39115e-05	0.00033397
Rassf2	3549.84	-1.24963	0.372963	-3.35053	0.000806556	0.00376922
Rpl18a	39801	-1.24956	0.313517	-3.98562	6.73054e-05	0.000409758
Tcf12	1085.47	-1.24925	0.379055	-3.2957	0.000981755	0.00446815
Gmcl1	2469.7	-1.24881	0.358238	-3.48597	0.000490361	0.00243067
Slc44a1	455.696	-1.24871	0.509306	-2.45179	0.0142147	0.0433909
Nfrkb	1526.3	-1.24854	0.343661	-3.63305	0.000280089	0.00147385
Sp2	1847.04	-1.24836	0.340201	-3.66949	0.000243031	0.00130244
Dnmt3a	1387.33	-1.24532	0.391382	-3.18185	0.00146338	0.00631603
Klhl26	802.382	-1.24463	0.440093	-2.8281	0.00468258	0.0171713
Trp53rka	845.593	-1.24134	0.403657	-3.07523	0.00210341	0.00870053
Gm12250	1277.84	-1.23937	0.419798	-2.95231	0.0031541	0.0123103
Zbtb9	763.904	-1.23856	0.425329	-2.91201	0.00359111	0.013725
AI837181	1325.1	-1.23755	0.365023	-3.39033	0.000698082	0.00331563
Gnb1l	501.987	-1.23606	0.494735	-2.49843	0.0124745	0.0389708
Ilvbl	2638.57	-1.23482	0.304012	-4.06175	4.87063e-05	0.000305337
Bbs4	402.437	-1.23388	0.515529	-2.39343	0.0166918	0.0493504
Chd4	2232.87	-1.2334	0.315954	-3.90374	9.4719e-05	0.000559707
Leng1	637.248	-1.23298	0.435342	-2.83221	0.00462277	0.0170148
Hcst	1873.59	-1.23296	0.472742	-2.60811	0.00910445	0.0301048
Tnfrsf13c	824.799	-1.23254	0.453181	-2.71976	0.00653301	0.0228384
Stim2	2279.75	-1.23246	0.314808	-3.91496	9.04175e-05	0.000535985
Ambra1	1471.07	-1.23229	0.412093	-2.99031	0.00278695	0.0110657
Lars2	52300.9	-1.23088	0.392527	-3.13577	0.00171403	0.00723878
Elf1	5998.14	-1.23087	0.283815	-4.33687	1.44529e-05	0.000101023
Hsd17b7	442.221	-1.23085	0.497716	-2.473	0.0133986	0.0412077
Fam208b	741.067	-1.23005	0.426126	-2.88658	0.00389458	0.0147255
Ergic1	2293.45	-1.22989	0.345914	-3.55549	0.000377277	0.00192107
Ppp1r9b	984.787	-1.22803	0.448307	-2.73927	0.00615766	0.0217004
Pogz	641.485	-1.2278	0.435302	-2.82058	0.0047937	0.0175317
Kbtbd4	1404.52	-1.22723	0.36354	-3.37578	0.000736074	0.00346711
Dhx32	1026.18	-1.22681	0.377121	-3.25308	0.00114162	0.00509425
Inpp5b	4329.01	-1.22671	0.292656	-4.19166	2.76922e-05	0.000183273
Entpd6	1757.67	-1.22628	0.339568	-3.61129	0.000304673	0.00158977
Thumpd2	708.696	-1.2227	0.419766	-2.91281	0.00358192	0.0137018
Vps13a	587.79	-1.22266	0.456026	-2.68113	0.00733746	0.0250937
Ncoa2	1557.71	-1.22255	0.352533	-3.46789	0.000524561	0.00258153
Ebpl	1004.08	-1.22137	0.403641	-3.02589	0.00247902	0.0100289
Papolg	1545.96	-1.2204	0.371206	-3.28766	0.00101026	0.00458031
Spn	2618.51	-1.21888	0.331717	-3.67445	0.000238359	0.00128214
Rgs3	2174.25	-1.2179	0.32975	-3.69341	0.000221271	0.00120062
Parg	1842.85	-1.21772	0.324898	-3.74801	0.000178245	0.000991001
Ptger2	809.823	-1.21542	0.440938	-2.75644	0.00584338	0.0207664
Mfap1b	458.713	-1.21516	0.495308	-2.45335	0.0141534	0.0432242
Rab19	1018.63	-1.21433	0.42857	-2.83346	0.00460472	0.0169647
Wdr55	967.754	-1.21402	0.382308	-3.1755	0.00149578	0.00643349
Ccdc71	1643.38	-1.20987	0.351951	-3.4376	0.000586891	0.00284753
Dnaaf5	946.73	-1.20975	0.38548	-3.13829	0.00169939	0.00718858
Mlh3	456.071	-1.20944	0.502194	-2.40831	0.0160267	0.0477862
Lrch3	1460.2	-1.20898	0.342792	-3.52687	0.000420502	0.00211725
Med12	1289.29	-1.20715	0.353321	-3.4166	0.000634093	0.00305051
Gm14085	464.554	-1.20601	0.500863	-2.40786	0.0160464	0.0478208
Trim35	3920.4	-1.20559	0.289906	-4.15855	3.20275e-05	0.00020942
Mgat4a	433.246	-1.20555	0.502735	-2.39798	0.0164859	0.0488413
Baiap2	501.849	-1.20479	0.472719	-2.54863	0.0108146	0.0346294
Rai1	587.951	-1.20196	0.455682	-2.63773	0.00834638	0.0279804
Eefsec	2036.87	-1.20165	0.323245	-3.71744	0.000201251	0.0011076
Runx3	1378.49	-1.20085	0.447095	-2.68588	0.00723382	0.0247846
Trim59	2982.95	-1.19781	0.36319	-3.29804	0.000973638	0.00444048
Klf7	479.774	-1.19764	0.490325	-2.44254	0.0145843	0.0443247
Mdn1	581.907	-1.1946	0.483369	-2.47141	0.0134581	0.0413615
Tmub1	1194.89	-1.19377	0.364009	-3.2795	0.00103991	0.00469524
Ppcs	1061.49	-1.19366	0.416459	-2.86621	0.00415424	0.0155187
Gcn1l1	2094.91	-1.19349	0.318351	-3.74899	0.00017755	0.000987558
Gramd1a	6066.49	-1.1924	0.304546	-3.91534	9.02756e-05	0.000535387
Las1l	1920.88	-1.19223	0.322258	-3.69961	0.000215929	0.00117551
H2-Q2	1029.82	-1.19192	0.389218	-3.06234	0.00219614	0.00902679
Emc9	489.623	-1.19139	0.47932	-2.48558	0.0129342	0.0400624
Cep68	954.035	-1.19125	0.410155	-2.90439	0.00367975	0.0140186
Cd320	663.474	-1.19043	0.495282	-2.40355	0.0162369	0.0482566
Gpr183	3048.51	-1.18803	0.404975	-2.93359	0.00335066	0.0129384
Atm	492.533	-1.18778	0.47747	-2.48765	0.012859	0.039886
Fbxl14	1474.19	-1.18711	0.383268	-3.09734	0.00195265	0.00813615
Map4k2	3662.38	-1.18706	0.291095	-4.07791	4.54418e-05	0.000287632
Parn	2055.59	-1.18556	0.317777	-3.73079	0.000190881	0.00105587
Ncoa3	4460.87	-1.18544	0.296217	-4.00193	6.28282e-05	0.000385011
Polr3gl	658.412	-1.18529	0.431474	-2.74707	0.00601304	0.0212595
Heatr5b	556.894	-1.18474	0.45897	-2.58129	0.00984307	0.0321888
Macf1	2825.39	-1.1846	0.308065	-3.8453	0.000120406	0.000694538
Grcc10	3432.6	-1.18318	0.356323	-3.32054	0.000898448	0.00414676
Agk	951.164	-1.18069	0.440688	-2.6792	0.0073799	0.025219
Tmem42	646.25	-1.17749	0.490825	-2.39899	0.0164404	0.0487173
Fdft1	1409.89	-1.17631	0.352568	-3.33642	0.000848656	0.0039406
Sf3a2	959.393	-1.17628	0.394077	-2.98491	0.00283662	0.0112356
Snrk	3611.94	-1.17543	0.305221	-3.85106	0.000117608	0.000680064
Rpap2	885.918	-1.17506	0.40752	-2.88343	0.00393366	0.0148432
Icam2	1580.06	-1.17496	0.351393	-3.34373	0.000826604	0.00385189
Zfp157	560.769	-1.1749	0.468287	-2.50893	0.0121097	0.0380679
Phf3	1015.95	-1.17429	0.408137	-2.8772	0.00401227	0.0151006
Asb13	802.922	-1.17325	0.471775	-2.4869	0.0128863	0.0399519
Qdpr	2103.48	-1.17285	0.336015	-3.49047	0.000482176	0.00239731
Pgm2	1393.72	-1.17198	0.39189	-2.99059	0.00278438	0.0110588
Adck3	1390.27	-1.17086	0.348141	-3.36318	0.000770505	0.00361885
Ighmbp2	763.952	-1.17014	0.436027	-2.68365	0.00728236	0.0249378
Adnp2	872.278	-1.16839	0.396927	-2.94358	0.0032444	0.0126063
Ubac2	5151.46	-1.1681	0.323313	-3.61291	0.000302781	0.00158053
Dtd1	1335.98	-1.16808	0.361056	-3.23517	0.00121569	0.00538655
Senp7	729.24	-1.16753	0.428971	-2.72171	0.00649457	0.0227284
Dph6	811.96	-1.16371	0.402887	-2.88843	0.00387169	0.0146686
Zfp668	665.241	-1.16095	0.462093	-2.51238	0.0119921	0.0377434
Gltscr1l	1029.44	-1.16017	0.385181	-3.012	0.0025953	0.0104283
Asb3	1110.77	-1.15994	0.36699	-3.1607	0.00157393	0.00672535
Arid5b	1138.6	-1.15941	0.38314	-3.02607	0.00247757	0.0100289
Ptger4	2651.83	-1.15921	0.353322	-3.2809	0.00103475	0.0046784
Zfp51	1600.97	-1.15813	0.345429	-3.35274	0.000800172	0.0037434
2510002D24Rik	1026.87	-1.15769	0.406472	-2.84815	0.0043974	0.0163013
Det1	702.463	-1.15712	0.435675	-2.65594	0.00790883	0.0267191
Gtpbp2	1056.97	-1.15564	0.400334	-2.88669	0.0038932	0.0147245
Zfp689	498.702	-1.15402	0.474332	-2.43294	0.014977	0.0452738
Mmd	646.483	-1.15381	0.433001	-2.66468	0.0077062	0.026163
Lrrc42	585.178	-1.15337	0.45033	-2.56117	0.0104319	0.0336348
Rassf5	11883.4	-1.14802	0.359192	-3.19613	0.00139286	0.00605256
Slc52a2	1225.31	-1.14718	0.361084	-3.17705	0.00148783	0.00640159
Rsf1	920.178	-1.14715	0.394725	-2.9062	0.00365852	0.0139569
Armc7	2803.27	-1.147	0.332587	-3.44873	0.000563227	0.00275007
Kcnab2	3924.03	-1.14532	0.301871	-3.79407	0.000148199	0.000836401
Phgdh	4905.85	-1.14314	0.36563	-3.12648	0.00176915	0.00744991
Ankrd10	3774.86	-1.14264	0.294989	-3.8735	0.000107282	0.000626019
Heca	769.875	-1.14235	0.441912	-2.58501	0.00973764	0.031876
Stat5a	2495.93	-1.14222	0.318751	-3.58343	0.000339114	0.00175269
Zfp956	593.828	-1.14121	0.465817	-2.44992	0.0142889	0.0435871
Xpo6	5868.78	-1.14108	0.27708	-4.11823	3.81792e-05	0.00024547
Snrnp200	4487.88	-1.14068	0.293514	-3.88629	0.000101787	0.000596352
Lypla2	3873.61	-1.14047	0.329019	-3.46627	0.00052773	0.00259322
Smarcd1	637.218	-1.13995	0.438036	-2.60242	0.00925688	0.0305486
2021-09-09	8958.44	-1.13988	0.296881	-3.83951	0.000123279	0.00070844
Tk2	2538.66	-1.13974	0.321398	-3.54621	0.00039082	0.00198231
Eef2	26514.3	-1.13931	0.300794	-3.78768	0.000152059	0.0008556
Pik3r1	2299.4	-1.1374	0.318848	-3.56722	0.000360786	0.00185152
Rrp9	1695.99	-1.13491	0.37528	-3.02418	0.00249307	0.0100701
Wibg	839.68	-1.13404	0.398026	-2.84916	0.00438346	0.0162589
Zbtb7b	983.517	-1.13384	0.397538	-2.85216	0.00434236	0.016111
Cad	1328.08	-1.13372	0.458138	-2.47462	0.0133376	0.0410493
Gmeb2	693.116	-1.13339	0.442159	-2.56331	0.0103678	0.0335274
Smc4	6907.08	-1.13264	0.343493	-3.29742	0.000975761	0.00444706
Spice1	731.337	-1.13186	0.423783	-2.67086	0.00756578	0.0257532
Ahcyl2	2676.5	-1.13147	0.305368	-3.70527	0.000211169	0.00115441
Dph5	1178.38	-1.13068	0.366688	-3.08349	0.00204588	0.00848403
H2-Ke6	2115.16	-1.12978	0.316134	-3.57374	0.000351915	0.00180955
Ptprs	990.676	-1.1289	0.430645	-2.62142	0.00875632	0.0291231
Stk10	11194.7	-1.12867	0.299382	-3.77001	0.000163239	0.000913398
Ppat	1109.91	-1.12853	0.399704	-2.82343	0.0047513	0.0173962
Mast3	2599.43	-1.12846	0.326781	-3.45326	0.000553864	0.00271348
Hsph1	1248.02	-1.12804	0.370186	-3.04723	0.00230963	0.00941942
Kcna3	1801.13	-1.12607	0.327021	-3.44341	0.000574427	0.00279432
Gid4	976.515	-1.12556	0.434908	-2.58804	0.00965228	0.0316127
Arid4b	2329.95	-1.12519	0.336177	-3.34703	0.000816829	0.00381313
Rnf167	6887.72	-1.12375	0.275979	-4.07188	4.66345e-05	0.000293905
Zkscan6	1212.26	-1.12367	0.36441	-3.08354	0.00204554	0.00848403
Cd38	1214.56	-1.12278	0.455326	-2.46587	0.0136679	0.0418981
Ano10	1378.57	-1.12201	0.406088	-2.76298	0.0057277	0.0204052
Acsl3	521.842	-1.12056	0.467323	-2.39782	0.016493	0.048851
D11Wsu47e	656.208	-1.11969	0.463815	-2.41409	0.0157744	0.0472148
Pwp2	1416.92	-1.11915	0.345107	-3.24291	0.00118316	0.00525843
Rnf145	3960.8	-1.11759	0.303112	-3.68706	0.000226862	0.00122736
Acbd6	935.683	-1.117	0.391056	-2.85636	0.00428529	0.0159364
Med23	877.534	-1.11678	0.393866	-2.83543	0.00457635	0.0168785
Arf3	2360.57	-1.11531	0.32138	-3.47037	0.000519749	0.00255881
Mdfic	725.925	-1.11475	0.45113	-2.47102	0.0134729	0.0413876
Sars	5011	-1.11061	0.292369	-3.79864	0.00014549	0.000821823
Pbxip1	4310.9	-1.1105	0.291696	-3.80705	0.000140636	0.000797161
Mob3a	11771.5	-1.10906	0.287641	-3.85569	0.000115403	0.000668931
Itgb1	11170.4	-1.10884	0.2678	-4.14055	3.4647e-05	0.00022475
Zfp143	1442.63	-1.10843	0.368203	-3.01038	0.00260922	0.0104668
Ccng1	5236.84	-1.10815	0.278189	-3.98345	6.79227e-05	0.000412363
Urgcp	2238.23	-1.10787	0.321011	-3.45119	0.000558114	0.0027302
Nbeal2	1963.17	-1.10736	0.343939	-3.21963	0.00128356	0.00565468
Pou2f1	597.677	-1.10698	0.444514	-2.49031	0.0127631	0.0396932
Zfp869	2181.2	-1.1068	0.340576	-3.24979	0.0011549	0.00514687
Mtap	1944.01	-1.10513	0.325766	-3.39241	0.000692818	0.00329302
Cast	5126.76	-1.10504	0.279732	-3.95036	7.80351e-05	0.000467888
Suv420h1	1931.98	-1.10349	0.330412	-3.33973	0.000838606	0.00389808
Tmem115	1477.83	-1.10324	0.404256	-2.72906	0.00635152	0.0223354
Rundc1	1499.55	-1.10236	0.354246	-3.11184	0.00185922	0.00779658
H2-Q1	2389.25	-1.10196	0.35789	-3.07905	0.00207665	0.00860344
Hdac1	6219.53	-1.10174	0.286091	-3.851	0.000117636	0.000680064
Agap3	1233.7	-1.10154	0.359835	-3.06124	0.0022042	0.00904872
Prkar1a	13818.4	-1.10054	0.287556	-3.82722	0.0001296	0.00074006
Foxp1	5632.58	-1.09995	0.310528	-3.5422	0.000396806	0.00200877
Dip2b	1529.19	-1.09819	0.341376	-3.21695	0.00129561	0.00569814
Psmb8	21772.6	-1.09816	0.259093	-4.23848	2.25043e-05	0.000151469
Cyfip2	5934.38	-1.09785	0.277877	-3.95084	7.78777e-05	0.000467234
Slc26a2	870.489	-1.09697	0.408248	-2.68703	0.00720904	0.0247364
Elp3	1374.54	-1.09678	0.438669	-2.50025	0.0124104	0.0388073
Nt5dc1	1780.27	-1.09421	0.331655	-3.29923	0.000969491	0.00442311
Slfn10-ps	1032.42	-1.09322	0.391831	-2.79003	0.00527025	0.018993
Mknk2	7488.36	-1.09136	0.332481	-3.28248	0.00102897	0.00465548
Iars2	1492.05	-1.09084	0.355735	-3.06643	0.00216631	0.00891277
Tsnax	3999.58	-1.08834	0.31165	-3.49218	0.000479089	0.00238377
Tmc6	4181.48	-1.08795	0.284299	-3.82678	0.000129832	0.000741063
Elovl5	3876.37	-1.08674	0.305125	-3.56164	0.000368548	0.00188175
Tnrc6c	750.551	-1.08664	0.42205	-2.57467	0.0100335	0.0326562
Elp2	2911.6	-1.08656	0.332849	-3.26443	0.00109685	0.0049217
Smarca2	2520.87	-1.08646	0.306772	-3.5416	0.00039771	0.00201179
Ezh1	2826.26	-1.0819	0.335548	-3.22429	0.00126285	0.00557859
Lmtk2	780.394	-1.08042	0.411988	-2.62245	0.00873008	0.0290506
Lrp10	10741.1	-1.07919	0.27716	-3.89376	9.87037e-05	0.000581151
Was	2228.54	-1.07825	0.41738	-2.58339	0.00978358	0.0320183
Cd22	2712.01	-1.07706	0.304406	-3.53825	0.000402791	0.00203513
Cnot4	1280.96	-1.07598	0.355725	-3.02476	0.0024883	0.0100571
Sepw1	6225.88	-1.07391	0.31913	-3.36513	0.000765082	0.00359467
Llgl1	2053.16	-1.07115	0.352958	-3.03478	0.00240708	0.00977111
Lrif1	618.087	-1.07024	0.440741	-2.42827	0.0151712	0.0457235
Zbtb14	814.429	-1.06943	0.414992	-2.577	0.00996621	0.0324778
Bbx	1437.9	-1.06869	0.343711	-3.10926	0.00187554	0.00784987
Mark2	4496.57	-1.06785	0.315368	-3.38605	0.000709072	0.00335807
Unc13d	3944.66	-1.06705	0.288286	-3.70137	0.000214437	0.00116885
Pak2	4159.27	-1.06512	0.293495	-3.62909	0.000284427	0.00149607
Gltscr2	6849.63	-1.06477	0.353268	-3.01407	0.00257768	0.0103702
Nudt16	1466.83	-1.06372	0.34266	-3.10431	0.00190721	0.00797246
Ppdpf	2318.44	-1.06365	0.335143	-3.17372	0.00150501	0.00647105
Rnf2	2219.22	-1.06287	0.312951	-3.39629	0.000683049	0.00325251
Pus3	768.729	-1.06197	0.430616	-2.46616	0.0136569	0.0418741
Gabpb1	1743.03	-1.06195	0.338917	-3.13336	0.00172819	0.00728919
Tmem123	10051.2	-1.06119	0.266079	-3.98824	6.65641e-05	0.000405811
Cst7	2121.61	-1.06099	0.322253	-3.29241	0.000993339	0.00451301
Scaf8	1711.26	-1.06025	0.353207	-3.00179	0.00268394	0.0107153
Ralgapb	928.371	-1.05861	0.413983	-2.55712	0.0105541	0.0339702
Zgpat	2377.85	-1.05793	0.309889	-3.41388	0.000640446	0.00307654
Aqr	2231.24	-1.05786	0.324648	-3.25848	0.0011201	0.00501227
Mfap1a	800.293	-1.05784	0.423555	-2.49752	0.0125066	0.039027
Dicer1	741.972	-1.05781	0.441285	-2.39712	0.0165245	0.0489222
Slc23a2	1435.84	-1.05779	0.345441	-3.06215	0.00219753	0.00902699
Madd	3194.57	-1.05723	0.355216	-2.97631	0.00291741	0.0114998
Zfp64	1050.99	-1.05711	0.388338	-2.72213	0.0064863	0.0227055
Strip1	2477.62	-1.05654	0.306983	-3.4417	0.000578081	0.00281
Nme7	1938.02	-1.0548	0.343781	-3.06823	0.00215331	0.00887324
Rpap1	1373.82	-1.05345	0.352242	-2.9907	0.00278338	0.0110582
Rnf19a	1794.13	-1.05331	0.382513	-2.75366	0.00589334	0.0209098
Fam58b	949.686	-1.05124	0.39127	-2.68674	0.00721542	0.0247364
Numa1	4238.72	-1.0507	0.310693	-3.3818	0.000720124	0.00340425
Mybbp1a	4061.04	-1.04945	0.319368	-3.28603	0.00101611	0.00460134
Nub1	2809.52	-1.04924	0.337253	-3.11114	0.00186368	0.00781024
Sh2d3c	4166.07	-1.04854	0.300874	-3.48498	0.000492175	0.00243867
Tbrg1	4308.38	-1.04792	0.284039	-3.68934	0.000224833	0.0012174
Lonp2	4319.91	-1.04717	0.283998	-3.68725	0.000226689	0.00122694
Ap1g2	3237.51	-1.0464	0.294007	-3.5591	0.000372129	0.00189781
Chd1l	1558.26	-1.04601	0.342898	-3.05049	0.0022847	0.00932645
Ccdc69	1855.29	-1.04565	0.330922	-3.15979	0.00157882	0.00674403
Rnf114	9138.87	-1.04309	0.343026	-3.04086	0.00235904	0.00959993
Zmiz2	1814.82	-1.0425	0.366781	-2.84229	0.00447909	0.0165759
Arhgap4	5848.63	-1.04225	0.28011	-3.72087	0.000198535	0.00109496
Nudcd3	3402.41	-1.04225	0.320145	-3.25555	0.00113174	0.00505916
Cdkn2aipnl	3867.95	-1.04171	0.297524	-3.50124	0.000463093	0.00231122
Prmt3	1673.74	-1.03785	0.371576	-2.79309	0.00522072	0.01883
Fli1	2913.18	-1.03707	0.303473	-3.41735	0.000632336	0.0030443
Ms4a1	3987.39	-1.0354	0.309613	-3.34416	0.000825316	0.00384863
Exosc2	1314.19	-1.03417	0.351483	-2.94231	0.00325769	0.0126542
Ddx58	2241.21	-1.03301	0.422741	-2.44361	0.0145412	0.0442223
Ddx42	3245.77	-1.03164	0.294584	-3.50203	0.000461731	0.0023053
Tbc1d14	3342.37	-1.03041	0.29334	-3.51267	0.000443626	0.00222085
Tmem209	2074.72	-1.03033	0.325012	-3.17015	0.00152361	0.00654221
Sdf4	15215.6	-1.02953	0.25774	-3.99447	6.48404e-05	0.000396227
Slco3a1	2318.19	-1.0294	0.319763	-3.21927	0.0012852	0.00565997
B4galt1	2954.38	-1.02932	0.385356	-2.67108	0.00756075	0.0257495
Sdhaf1	1694.69	-1.02592	0.330639	-3.10283	0.00191681	0.0080021
Matr3	5872.8	-1.02256	0.277054	-3.69085	0.000223508	0.00121173
Klf3	6247.24	-1.02158	0.312465	-3.26941	0.00107774	0.00484758
Cbx4	2161.14	-1.01858	0.317628	-3.20682	0.00134211	0.00587303
Hmces	873.547	-1.01543	0.405347	-2.50509	0.0122419	0.0383726
Itsn2	2261.79	-1.01532	0.318343	-3.1894	0.00142568	0.00617056
Zmym5	1278.43	-1.0147	0.358447	-2.83082	0.00464282	0.0170611
Mier2	1046.26	-1.01461	0.377512	-2.68763	0.00719619	0.024714
Zfp592	2326.33	-1.01347	0.351966	-2.87946	0.00398361	0.0150187
Ezr	11903.9	-1.01229	0.371498	-2.72489	0.00643233	0.022551
Flnb	842.215	-1.01212	0.398186	-2.54183	0.0110273	0.03517
Mtg2	1170.78	-1.00891	0.362547	-2.78284	0.00538853	0.0193605
Ints6	1446.66	-1.00886	0.368217	-2.73984	0.00614689	0.0216683
Ubtf	3127.14	-1.00861	0.303707	-3.32099	0.000896991	0.00414149
Glo1	4582.34	-1.00726	0.281051	-3.58389	0.000338511	0.00175027
Atmin	1556.5	-1.00547	0.382454	-2.629	0.00856357	0.0285985
Fam172a	2140.11	-1.00371	0.315314	-3.18321	0.00145652	0.00629153
Dopey2	997.319	-1.00359	0.384826	-2.60791	0.00910968	0.0301145
Zfp148	2401.95	-1.00317	0.309646	-3.23973	0.00119644	0.00530843
Kat6a	1040.7	-1.00282	0.376702	-2.66211	0.00776524	0.0263157
Lrrc14	965.467	-1.00151	0.406784	-2.46201	0.0138161	0.0422532
Cc2d1b	2271.07	-1.00023	0.311576	-3.21023	0.00132629	0.00581548
Tmem165	3238.99	1.00144	0.295393	3.3902	0.000698421	0.00331602
Hist1h1c	1057.37	1.00188	0.37243	2.6901	0.00714305	0.0245831
Ptdss2	1106.5	1.00321	0.395128	2.53895	0.0111186	0.0353947
Ptpn6	21890.2	1.00331	0.295952	3.3901	0.00069867	0.00331602
1810022K09Rik	1968.55	1.00346	0.358049	2.80257	0.00506975	0.0183462
Sbno2	4541.59	1.00504	0.332727	3.02062	0.00252259	0.0101705
Tceb1	2243.96	1.00562	0.312485	3.21814	0.00129023	0.00568022
Gng5	5648.03	1.00601	0.328831	3.05934	0.00221826	0.00908871
Mtmr6	3870.19	1.00618	0.364148	2.76311	0.00572538	0.0204025
Vav3	1537.41	1.00789	0.337812	2.98357	0.00284905	0.0112783
Slc48a1	2761.95	1.00789	0.324131	3.10952	0.0018739	0.00784806
Dctn3	3667.31	1.00991	0.289524	3.48817	0.000486335	0.00241523
Ndufs8	6415.99	1.01042	0.279245	3.61839	0.000296436	0.00155237
Nagk	1024.13	1.0127	0.400154	2.53079	0.0113807	0.0361237
Jchain	81762.7	1.01279	0.344835	2.93702	0.00331381	0.0128188
Vps37c	1285.33	1.01305	0.382386	2.64928	0.00806634	0.027132
Tubb4b	9000.06	1.01312	0.299354	3.38433	0.000713511	0.00337787
Camk1d	1554.86	1.01394	0.352634	2.87532	0.00403622	0.015182
A430005L14Rik	2803.54	1.01446	0.306209	3.31297	0.000923119	0.00424116
Cln3	1776.64	1.01624	0.342539	2.9668	0.0030092	0.0118171
Tra2b	7209.11	1.01924	0.278561	3.65896	0.000253243	0.00135053
Tmem208	2350.62	1.01947	0.313395	3.253	0.00114193	0.00509425
Dbf4	1046.57	1.01949	0.387008	2.63428	0.00843168	0.0282301
Tmem97	881.534	1.02014	0.392511	2.599	0.00934946	0.0308214
H2-Eb1	14587.4	1.02077	0.377385	2.70484	0.00683373	0.02375
Enoph1	1397.36	1.02125	0.350512	2.9136	0.00357287	0.0136793
Plscr1	1465.13	1.02147	0.356309	2.8668	0.00414647	0.0155014
Tmed5	2638.65	1.0237	0.335353	3.0526	0.00226867	0.00926391
2610001J05Rik	3086.95	1.02379	0.306309	3.34236	0.0008307	0.00386546
Cox5b	5269.84	1.02395	0.276879	3.69819	0.000217139	0.00118112
Timm10b	3385.98	1.02411	0.364375	2.81058	0.00494516	0.0180051
Rab11a	4636.93	1.02412	0.294988	3.47172	0.00051713	0.00254784
Txndc5	8108.82	1.0247	0.315332	3.2496	0.00115567	0.00514854
Clta	5082.71	1.02545	0.279803	3.66491	0.000247429	0.00132167
Cib1	3277.9	1.02666	0.305506	3.36052	0.000777963	0.00365126
Gpd2	1241.65	1.02673	0.363841	2.82192	0.00477364	0.0174681
Lztfl1	704.702	1.02738	0.419966	2.44634	0.0144313	0.0439291
Sh2b3	3509.7	1.02763	0.314462	3.2679	0.00108347	0.00487172
Anapc10	1065.12	1.03021	0.377927	2.72596	0.00641155	0.0224981
Ampd3	1501.61	1.03075	0.41263	2.49801	0.0124893	0.0389986
Coa3	4819.14	1.03084	0.279276	3.6911	0.000223282	0.001211
Ufc1	2100.52	1.03191	0.324425	3.18072	0.00146909	0.00633326
Atg7	2403.39	1.0324	0.364562	2.83188	0.00462751	0.0170227
Mrpl51	2435.26	1.03373	0.327662	3.15488	0.00160564	0.00685189
Minos1	5579.73	1.03412	0.301444	3.43056	0.000602347	0.00291279
Agtrap	1017.68	1.03485	0.396403	2.61059	0.00903858	0.02994
Rmdn1	1288.97	1.03809	0.358601	2.89482	0.00379377	0.0143921
Stx16	855.299	1.0415	0.411735	2.52953	0.0114216	0.0362176
Rab11fip1	2346.88	1.04152	0.432258	2.40949	0.0159748	0.0476618
H2afv	5948.1	1.04231	0.331005	3.14893	0.0016387	0.00697248
Dnajc19	2447.87	1.04506	0.311394	3.35606	0.000790614	0.00370531
Lsm7	1724.92	1.04518	0.366348	2.85296	0.00433139	0.0160748
Zfp692	1015.38	1.0452	0.398097	2.62548	0.0086526	0.0288369
Hexb	5215.18	1.04577	0.32912	3.17749	0.00148557	0.00639586
Zfp871	901.429	1.04961	0.421092	2.4926	0.0126812	0.0394658
Fuca1	5095.74	1.05016	0.279134	3.76222	0.000168409	0.000940717
Arpc5	28666.6	1.05168	0.264921	3.96979	7.19359e-05	0.000434507
Zfp944	817.885	1.05301	0.400845	2.62698	0.00861471	0.0287326
Ndufs6	3832.64	1.05501	0.29199	3.61317	0.000302477	0.00157993
1600012H06Rik	1129.28	1.05536	0.371083	2.84401	0.00445503	0.0165047
Mrpl53	1152.16	1.05961	0.364684	2.90555	0.00366605	0.0139705
Snhg1	833.822	1.05963	0.400462	2.64603	0.00814428	0.027352
St7	600.541	1.06092	0.44296	2.39507	0.0166173	0.0491637
Fam188a	956.965	1.06122	0.393246	2.69862	0.00696266	0.0241211
B9d2	2283.69	1.06158	0.311134	3.41197	0.000644956	0.00309139
Avpi1	654.265	1.06256	0.436015	2.43698	0.0148105	0.0449057
D15Ertd621e	1549.71	1.06469	0.344474	3.09078	0.00199632	0.00830752
Tmem164	2711.51	1.06576	0.302003	3.52898	0.000417166	0.00210207
Romo1	1767.06	1.06614	0.333856	3.1934	0.00140606	0.00609776
9430038I01Rik	729.934	1.06756	0.433438	2.46301	0.0137776	0.0421751
Kdm7a	2223.94	1.06916	0.417837	2.55879	0.0105036	0.0338409
Cnih1	2057.31	1.07022	0.324139	3.30174	0.000960865	0.00438529
Slc35b2	4796.43	1.07032	0.288379	3.71151	0.000206027	0.00112913
Lamtor5	6009.33	1.07129	0.278876	3.84146	0.000122304	0.000703937
Mfsd11	1077.59	1.0731	0.375906	2.85469	0.00430793	0.016003
Rnh1	9179.72	1.07418	0.297028	3.61643	0.000298697	0.00156233
Cyb5r4	3094.2	1.07515	0.306627	3.50639	0.000454233	0.00227134
Slc35f6	1309.77	1.07599	0.382821	2.81067	0.00494378	0.0180051
Tnks	727.047	1.07609	0.418743	2.56982	0.0101751	0.0330597
Ssr4	6275.11	1.07706	0.290726	3.70472	0.000211628	0.00115641
Dtymk	2881.96	1.07752	0.31534	3.41701	0.000633131	0.003047
Ppox	1092.57	1.07914	0.376636	2.86522	0.00416721	0.0155627
Pgap2	1269.09	1.08044	0.378364	2.85554	0.00429635	0.0159675
Rpl36al	5127.22	1.08159	0.280579	3.85485	0.0001158	0.00067093
Rassf3	1950.78	1.08211	0.396797	2.72712	0.00638904	0.0224311
Mrpl50	1358.33	1.0854	0.355855	3.05012	0.00228747	0.00933484
Rab43	2767.31	1.0858	0.327488	3.31554	0.00091466	0.00421117
Rps6kc1	796.59	1.0871	0.416085	2.61268	0.00898359	0.029788
Piezo1	1724.93	1.08725	0.329868	3.29601	0.000980696	0.00446488
Atad2	1612.76	1.08741	0.343091	3.16946	0.0015272	0.00655139
Tfe3	1810.02	1.08744	0.349951	3.1074	0.00188738	0.00789437
Adpgk	3301.8	1.08855	0.404629	2.69025	0.00713993	0.0245789
Pigm	865.402	1.0889	0.396671	2.7451	0.0060492	0.0213585
Fem1c	2296.54	1.08977	0.438003	2.48804	0.012845	0.0398543
Rrm1	4939.38	1.09176	0.292578	3.73152	0.000190331	0.00105416
Tmem104	1408.61	1.09227	0.405726	2.69214	0.0070995	0.0244849
Mfsd10	1749.15	1.09778	0.336464	3.2627	0.00110358	0.0049468
Cox6b1	11541.4	1.09964	0.262172	4.19436	2.73639e-05	0.000181284
Trib1	2455.35	1.10102	0.413732	2.6612	0.00778629	0.0263733
Ankrd16	1036.43	1.10194	0.374223	2.94462	0.00323352	0.012579
Nsmce2	2257.88	1.10212	0.315394	3.49441	0.000475105	0.00236485
Ptov1	980.979	1.10242	0.383429	2.87516	0.00403825	0.0151838
Tomm7	3299.4	1.10474	0.293338	3.76611	0.000165814	0.000927012
D17Wsu92e	1368.71	1.10475	0.410893	2.68866	0.00717392	0.0246597
Txnl1	4199.09	1.10667	0.283851	3.89877	9.66807e-05	0.000570268
Gucd1	2750.24	1.10684	0.424052	2.61017	0.00904985	0.0299546
Nptn	3004.98	1.10707	0.317579	3.48596	0.000490373	0.00243067
Unc119	1615.34	1.10786	0.335133	3.30575	0.000947238	0.00433369
Uqcr11	5511.28	1.10847	0.275336	4.0259	5.67574e-05	0.000350107
Vps35	11824.3	1.10885	0.278282	3.98463	6.75863e-05	0.000410893
Arpc1b	36555	1.10934	0.321549	3.44998	0.000560622	0.0027394
Ifngr2	2744.5	1.11086	0.401582	2.76621	0.00567114	0.0202534
Aprt	4332.34	1.11099	0.38353	2.89676	0.00377036	0.0143179
Cox19	1282.59	1.11134	0.353186	3.1466	0.00165178	0.00701215
Tstd3	814.816	1.11201	0.446541	2.49027	0.0127647	0.0396932
Cdadc1	1671.86	1.11261	0.371488	2.99501	0.00274439	0.0109332
Snrpe	5762.66	1.11282	0.281035	3.95973	7.50343e-05	0.000451345
Mfsd6	1221.77	1.11654	0.431767	2.58599	0.00971004	0.0317936
Casp4	1235.93	1.11705	0.39405	2.83479	0.00458558	0.016903
Tmco1	4621.46	1.11739	0.312375	3.57707	0.000347461	0.0017906
Higd1a	2166.34	1.11741	0.315467	3.54208	0.000396981	0.00200888
Ntpcr	790.9	1.11763	0.461279	2.42289	0.0153974	0.0462665
Med6	1052.74	1.11817	0.372228	3.00399	0.0026646	0.0106511
Pacsin2	3029.69	1.11942	0.297738	3.75975	0.000170083	0.000949661
Mapk6	1679.7	1.12063	0.432992	2.5881	0.0096506	0.0316127
Ndufb4	1659.49	1.12211	0.338151	3.31838	0.000905407	0.00417445
Hspe1	3627.3	1.1228	0.377316	2.97574	0.00292279	0.0115141
Sumf1	2206.01	1.12333	0.329856	3.40551	0.000660398	0.00315348
Arrdc3	1317.76	1.12371	0.448154	2.50741	0.0121619	0.0381864
Serhl	749.703	1.12506	0.465531	2.41673	0.0156608	0.0469286
Carhsp1	2561.65	1.12702	0.382584	2.94582	0.00322104	0.0125379
2700094K13Rik	2272.09	1.12707	0.370342	3.04333	0.00233975	0.00952737
Grina	3530.26	1.1282	0.318281	3.54466	0.000393114	0.0019924
Cox4i1	21394	1.12836	0.256875	4.39265	1.11978e-05	7.98941e-05
Parp8	1291.01	1.12955	0.353249	3.1976	0.00138578	0.0060264
Cd74	117215	1.1298	0.25495	4.43147	9.35937e-06	6.77764e-05
Snx1	7935.7	1.1298	0.290215	3.893	9.90138e-05	0.000582219
Abcc5	1240.02	1.13114	0.375991	3.00842	0.00262611	0.0105229
Stra13	1604.25	1.13129	0.335233	3.37463	0.000739157	0.00347912
Cisd2	3377.76	1.13356	0.293341	3.86432	0.0001114	0.00064831
Twf1	1004.59	1.13364	0.384424	2.94894	0.00318865	0.0124203
Med8	3107.74	1.13454	0.295494	3.83946	0.000123304	0.00070844
Pqlc2	511.275	1.13494	0.473573	2.39655	0.0165501	0.048987
Relt	2814.54	1.13598	0.349447	3.25078	0.00115087	0.00513064
Prim2	736.454	1.13741	0.443507	2.56457	0.0103304	0.0334395
Notch2	3222.72	1.13765	0.305546	3.72333	0.00019661	0.00108571
Arl1	2946.4	1.1381	0.308702	3.68673	0.000227158	0.00122846
Adipor1	10896.1	1.13819	0.317007	3.59041	0.000330155	0.00171115
Rogdi	1896.23	1.13846	0.323201	3.52245	0.000427581	0.00214876
Eif1a	3232.27	1.13906	0.32347	3.52139	0.000429291	0.00215652
Ndufb3	3202.57	1.13979	0.298636	3.81664	0.000135282	0.000768479
Fam49b	13652.4	1.14041	0.279331	4.08266	4.45226e-05	0.00028264
Mapk14	6694.49	1.141	0.306507	3.72258	0.000197197	0.00108833
Atp6ap2	5766.66	1.14106	0.291238	3.91797	8.92964e-05	0.000531278
Ptpmt1	1436.12	1.14251	0.360812	3.16651	0.00154281	0.00661397
Abcg2	835.865	1.14339	0.398167	2.87163	0.00408364	0.0152987
Gpatch3	1152.02	1.14345	0.429195	2.66419	0.00771748	0.02619
Ran	21755.4	1.14507	0.333933	3.42904	0.000605711	0.00292689
Ctsl	2392.25	1.14547	0.361813	3.16592	0.00154596	0.00662461
Stard3	3204.67	1.14565	0.312164	3.67003	0.000242527	0.00130081
Mapk3	1865.82	1.14899	0.386519	2.97266	0.00295231	0.0116152
Ahr	953.67	1.14984	0.388254	2.96157	0.00306075	0.0119961
Bri3bp	1688.59	1.15059	0.416227	2.76432	0.00570417	0.0203547
Mgat4b	617.514	1.15113	0.440296	2.61444	0.00893735	0.0296422
Ugp2	2435.68	1.15122	0.313727	3.6695	0.000243029	0.00130244
Vdac3	4888.72	1.15283	0.281873	4.08989	4.31575e-05	0.000274774
Tfrc	1861.69	1.15329	0.326783	3.52923	0.000416772	0.0021009
Uqcrb	5230.76	1.15339	0.283256	4.0719	4.66304e-05	0.000293905
Rps6kb2	1185.6	1.15418	0.362886	3.18055	0.00146995	0.00633487
1110059G10Rik	825.777	1.15536	0.407789	2.83324	0.00460789	0.0169709
Isca2	2496.53	1.15564	0.324197	3.56462	0.000364381	0.00186615
Tra2a	1104.01	1.15592	0.372464	3.10344	0.00191284	0.00799013
Gadd45g	898.278	1.15636	0.404638	2.85776	0.00426638	0.015885
Fancg	866.296	1.15694	0.436536	2.65027	0.00804281	0.0270808
Abcd1	3418.26	1.15797	0.295728	3.91565	9.01609e-05	0.000534949
Slc25a10	865.023	1.1599	0.416491	2.78493	0.0053539	0.0192573
Rab1	4848.86	1.16386	0.32348	3.59793	0.000320762	0.00166641
Cdt1	1744.91	1.16425	0.330751	3.52002	0.000431511	0.00216517
Rasgef1b	1479.17	1.16428	0.487667	2.38746	0.0169654	0.0499674
Acp2	1248.81	1.16493	0.392665	2.96672	0.0030099	0.0118171
Tmem68	1100.21	1.16652	0.367991	3.16996	0.00152458	0.00654228
Sdhd	9993.69	1.1679	0.266845	4.37668	1.20502e-05	8.54627e-05
Ebi3	704.173	1.16803	0.438241	2.66528	0.00769241	0.026123
Cd36	1529.19	1.16818	0.406705	2.8723	0.00407498	0.0152882
Znhit3	1559.1	1.16869	0.396956	2.94413	0.00323861	0.0125913
Ssr2	4770.08	1.16893	0.279576	4.18108	2.90124e-05	0.000191139
Mrpl52	2044.06	1.17025	0.337943	3.46286	0.000534465	0.00262434
Cox6c	7294.33	1.17072	0.288817	4.0535	5.04577e-05	0.000314812
Mydgf	2973.12	1.17176	0.2984	3.92681	8.60808e-05	0.000514243
Stx11	2764.37	1.17263	0.322422	3.63695	0.000275885	0.0014529
Abcc4	1370.96	1.17294	0.357917	3.27712	0.00104871	0.0047333
Pon3	873.134	1.17308	0.486388	2.41181	0.0158736	0.0474247
Ankrd49	952.575	1.17362	0.400107	2.93327	0.0033541	0.0129479
Gtf2e2	1758.74	1.17436	0.328332	3.57673	0.000347919	0.00179183
Blvra	2895.4	1.17622	0.302911	3.88304	0.000103157	0.000603837
Snrpg	5204.66	1.17689	0.287376	4.09531	4.21598e-05	0.000268684
Hn1l	2079.75	1.17725	0.394608	2.98334	0.00285119	0.0112831
Dpy30	4457.2	1.17913	0.321574	3.66675	0.000245654	0.00131327
Tpi1	5321.93	1.1793	0.280015	4.21156	2.5361e-05	0.000168785
Ube2s	983.492	1.1806	0.382489	3.08663	0.00202437	0.00841351
Tfdp1	3214.88	1.18075	0.294356	4.01131	6.0384e-05	0.000371076
Bnip2	4220.32	1.18084	0.309132	3.81985	0.000133534	0.000759542
Atp13a2	4399.93	1.18085	0.282224	4.18408	2.86329e-05	0.000188925
St8sia4	2551.37	1.18098	0.305409	3.86687	0.000110239	0.000641844
Bet1	1238.82	1.18119	0.356445	3.31381	0.000920329	0.0042321
Acaa1a	2946.98	1.18138	0.362677	3.25739	0.00112443	0.00502993
2010012O05Rik	514.365	1.18235	0.467707	2.52798	0.0114721	0.0363433
Nln	441.848	1.18286	0.494444	2.39231	0.0167428	0.0494789
Mzt1	2561.43	1.183	0.353679	3.34484	0.000823303	0.00384061
Bcl2a1d	1135.75	1.18323	0.375114	3.15431	0.00160876	0.00686267
Mrpl14	2514.73	1.18328	0.306889	3.85572	0.000115388	0.000668931
Fam214b	758.937	1.18416	0.45585	2.5977	0.00938516	0.0309157
H2afj	4273.27	1.18425	0.309618	3.82488	0.000130835	0.00074646
Stx17	720.937	1.18431	0.431324	2.74575	0.00603721	0.0213277
Cript	4433.63	1.18472	0.283433	4.1799	2.91632e-05	0.000192036
Pdxk	1487.77	1.18492	0.388087	3.05322	0.00226397	0.0092534
Dut	2606.78	1.18678	0.376288	3.1539	0.00161103	0.00686816
Anxa5	10666.2	1.18843	0.303343	3.91779	8.93658e-05	0.000531294
Aldh16a1	1932.51	1.19053	0.326216	3.6495	0.00026275	0.00139496
Cd44	5100.43	1.19106	0.320574	3.7154	0.000202879	0.00111515
Acox3	2359	1.19245	0.34727	3.43379	0.000595206	0.00288039
Gmpr2	2588.85	1.19269	0.306375	3.8929	9.90546e-05	0.000582219
Ctnna1	1442.83	1.19368	0.379383	3.14638	0.00165307	0.00701535
Lgals1	10894.1	1.19436	0.278086	4.29492	1.74757e-05	0.00012016
Ddhd1	1106.83	1.19513	0.40379	2.95977	0.0030787	0.0120592
Rab24	4296.46	1.19731	0.297284	4.0275	5.63722e-05	0.000348059
Psmd8	10039.8	1.19777	0.29873	4.00954	6.08367e-05	0.000373507
Rxra	634.333	1.19792	0.457134	2.6205	0.00878002	0.0291722
Vps29	5071.5	1.19881	0.280562	4.27288	1.9296e-05	0.000131227
Nup37	1264.15	1.20337	0.411583	2.92377	0.00345822	0.0132909
Uqcrfs1	6537.04	1.20367	0.302158	3.98359	6.78805e-05	0.000412299
Tagap1	1085.05	1.20439	0.392718	3.06681	0.00216357	0.00890707
Pycard	4690.15	1.20546	0.303153	3.97641	6.99631e-05	0.000423963
Sub1	13366.7	1.20739	0.259525	4.65229	3.28269e-06	2.57551e-05
Setd8	2205.48	1.20743	0.360675	3.3477	0.000814856	0.00380528
Sdad1	1540	1.20781	0.473993	2.54817	0.0108289	0.0346499
Ufm1	1894.39	1.20809	0.337577	3.57872	0.000345279	0.00178033
Ndufs4	5088.79	1.20893	0.277985	4.34891	1.36816e-05	9.59401e-05
Zfp120	865.65	1.21046	0.413464	2.92761	0.00341575	0.013147
Mtm1	617.512	1.21203	0.453505	2.67258	0.00752696	0.0256545
Mpp6	1803.81	1.21359	0.326819	3.71333	0.00020455	0.00112245
Lrpap1	4688.46	1.21378	0.311796	3.89287	9.90632e-05	0.000582219
Dynll1	8552.4	1.21608	0.284649	4.27221	1.93549e-05	0.000131559
Gabarapl1	1223.38	1.21693	0.366699	3.31861	0.000904678	0.00417257
Smpdl3a	14436.8	1.21723	0.349036	3.48741	0.000487731	0.00242124
Fkbp2	1571.94	1.21853	0.340305	3.58071	0.000342662	0.00176893
Gadd45b	1705.02	1.22111	0.458876	2.66108	0.00778898	0.0263756
Sntb2	607.943	1.22113	0.473843	2.57708	0.00996395	0.0324778
Dynlt3	2323.96	1.22215	0.367188	3.3284	0.000873464	0.00404286
Bloc1s2	2232.19	1.22247	0.323647	3.77717	0.000158621	0.000888698
Dsn1	730.405	1.22254	0.42074	2.90569	0.0036645	0.0139705
Pyhin1	4951.11	1.22525	0.278421	4.40073	1.07887e-05	7.72286e-05
Lsm3	2880.6	1.22546	0.336673	3.63991	0.000272734	0.0014392
Txndc17	4105.32	1.22565	0.28701	4.27041	1.95115e-05	0.000132554
Cdc42ep3	3463.78	1.22654	0.330144	3.71516	0.000203076	0.00111577
Bud31	3716.55	1.22664	0.28869	4.24898	2.14743e-05	0.000144984
Stard3nl	2227.17	1.22735	0.336485	3.64757	0.000264732	0.00140321
Nudt4	2461.55	1.22988	0.330651	3.71957	0.000199563	0.0010997
Grpel1	5700.6	1.23062	0.289173	4.25563	2.08459e-05	0.000141106
Mcm3	3810.28	1.23067	0.314128	3.91774	8.93823e-05	0.000531294
Ctns	871.986	1.23177	0.46105	2.67165	0.00754782	0.0257122
AA465934	1104.99	1.23339	0.427133	2.88761	0.00388184	0.0146986
Cnpy3	3054.05	1.23428	0.296926	4.15686	3.2265e-05	0.000210447
2021-09-02	4017.63	1.23473	0.29596	4.17194	3.02012e-05	0.000198186
Cdca7	2046.74	1.23478	0.481134	2.56638	0.0102765	0.0333227
Magt1	2623.63	1.23738	0.305635	4.04854	5.15381e-05	0.000320483
Synj1	1324.86	1.23743	0.358894	3.44789	0.000564993	0.00275663
Ddi2	870.817	1.23762	0.411095	3.01055	0.00260772	0.0104668
Tspan31	3658.41	1.23828	0.292171	4.2382	2.25319e-05	0.000151577
Smim7	3077.3	1.23895	0.334163	3.70764	0.000209202	0.00114414
Nfkb1	3841.81	1.24055	0.288907	4.29393	1.75539e-05	0.000120634
Psma3	14571	1.24142	0.274276	4.52615	6.00666e-06	4.50707e-05
Fh1	5451.45	1.24305	0.289707	4.29073	1.78083e-05	0.000122062
Gss	856.912	1.2447	0.486321	2.55941	0.0104849	0.0337889
P2rx4	2220.08	1.24529	0.342573	3.6351	0.00027787	0.00146276
3110043O21Rik	710.803	1.24559	0.427238	2.91545	0.00355181	0.0136106
Scarb2	2636.57	1.24687	0.354914	3.51315	0.000442825	0.00221854
Zfp263	4287	1.24878	0.377997	3.30366	0.000954309	0.00435841
Pfdn4	495.808	1.25491	0.476449	2.63388	0.00844164	0.0282562
1500012F01Rik	859.258	1.25613	0.401121	3.13154	0.0017389	0.00732964
Fcho2	1318.72	1.25701	0.357221	3.51886	0.000433413	0.00217305
Mrpl48	1293.79	1.25748	0.363851	3.45602	0.000548207	0.00268777
Vwa5a	2515.25	1.25787	0.316783	3.97075	7.16468e-05	0.000432961
Hint1	6806.9	1.2583	0.274278	4.58768	4.48207e-06	3.45228e-05
Nadk	10341.9	1.25855	0.358865	3.50704	0.000453122	0.00226665
Map2k3	5008.6	1.25932	0.320855	3.92487	8.67763e-05	0.000517451
Necap1	1354.14	1.2594	0.423085	2.9767	0.0029137	0.0114922
Ccdc86	1738.35	1.25946	0.432603	2.91136	0.00359861	0.0137496
Lman2l	740.883	1.26061	0.423523	2.97649	0.00291568	0.0114965
Apaf1	972.481	1.26318	0.381454	3.31149	0.000928012	0.00425765
Tom1	1007.03	1.2653	0.49559	2.55311	0.0106765	0.0342292
Slc46a3	2223.64	1.26621	0.318322	3.97775	6.95697e-05	0.00042197
Smcr8	735.693	1.26663	0.44095	2.87251	0.0040722	0.0152821
Ssr3	5528.85	1.26675	0.295354	4.28892	1.79542e-05	0.000122933
Chchd1	2453.49	1.26681	0.319202	3.96868	7.22729e-05	0.00043614
Agpat5	1620.63	1.26686	0.338098	3.74703	0.000178942	0.00099445
Etfb	5371.72	1.26728	0.319763	3.9632	7.39528e-05	0.00044566
Atp6v1b2	6970.61	1.2693	0.348988	3.63708	0.000275746	0.00145275
Syngr2	6443.15	1.26938	0.284787	4.45731	8.29939e-06	6.0754e-05
Med21	3352.57	1.26944	0.295848	4.29085	1.77992e-05	0.000122062
Rhoq	430.34	1.26975	0.512869	2.47578	0.0132947	0.0409654
Ufsp2	1454.78	1.27079	0.342476	3.71061	0.000206764	0.0011327
Klhl5	1099.59	1.27194	0.405828	3.13418	0.00172335	0.00727347
Comt	3444.63	1.27198	0.29531	4.30727	1.65284e-05	0.000114188
Vhl	1777.13	1.27271	0.368044	3.45803	0.000544136	0.00266882
Vrk2	1469.02	1.27272	0.360242	3.53297	0.000410923	0.00207381
Uxt	921.775	1.2728	0.393268	3.23645	0.00121025	0.00536608
Atp6v0d1	3150.9	1.27375	0.368592	3.45572	0.000548819	0.00268977
Erlin2	1095.69	1.27464	0.370987	3.43581	0.000590786	0.00286218
Tgif1	2645.99	1.27532	0.4914	2.59528	0.00945142	0.0310791
Wdr45b	3244.69	1.27621	0.404956	3.15147	0.00162453	0.00691894
Snap23	3929.54	1.27684	0.290188	4.40006	1.08223e-05	7.7373e-05
Srsf7	11477.1	1.27783	0.289554	4.4131	1.019e-05	7.33043e-05
Tuba1c	3922.41	1.27791	0.286204	4.46504	8.00547e-06	5.87532e-05
Socs6	1152.16	1.27985	0.376928	3.39548	0.000685084	0.00325982
Pradc1	882.461	1.28201	0.392553	3.26583	0.00109143	0.00490146
Coq2	2587.69	1.2823	0.318188	4.03002	5.57724e-05	0.000344845
Dph3	2504.52	1.2826	0.308325	4.15989	3.18403e-05	0.0002083
Lpin2	1421.56	1.28413	0.38429	3.34156	0.000833101	0.00387525
Lamtor3	1601.07	1.28445	0.336317	3.81916	0.000133906	0.000761324
Chaf1b	1237.06	1.28475	0.400004	3.21184	0.00131886	0.00579336
Lrrfip2	1137.89	1.28726	0.373727	3.44438	0.000572376	0.00278571
Anapc15	998.224	1.28735	0.414952	3.10241	0.00191949	0.00800818
Lmnb1	2121.31	1.28995	0.32469	3.97286	7.10138e-05	0.000429732
Kmo	997.496	1.29311	0.392403	3.29536	0.000982944	0.004472
Gaa	2787.14	1.29513	0.302166	4.28616	1.8179e-05	0.000124147
Csnk1e	1349.58	1.29541	0.378677	3.42089	0.000624175	0.00300944
Med7	1406.85	1.29691	0.345497	3.75375	0.000174206	0.000970197
Gm2a	16378.1	1.29721	0.299805	4.32686	1.51251e-05	0.000105271
Hat1	2463.98	1.29783	0.349923	3.7089	0.00020816	0.00113939
Ap2a2	4550.41	1.29817	0.365354	3.55317	0.000380615	0.00193656
Ndufc1	1717.55	1.29901	0.336259	3.86312	0.000111948	0.000651212
Thoc7	2889	1.30025	0.369323	3.52064	0.000430511	0.00216098
Slc15a4	2241.8	1.30068	0.384789	3.38024	0.000724234	0.00342244
Aldh1b1	787.2	1.30096	0.406016	3.20421	0.00135436	0.00592067
Uqcr10	4304.12	1.30222	0.306673	4.24628	2.17349e-05	0.000146669
Tmem167	5418.65	1.30308	0.276109	4.71946	2.36467e-06	1.9077e-05
Flot2	4138.75	1.30339	0.362003	3.6005	0.000317604	0.00165132
Tomm20	3694.81	1.30398	0.294567	4.42676	9.56607e-06	6.90818e-05
Clic4	2871.95	1.30451	0.300863	4.3359	1.45167e-05	0.000101411
6530402F18Rik	366.37	1.30452	0.543724	2.39923	0.0164298	0.0487
Haus2	1978.8	1.30511	0.40693	3.2072	0.00134032	0.00586714
Cyp39a1	458.087	1.30578	0.497061	2.627	0.00861422	0.0287326
Snx8	559.967	1.30584	0.454579	2.87265	0.00407048	0.0152812
Mknk1	2325.55	1.30643	0.378883	3.44811	0.000564518	0.00275535
Kctd20	4813.85	1.30712	0.306344	4.26684	1.98258e-05	0.00013455
Elof1	2658.06	1.30726	0.303197	4.31158	1.62092e-05	0.000112279
1700066M21Rik	554.851	1.30794	0.460678	2.83917	0.00452316	0.0167106
Pomp	6897.7	1.30937	0.269906	4.8512	1.22717e-06	1.02955e-05
Xbp1	11000	1.31021	0.263554	4.97132	6.6499e-07	5.80634e-06
Zdhhc9	1341.72	1.31382	0.360398	3.64546	0.000266917	0.00141422
Hgsnat	1996	1.31659	0.423614	3.10799	0.00188367	0.00788139
Mrpl28	4929.86	1.31723	0.303106	4.34578	1.38783e-05	9.72672e-05
Katnbl1	1024.99	1.31792	0.400972	3.2868	0.00101332	0.00459101
Smim4	1074.48	1.31965	0.38659	3.41357	0.000641172	0.0030789
Prdx1	27407.8	1.31966	0.25311	5.21377	1.85039e-07	1.76801e-06
Tmem242	756.833	1.32427	0.411133	3.22103	0.00127729	0.00562894
Suv420h2	1702.5	1.32553	0.331384	3.99997	6.33506e-05	0.00038803
Ier2	15268.6	1.32733	0.388544	3.41615	0.000635124	0.0030521
Pmf1	1311.69	1.3279	0.381681	3.47908	0.000503135	0.00248732
1110007C09Rik	1856.7	1.32905	0.413574	3.21356	0.001311	0.00576389
Whsc1	866.148	1.33022	0.492475	2.70109	0.0069112	0.0239937
Cgrrf1	777.931	1.33199	0.414568	3.21295	0.0013138	0.00577428
Tmem2	645.028	1.33248	0.447522	2.97745	0.00290653	0.0114735
Tcf4	1168.84	1.33249	0.423254	3.1482	0.00164278	0.0069853
1110001J03Rik	885.076	1.3325	0.405367	3.28715	0.00101206	0.0045869
Cmpk1	5504.63	1.33317	0.276999	4.81291	1.48751e-06	1.23292e-05
Vps18	2128.01	1.33418	0.377456	3.53468	0.000408276	0.00206205
Psmg4	1615.62	1.33631	0.341273	3.91567	9.01549e-05	0.000534949
Igsf8	2425.45	1.34066	0.31024	4.32136	1.55069e-05	0.0001077
Hps3	2445.98	1.34071	0.307817	4.35554	1.32738e-05	9.33806e-05
Tomm5	3127.53	1.34361	0.330596	4.0642	4.81971e-05	0.000302441
Smdt1	4003.1	1.34471	0.296668	4.53271	5.8232e-06	4.37694e-05
Ube2a	3117.54	1.34579	0.307411	4.37782	1.19871e-05	8.51539e-05
Gm12338	382.752	1.3467	0.534211	2.52092	0.011705	0.0369645
Atp5f1	16090.7	1.34737	0.276297	4.87652	1.07974e-06	9.13485e-06
Rnf141	423.296	1.34812	0.527974	2.55338	0.0106684	0.0342198
Hmgcl	4255.6	1.34986	0.322154	4.19011	2.78818e-05	0.000184341
S100a11	6531	1.353	0.321686	4.20597	2.59968e-05	0.000172577
Rpain	1773.24	1.35344	0.34033	3.97686	6.98307e-05	0.000423357
B230219D22Rik	1265.51	1.3548	0.356199	3.80349	0.000142673	0.000807307
Amdhd2	1309.43	1.35639	0.352034	3.85302	0.000116671	0.000675677
Carkd	1850.21	1.35681	0.335958	4.03863	5.37633e-05	0.00033321
Plscr3	1083.03	1.35865	0.388798	3.49449	0.000474966	0.00236485
[truncated: 1,867 more rows]

## Sheet: DAVID-KEGG
Category	Term	Count	%	PValue	Genes	List Total	Pop Hits	Pop Total	Fold Enrichment	Bonferroni	Benjamini	FDR
KEGG_PATHWAY	mmu01100:Metabolic pathways	284	7.4619	0.00366357	PI4K2B, AHCYL2, UXS1, XYLT2, XYLT1, ENO2, C1GALT1C1, PNP, ANPEP, PPAT, NAMPT, LIPG, SEPHS2, EARS2, GAMT, ATP6V1G1, ST6GAL1, ACSL1, TALDO1, ACSL3, CYP27A1, INPP4B, MTAP, HMBS, ACOT2, ATP6V0D1, GNE, PTGES, LIPT2, CDS1, MAOB, UGT8A, MAOA, ATP5K, PLA2G3, PLA2G7, UGT1A7C, MTMR6, ATP5L, INPP5B, PTDSS2, PPCS, ATP5E, AFMID, PLCG2, INPP5J, ST3GAL4, ST3GAL5, B4GALNT1, PLCG1, RIMKLA, ARSB, ATP6V0A1, FDFT1, …	1501	1269	7691	1.14672	0.652519	0.0236736	0.0181662
KEGG_PATHWAY	mmu05200:Pathways in cancer	112	2.94272	1.42306e-05	SPI1, CSF3R, ITGA2B, CBLB, IGF1R, EDNRB, RASSF5, AKT1, PRKACB, WNT5B, HGF, F2R, PRKCA, PGF, MSH2, CCNE2, CCNE1, CSF1R, CTBP2, TCF7, PIK3R1, HIF1A, CSF2RA, RASGRP1, RASGRP4, FOXO1, WNT6, GNG10, PLCG2, PLCG1, RALGDS, WNT3, FZD1, STAT5A, STAT5B, SMAD3, FZD5, PTCH1, FZD7, FN1, GNG12, GNG11, NFKB1, FGF16, IL6, BMP2, FASL, LPAR6, TRP53, BCL2, GNB4, CYCS, GNB5, FGF13, RET, ITGB1, CDKN1A, FLT3, PIK3CB, L…	1501	395	7691	1.45286	0.00409007	0.000273228	0.000209665
KEGG_PATHWAY	mmu04060:Cytokine-cytokine receptor interaction	86	2.25959	5.07057e-09	IL21, CXCL9, CD40, CSF3R, CSF1, IL23R, MPL, TNFRSF13C, TNF, CX3CL1, CXCL16, TNFSF10, IL12B, TNFSF11, CCR8, CCR7, CCR6, TNFRSF4, CCR4, IL13RA1, CCR2, ACVR1, IFNAR2, IL15, TNFRSF18, IL1R2, IFNGR2, IL18, LIFR, TNFRSF1A, TGFBR2, CSF2RB2, IL1A, IL1B, LTA, XCL1, TNFRSF25, LTB, IL9R, TNFRSF21, CX3CR1, CSF1R, IL20RA, IL4RA, CXCR5, CXCR4, CSF2RB, TNFRSF11A, IL2RG, CSF2RA, CCL9, CCL6, CCL5, CXCR3, CCL4, CX…	1501	242	7691	1.8209	1.46032e-06	2.92065e-07	2.24119e-07
KEGG_PATHWAY	mmu05166:HTLV-I infection	83	2.18077	2.26849e-05	NRP1, H2-T23, CDKN1A, CD40, SPI1, CRTC3, CRTC1, H2-K1, BUB1B, CD3G, PIK3CB, TNFRSF13C, CD3E, TNF, ETS1, CD3D, POLB, CDC20, ZFP36, CCND2, PPP3CC, PTTG1, CHEK2, MYB, AKT1, TSPO, POLE, PRKACB, JAK3, JAK1, H2-T10, WNT5B, IL15, IL1R2, RRAS2, FOS, TNFRSF1A, TGFBR2, H2-EA-PS, KAT2B, LCK, VDAC3, LTA, ATF3, ATF4, H2-DMA, RASL2-9, ADCY3, H2-Q2, PIK3R1, IL2RG, H2-Q1, ANAPC10, WNT6, TERT, H2-DMB1, E2F1, E2F2…	1501	276	7691	1.54089	0.00651202	0.000344564	0.000264405
KEGG_PATHWAY	mmu04010:MAPK signaling pathway	73	1.91802	0.000235578	ZAK, DUSP16, TNF, DUSP10, PPP3CC, RPS6KA5, STMN1, RAC2, AKT1, MAP3K8, MAP3K6, PRKACB, MAP3K4, MAP2K3, MAP4K2, PLA2G4F, MEF2C, DUSP3, DUSP1, PLA2G4A, CACNA2D2, RRAS2, PRKCA, FOS, CACNA2D4, DUSP8, DUSP6, MAPK8IP1, TNFRSF1A, TGFBR2, DUSP7, CDC25B, CACNB1, IL1A, PPM1B, IL1B, MAPKAPK2, RASA2, SOS2, ATF4, CACNA1D, NLK, CACNA1F, RASGRP1, RASGRP4, STK3, PAK1, MKNK1, MKNK2, FLNB, CD14, PAK2, MAPK3, GADD45…	1501	251	7691	1.49022	0.0656034	0.00251283	0.00192825
KEGG_PATHWAY	mmu04144:Endocytosis	67	1.76038	0.011834	ARF3, SH3GL3, H2-T23, VPS29, TFRC, ZFYVE9, SH3KBP1, ARPC1B, H2-K1, CLTA, CBLB, AP2A2, IGF1R, PSD2, KIF5C, PSD4, VPS35, SH3GLB2, H2-T10, VPS37C, ARAP2, ARAP3, IZUMO1R, TGFBR2, ACAP3, ACAP1, RAB31, BIN1, CHMP4C, SRC, WAS, AGAP2, PARD6G, AGAP1, CXCR4, H2-Q2, AGAP3, IL2RG, PLD1, H2-Q1, PRKCZ, CYTH3, PARD6B, SNX1, RAB11FIP1, CXCR2, RAB11FIP2, RAB11FIP3, CYTH1, RAB11FIP5, RAB4A, SMAD3, IQSEC2, SMURF1, …	1501	261	7691	1.31534	0.967565	0.0568032	0.0435886
KEGG_PATHWAY	mmu05152:Tuberculosis	66	1.7341	3.81934e-08	CIITA, ITGAM, TCIRG1, TNF, CTSS, PPP3CC, LAMP1, LAMP2, ITGAX, AKT1, IL12B, LBP, CAMP, JAK1, ATP6V0B, FCER1G, APAF1, SYK, SPHK1, IFNGR2, IL18, TIRAP, TNFRSF1A, FCGR1, H2-EA-PS, IL1A, FCGR3, FCGR4, IL1B, RFX5, CLEC4E, ATP6V0D1, TLR4, TLR2, CEBPB, SRC, H2-DMA, NOD2, C3, CLEC7A, H2-DMB1, CD14, BID, MAPK3, ATP6V0A1, CD74, CD209E, H2-EB1, STAT1, BAD, IL10RA, CARD9, RFXANK, MAPK14, CD209A, H2-AA, MAPK12…	1501	176	7691	1.92147	1.09996e-05	1.57138e-06	1.20582e-06
KEGG_PATHWAY	mmu04145:Phagosome	64	1.68156	6.87639e-08	ITGB1, SCARB1, H2-T23, ITGAM, TFRC, ITGB5, NCF1, NCF2, NCF4, H2-K1, TCIRG1, MPO, CTSS, TUBA1C, TUBB6, LAMP1, CTSL, SEC61G, LAMP2, TUBB1, OLR1, SEC61B, CD36, ATP6V0B, ATP6V1G1, H2-T10, STX7, TAP2, TAP1, CYBA, FCGR1, H2-EA-PS, FCGR3, FCGR4, ATP6V1B2, ITGA5, ATP6V0D1, RAB7B, TLR4, TLR2, VAMP3, ATP6V1A, H2-DMA, H2-Q2, H2-Q1, THBS1, C3, CLEC7A, H2-DMB1, CD14, ATP6V0E2, RILP, ATP6V0A1, CD209E, MSR1, C1…	1501	171	7691	1.91772	1.98038e-05	2.4755e-06	1.8996e-06
KEGG_PATHWAY	mmu05202:Transcriptional misregulation in cancer	62	1.62901	9.6134e-08	CD86, CDKN1A, CD40, SPI1, ITGAM, FLT1, LDB1, FLT3, MPO, IGF1R, LYL1, HHEX, CCND2, NFKBIZ, ITGB7, BCL2A1D, WHSC1, BCL2A1A, MEF2C, IL1R2, LMO2, TFE3, TRAF1, MMP9, TGFBR2, ETV6, FCGR1, MAF, PPARG, NUPR1, MET, CSF1R, CEBPA, CEBPB, KMT2A, HPGD, CEBPE, HDAC1, MLLT3, FOXO1, RXRA, HIST1H3G, CD14, HIST1H3B, PROM1, ELANE, HIST1H3D, ARNT2, CDKN2C, H3F3A, GZMB, KLF3, FLI1, NFKB1, BAIAP3, IL6, TRP53, IL2RB, R…	1501	165	7691	1.92535	2.76862e-05	3.01191e-06	2.31122e-06
KEGG_PATHWAY	mmu05205:Proteoglycans in cancer	62	1.62901	0.000176296	ITGB1, CDKN1A, ITGB5, CBLB, PIK3CB, TNF, IGF1R, CTSL, AKT1, IL12B, PRKACB, WNT5B, HGF, GAB1, PLAUR, RRAS2, PRKCA, ANK1, MMP9, ARHGEF1, ITGA5, EZR, TLR4, MET, SOS2, CD44, TLR2, CD63, SDC4, SRC, ITPR2, ITPR3, PIK3R1, HIF1A, THBS1, WNT6, PAK1, ERBB3, GPC1, PLCG2, DROSHA, FLNB, PLCG1, WNT3, MAPK3, FZD1, FZD5, CAV2, PTCH1, FZD7, FN1, MAPK14, MAPK12, MAPK13, VEGFA, MAPK11, FASL, TRP53, RPS6KB2, PDCD4, …	1501	203	7691	1.56494	0.0495102	0.00220754	0.00169398
KEGG_PATHWAY	mmu04380:Osteoclast differentiation	60	1.57646	2.48246e-12	SIRPB1B, SIRPB1A, SPI1, NCF1, CSF1, NCF2, NCF4, TREM2, PIK3CB, TNF, LOC100038947, PPP3CC, AKT1, ACP5, TNFSF11, SIRPA, GM9733, JAK1, IFNAR2, SYK, IFNGR2, CYBB, CYBA, GAB2, FOS, TNFRSF1A, TGFBR2, FCGR1, IL1A, FCGR3, TYROBP, LCK, FCGR4, IL1B, BTK, PPARG, LILRA6, CSF1R, PIRA6, PIK3R1, TNFRSF11A, PIRB, LILRA5, SOCS1, PLCG2, FYN, MAPK3, STAT1, NFATC2, MAPK14, MAPK12, NFKB1, MAPK13, FOSL2, FOSL1, CYLD, …	1501	126	7691	2.43996	7.14948e-10	3.57474e-10	2.74312e-10
KEGG_PATHWAY	mmu05164:Influenza A	58	1.52391	1.10878e-05	CIITA, 1810009J06RIK, PIK3CB, NXT2, TNF, PYCARD, TNFSF10, CASP1, AKT1, IL12B, KPNA2, IKBKE, 2210010C04RIK, JAK1, AGFG1, MAP2K3, IFNAR2, RSAD2, DDX58, IFNGR2, IL18, PRKCA, TNFRSF1A, H2-EA-PS, IL1A, OAS2, IL1B, OAS3, IRF7, TLR7, TLR4, NLRX1, H2-DMA, OAS1A, FURIN, PIK3R1, OAS1G, H2-DMB1, CCL5, CCL2, NLRP3, TRY4, MAPK3, H2-EB1, STAT1, MX2, HSPA2, MAPK14, H2-AA, MAPK12, NFKB1, MAPK13, MAPK11, IL6, FAS…	1501	171	7691	1.73794	0.00318822	0.000228093	0.00017503
KEGG_PATHWAY	mmu04062:Chemokine signaling pathway	58	1.52391	0.000705913	ITK, CXCL9, NCF1, PIK3CB, CX3CL1, CXCL16, GNGT2, RAC2, AKT1, CCR8, CCR7, CCR6, PRKACB, JAK3, CCR4, CCR2, VAV3, PRKCD, FGR, HCK, XCL1, PLCB1, SOS2, CX3CR1, SRC, WAS, CXCR5, ADCY3, CXCR4, PIK3R1, PRKCZ, PAK1, CCL9, GNG10, GNG5, CCL6, CCL5, CXCR3, GNG7, CCL4, CXCR2, CCL3, CCL2, CCL1, MAPK3, LYN, CCL25, CCR1, STAT5B, XCR1, STAT1, PPBP, GNG12, GNG11, NFKB1, GNB4, GNB5, PF4	1501	196	7691	1.51626	0.184028	0.00635321	0.00487521
KEGG_PATHWAY	mmu04014:Ras signaling pathway	58	1.52391	0.0249072	FLT1, CSF1, PIK3CB, ETS1, IGF1R, HTR7, GNGT2, RASSF5, RAC2, AKT1, PRKACB, PLA2G4F, HGF, GAB1, PLA2G4A, RRAS2, PRKCA, GAB2, PGF, PLA2G16, ZAP70, RASA4, RASA2, MET, SOS2, CSF1R, RALB, PLA2G3, RASAL1, PIK3R1, RASAL2, RASAL3, PLD1, RASGRP1, RASGRP4, PAK1, GNG10, GNG5, GNG7, PLCG2, PLCG1, RALGDS, PAK2, MAPK3, BAD, GNG12, GNG11, NFKB1, VEGFA, FGF16, FASL, NF1, GNB4, REL, GNB5, RGL1, FGF13, LAT	1501	229	7691	1.29776	0.9993	0.103961	0.0797754
KEGG_PATHWAY	mmu05203:Viral carcinogenesis	58	1.52391	0.029276	H2-T23, CDKN1A, H2-K1, CHD4, PIK3CB, POLB, CDC20, CCND2, CCR8, HIST3H2BA, PRKACB, JAK3, CCR4, JAK1, H2-T10, SYK, ACTN2, ACTN1, TRAF1, CCNA2, RBL2, KAT2B, CCNE2, CCNE1, MAPKAPK2, TRAF5, RASA2, VDAC3, IRF7, HIST1H2BG, ATP6V0D1, HIST1H2BB, ATF4, HIST1H2BC, GTF2A2, HIST1H2BP, SRC, HDAC1, HIST1H2BK, H2-Q2, PIK3R1, H2-Q1, GTF2E1, GTF2E2, HDAC7, C3, PMAIP1, MAPK3, LYN, STAT5A, STAT5B, GSN, BAD, NFKB1, T…	1501	231	7691	1.28652	0.999808	0.117345	0.0900458
KEGG_PATHWAY	mmu05168:Herpes simplex infection	57	1.49764	0.00519363	H2-T23, H2-K1, TNF, IL12B, IKBKE, GTF2I, JAK1, IFNAR2, H2-T10, IL15, DDX58, IFNGR2, TAP2, MED8, TAP1, TRAF1, FOS, IFIT1BL1, GLTSCR2, TNFRSF1A, H2-EA-PS, OAS2, IL1B, OAS3, TRAF5, LTA, IRF7, SRSF7, TLR2, H2-DMA, OAS1A, H2-Q2, CFP, H2-Q1, OAS1G, ARNTL, C3, POLR2A, H2-DMB1, CCL5, CCL2, TAF9B, CD74, H2-EB1, STAT1, PILRA, H2-AA, NFKB1, SRPK1, PER1, IL6, FASL, TRP53, CDK1, CYCS, MYD88, H2-AB1	1501	208	7691	1.40415	0.776795	0.0318248	0.0244211
KEGG_PATHWAY	mmu04142:Lysosome	56	1.47136	8.74998e-11	SCARB2, HEXB, CTSZ, HEXA, CLTA, CTSW, TCIRG1, LITAF, CTSS, LAMP1, GM2A, GNPTAB, AP1G2, CTSL, LAMP2, AP1S2, ACP5, CTSH, ACP2, CTSG, AP3S1, GUSB, CTSE, CTSC, CTSB, HGSNAT, ATP6V0B, GAA, SLC11A1, SUMF1, PLA2G15, ATP6V0D1, CD63, ASAH1, ABCB9, CLN5, AP3M2, CLN3, PSAP, ARSG, ARSB, ATP6V0A1, CTSA, ABCA2, NAPSA, DNASE2A, SORT1, NAGA, CTNS, IGF2R, GALC, GALNS, PPT1, MAN2B1, CD68, GLA	1501	122	7691	2.35196	2.51999e-08	8.39998e-09	6.44582e-09
KEGG_PATHWAY	mmu04015:Rap1 signaling pathway	54	1.41881	0.0324603	ITGB1, DOCK4, ITGAM, FLT1, CSF1, ITGA2B, CTNND1, PIK3CB, SIPA1L2, IGF1R, SIPA1L1, RASSF5, RAC2, AKT1, MAP2K3, HGF, F2R, ARAP3, PRKCA, PGF, ADORA2A, ADORA2B, PRKD2, PLCB1, MET, RAPGEF6, SKAP1, RAPGEF4, PFN2, CSF1R, RALB, SRC, FPR1, PARD6G, ADCY3, PIK3R1, THBS1, PRKCZ, PARD6B, P2RY1, PLCG1, RALGDS, MAPK3, VASP, MAPK14, MAPK12, MAPK13, VEGFA, FGF16, MAPK11, ID1, FGF13, LAT, F2RL3	1501	214	7691	1.29295	0.999925	0.126332	0.0969423
KEGG_PATHWAY	mmu05010:Alzheimer's disease	51	1.33999	0.00285843	APP, COX7B, COX4I1, TNF, COX7C, PPP3CC, UQCRFS1, APAF1, NDUFC2, NDUFC1, SDHD, ATP5F1, COX6B2, TNFRSF1A, COX6B1, ERN1, NDUFS8, NDUFS6, IL1B, NDUFS4, PLCB1, ATF6, NDUFB9, NDUFB8, NDUFB6, LRP1, UQCRB, NDUFB4, NDUFB3, PSEN2, NDUFB2, ITPR2, CACNA1D, UQCR11, ITPR3, COX7A2, UQCR10, COX5B, CACNA1F, APH1C, APH1B, ATP5E, APBB1, APOE, BID, MAPK3, NDUFA4, BAD, COX6C, UQCRQ, CYCS	1501	177	7691	1.47638	0.561506	0.0200788	0.0154077
KEGG_PATHWAY	mmu04640:Hematopoietic cell lineage	49	1.28744	3.67487e-14	ITGAM, CSF3R, TFRC, CSF1, FLT3, ITGA2B, CD3G, CD3E, TNF, CD3D, CD1D2, CD1D1, ANPEP, CD38, CD37, CD36, CD34, CD33, CR2, GP1BB, ITGA3, IL1R2, ITGA1, CD8B1, FCGR1, IL1A, IL1B, FLT3L, ITGA6, ITGA5, MS4A1, IL9R, CD44, CSF1R, IL4RA, CSF2RA, CD14, IL11RA1, CD55, H2-EB1, EPOR, CD2, CD24A, GP9, IL6, CD4, CD5, CD7, CD22	1501	85	7691	2.95379	1.05835e-11	1.05836e-11	8.12146e-12
KEGG_PATHWAY	mmu05162:Measles	48	1.26117	2.27317e-05	RAB9, OAS1A, CD3G, PIK3CB, PIK3R1, CD3E, IL2RG, CD3D, OAS1G, CCND2, TNFSF10, AKT1, IL12B, FYN, JAK3, IKBKE, JAK1, SLAMF1, IFNAR2, STAT5A, CD209E, STAT5B, STAT1, DDX58, MX2, IFNGR2, SH2D1A, HSPA2, CD209A, NFKB1, IL1A, IL6, FASL, CCNE2, OAS2, CCNE1, OAS3, TRP53, IL1B, IL2RB, CD28, IRF7, PRKCQ, TLR7, FCGR2B, TLR4, MYD88, TLR2	1501	136	7691	1.80844	0.00652541	0.000344564	0.000264405
KEGG_PATHWAY	mmu04932:Non-alcoholic fatty liver disease (NAFLD)	47	1.23489	0.00188141	NDUFB9, CEBPA, NDUFB8, COX7B, UQCRB, NDUFB6, NDUFB4, COX4I1, NDUFB3, NDUFB2, COX7A2, UQCR11, PIK3CB, PIK3R1, UQCR10, ADIPOR1, COX5B, COX7C, TNF, RXRA, AKT1, UQCRFS1, BID, PRKAB2, XBP1, PKLR, NDUFA4, NDUFC2, NR1H3, NDUFC1, SDHD, COX6C, COX6B2, NFKB1, TNFRSF1A, COX6B1, ERN1, IL1A, IL6, NDUFS8, FASL, UQCRQ, NDUFS6, IL1B, NDUFS4, CYCS, ATF4	1501	157	7691	1.53391	0.418623	0.0142591	0.0109419
KEGG_PATHWAY	mmu04514:Cell adhesion molecules (CAMs)	47	1.23489	0.003699	ITGB1, CD86, H2-T23, CD40, ITGAM, SDC4, NRXN1, H2-DMA, SDC3, H2-K1, ICAM2, H2-Q2, CLDN1, H2-Q1, PTPRF, SPN, ALCAM, H2-DMB1, ITGB8, CTLA4, ITGB7, NCAM1, TIGIT, ICOS, CD34, H2-EB1, H2-T10, CD8B1, H2-AA, CD2, H2-EA-PS, CD4, CD40LG, CLDN15, CD6, CLDN13, CNTN1, CD28, ITGA8, PECAM1, ITGA6, ESAM, CD226, SIGLEC1, PDCD1, CD22, H2-AB1	1501	162	7691	1.48657	0.656059	0.0236736	0.0181662
KEGG_PATHWAY	mmu04611:Platelet activation	44	1.15607	0.000191671	ITGB1, SRC, SNAP23, ITGA2B, ADCY3, ITPR2, ITPR3, PIK3CB, PIK3R1, PRKCZ, RASGRP1, ARHGAP35, PTGS1, TBXA2R, P2RY1, PLCG2, AKT1, FYN, PRKACB, MAPK3, LYN, VASP, GUCY1A3, P2RY12, PTGIR, PLA2G4F, FCER1G, SYK, VWF, GP1BB, F2R, PLA2G4A, MAPK14, MAPK12, MAPK13, MAPK11, GP9, STIM1, P2RX1, TBXAS1, BTK, ARHGEF1, PLCB1, F2RL3	1501	131	7691	1.72101	0.0537103	0.00227731	0.00174752
KEGG_PATHWAY	mmu04630:Jak-STAT signaling pathway	43	1.1298	0.00365111	IL21, CSF3R, IL23R, IL20RA, MPL, IL4RA, CSF2RB, PIK3CB, PIK3R1, IL2RG, CSF2RA, IL22RA2, SOCS2, CCND2, SOCS1, IL21R, STAT4, AKT1, IL12B, IL12RB1, JAK3, IL11RA1, JAK1, SOCS5, IL13RA1, IFNAR2, STAT5A, STAT5B, CISH, TSLP, IL15, STAT1, IL10RA, IFNGR2, OSM, LIFR, EPOR, CSF2RB2, IL6, IL2RB, PTPN6, SOS2, IL9R	1501	145	7691	1.51951	0.651265	0.0236736	0.0181662
KEGG_PATHWAY	mmu05161:Hepatitis B	43	1.1298	0.00418321	CDKN1A, SRC, PIK3CB, PIK3R1, TNF, STAT4, E2F1, AKT1, E2F2, IKBKE, JAK1, MAPK3, STAT5A, STAT5B, TICAM2, APAF1, STAT1, BAD, DDX58, NFATC3, NFATC2, PRKCA, FOS, MMP9, TIRAP, NFKB1, DDB2, CCNA2, IL6, FASL, CCNE2, CCNE1, TRP53, BCL2, IRF7, VDAC3, CYCS, BIRC5, TLR4, MYD88, ATF4, TLR2, LAMTOR5	1501	146	7691	1.5091	0.700994	0.0261905	0.0200976
KEGG_PATHWAY	mmu04660:T cell receptor signaling pathway	42	1.10352	7.39993e-07	ITK, CD3G, PIK3CB, PIK3R1, CD3E, CD3D, RASGRP1, TNF, PAK1, PPP3CC, GRAP2, NCK2, AKT1, CTLA4, FYN, MAP3K8, PLCG1, ICOS, PAK2, MAPK3, VAV3, NFATC3, NFATC2, CD8B1, FOS, MAPK14, MAPK12, NFKB1, MAPK13, MAPK11, ZAP70, CD4, CD40LG, LCK, CD28, PTPN6, PRKCQ, PDCD1, CD247, SOS2, LAT, CARD11	1501	101	7691	2.13074	0.000213095	1.77598e-05	1.36282e-05
KEGG_PATHWAY	mmu04110:Cell cycle	42	1.10352	0.00022466	ANAPC13, CDKN1A, HDAC1, BUB1B, TTK, PKMYT1, ANAPC10, CDC20, CCNB2, CCNB1, CDC45, ORC6, CCND2, ORC1, PTTG1, CHEK2, E2F1, E2F2, BUB1, CDKN2C, SMAD3, GADD45B, GADD45A, PLK1, CDC6, CDC25C, GADD45G, CDC25B, RBL2, CCNA2, WEE1, DBF4, TFDP1, ESPL1, CCNE2, CCNE1, TRP53, CDK1, MCM3, MCM5, ATM, MAD2L1	1501	124	7691	1.73552	0.0626601	0.00248854	0.00190961
KEGG_PATHWAY	mmu04064:NF-kappa B signaling pathway	41	1.07725	6.19016e-07	CD40, LY96, TNFRSF11A, TNFRSF13C, PTGS2, TNF, PIDD1, CCL4, PLCG2, TNFSF11, ERC1, BCL2A1D, LBP, PLCG1, CD14, BCL2A1A, LYN, TICAM2, SYK, DDX58, TRAF1, TIRAP, NFKB1, TNFRSF1A, ZAP70, CD40LG, LCK, IL1B, TRAF5, BTK, BCL2, LTA, PRKCQ, ATM, LTB, LTBR, TLR4, MYD88, BIRC2, LAT, CARD11	1501	97	7691	2.16578	0.000178261	1.6207e-05	1.24366e-05
KEGG_PATHWAY	mmu04068:FoxO signaling pathway	41	1.07725	0.00249176	CDKN1A, FBXO25, AGAP2, PIK3CB, PIK3R1, NLK, FOXO1, IGF1R, CCNB2, CCNB1, CCND2, TNFSF10, S1PR1, AKT1, S1PR4, MAPK3, PLK4, PRKAB2, GABARAPL1, SMAD3, GADD45B, GADD45A, PLK2, BNIP3, PLK1, CSNK1E, FBXO32, MAPK14, KLF2, MAPK12, GADD45G, MAPK13, TGFBR2, RBL2, MAPK11, IL6, FASL, SGK3, ATM, SGK1, SOS2	1501	134	7691	1.56777	0.512528	0.0179407	0.013767
KEGG_PATHWAY	mmu05145:Toxoplasmosis	40	1.05097	1.72597e-05	ITGB1, CIITA, CD40, H2-DMA, LY96, LAMC1, TNF, SOCS1, H2-DMB1, ALOX5, AKT1, IL12B, JAK1, MAPK3, MAP2K3, H2-EB1, STAT1, BAD, IL10RA, IFNGR2, HSPA2, MAPK14, H2-AA, MAPK12, NFKB1, MAPK13, TNFRSF1A, MAPK11, H2-EA-PS, CD40LG, BCL2, IGTP, CYCS, TLR11, ITGA6, TLR4, MYD88, BIRC2, TLR2, H2-AB1	1501	105	7691	1.95197	0.00495851	0.000310675	0.0002384
KEGG_PATHWAY	mmu04670:Leukocyte transendothelial migration	39	1.0247	0.000672576	ITGB1, ITK, ITGAM, NCF1, NCF2, TXK, CTNND1, NCF4, CXCR4, THY1, PIK3CB, PIK3R1, ARHGAP5, CLDN1, ARHGAP35, RASSF5, PLCG2, RAC2, CTNNA1, PLCG1, VAV3, VASP, ACTN2, ACTN1, RHOH, CYBA, PRKCA, MAPK14, MMP9, MAPK12, MAPK13, MAPK11, CLDN15, CLDN13, PECAM1, ESAM, EZR, VCL, RAPGEF4	1501	118	7691	1.6935	0.17615	0.00624844	0.00479481
KEGG_PATHWAY	mmu05322:Systemic lupus erythematosus	39	1.0247	0.0349139	CD86, HIST1H2BP, CD40, H2-DMA, HIST1H2BK, TNF, C3, C4B, SNRPD1, H2AFJ, H2-DMB1, HIST1H2AE, HIST1H3G, CTSG, HIST3H2BA, HIST1H3B, TRIM21, ELANE, HIST1H3D, C1RA, H2-EB1, HIST1H2AN, H2AFZ, ACTN2, ACTN1, H3F3A, H2AFX, H2AFV, H2-AA, FCGR1, H2-EA-PS, CD40LG, FCGR4, CD28, GM12657, HIST1H2BG, HIST1H2BB, H2-AB1, HIST1H2BC	1501	147	7691	1.35941	0.999964	0.132305	0.101526
KEGG_PATHWAY	mmu05323:Rheumatoid arthritis	38	0.998424	1.0458e-07	CD86, ATP6V1A, FLT1, CSF1, H2-DMA, TNFRSF11A, TCIRG1, TNF, CTSL, CCL5, H2-DMB1, CCL3, CCL2, ACP5, TNFSF11, CTLA4, ATP6V0E2, ATP6V0A1, ATP6V0B, ATP6V1G1, H2-EB1, IL15, TNFSF13, IL18, FOS, H2-AA, VEGFA, H2-EA-PS, IL1A, IL6, IL1B, CD28, ATP6V1B2, LTB, ATP6V0D1, TLR4, TLR2, H2-AB1	1501	82	7691	2.3745	3.01186e-05	3.01191e-06	2.31122e-06
KEGG_PATHWAY	mmu04620:Toll-like receptor signaling pathway	38	0.998424	4.00086e-05	CD86, CXCL9, CD40, LY96, PIK3CB, PIK3R1, TNF, CCL5, CCL4, CCL3, SPP1, AKT1, IL12B, MAP3K8, LBP, CD14, IKBKE, MAPK3, MAP2K3, IFNAR2, TICAM2, STAT1, FOS, MAPK14, TIRAP, MAPK12, NFKB1, MAPK13, MAPK11, IL6, IL1B, IRF7, TLR8, IRF5, TLR7, TLR4, MYD88, TLR2	1501	101	7691	1.92781	0.0114566	0.000576124	0.000442095
KEGG_PATHWAY	mmu04650:Natural killer cell mediated cytotoxicity	38	0.998424	0.000103798	PRF1, ICAM2, PIK3CB, PIK3R1, TNF, PAK1, PPP3CC, KLRK1, SH3BP2, TNFSF10, PLCG2, RAC2, FYN, PLCG1, BID, MAPK3, IFNAR2, VAV3, FCER1G, SYK, IFNGR2, SH2D1A, GZMB, NFATC2, PRKCA, NCR1, ZAP70, TYROBP, FASL, LCK, FCGR4, PTPN6, CD247, SH2D1B1, HCST, SOS2, LAT, CD244	1501	105	7691	1.85437	0.0294529	0.00135881	0.0010427
KEGG_PATHWAY	mmu00190:Oxidative phosphorylation	38	0.998424	0.0242483	ATP6V1A, NDUFB9, NDUFB8, COX7B, UQCRB, NDUFB6, NDUFB4, COX4I1, NDUFB3, NDUFB2, ATP5K, COX7A2, UQCR11, UQCR10, TCIRG1, COX5B, COX7C, ATP5L, ATP5E, UQCRFS1, ATP6V0E2, ATP6V0A1, ATP6V0B, ATP6V1G1, NDUFA4, NDUFC2, NDUFC1, SDHD, COX6C, ATP5F1, COX6B2, COX6B1, NDUFS8, UQCRQ, NDUFS6, NDUFS4, ATP6V1B2, ATP6V0D1	1501	139	7691	1.40078	0.999149	0.102699	0.078807
KEGG_PATHWAY	mmu05140:Leishmaniasis	36	0.945875	3.68903e-10	ITGB1, ITGAM, NCF1, NCF2, H2-DMA, NCF4, PTGS2, TNF, C3, H2-DMB1, IL12B, JAK1, MAPK3, MARCKSL1, H2-EB1, STAT1, IFNGR2, CYBA, FOS, MAPK14, H2-AA, MAPK12, NFKB1, MAPK13, FCGR1, MAPK11, H2-EA-PS, IL1A, FCGR3, FCGR4, IL1B, PTPN6, TLR4, MYD88, TLR2, H2-AB1	1501	64	7691	2.8822	1.06244e-07	2.6561e-08	2.03819e-08
KEGG_PATHWAY	mmu04668:TNF signaling pathway	35	0.919601	0.00230756	CEBPB, CSF1, PIK3CB, PIK3R1, NOD2, PTGS2, TNF, CX3CL1, RPS6KA5, CCL5, AKT1, CCL2, MAP3K8, GM5431, MAPK3, MAP2K3, MLKL, IL15, IFI47, FOS, TRAF1, MAPK14, MMP9, MAPK12, NFKB1, MAPK13, TNFRSF1A, MAPK11, IL6, IL1B, TRAF5, LTA, BIRC2, IL18R1, ATF4	1501	109	7691	1.64529	0.485904	0.0170404	0.0130762
KEGG_PATHWAY	mmu04071:Sphingolipid signaling pathway	35	0.919601	0.0195714	ASAH1, SGMS2, PIK3CB, PIK3R1, PLD1, PRKCZ, TNF, ADORA3, RAC2, S1PR1, AKT1, FYN, S1PR5, BID, S1PR4, MAPK3, CERS4, ABCC1, CERS6, FCER1G, SPHK1, PRKCA, GAB2, MAPK14, MAPK12, NFKB1, MAPK13, TNFRSF1A, ACER2, MAPK11, ACER1, TRP53, BCL2, DEGS1, PLCB1	1501	124	7691	1.44627	0.996629	0.0854027	0.0655347
KEGG_PATHWAY	mmu04919:Thyroid hormone signaling pathway	33	0.867052	0.0164995	NOTCH2, NOTCH1, HDAC1, SRC, NOTCH4, ATP1A3, PIK3CB, PIK3R1, HIF1A, FOXO1, MED12, PLN, RXRA, PLCG2, AKT1, PLCG1, PRKACB, MAPK3, NCOA2, STAT1, BAD, NCOA3, DIO2, SLC16A10, ATP1B3, PRKCA, ATP1B2, ATP1B1, KAT2B, TBC1D4, TRP53, PLCB1, PLCD1	1501	114	7691	1.48324	0.9917	0.0731054	0.0560983
KEGG_PATHWAY	mmu05321:Inflammatory bowel disease (IBD)	32	0.840778	1.3566e-08	IL21, H2-DMA, IL23R, RORC, IL4RA, RORA, NOD2, IL2RG, TNF, H2-DMB1, TBX21, IL21R, STAT4, IL12B, IL12RB1, H2-EB1, SMAD3, STAT1, IFNGR2, IL18, FOXP3, H2-AA, NFKB1, H2-EA-PS, IL1A, IL6, MAF, IL1B, TLR4, IL18R1, TLR2, H2-AB1	1501	59	7691	2.77907	3.90701e-06	6.5117e-07	4.99682e-07
KEGG_PATHWAY	mmu04066:HIF-1 signaling pathway	32	0.840778	0.00541613	CDKN1A, FLT1, TFRC, TRF, PIK3CB, PIK3R1, ENO2, HIF1A, HK2, IGF1R, HK3, MKNK1, MKNK2, PLCG2, EIF4EBP1, AKT1, HMOX1, TCEB1, VHL, PLCG1, MAPK3, PDK1, EGLN1, IFNGR2, PRKCA, NFKB1, VEGFA, IL6, RPS6KB2, BCL2, LTBR, TLR4	1501	102	7691	1.6075	0.790721	0.0318336	0.0244279
KEGG_PATHWAY	mmu05142:Chagas disease (American trypanosomiasis)	32	0.840778	0.00633669	CD3G, PIK3CB, PIK3R1, CD3E, CD3D, TNF, C3, CCL5, CCL3, AKT1, CCL2, IL12B, MAPK3, ACE, SMAD3, IFNGR2, FOS, MAPK14, MAPK12, NFKB1, MAPK13, TNFRSF1A, TGFBR2, MAPK11, IL6, FASL, IL1B, CD247, PLCB1, TLR4, MYD88, TLR2	1501	103	7691	1.5919	0.83971	0.0357837	0.027459
KEGG_PATHWAY	mmu04666:Fc gamma R-mediated phagocytosis	31	0.814503	0.00034966	NCF1, ARPC1B, WAS, PIK3CB, PIK3R1, PLD1, PAK1, PLCG2, RAC2, AKT1, PLCG1, MAPK3, LYN, VAV3, VASP, MARCKSL1, GSN, SYK, SPHK1, LIMK2, PRKCD, PRKCA, GAB2, ARPC5, FCGR1, HCK, MARCKS, BIN1, RPS6KB2, FCGR2B, LAT	1501	84	7691	1.89097	0.0958136	0.0035965	0.00275982
KEGG_PATHWAY	mmu04115:p53 signaling pathway	30	0.788229	6.90801e-06	STEAP3, CDKN1A, CD82, THBS1, CCNB2, PIDD1, CCNB1, CCND2, SESN3, CHEK2, SESN1, PMAIP1, BID, GTSE1, RRM2, APAF1, GADD45B, GADD45A, SHISA5, SIAH1B, GADD45G, DDB2, RRM2B, CCNE2, CCNE1, TRP53, CCNG1, CDK1, CYCS, ATM	1501	67	7691	2.29429	0.00198754	0.000153039	0.000117436
KEGG_PATHWAY	mmu05132:Salmonella infection	30	0.788229	0.000197683	PKN3, ARPC1B, WAS, NLRC4, PYCARD, KLC3, CCL4, CASP1, CCL3, FLNB, LBP, CD14, RILP, MAPK3, IFNGR2, IL18, FOS, ARPC5, MAPK14, MAPK12, NFKB1, MAPK13, MAPK11, IL1A, IL6, IL1B, RAB7B, TLR4, MYD88, PFN2	1501	78	7691	1.97074	0.0553478	0.00227731	0.00174752
KEGG_PATHWAY	mmu00564:Glycerophospholipid metabolism	29	0.761955	0.0106558	AGPAT5, CDS1, DGKG, ACHE, LPGAT1, AGPAT9, DGKA, PLD4, PLA2G3, PLD1, LCLAT1, AGPAT2, AGPAT3, PLD3, PTDSS2, CDIPT, LYPLA2, PLA2G4F, PCYT1A, MBOAT2, PLA2G4A, DGKZ, PLA2G15, PLA2G16, GPD2, LPCAT2, CHPT1, LPIN1, LPIN2	1501	94	7691	1.58078	0.954285	0.0557976	0.0428169
KEGG_PATHWAY	mmu05133:Pertussis	28	0.735681	0.000460531	ITGB1, ITGAM, LY96, TNF, PYCARD, C3, C4B, CASP1, NLRP3, IL12B, CD14, MAPK3, C1RA, TICAM2, FOS, MAPK14, TIRAP, MAPK12, NFKB1, MAPK13, MAPK11, IL1A, IL6, IL1B, IRF8, ITGA5, TLR4, MYD88	1501	74	7691	1.93878	0.12424	0.0044211	0.00339258
KEGG_PATHWAY	mmu04070:Phosphatidylinositol signaling system	28	0.735681	0.0289783	CDS1, DGKG, PI4K2B, TMEM55B, INPP1, DGKA, ITPR2, ITPR3, PIK3CB, PIK3R1, MTMR6, MTM1, INPP5B, IMPA2, INPP5J, PLCG2, PLCG1, CDIPT, IPMK, PRKCA, SYNJ2, DGKZ, ITPKB, INPP4B, SYNJ1, PI4KA, PLCB1, PLCD1	1501	97	7691	1.47907	0.99979	0.117345	0.0900458
KEGG_PATHWAY	mmu04512:ECM-receptor interaction	27	0.709406	0.0150721	ITGB1, ITGB5, SDC4, ITGA2B, HMMR, LAMC1, THBS1, SV2A, CHAD, SPP1, DAG1, ITGB8, ITGB7, CD36, VWF, GP1BB, ITGA3, ITGA1, FN1, NPNT, GP9, COL6A4, ITGA8, ITGA7, ITGA6, ITGA5, CD44	1501	88	7691	1.57211	0.987397	0.0700124	0.0537248
KEGG_PATHWAY	mmu04621:NOD-like receptor signaling pathway	26	0.683132	2.23698e-05	NLRP1B, NOD2, NLRC4, MEFV, TNF, PYCARD, CCL5, CASP1, CCL2, NLRP3, MAPK3, CARD9, CARD6, IL18, MAPK14, MAPK12, NFKB1, MAPK13, MAPK11, NAIP2, IL6, NAIP5, NAIP6, IL1B, TRIP6, BIRC2	1501	57	7691	2.33723	0.00642187	0.000344564	0.000264405
KEGG_PATHWAY	mmu04612:Antigen processing and presentation	26	0.683132	0.0112676	H2-T23, CIITA, H2-DMA, H2-K1, H2-Q2, IFI30, H2-Q1, TNF, CTSS, CTSL, H2-DMB1, CTSB, CD74, H2-EB1, H2-T10, TAP2, TAP1, CD8B1, RFXANK, KIR3DL1, HSPA2, H2-AA, H2-EA-PS, CD4, RFX5, H2-AB1	1501	82	7691	1.62466	0.961745	0.0567343	0.0435357
KEGG_PATHWAY	mmu05222:Small cell lung cancer	26	0.683132	0.0154304	ITGB1, ITGA2B, PIK3CB, PIK3R1, LAMC1, PTGS2, CKS1B, RXRA, E2F1, AKT1, E2F2, APAF1, ITGA3, FN1, TRAF1, NFKB1, TRAF4, CCNE2, CCNE1, TRP53, TRAF5, BCL2, CKS2, CYCS, ITGA6, BIRC2	1501	84	7691	1.58597	0.988651	0.0705389	0.0541288
KEGG_PATHWAY	mmu04664:Fc epsilon RI signaling pathway	25	0.656858	0.00159493	PIK3CB, PIK3R1, TNF, PLCG2, RAC2, AKT1, FYN, PLCG1, MAPK3, LYN, MAP2K3, VAV3, PLA2G4F, FCER1G, SYK, PLA2G4A, PRKCA, GAB2, MAPK14, MAPK12, MAPK13, MAPK11, BTK, SOS2, LAT	1501	68	7691	1.88379	0.36853	0.013124	0.0100708
KEGG_PATHWAY	mmu04370:VEGF signaling pathway	23	0.604309	0.00139717	PLA2G4F, SRC, BAD, SH2D2A, SPHK1, NFATC2, PLA2G4A, PRKCA, PIK3CB, PIK3R1, MAPK14, PTGS2, MAPK12, VEGFA, MAPK13, MAPK11, PPP3CC, MAPKAPK2, PLCG2, RAC2, AKT1, PLCG1, MAPK3	1501	60	7691	1.96417	0.331465	0.0121935	0.00935682
KEGG_PATHWAY	mmu04662:B cell receptor signaling pathway	23	0.604309	0.0116227	LYN, VAV3, CR2, CD72, SYK, NFATC3, NFATC2, FOS, PIK3CB, PIK3R1, NFKB1, PPP3CC, BTK, PLCG2, RAC2, AKT1, PTPN6, PIK3AP1, FCGR2B, SOS2, CD22, CARD11, MAPK3	1501	70	7691	1.68357	0.965505	0.0567343	0.0435357
KEGG_PATHWAY	mmu04520:Adherens junction	23	0.604309	0.0163394	TCF7L2, SMAD3, SRC, ACTN2, ACTN1, CTNND1, TCF7, LEF1, WAS, PTPRJ, SORBS1, BAIAP2, NLK, PTPRF, IGF1R, TGFBR2, CTNNA1, RAC2, PTPN6, FYN, MET, VCL, MAPK3	1501	72	7691	1.63681	0.991302	0.0731054	0.0560983
KEGG_PATHWAY	mmu05410:Hypertrophic cardiomyopathy (HCM)	23	0.604309	0.0453146	ITGB1, PRKAB2, ACE, ITGB5, ITGA3, ITGA1, ITGA2B, CACNA2D2, CACNA1D, CACNA2D4, CACNA1F, TNF, TTN, CACNB1, IL6, LMNA, ITGA8, DAG1, ITGB8, ITGA7, ITGB7, ITGA6, ITGA5	1501	79	7691	1.49177	0.999998	0.163133	0.125182
KEGG_PATHWAY	mmu05134:Legionellosis	22	0.578035	0.00166038	ITGAM, APAF1, BNIP3, IL18, NLRC4, HSPA2, TNF, NFKB1, PYCARD, C3, NAIP2, IL6, NAIP5, NAIP6, IL1B, CASP1, IL12B, CYCS, CD14, TLR4, MYD88, TLR2	1501	57	7691	1.97765	0.380341	0.013283	0.0101929
KEGG_PATHWAY	mmu04940:Type I diabetes mellitus	22	0.578035	0.00531154	CD86, H2-T23, H2-EB1, H2-T10, H2-DMA, H2-K1, PRF1, GZMB, H2-Q2, TNF, H2-AA, H2-Q1, H2-EA-PS, IL1A, FASL, IL1B, H2-DMB1, LTA, CD28, IL12B, CPE, H2-AB1	1501	62	7691	1.81816	0.784286	0.0318336	0.0244279
KEGG_PATHWAY	mmu05412:Arrhythmogenic right ventricular cardiomyopathy (ARVC)	22	0.578035	0.0139364	ITGB1, TCF7L2, ITGB5, ITGA3, ITGA1, TCF7, LEF1, ITGA2B, CACNA2D2, CACNA1D, CACNA2D4, CACNA1F, CACNB1, LMNA, CTNNA1, ITGA8, DAG1, ITGB8, ITGA7, ITGB7, ITGA6, ITGA5	1501	67	7691	1.68248	0.982436	0.0657979	0.0504908
KEGG_PATHWAY	mmu04917:Prolactin signaling pathway	22	0.578035	0.0358982	STAT5A, STAT5B, CISH, SRC, STAT1, FOS, TNFRSF11A, PIK3CB, PIK3R1, MAPK14, MAPK12, NFKB1, MAPK13, SOCS2, MAPK11, CCND2, SOCS1, AKT1, TNFSF11, SOS2, MAPK3, SOCS5	1501	73	7691	1.54419	0.999973	0.134269	0.103033
KEGG_PATHWAY	mmu05150:Staphylococcus aureus infection	20	0.525486	0.00179196	H2-EB1, C1RA, ITGAM, CFH, H2-DMA, PTAFR, C5AR1, FPR1, FPR2, H2-AA, C3, C4B, FCGR1, H2-EA-PS, FCGR3, FCGR4, H2-DMB1, FCGR2B, CFB, H2-AB1	1501	50	7691	2.04957	0.403423	0.0139482	0.0107033
KEGG_PATHWAY	mmu05332:Graft-versus-host disease	20	0.525486	0.0030293	CD86, H2-T23, H2-EB1, H2-T10, H2-DMA, H2-K1, PRF1, GZMB, H2-Q2, TNF, H2-AA, H2-Q1, H2-EA-PS, IL1A, IL6, FASL, IL1B, H2-DMB1, CD28, H2-AB1	1501	52	7691	1.97074	0.582622	0.0207724	0.0159399
KEGG_PATHWAY	mmu05330:Allograft rejection	20	0.525486	0.00765416	CD86, H2-T23, CD40, H2-EB1, H2-T10, H2-DMA, H2-K1, PRF1, GZMB, H2-Q2, TNF, H2-AA, H2-Q1, H2-EA-PS, CD40LG, FASL, H2-DMB1, CD28, IL12B, H2-AB1	1501	56	7691	1.82997	0.890615	0.0415924	0.0319164
KEGG_PATHWAY	mmu00561:Glycerolipid metabolism	20	0.525486	0.0115259	PNLIPRP1, DGKG, AGPAT5, DGAT2, AGPAT9, AGK, DGKA, MBOAT2, DGKZ, LCLAT1, AGPAT2, AGPAT3, ALDH2, ALDH1B1, LIPG, LPIN1, LPIN2, GLA, PNLIP, MGLL	1501	58	7691	1.76687	0.964518	0.0567343	0.0435357
KEGG_PATHWAY	mmu04672:Intestinal immune network for IgA production	19	0.499212	0.000441242	CCL25, CD86, CD40, H2-EB1, IL15, H2-DMA, TNFSF13, CXCR4, TNFRSF13C, H2-AA, H2-EA-PS, IL6, CD40LG, H2-DMB1, CD28, ITGB7, LTBR, ICOS, H2-AB1	1501	42	7691	2.31796	0.119359	0.00438199	0.00336257
KEGG_PATHWAY	mmu02010:ABC transporters	19	0.499212	0.00159207	ABCA2, ABCC4, ABCC1, ABCD2, ABCB6, ABCA6, ABCB4, ABCC5, ABCA4, TAP2, ABCA9, TAP1, ABCB9, ABCA13, ABCB10, ABCB1A, ABCD1, ABCG4, ABCG2	1501	46	7691	2.1164	0.36801	0.013124	0.0100708
KEGG_PATHWAY	mmu05340:Primary immunodeficiency	18	0.472937	6.1487e-05	CIITA, CD40, DCLRE1C, TAP2, TAP1, CD8B1, RFXANK, TNFRSF13C, CD3E, IL2RG, CD3D, ZAP70, CD4, CD40LG, LCK, RFX5, BTK, ICOS	1501	34	7691	2.71266	0.0175529	0.00084325	0.000647077
KEGG_PATHWAY	mmu05144:Malaria	18	0.472937	0.00705129	CD40, GYPA, LRP1, HGF, IL18, THBS1, TNF, IL6, CD40LG, IL1B, PECAM1, CCL2, ACKR1, CD36, TLR4, MET, MYD88, TLR2	1501	48	7691	1.92147	0.869706	0.0390533	0.029968
KEGG_PATHWAY	mmu00520:Amino sugar and nucleotide sugar metabolism	18	0.472937	0.00887951	UXS1, HEXB, GFPT2, HEXA, NPL, RENBP, HK2, CMAH, HK3, CYB5R1, CYB5R4, UGP2, NAGK, GNPDA2, AMDHD2, FPGT, PGM2, GNE	1501	49	7691	1.88226	0.923366	0.0473574	0.0363402
KEGG_PATHWAY	mmu05221:Acute myeloid leukemia	18	0.472937	0.0343495	STAT5A, TCF7L2, STAT5B, CEBPA, SPI1, BAD, FLT3, TCF7, LEF1, PIK3CB, PIK3R1, NFKB1, RPS6KB2, EIF4EBP1, AKT1, PIM2, SOS2, MAPK3	1501	56	7691	1.64697	0.999958	0.131902	0.101217
KEGG_PATHWAY	mmu05014:Amyotrophic lateral sclerosis (ALS)	17	0.446663	0.0293362	MAP2K3, APAF1, BAD, MAPK14, TNF, MAPK12, MAPK13, TNFRSF1A, MAPK11, CCS, PPP3CC, TRP53, CASP1, BCL2, CYCS, BID, NEFH	1501	51	7691	1.70797	0.999811	0.117345	0.0900458
KEGG_PATHWAY	mmu04330:Notch signaling pathway	16	0.420389	0.0421317	NOTCH2, NOTCH1, MAML2, CTBP2, HDAC1, NOTCH4, PSEN2, DTX1, DLL1, LFNG, KAT2B, APH1C, APH1B, MFNG, HES1, HES5	1501	49	7691	1.67312	0.999996	0.153594	0.117862
KEGG_PATHWAY	mmu03030:DNA replication	14	0.36784	0.0113534	RFC5, PRIM2, RFC3, RNASEH2B, RFC4, LIG1, PRIM1, RPA1, RPA3, POLE2, MCM3, MCM5, DNA2, POLE	1501	35	7691	2.04957	0.96269	0.0567343	0.0435357
KEGG_PATHWAY	mmu00340:Histidine metabolism	10	0.262743	0.0232764	ALDH3B3, HAL, MAOB, ALDH2, ALDH1B1, MAOA, HDC, ALDH3B1, CARNS1, HNMT	1501	23	7691	2.22779	0.998867	0.100054	0.0767773
KEGG_PATHWAY	mmu05310:Asthma	10	0.262743	0.030966	H2-EA-PS, CD40, H2-EB1, CD40LG, FCER1G, H2-DMA, H2-DMB1, H2-AA, TNF, H2-AB1	1501	24	7691	2.13497	0.999884	0.122167	0.0937464
KEGG_PATHWAY	mmu04320:Dorso-ventral axis formation	10	0.262743	0.0402574	NOTCH2, PIWIL4, NOTCH1, NOTCH4, SPIRE1, CPEB2, SOS2, ETS1, MAPK3, ETV6	1501	25	7691	2.04957	0.999993	0.148643	0.114063
KEGG_PATHWAY	mmu00790:Folate biosynthesis	8	0.210194	0.00601438	DHFR, QDPR, GCH1, SPR, GGH, ALPL, MOCS1, PTS	1501	13	7691	3.15318	0.824018	0.0346428	0.0265836

## Sheet: DAVID-GO
Category	Term	Count	%	PValue	Genes	List Total	Pop Hits	Pop Total	Fold Enrichment	Bonferroni	Benjamini	FDR
GOTERM_BP_ALL	GO:0002376~immune system process	746	19.6006	2.02324e-70	PGLYRP2, SPI1, ANKLE1, TFRC, SLC4A1, SLA2, GPR174, EPS8, ZC3H12D, MILR1, ALCAM, MYB, AKT1, UBASH3A, PGLYRP1, CMKLR1, GBP6, GBP5, MEF2C, PRKCH, GBP7, GBP9, PRKCD, PRKCA, RFX1, DICER1, UNC13D, RNF125, PRKAR1A, DDIT4, PADI2, PRKD2, PRKCQ, PADI4, CFB, SKAP1, SKAP2, NLRX1, CFH, ABCB4, FPR1, PLA2G3, ABCB9, GATA3, TAPBPL, THY1, FPR2, CFP, MEFV, PRKCZ, PLA2G7, LY9, HIF1A, C3, PRDX2, HSPH1, KLRK1, PRDX1, …	3231	2342	18082	1.78263	2.16972e-66	2.16972e-66	1.9245e-66
GOTERM_BP_ALL	GO:0006955~immune response	438	11.5081	2.59559e-53	PGLYRP2, TFRC, SLA2, MILR1, ALCAM, MYB, UBASH3A, PGLYRP1, GBP6, GBP5, MEF2C, PRKCH, GBP7, GBP9, PRKCD, RFX1, UNC13D, RNF125, PRKD2, PRKCQ, PADI4, CFB, SKAP1, SKAP2, NLRX1, CFH, FPR1, PLA2G3, GATA3, THY1, FPR2, CFP, MEFV, PRKCZ, LY9, C3, KLRK1, PRDX1, PLCG2, HMOX1, PLCG1, ELANE, LYN, NDFIP1, FZD5, IL31RA, GP2, NFATC2, CYLD, FASL, TREML4, GPR183, REL, TNFSF8, GAPT, ITK, TINAGL1, IL1F9, LYST, LFNG, …	3231	1233	18082	1.98802	2.78351e-49	1.39175e-49	1.23446e-49
GOTERM_BP_ALL	GO:0048583~regulation of response to stimulus	902	23.6994	1.31145e-49	ITSN2, PID1, PGLYRP2, PGAP2, TFRC, ZFYVE9, IFT172, SLA2, A630033H20RIK, AKT1, UBASH3A, PGLYRP1, PRKACB, MEF2A, GBP5, MEF2C, DICER1, SIGIRR, EID2, DDIT4, PADI2, SKAP1, ATF3, OPTN, SKAP2, ATF4, PARPBP, NLRX1, AGAP2, IL20RA, FPR1, GATA3, THY1, FPR2, PLA2G7, IQGAP3, IL22RA2, C3, KLRK1, HSPH1, FIGNL1, ATG7, LYN, IL31RA, FN1, D430041D05RIK, DHFR, VANGL2, FASL, GPR18, PEAR1, LITAF, SIGLECE, MED12, CHAF1…	3231	3327	18082	1.51727	1.40639e-45	4.68798e-46	4.15816e-46
GOTERM_BP_ALL	GO:0002682~regulation of immune system process	427	11.2191	6.62627e-47	PGLYRP2, SPI1, ANKLE1, TFRC, SLC4A1, ZC3H12D, MILR1, MYB, UBASH3A, PGLYRP1, CMKLR1, GBP5, MEF2C, PRKCH, PRKCA, DICER1, UNC13D, PRKAR1A, PADI2, PRKD2, PRKCQ, CFB, SKAP1, SKAP2, NLRX1, CFH, ABCB4, FPR1, ABCB9, GATA3, TAPBPL, THY1, FPR2, CFP, PRKCZ, PLA2G7, HIF1A, C3, PRDX2, HSPH1, KLRK1, OCSTAMP, PLCG2, HMOX1, PLCG1, ZBTB7B, ICOS, ATG7, ELANE, LYN, ACE, NDFIP1, FZD5, NFATC2, D430041D05RIK, CYLD, GP…	3231	1249	18082	1.91326	7.10602e-43	1.7765e-43	1.57573e-43
GOTERM_BP_ALL	GO:0048518~positive regulation of biological process	1287	33.815	1.78337e-45	ITSN2, PID1, SPI1, TFRC, IFT172, GMFG, CLDN1, FAM134C, PSMD8, HTR7, ZFP281, LIPG, A630033H20RIK, AKT1, UBASH3A, ZFP287, MEF2A, GBP5, MEF2C, CACNA2D2, DICER1, ZFP292, TFR2, DDIT4, PADI2, TXNIP, ATF6, SKAP1, ATF3, OPTN, SKAP2, ATF4, CDCA2, NLRX1, ABCB4, CDCA5, MEPCE, AGAP2, IL20RA, FPR1, RNF219, GATA3, ABCB9, THY1, FPR2, HACD3, PLA2G7, LY9, IQGAP3, C3, CYB5R1, KLRK1, HSPH1, MYO6, ZBTB7B, ATG7, LYN,…	3231	5311	18082	1.35616	1.91249e-41	3.82497e-42	3.39269e-42
GOTERM_BP_ALL	GO:0002684~positive regulation of immune system process	297	7.80347	4.93327e-42	EPHB6, TFRC, IL23R, SLC4A1, CBLB, IL27RA, C4B, LGALS3, PNP, LGALS1, MYB, IL12B, TNFSF11, UBASH3A, CMKLR1, GBP5, MEF2C, PRKCH, RSAD2, SLC11A1, PRKCA, UNC13D, BTK, CD226, PRKD2, PRKCQ, TRIB1, EZR, CFB, SKAP1, SKAP2, NLRX1, CFH, TXK, ABCB4, FPR1, ABCB9, GATA3, THY1, FPR2, CFP, PLA2G7, PRKCZ, HIF1A, PIK3R6, C3, HSPH1, KLRK1, TESPA1, TSPAN6, OCSTAMP, PLCG2, HMOX1, SLAMF6, CD14, PLCG1, KCNN4, ICOS, ELA…	3231	782	18082	2.12549	5.29044e-38	7.57348e-39	6.71754e-39
GOTERM_BP_ALL	GO:0006950~response to stress	915	24.041	4.94352e-42	PGLYRP2, PGAP2, ENDOV, HTR7, AKT1, STRA13, PGLYRP1, GBP6, GBP5, GABARAPL1, MEF2C, GBP7, GBP9, DICER1, SIGIRR, TFR2, DDIT4, TXNIP, PADI4, ATF6, ATF3, OPTN, ATF4, PIF1, PARPBP, NLRX1, CDCA5, FPR1, GATA3, AGAP3, FPR2, HACD3, PLA2G7, LY9, IL22RA2, C3, KLRK1, HSPH1, FIGNL1, MYO6, ATG7, LYN, ERLIN1, IL31RA, FN1, D430041D05RIK, ERLIN2, SETX, DHFR, VANGL2, GSTM5, SIGLECE, PANX1, CHAF1B, CHAF1A, CTLA4, OL…	3231	3518	18082	1.45558	5.30144e-38	7.57348e-39	6.71754e-39
GOTERM_BP_ALL	GO:0045321~leukocyte activation	300	7.88229	3.27036e-41	EPHB6, SPI1, PGLYRP2, ANKLE1, TFRC, LST1, PRF1, SLC4A1, CBLB, SLA2, IKZF3, IL27RA, ZC3H12D, MILR1, LGALS3, PNP, LGALS1, MYB, TBC1D10C, IL12B, TNFSF11, PGLYRP1, MEF2C, RSAD2, SLC11A1, PRKCD, DICER1, UNC13D, PRKAR1A, BTK, CD226, PRKCQ, SKAP2, SDC4, TXK, EBI3, PLA2G3, GATA3, PIK3R1, THY1, LY9, PRKCZ, PIK3R6, PRDX2, HSPH1, KLRK1, ZNHIT1, TESPA1, PLCG2, HMOX1, SLAMF6, ZBTB7B, ICOS, IL11RA1, SLAMF1, LY…	3231	800	18082	2.09865	3.50713e-37	4.38392e-38	3.88846e-38
GOTERM_BP_ALL	GO:0006952~defense response	464	12.1913	1.00477e-39	PGLYRP2, CLEC10A, AKT1, PGLYRP1, IER3, GBP6, GBP5, MEF2C, GBP7, GBP9, SERPINF1, PRKCD, PRKCA, DICER1, UNC13D, SIGIRR, TFR2, DDIT4, IGTP, PRKCQ, PADI4, CFB, OPTN, NLRX1, CFH, FPR1, GATA3, FPR2, CFP, MEFV, PRKCZ, PLA2G7, LY9, HIF1A, IL22RA2, PLAC8, C3, PRDX2, KLRK1, PRDX1, PLCG2, HMOX1, PLCG1, ATG7, ELANE, LYN, ACE, NDFIP1, IL31RA, FN1, D430041D05RIK, CYLD, REL, TNFSF8, ITK, IL1F9, LYST, SIGLECE, C…	3231	1481	18082	1.75337	1.07752e-35	1.18279e-36	1.04911e-36
GOTERM_BP_ALL	GO:0048522~positive regulation of cellular process	1165	30.6096	1.10294e-39	ITSN2, PID1, SPI1, TFRC, IFT172, GMFG, CLDN1, FAM134C, PSMD8, HTR7, ZFP281, A630033H20RIK, AKT1, ZFP287, MEF2A, GBP5, MEF2C, DICER1, ZFP292, TFR2, DDIT4, PADI2, TXNIP, ATF6, SKAP1, ATF3, OPTN, ATF4, CDCA2, ABCB4, CDCA5, MEPCE, AGAP2, IL20RA, RNF219, GATA3, THY1, HACD3, PLA2G7, IQGAP3, C3, CYB5R1, KLRK1, HSPH1, MYO6, ZBTB7B, ATG7, LYN, ERLIN1, IL31RA, FN1, ERLIN2, FLI1, SETX, PKIB, VANGL2, FASL, G…	3231	4808	18082	1.35604	1.18279e-35	1.18279e-36	1.04911e-36
GOTERM_BP_ALL	GO:0001775~cell activation	328	8.61797	3.30071e-39	EPHB6, SPI1, PGLYRP2, ANKLE1, TFRC, LST1, PRF1, SLC4A1, CBLB, SLA2, IKZF3, IL27RA, ZC3H12D, MILR1, LGALS3, C1GALT1C1, PNP, LGALS1, MYB, TBC1D10C, IL12B, TNFSF11, PGLYRP1, MEF2C, RSAD2, SLC11A1, PRKCD, PRKCA, DICER1, UNC13D, PRKAR1A, BTK, CD226, PRKCQ, SKAP2, SDC4, TXK, EBI3, PLA2G3, GATA3, PIK3R1, THY1, LY9, PRKCZ, PIK3R6, PRDX2, HSPH1, KLRK1, ZNHIT1, TESPA1, PLCG2, HMOX1, SLAMF6, APOE, ZBTB7B, I…	3231	926	18082	1.98231	3.53969e-35	3.2179e-36	2.85422e-36
GOTERM_BP_ALL	GO:0001816~cytokine production	246	6.46348	6.18524e-39	EPHB6, PGLYRP2, IL23R, IL27RA, IL12B, PGLYRP1, ZFP287, CMKLR1, GBP5, RSAD2, SLC11A1, IL1R2, PRKCD, RUNX3, SIGIRR, BTK, CD226, PRKD2, PRKCQ, EZR, TRIB2, OPTN, ATF4, NLRX1, TXK, GATA3, PIK3R1, MEFV, LY9, PRKCZ, HIF1A, C3, KLRK1, TSPAN6, PLCG2, HMOX1, SLAMF6, CD14, ELANE, SLAMF1, LYN, STAT5A, EGR1, STAT5B, XBP1, NDFIP1, FZD5, IL31RA, FN1, NFATC2, PRG4, NMI, PUM1, GADD45G, CD28, REL, CD27, GPR18, IL2…	3231	616	18082	2.23493	6.63305e-35	5.52754e-36	4.90283e-36
GOTERM_BP_ALL	GO:0050776~regulation of immune response	245	6.4372	6.94248e-38	PGLYRP2, TFRC, IL23R, CBLB, IL27RA, C4B, LGALS3, PNP, MYB, IL12B, UBASH3A, PGLYRP1, GBP5, MEF2C, PRKCH, RSAD2, SLC11A1, UNC13D, BTK, CD226, PRKD2, PRKCQ, EZR, CFB, SKAP1, SKAP2, NLRX1, CFH, TXK, FPR1, GATA3, THY1, FPR2, CFP, PRKCZ, PIK3R6, C3, KLRK1, TESPA1, TSPAN6, PLCG2, SLAMF8, HMOX1, SLAMF6, CD14, PLCG1, KCNN4, ELANE, SLAMF1, LYN, VASP, STAT5A, CCR1, STAT5B, XBP1, NDFIP1, FZD5, SH2D1A, TNFSF1…	3231	620	18082	2.21148	7.44511e-34	5.72701e-35	5.07976e-35
GOTERM_BP_ALL	GO:0006954~inflammatory response	243	6.38466	7.72535e-38	EPHB6, IL1RN, IL23R, CLEC10A, C4B, EDNRB, RPS6KA5, IL12B, AKT1, TNFSF11, PGLYRP1, IER3, ACVR1, GBP5, SLC11A1, IL1R2, SERPINF1, PRKCA, UNC13D, SIGIRR, TFR2, BTK, PRKCQ, PTGES, NLRX1, CFH, FPR1, GATA3, FPR2, MEFV, PLA2G7, PRKCZ, HIF1A, IL22RA2, C3, PRDX2, SLAMF8, HMOX1, TSPAN2, APOE, CD14, ELANE, SLAMF1, LYN, STAT5A, CCR1, STAT5B, NDFIP1, ACE, PDE2A, IL31RA, FN1, CELA1, PPBP, CD28, REL, CD27, ECM1,…	3231	613	18082	2.21848	8.28467e-34	5.91762e-35	5.24882e-35
GOTERM_BP_ALL	GO:0048584~positive regulation of response to stimulus	537	14.1093	4.42123e-37	ANKLE1, TFRC, IFT172, MYB, A630033H20RIK, VPS35, UBASH3A, CMKLR1, GBP5, MEF2C, PRKCH, PRKCD, PRKCA, IFT80, DEPDC1B, PRKD2, PRKCQ, CFB, ATF3, SKAP1, SKAP2, NLRX1, CFH, CTBP2, AGAP2, IL20RA, FPR1, GATA3, THY1, FPR2, CFP, IQGAP3, PRKCZ, PLA2G7, HIF1A, C3, PRDX2, KLRK1, TERT, PLCG2, HMOX1, PLCG1, ATG7, ELANE, LYN, ACE, NDFIP1, FZD5, PLK2, IL31RA, FN1, NFATC2, CYLD, VANGL2, ARL2BP, FASL, GPR183, TRIP6…	3231	1834	18082	1.63864	4.74132e-33	3.16088e-34	2.80365e-34
GOTERM_BP_ALL	GO:0035556~intracellular signal transduction	657	17.2622	4.93357e-37	ITSN2, NCKAP1, TRIO, PGAP2, SLA2, EPS8, AKT1, A630033H20RIK, CMKLR1, IER3, MEF2A, MEF2C, WSB1, PRKCH, PRKCD, PRKCA, DEPDC1B, DEPDC1A, DDIT4, PRKD2, PRKCQ, ATF3, OPTN, ATF4, NLRX1, AGAP2, IL20RA, AGAP1, GATA3, AGAP3, HACD3, IQGAP3, PRKCZ, HIF1A, IL22RA2, C3, PRDX2, RHOT2, HSPH1, PRDX1, FIGNL1, MYO6, PLCG2, HMOX1, PLEK2, PLCG1, LYN, NDFIP1, FZD5, PLK2, IL31RA, NFATC3, FN1, NFATC2, SETX, CYLD, VANGL…	3231	2380	18082	1.54489	5.29076e-33	3.30673e-34	2.93301e-34
GOTERM_BP_ALL	GO:0001817~regulation of cytokine production	226	5.93799	4.92212e-36	PGLYRP2, IL23R, IL27RA, IL12B, UBASH3A, PGLYRP1, ZFP287, CMKLR1, GBP5, RSAD2, SLC11A1, IL1R2, SIGIRR, BTK, CD226, PRKD2, PRKCQ, EZR, TRIB2, ATF4, NLRX1, TXK, GATA3, PIK3R1, MEFV, LY9, PRKCZ, HIF1A, C3, KLRK1, TSPAN6, PLCG2, HMOX1, SLAMF6, CD14, ELANE, SLAMF1, LYN, STAT5A, EGR1, STAT5B, XBP1, NDFIP1, FZD5, FN1, PRG4, NMI, PUM1, CD28, REL, CD27, GPR18, IL21, ZCCHC11, CD40, IL1F9, OTUD7B, IL27, TNFR…	3231	564	18082	2.24253	5.27849e-32	3.10499e-33	2.75407e-33
GOTERM_BP_ALL	GO:0050778~positive regulation of immune response	197	5.17604	5.59953e-34	TFRC, IL23R, CBLB, IL27RA, C4B, LGALS3, PNP, MYB, IL12B, UBASH3A, GBP5, MEF2C, PRKCH, RSAD2, SLC11A1, BTK, CD226, PRKD2, PRKCQ, EZR, CFB, SKAP1, SKAP2, NLRX1, CFH, TXK, FPR1, GATA3, THY1, FPR2, CFP, PRKCZ, C3, KLRK1, TESPA1, TSPAN6, PLCG2, SLAMF6, CD14, PLCG1, KCNN4, ELANE, LYN, VASP, STAT5A, STAT5B, XBP1, FZD5, SH2D1A, TNFSF13, NFATC2, PUM1, CYLD, CD28, IL21, ITK, CD40, PTPRJ, TNFRSF13C, CD3E, C…	3231	474	18082	2.32593	6.00494e-30	3.33608e-31	2.95904e-31
GOTERM_BP_ALL	GO:0046649~lymphocyte activation	253	6.6474	1.0421e-33	EPHB6, SPI1, PGLYRP2, ANKLE1, TFRC, LST1, PRF1, SLC4A1, CBLB, SLA2, IKZF3, IL27RA, ZC3H12D, LGALS3, PNP, LGALS1, MYB, TBC1D10C, IL12B, TNFSF11, PGLYRP1, MEF2C, RSAD2, SLC11A1, PRKCD, DICER1, UNC13D, PRKAR1A, BTK, PRKCQ, SKAP2, SDC4, TXK, EBI3, GATA3, PIK3R1, THY1, LY9, PRKCZ, PIK3R6, PRDX2, HSPH1, KLRK1, ZNHIT1, TESPA1, PLCG2, SLAMF6, ZBTB7B, ICOS, IL11RA1, SLAMF1, LYN, STAT5A, EGR1, STAT5B, XBP1…	3231	683	18082	2.07305	1.11754e-29	5.88181e-31	5.21706e-31
GOTERM_BP_ALL	GO:0009966~regulation of signal transduction	663	17.4199	1.94057e-33	ITSN2, PID1, TRIO, PGAP2, ZFYVE9, IFT172, SLA2, AKT1, A630033H20RIK, VPS35, UBASH3A, PRKACB, CMKLR1, IER3, MEF2C, PRKCH, PRKCD, PRKCA, IFT80, DICER1, DKK3, SIGIRR, DEPDC1B, EID2, DDIT4, PADI2, PRKD2, PRKCQ, ATF3, OPTN, LRPAP1, NLRX1, CTBP2, AGAP2, IL20RA, GATA3, THY1, IQGAP3, PRKCZ, HIF1A, IL22RA2, C3, PRDX2, HSPH1, TERT, PRDX1, FIGNL1, HMOX1, FZD1, LYN, NDFIP1, FZD5, PLK2, IL31RA, FN1, CYLD, VAN…	3231	2468	18082	1.50341	2.08107e-29	1.04053e-30	9.22936e-31
GOTERM_BP_ALL	GO:0002521~leukocyte differentiation	212	5.57015	8.44312e-32	SPI1, PGLYRP2, ANKLE1, TFRC, IKZF3, PNP, RASSF2, LGALS1, MYB, IL12B, TNFSF11, PGLYRP1, MEF2C, RSAD2, PRKCA, DICER1, INPP4B, BTK, TRIB1, L3MBTL3, PDE1B, TXK, GATA3, PIK3R1, LY9, PRKCZ, PIK3R6, TRPM2, PRDX2, TESPA1, OCSTAMP, PLCG2, TSPAN2, SLAMF6, ZBTB7B, IL11RA1, SLAMF1, LYN, STAT5A, CCR1, EGR1, STAT5B, XBP1, NDFIP1, FZD5, BCL11B, BCL11A, FZD7, IL31RA, NFATC3, GADD45G, CYLD, FASN, GPR183, CD28, CD…	3231	544	18082	2.18095	9.0544e-28	4.28886e-29	3.80415e-29
GOTERM_BP_ALL	GO:0006796~phosphate-containing compound metabolic process	741	19.4693	8.79849e-32	PI4K2B, PID1, TRIO, PGAP2, PGAP3, TESK1, TESK2, ENO2, NAMPT, AKT1, PRKACB, IER3, MEF2A, PRKAB2, MEF2C, PRKCH, PRKCD, PHKA1, PRKCA, DICER1, PASK, SYTL2, PRKAR1A, DDIT4, PRKD2, PRKCQ, ATF3, GNE, CDCA2, AGAP2, PLA2G3, THY1, HACD3, IQGAP3, PRKCZ, PLA2G7, HIF1A, ANAPC10, MTMR6, IL22RA2, C3, PRDX2, CYB5R4, HSPH1, PRKAR2B, PRDX1, FIGNL1, PTPMT1, AFMID, PLCG2, PLCG1, FDFT1, FZD1, PLK4, LYN, BARD1, CDK17,…	3231	2869	18082	1.44543	9.4355e-28	4.28886e-29	3.80415e-29
GOTERM_BP_ALL	GO:0006793~phosphorus metabolic process	741	19.4693	1.41764e-31	PI4K2B, PID1, TRIO, PGAP2, PGAP3, TESK1, TESK2, ENO2, NAMPT, AKT1, PRKACB, IER3, MEF2A, PRKAB2, MEF2C, PRKCH, PRKCD, PHKA1, PRKCA, DICER1, PASK, SYTL2, PRKAR1A, DDIT4, PRKD2, PRKCQ, ATF3, GNE, CDCA2, AGAP2, PLA2G3, THY1, HACD3, IQGAP3, PRKCZ, PLA2G7, HIF1A, ANAPC10, MTMR6, IL22RA2, C3, PRDX2, CYB5R4, HSPH1, PRKAR2B, PRDX1, FIGNL1, PTPMT1, AFMID, PLCG2, PLCG1, FDFT1, FZD1, PLK4, LYN, BARD1, CDK17,…	3231	2873	18082	1.44342	1.52028e-27	6.60992e-29	5.86288e-29
GOTERM_BP_ALL	GO:0002520~immune system development	323	8.4866	2.00827e-31	SPI1, PGLYRP2, ANKLE1, TFRC, CBLB, IKZF3, IL27RA, PNP, RASSF2, LGALS1, MYB, IL12B, TNFSF11, SOX6, PGLYRP1, ARL11, MEF2C, RSAD2, ACTN1, PRKCA, DICER1, ESCO2, RUNX3, ANK1, INPP4B, TWSG1, BTK, TRIB1, TRIM10, L3MBTL3, PDE1B, TXK, GATA3, PIK3R1, LY9, PRKCZ, HIF1A, PIK3R6, TRPM2, PRDX2, TESPA1, OCSTAMP, PLCG2, TSPAN2, SLAMF6, ZBTB7B, ICOS, IL11RA1, SLAMF1, LYN, STAT5A, CCR1, EGR1, STAT5B, RABGAP1L, XBP…	3231	984	18082	1.83703	2.15366e-27	8.9736e-29	7.95942e-29
GOTERM_BP_ALL	GO:0007159~leukocyte cell-cell adhesion	201	5.28114	4.56345e-31	EPHB6, ANKLE1, TFRC, SLC4A1, CBLB, SLA2, ZC3H12D, LGALS3, PNP, LGALS1, MYB, IL12B, TNFSF11, RSAD2, SLC11A1, DICER1, PRKAR1A, PRKCQ, EZR, SDC4, TXK, EBI3, GATA3, THY1, LY9, PRKCZ, PIK3R6, PRDX2, HSPH1, ZNHIT1, TESPA1, SLAMF6, ZBTB7B, ICOS, ELANE, SLAMF1, STAT5A, EGR1, STAT5B, XBP1, NDFIP1, FZD5, BCL11B, BCL11A, FZD7, NFATC3, GADD45G, CYLD, GPR183, CD28, CD27, TNFSF8, GPR18, IL21, ITK, IL27, TNFRSF…	3231	509	18082	2.20998	4.89384e-27	1.95754e-28	1.7363e-28
GOTERM_BP_ALL	GO:0030097~hemopoiesis	299	7.85602	7.83631e-31	SPI1, PGLYRP2, ANKLE1, TFRC, IKZF3, PNP, RASSF2, LGALS1, MYB, IL12B, TNFSF11, SOX6, PGLYRP1, ARL11, MEF2C, RSAD2, ACTN1, PRKCA, DICER1, ESCO2, RUNX3, ANK1, INPP4B, TWSG1, BTK, TRIB1, TRIM10, L3MBTL3, PDE1B, TXK, GATA3, PIK3R1, LY9, PRKCZ, HIF1A, PIK3R6, TRPM2, PRDX2, TESPA1, OCSTAMP, PLCG2, TSPAN2, SLAMF6, ZBTB7B, IL11RA1, SLAMF1, LYN, STAT5A, CCR1, EGR1, STAT5B, RABGAP1L, XBP1, NDFIP1, ACE, FZD5…	3231	892	18082	1.87593	8.40366e-27	3.22587e-28	2.86129e-28
GOTERM_BP_ALL	GO:0002694~regulation of leukocyte activation	192	5.04467	8.12184e-31	EPHB6, CD86, PGLYRP2, ANKLE1, TFRC, HFE, LST1, MPL, RORC, CBLB, SLC4A1, RORA, AHR, IKZF3, IL27RA, PYCARD, MILR1, ZC3H12D, LGALS3, PNP, LGALS1, LAMP1, SIT1, ADORA3, MYB, TBC1D10C, IL12B, MIR150, TNFSF11, PGLYRP1, TNFRSF4, LMO1, MEF2C, LAG3, CD300A, DICER1, LAX1, FOXP3, UNC13D, PRKAR1A, FANCD2, BTK, CD226, PRKCQ, CARD11, SDC4, IL4RA, DTX1, THY1, GATA3, RASAL3, PRKCZ, RASGRP1, PIK3R6, ZFP36L1, SPTA1…	3231	478	18082	2.24793	8.70986e-27	3.22587e-28	2.86129e-28
GOTERM_BP_ALL	GO:0048534~hematopoietic or lymphoid organ development	309	8.11876	3.55978e-30	SPI1, PGLYRP2, ANKLE1, TFRC, IKZF3, PNP, RASSF2, LGALS1, MYB, IL12B, TNFSF11, SOX6, PGLYRP1, ARL11, MEF2C, RSAD2, ACTN1, PRKCA, DICER1, ESCO2, RUNX3, ANK1, INPP4B, TWSG1, BTK, TRIB1, TRIM10, L3MBTL3, PDE1B, TXK, GATA3, PIK3R1, LY9, PRKCZ, HIF1A, PIK3R6, TRPM2, PRDX2, TESPA1, OCSTAMP, PLCG2, TSPAN2, SLAMF6, ZBTB7B, IL11RA1, SLAMF1, LYN, STAT5A, CCR1, EGR1, STAT5B, RABGAP1L, XBP1, NDFIP1, ACE, FZD5…	3231	940	18082	1.83967	3.81751e-26	1.3634e-27	1.20931e-27
GOTERM_BP_ALL	GO:0050865~regulation of cell activation	201	5.28114	3.85382e-30	EPHB6, PGLYRP2, ANKLE1, TFRC, LST1, SLC4A1, CBLB, IKZF3, IL27RA, ZC3H12D, MILR1, LGALS3, PNP, LGALS1, MYB, TBC1D10C, IL12B, TNFSF11, PGLYRP1, MEF2C, PRKCD, PRKCA, DICER1, UNC13D, PRKAR1A, BTK, CD226, PRKCQ, SDC4, TXK, GATA3, THY1, PRKCZ, PIK3R6, PRDX2, HSPH1, KLRK1, ZNHIT1, TESPA1, HMOX1, APOE, ZBTB7B, ICOS, SLAMF1, LYN, STAT5A, STAT5B, XBP1, NDFIP1, TNFSF13, NFATC2, CYLD, BST1, GPR183, CD28, CD2…	3231	516	18082	2.18	4.13284e-26	1.42512e-27	1.26405e-27
GOTERM_BP_ALL	GO:0080134~regulation of response to stress	368	9.66894	6.47005e-30	IL1RN, PGLYRP2, ANKLE1, PGAP2, TRAF3IP2, ZAK, IL23R, XYLT1, PNP, RASSF2, EDNRB, SNRPD1, CHEK2, IL12B, AKT1, TNFSF11, DPF3, PGLYRP1, IER3, GBP5, EPHA4, MEF2C, RSAD2, IL1R2, SERPINF1, PRKCD, PRKCA, DICER1, MAPK8IP1, BTK, CD226, PRKCQ, ALPK1, EZR, ATF4, GYPA, PARPBP, NLRX1, CFH, TXK, GATA3, PIK3R1, MEFV, KLK8, HIF1A, PIK3R6, IL22RA2, C3, TRPM2, PRDX2, HSPH1, KLRK1, TERT, TSPAN8, PCBP4, PRDX1, FIGNL1…	3231	1191	18082	1.7292	6.93848e-26	2.31283e-27	2.05144e-27
GOTERM_BP_ALL	GO:0051239~regulation of multicellular organismal process	717	18.8387	3.31523e-29	ITSN2, RNH1, PGLYRP2, SPI1, ANKLE1, TFRC, XYLT1, FAM134C, HTR7, SCN11A, MYB, LIPG, AKT1, UBASH3A, DLEU2, PGLYRP1, PRKACB, ZFP287, CMKLR1, CDK5RAP2, GAMT, MEF2A, GBP5, MEF2C, PRKCH, SERPINF1, PRKCD, FNDC3B, CACNA2D2, PRKCA, DICER1, PASK, SYTL2, SIGIRR, BIN1, PRKD2, PRKCQ, ATF4, LRPAP1, NLRX1, AGAP2, IL20RA, GATA3, THY1, MEFV, IQGAP3, PRKCZ, LY9, HIF1A, PLAC8, C3, PRDX2, PRDX4, KLRK1, TERT, OCSTAMP…	3231	2804	18082	1.43104	3.55525e-25	1.14685e-26	1.01724e-26
GOTERM_BP_ALL	GO:0010646~regulation of cell communication	713	18.7336	3.4272e-29	ITSN2, PID1, TRIO, PGAP2, ZFYVE9, IFT172, SLA2, HTR7, AKT1, A630033H20RIK, VPS35, UBASH3A, PRKACB, CMKLR1, IER3, MEF2C, PRKCH, PRKCD, CACNA2D2, PRKCA, IFT80, DICER1, PASK, DKK3, SIGIRR, DEPDC1B, EID2, TFR2, DDIT4, PADI2, PRKD2, PRKCQ, ATF3, OPTN, LRPAP1, NLRX1, CTBP2, AGAP2, IL20RA, GATA3, THY1, IQGAP3, PRKCZ, HIF1A, IL22RA2, C3, PRDX2, HSPH1, TERT, PRDX1, FIGNL1, MYO6, HMOX1, ATG7, FZD1, LYN, ND…	3231	2785	18082	1.43276	3.67533e-25	1.14854e-26	1.01874e-26
GOTERM_BP_ALL	GO:0023051~regulation of signaling	717	18.8387	5.24591e-29	ITSN2, PID1, TRIO, PGAP2, ZFYVE9, IFT172, SLA2, HTR7, AKT1, A630033H20RIK, VPS35, UBASH3A, PRKACB, CMKLR1, IER3, MEF2C, PRKCH, PRKCD, CACNA2D2, PRKCA, IFT80, DICER1, PASK, DKK3, SIGIRR, DEPDC1B, EID2, TFR2, DDIT4, PADI2, PRKD2, PRKCQ, ATF3, OPTN, LRPAP1, NLRX1, CTBP2, AGAP2, IL20RA, GATA3, THY1, IQGAP3, PRKCZ, HIF1A, IL22RA2, C3, PRDX2, HSPH1, TERT, PRDX1, FIGNL1, MYO6, HMOX1, ATG7, FZD1, LYN, ND…	3231	2808	18082	1.429	5.62571e-25	1.67589e-26	1.48648e-26
GOTERM_BP_ALL	GO:0051179~localization	1273	33.4472	5.31333e-29	ITSN2, PID1, TFRC, ZFYVE9, SPINT2, PSMD8, SCAMP4, HTR7, LIPG, AKT1, MEF2A, GBP5, STARD3, MEF2C, CACNA2D2, CACNA2D4, SCAMP1, TFR2, DDIT4, PADI2, TXNIP, SKAP1, OPTN, ATF4, ABCB6, ABCB4, CDCA5, AGAP2, FPR1, PLA2G3, CDCA8, AGAP1, GATA3, AGAP3, ABCB9, THY1, FPR2, PLA2G7, C3, CYB5R1, CYB5R4, RHOT2, KLRK1, HSPH1, GRPEL1, MYO6, ATG7, LYN, ABCA2, ABCA6, LRBA, ABCA4, EXOC6B, ABCA9, FN1, BBIP1, MAGOHB, SNUP…	3231	5623	18082	1.26698	5.69801e-25	1.67589e-26	1.48648e-26
GOTERM_BP_ALL	GO:0016337~single organismal cell-cell adhesion	255	6.69995	1.53103e-28	EPHB6, CYFIP2, IL1RN, ANKLE1, TFRC, ICAM2, ICAM4, SLC4A1, CBLB, SPINT2, SLA2, ZC3H12D, LGALS3, EFR3A, PNP, LGALS1, MYB, IL12B, PIEZO1, TNFSF11, CDON, ACVR1, RSAD2, SLC11A1, PRKCD, PRKCA, DICER1, PRKAR1A, PRKCQ, EZR, SDC4, TXK, EBI3, GATA3, PIK3R1, THY1, LY9, PRKCZ, PIK3R6, PRDX2, HSPH1, ZNHIT1, TESPA1, SLAMF6, ZBTB7B, ICOS, ELANE, SLAMF1, LYN, STAT5A, EGR1, STAT5B, XBP1, NDFIP1, FZD5, BCL11B, BCL…	3231	738	18082	1.93372	1.64188e-24	4.69109e-26	4.16092e-26
GOTERM_BP_ALL	GO:0098602~single organism cell adhesion	269	7.06779	2.28731e-28	EPHB6, CYFIP2, IL1RN, ANKLE1, TFRC, ICAM2, ICAM4, SLC4A1, CBLB, SPINT2, SLA2, ZC3H12D, LGALS3, EFR3A, PNP, LGALS1, MYB, IL12B, PIEZO1, TNFSF11, CDON, ACVR1, RSAD2, SLC11A1, PRKCD, FNDC3B, PRKCA, DICER1, UNC13D, PRKAR1A, PRKCQ, EZR, SDC4, TXK, EBI3, GATA3, PIK3R1, THY1, LY9, PRKCZ, PIK3R6, PRDX2, HSPH1, ZNHIT1, TESPA1, SLAMF6, ZBTB7B, ICOS, ELANE, SLAMF1, LYN, STAT5A, EGR1, STAT5B, XBP1, NDFIP1, F…	3231	796	18082	1.89125	2.45291e-24	6.81363e-26	6.04357e-26
GOTERM_BP_ALL	GO:0016310~phosphorylation	556	14.6085	5.30572e-28	PI4K2B, PID1, TRIO, TESK1, TESK2, ENO2, AKT1, PRKACB, IER3, MEF2A, PRKAB2, MEF2C, PRKCH, PRKCD, PHKA1, PRKCA, DICER1, PASK, PRKAR1A, DDIT4, PRKD2, PRKCQ, ATF3, GNE, AGAP2, THY1, HACD3, IQGAP3, PRKCZ, HIF1A, ANAPC10, IL22RA2, C3, PRDX2, HSPH1, PRKAR2B, PRDX1, FZD1, PLK4, LYN, CDK17, ACE, FZD5, FZD7, PLK2, PLK1, IL31RA, FN1, CDC6, SETX, PKIB, EHD4, VANGL2, ARL2BP, GPR183, UNC119, PKIG, CDK14, RET, …	3231	2063	18082	1.50829	5.68985e-24	1.5378e-25	1.364e-25
GOTERM_BP_ALL	GO:0031347~regulation of defense response	219	5.75407	7.44834e-28	PGLYRP2, TRAF3IP2, IL23R, EDNRB, SNRPD1, IL12B, TNFSF11, DPF3, PGLYRP1, IER3, GBP5, MEF2C, RSAD2, IL1R2, SERPINF1, PRKCA, DICER1, BTK, CD226, ALPK1, NLRX1, CFH, TXK, GATA3, MEFV, PIK3R6, IL22RA2, C3, KLRK1, TSPAN6, PENK, PLCG2, SLAMF8, HIST1H3G, SLAMF6, APOE, CD14, PLCG1, HIST1H3B, HIST1H3D, LYN, STAT5A, CCR1, STAT5B, NDFIP1, ACE, PDE2A, SH2D1A, D430041D05RIK, NMI, PUM1, 1810022K09RIK, CD28, IL21…	3231	603	18082	2.03253	7.9876e-24	2.102e-25	1.86444e-25
GOTERM_BP_ALL	GO:0070486~leukocyte aggregation	184	4.83447	1.10668e-27	EPHB6, CD86, ANKLE1, TFRC, HFE, GIMAP1, RORC, CBLB, SLC4A1, RORA, SLA2, PYCARD, ZC3H12D, STK10, LGALS3, PNP, LGALS1, MYB, IL12B, TNFSF11, TNFRSF4, LMO1, LAG3, RSAD2, CD300A, SLC11A1, DICER1, LAX1, FOXP3, FOXP1, CLEC4D, PRKAR1A, FANCD2, FCGR4, PRKCQ, CLEC4E, S100A9, CARD11, S100A8, SDC4, TXK, EBI3, TCF7, IL4RA, PSEN2, DTX1, THY1, GATA3, RASAL3, PRKCZ, LY9, RASGRP1, PIK3R6, ZFP36L1, SPTA1, PRDX2, H…	3231	472	18082	2.18165	1.1868e-23	3.04307e-25	2.69915e-25
GOTERM_BP_ALL	GO:0001819~positive regulation of cytokine production	156	4.09879	1.14104e-27	CLEC4N, IL23R, ZBTB20, RORA, TNF, IL27RA, PYCARD, FCNB, CLEC5A, IL12B, GBP5, TICAM2, RSAD2, HGF, SLC11A1, F2R, CYBB, CYBA, FOXP3, FCGR3, MAPKAPK2, CD226, PRKCQ, PRKD2, CLEC4E, CARD11, ATF4, CSF1R, NLRX1, TXK, C5AR1, IL4RA, LY96, PIK3R1, GATA3, PRKCZ, HIF1A, LY9, RASGRP1, C3, KLRK1, TSPAN6, PLCG2, NLRP3, SLAMF6, CD14, ELANE, SLAMF1, STAT5A, EGR1, STAT5B, XBP1, SMAD3, FZD5, CRTAM, BTNL2, PUM1, IL6,…	3231	371	18082	2.35321	1.22366e-23	3.05914e-25	2.7134e-25
GOTERM_BP_ALL	GO:0071593~lymphocyte aggregation	181	4.75565	3.76539e-27	EPHB6, CD86, ANKLE1, TFRC, HFE, GIMAP1, RORC, CBLB, SLC4A1, RORA, SLA2, PYCARD, ZC3H12D, STK10, LGALS3, PNP, LGALS1, MYB, IL12B, TNFSF11, TNFRSF4, LMO1, LAG3, RSAD2, CD300A, SLC11A1, DICER1, LAX1, FOXP3, FOXP1, CLEC4D, PRKAR1A, FANCD2, FCGR4, PRKCQ, CLEC4E, CARD11, SDC4, TXK, EBI3, TCF7, IL4RA, PSEN2, DTX1, THY1, GATA3, RASAL3, PRKCZ, LY9, RASGRP1, PIK3R6, ZFP36L1, SPTA1, PRDX2, HSPH1, ZNHIT1, TE…	3231	465	18082	2.17839	4.038e-23	9.84878e-25	8.7357e-25
GOTERM_BP_ALL	GO:0051249~regulation of lymphocyte activation	166	4.36153	6.73414e-27	EPHB6, CD86, PGLYRP2, ANKLE1, TFRC, HFE, LST1, MPL, RORC, CBLB, SLC4A1, AHR, IKZF3, IL27RA, PYCARD, ZC3H12D, LGALS3, PNP, LGALS1, LAMP1, SIT1, MYB, TBC1D10C, IL12B, MIR150, TNFSF11, PGLYRP1, TNFRSF4, LMO1, MEF2C, LAG3, CD300A, DICER1, LAX1, FOXP3, PRKAR1A, FANCD2, BTK, PRKCQ, CARD11, SDC4, IL4RA, DTX1, THY1, GATA3, RASAL3, PRKCZ, RASGRP1, PIK3R6, ZFP36L1, SPTA1, PRDX2, HSPH1, ZNHIT1, TESPA1, BTLA…	3231	412	18082	2.25486	7.22169e-23	1.71945e-24	1.52512e-24
GOTERM_BP_ALL	GO:0070489~T cell aggregation	180	4.72937	8.41673e-27	EPHB6, CD86, ANKLE1, TFRC, HFE, GIMAP1, RORC, CBLB, SLC4A1, RORA, SLA2, PYCARD, ZC3H12D, LGALS3, PNP, LGALS1, MYB, IL12B, TNFSF11, TNFRSF4, LMO1, LAG3, RSAD2, CD300A, SLC11A1, DICER1, LAX1, FOXP3, FOXP1, CLEC4D, PRKAR1A, FANCD2, FCGR4, PRKCQ, CLEC4E, CARD11, SDC4, TXK, EBI3, TCF7, IL4RA, PSEN2, DTX1, THY1, GATA3, RASAL3, PRKCZ, LY9, RASGRP1, PIK3R6, ZFP36L1, SPTA1, PRDX2, HSPH1, ZNHIT1, TESPA1, B…	3231	464	18082	2.17102	9.0261e-23	2.05139e-24	1.81954e-24
GOTERM_BP_ALL	GO:0042110~T cell activation	180	4.72937	8.41673e-27	EPHB6, CD86, ANKLE1, TFRC, HFE, GIMAP1, RORC, CBLB, SLC4A1, RORA, SLA2, PYCARD, ZC3H12D, LGALS3, PNP, LGALS1, MYB, IL12B, TNFSF11, TNFRSF4, LMO1, LAG3, RSAD2, CD300A, SLC11A1, DICER1, LAX1, FOXP3, FOXP1, CLEC4D, PRKAR1A, FANCD2, FCGR4, PRKCQ, CLEC4E, CARD11, SDC4, TXK, EBI3, TCF7, IL4RA, PSEN2, DTX1, THY1, GATA3, RASAL3, PRKCZ, LY9, RASGRP1, PIK3R6, ZFP36L1, SPTA1, PRDX2, HSPH1, ZNHIT1, TESPA1, B…	3231	464	18082	2.17102	9.0261e-23	2.05139e-24	1.81954e-24
GOTERM_BP_ALL	GO:0045087~innate immune response	226	5.93799	1.76632e-26	IFITM3, APP, IFITM1, IFITM2, IL23R, C4B, LGALS3, IL12B, PGLYRP1, TRIM21, GBP6, GBP5, GBP7, RSAD2, GBP9, SLC11A1, UNC13D, SLPI, BTK, CD226, PADI4, TRIM10, CFB, NLRX1, CFH, TXK, GATA3, CFP, MEFV, LY9, PIK3R6, C3, KLRK1, PRDX1, TSPAN6, PLCG2, SLAMF8, SLAMF6, CD14, PLCG1, SLAMF1, LYN, STAT5A, CCR1, STAT5B, H2-EB1, SH2D1A, IRGM2, NMI, PUM1, CYLD, REL, IL21, ITK, IL1F9, IL27, LYST, CX3CL1, JCHAIN, FFAR…	3231	643	18082	1.96701	1.8942e-22	4.07374e-24	3.61334e-24
GOTERM_BP_ALL	GO:0002252~immune effector process	254	6.67367	1.77816e-26	EPHB6, IFITM3, IFITM1, PGLYRP2, IFITM2, TFRC, TRAF3IP2, IL23R, PRF1, IL27RA, MILR1, C4B, LGALS3, PNP, LGALS1, SNRPD1, MYB, IL12B, DPF3, PGLYRP1, RSAD2, SLC11A1, PRKCD, DICER1, UNC13D, DDIT4, BTK, CD226, ALPK1, CFB, NLRX1, CFH, PLA2G3, GATA3, CFP, LY9, PRKCZ, PIK3R6, C3, PRDX2, KLRK1, PRDX1, TSPAN6, PLCG2, SLAMF8, HMOX1, HIST1H3G, SLAMF6, HIST1H3B, ATG7, ELANE, HIST1H3D, SLAMF1, LYN, STAT5A, STAT5…	3231	755	18082	1.88277	1.9069e-22	4.07374e-24	3.61334e-24
GOTERM_BP_ALL	GO:0048519~negative regulation of biological process	1094	28.7441	1.7854e-26	TDRKH, PID1, PGLYRP2, SPI1, PGAP2, IFT172, GMFG, SPINT2, SLA2, ZC3H12D, FAM134B, HTR7, ZFP281, AKT1, UBASH3A, PGLYRP1, PRKACB, SAMD11, MEF2A, MEF2C, DICER1, SIGIRR, EID2, PRKAR1A, RFX5, DDIT4, ZFP296, PADI2, TXNIP, ATF3, OPTN, SKAP2, ATF4, PIF1, PARPBP, NLRX1, MEPCE, AGAP2, GATA3, TAPBPL, THY1, IQGAP3, IL22RA2, KLRK1, HSPH1, PRKAR2B, FIGNL1, ATG7, LYN, TIPARP, ERLIN1, FN1, ERLIN2, STFA1, SETX, PK…	3231	4757	18082	1.28704	1.91466e-22	4.07374e-24	3.61334e-24
GOTERM_BP_ALL	GO:0048523~negative regulation of cellular process	1024	26.9049	1.06887e-25	PID1, PGLYRP2, SPI1, PGAP2, IFT172, GMFG, SPINT2, SLA2, ZC3H12D, FAM134B, HTR7, ZFP281, AKT1, UBASH3A, PGLYRP1, PRKACB, SAMD11, MEF2A, MEF2C, DICER1, SIGIRR, EID2, PRKAR1A, RFX5, DDIT4, ZFP296, PADI2, TXNIP, ATF3, OPTN, SKAP2, ATF4, PIF1, PARPBP, NLRX1, MEPCE, AGAP2, GATA3, THY1, KLRK1, HSPH1, PRKAR2B, FIGNL1, ATG7, LYN, ERLIN1, FN1, ERLIN2, STFA1, SETX, PKIB, FAM111A, MOV10, FASL, AGO4, NOSTRIN,…	3231	4417	18082	1.29742	1.14626e-21	2.38803e-23	2.11814e-23
GOTERM_BP_ALL	GO:1903037~regulation of leukocyte cell-cell adhesion	130	3.41566	1.9929e-25	EPHB6, CD86, ANKLE1, TFRC, HFE, RORC, CBLB, SLC4A1, ETS1, TNF, PYCARD, ZC3H12D, LGALS3, PNP, LGALS1, SIT1, MYB, IL12B, TNFSF11, LMO1, LAG3, CD300A, DICER1, LAX1, FOXP3, PRKAR1A, FANCD2, PRKCQ, CARD11, SDC4, IL4RA, DTX1, THY1, GATA3, RASAL3, PRKCZ, RASGRP1, PIK3R6, SPTA1, PRDX2, HSPH1, ZNHIT1, TESPA1, BTLA, NLRP3, SOCS6, ICOS, ZBTB7B, ELANE, SLAMF1, SOCS5, STAT5A, STAT5B, XBP1, NDFIP1, FANCA, BTNL…	3231	295	18082	2.46621	2.13719e-21	4.36161e-23	3.86868e-23
GOTERM_BP_ALL	GO:0050863~regulation of T cell activation	124	3.25801	1.60633e-24	EPHB6, CD86, ANKLE1, TFRC, HFE, RORC, CBLB, SLC4A1, PYCARD, ZC3H12D, LGALS3, PNP, LGALS1, SIT1, MYB, IL12B, TNFSF11, LMO1, LAG3, CD300A, DICER1, LAX1, FOXP3, PRKAR1A, FANCD2, PRKCQ, CARD11, SDC4, IL4RA, DTX1, THY1, GATA3, RASAL3, PRKCZ, RASGRP1, PIK3R6, SPTA1, PRDX2, HSPH1, ZNHIT1, TESPA1, BTLA, NLRP3, SOCS6, ICOS, ZBTB7B, SLAMF1, SOCS5, STAT5A, STAT5B, XBP1, NDFIP1, FANCA, BTNL2, CYLD, IL6, CD28…	3231	280	18082	2.47841	1.72263e-20	3.44526e-22	3.05588e-22
GOTERM_BP_ALL	GO:0030155~regulation of cell adhesion	220	5.78035	1.86941e-24	EPHB6, IL1RN, ANKLE1, TFRC, SLC4A1, CBLB, SPINT2, ZC3H12D, LGALS3, PNP, LGALS1, MYB, DAG1, IL12B, PIEZO1, TNFSF11, ST6GAL1, PRKCD, PRKCA, DICER1, UNC13D, PRKAR1A, NINJ1, PRKD2, PRKCQ, SKAP1, MACF1, SDC4, GATA3, PIK3R1, THY1, PRKCZ, PIK3R6, PRDX2, HSPH1, ZNHIT1, TESPA1, ZBTB7B, ICOS, ELANE, GPM6B, SLAMF1, LYN, STAT5A, STAT5B, XBP1, NDFIP1, FZD7, FN1, ACER2, CYLD, CD28, CD27, SERPINI1, IL21, ACVRL1…	3231	639	18082	1.92678	2.00475e-20	3.93089e-22	3.48663e-22
GOTERM_BP_ALL	GO:0022407~regulation of cell-cell adhesion	152	3.99369	2.5894e-24	EPHB6, CD86, IL1RN, ANKLE1, TFRC, HFE, RORC, CBLB, SLC4A1, SPINT2, ETS1, CELSR2, TNF, PYCARD, ZC3H12D, LGALS3, PNP, LGALS1, SIT1, MYB, IL12B, PIEZO1, TNFSF11, LMO1, LAG3, CD300A, PRKCD, PRKCA, DICER1, LAX1, FOXP3, PRKAR1A, FANCD2, MYADM, PRKCQ, CARD11, SDC4, ALOX15, IL4RA, DTX1, ALOX12, PIK3R1, THY1, GATA3, RASAL3, PRKCZ, RASGRP1, PIK3R6, SPTA1, PRDX2, HSPH1, ZNHIT1, TESPA1, BTLA, NLRP3, SOCS6, I…	3231	380	18082	2.23856	2.77687e-20	5.34014e-22	4.73661e-22
GOTERM_BP_ALL	GO:0006468~protein phosphorylation	470	12.3489	7.0786e-24	PID1, TRIO, TESK1, TESK2, AKT1, PRKACB, MEF2A, PRKAB2, MEF2C, PRKCH, PRKCD, PHKA1, PRKCA, PASK, PRKAR1A, DDIT4, PRKD2, PRKCQ, ATF3, AGAP2, THY1, HACD3, IQGAP3, PRKCZ, ANAPC10, IL22RA2, C3, PRDX2, HSPH1, PRKAR2B, PRDX1, FZD1, PLK4, LYN, CDK17, ACE, FZD5, PLK2, PLK1, IL31RA, FN1, CDC6, SETX, PKIB, EHD4, VANGL2, ARL2BP, GPR183, UNC119, PKIG, CDK14, RET, ITK, CDKN1A, PBK, RSPO1, JAK3, IKBKE, JAK1, HA…	3231	1737	18082	1.51428	7.59109e-20	1.43228e-21	1.27041e-21
GOTERM_BP_ALL	GO:0034097~response to cytokine	227	5.96427	8.72688e-24	IFITM3, IFITM1, IL1RN, PID1, IFITM2, IL23R, CLDN1, GM12185, TXNDC17, RPS6KA5, MYB, IL12B, AKT1, TNFSF11, REG1, TRIM21, GBP6, GBP5, WFDC21, GBP7, GBP9, ACSL1, SLC11A1, IL1R2, PRKCA, SIGIRR, IGTP, BTK, PADI2, PTGES, PDE1B, TXK, IL20RA, GATA3, MEFV, HIF1A, OCSTAMP, CD14, GM5431, IL11RA1, STAT5A, CCR1, EGR1, STAT5B, H2-EB1, XBP1, XCR1, TREX1, PDE2A, IRGM2, FN1, IFI47, PPBP, NMI, FOSL1, CYLD, FASN, RE…	3231	674	18082	1.88484	9.35871e-20	1.73309e-21	1.53722e-21
GOTERM_BP_ALL	GO:0042127~regulation of cell proliferation	449	11.7972	8.95322e-24	PID1, TES, TFRC, IFT172, SLC4A1, SPINT2, ZC3H12D, NAMPT, MYEOV2, AKT1, MEF2C, PRKCH, SERPINF1, FNDC3B, PRKCA, IFT80, DICER1, EID2, PRKAR1A, TXNIP, PRKD2, PRKCQ, ATF3, OPTN, SKAP2, AGAP2, CDCA7, GATA3, IQGAP3, PRKCZ, HIF1A, PLAC8, PRDX4, TERT, OCSTAMP, HMOX1, ELANE, S100A11, IL11RA1, LYN, NFE2, ACE, NDFIP1, FZD5, FZD7, IL31RA, FN1, NFATC2, CDC6, MINA, FOSL2, FOSL1, FASL, GPR183, ITK, CDKN1A, RARG,…	3231	1642	18082	1.53032	9.60143e-20	1.74572e-21	1.54842e-21
GOTERM_BP_ALL	GO:1902531~regulation of intracellular signal transduction	429	11.2717	1.10603e-23	ITSN2, TRIO, PGAP2, SLA2, AKT1, A630033H20RIK, CMKLR1, MEF2C, PRKCD, PRKCA, DDIT4, PRKD2, PRKCQ, ATF3, OPTN, NLRX1, AGAP2, IL20RA, GATA3, IQGAP3, PRKCZ, HIF1A, IL22RA2, C3, PRDX2, HSPH1, PRDX1, FIGNL1, HMOX1, LYN, NDFIP1, FZD5, PLK2, IL31RA, FN1, CYLD, VANGL2, ARL2BP, FASL, GPR183, TRIP6, REL, GPR18, RET, LITAF, ZFP385A, PBK, IKBKE, HAVCR2, DUSP3, GSTO1, GPR35, DUSP1, SPHK1, DUSP8, DUSP6, AGTR1A,…	3231	1552	18082	1.54695	1.1861e-19	2.11804e-21	1.87867e-21
GOTERM_BP_ALL	GO:0070887~cellular response to chemical stimulus	652	17.1308	1.38062e-23	PID1, SPI1, TFRC, ZFYVE9, SPINT2, BACH1, BACH2, MYB, AKT1, ADNP2, CMKLR1, GBP6, MEF2A, GBP5, MEF2C, GBP7, GBP9, SERPINF1, PRKCD, PRKCA, DICER1, SIGIRR, EID2, TFR2, DDIT4, IGTP, PADI2, PRKD2, PRKCQ, ATF6, ATF3, ATF4, OSER1, ABCB4, IL20RA, FPR1, GATA3, FPR2, AGAP3, IQGAP3, PRKCZ, PLA2G7, HIF1A, SULT1A1, PRDX2, PRDX5, HSPH1, KLRK1, TERT, PRDX1, OCSTAMP, HMOX1, PLCG1, ATG7, IL11RA1, FZD1, LYN, PHC1, …	3231	2607	18082	1.39964	1.48058e-19	2.55465e-21	2.26593e-21
GOTERM_BP_ALL	GO:0048585~negative regulation of response to stimulus	384	10.0893	1.38167e-23	IL1RN, PID1, PGLYRP2, PGAP2, XYLT1, CBLB, LDLRAD4, SLA2, IL27RA, LGALS3, RASSF2, CHEK2, DAG1, TBC1D10C, IL12B, AKT1, UBASH3A, PGLYRP1, PRKACB, IER3, ACVR1, EPHA4, ST6GAL1, IL1R2, SERPINF1, PRKCD, IFT80, PRKCA, CSNK1E, DKK3, MAPK8IP1, SIGIRR, EID2, TWSG1, DDIT4, PADI2, PRKCQ, TRIB1, EZR, ATF3, OPTN, ATF4, LRPAP1, PARPBP, NLRX1, AGAP2, GATA3, THY1, NLK, MEFV, APCDD1, KLK8, PRKCZ, HIF1A, IL22RA2, PR…	3231	1350	18082	1.59187	1.4817e-19	2.55465e-21	2.26593e-21
GOTERM_BP_ALL	GO:0032879~regulation of localization	636	16.7105	1.46994e-23	NCKAP1, PID1, SPINT2, MRGPRE, PSMD8, HTR7, SCN11A, STMN1, LIPG, AKT1, VPS35, CMKLR1, IER3, VPS18, MEF2C, SERPINF1, PRKCD, SYTL1, CACNA2D2, PRKCA, CACNA2D4, PASK, SYTL3, UNC13D, SYTL2, BIN1, TFR2, PADI2, PRKD2, PRKCQ, ATF4, ABCB4, CDCA5, GATA3, THY1, PRKCZ, PLA2G7, HIF1A, C3, CYB5R1, HSPH1, KLRK1, CRACR2B, TERT, PRDX1, MYO6, PLCG2, HMOX1, PLCG1, ATG7, ELANE, FZD1, LYN, BARD1, ABCA2, ACE, NDFIP1, F…	3231	2530	18082	1.40684	1.57637e-19	2.67181e-21	2.36984e-21
GOTERM_BP_ALL	GO:0002764~immune response-regulating signaling pathway	123	3.23174	2.63407e-23	CD86, CLEC4N, CBLB, TNF, FCNB, LGALS3, UBASH3A, MEF2C, PRKCH, TICAM2, RSAD2, CD300A, CD180, CYBA, LAX1, FOXP3, CLEC4D, MAPKAPK2, BTK, CD226, PRKD2, SH2D1B1, CLEC4E, EZR, SKAP1, CARD11, SKAP2, BLK, NLRX1, TXK, C5AR2, C5AR1, FPR1, PSEN2, LY96, THY1, GATA3, FPR2, CACNA1F, RASGRP1, KLRK1, TESPA1, CLEC7A, TSPAN6, PLCG2, BTLA, LPXN, PLCG1, CD14, KCNN4, VASP, LYN, NFATC2, BTNL2, GCSAM, PUM1, CYLD, FER, …	3231	284	18082	2.4238	2.82478e-19	4.70796e-21	4.17588e-21
GOTERM_BP_ALL	GO:0065009~regulation of molecular function	565	14.845	5.68525e-23	CYFIP2, SPINT2, AKT1, CMKLR1, PRKAB2, MEF2C, PRKCH, PRKCD, PRKCA, SYTL2, SIGIRR, CLPS, BIN1, PRKAR1A, PRKD2, PRKCQ, PIF1, LRPAP1, CTBP2, MEPCE, AGAP2, MTMR9, GATA3, THY1, MEFV, IQGAP3, PRKCZ, HIF1A, ANAPC10, PRDX2, HSPH1, KLRK1, TERT, PRKAR2B, PLCG2, HMOX1, PLCG1, FZD1, LYN, ACE, NDFIP1, FZD5, PLK2, PLK1, CDC6, STFA1, DHFR, FOSL1, PKIB, CYLD, EHD3, VANGL2, FASL, PPT1, UNC119, SERPINI1, PKIG, CPEB…	3231	2201	18082	1.43661	6.09687e-19	9.99486e-21	8.86527e-21
GOTERM_BP_ALL	GO:0022610~biological adhesion	435	11.4293	8.87953e-23	CYFIP2, TES, ANKLE1, TFRC, TESK2, SLC4A1, SPINT2, SLA2, CLDN1, ZC3H12D, ISLR, ALCAM, MYB, GBP6, GBP7, GBP9, PRKCD, FNDC3B, PRKCA, DICER1, UNC13D, PRKAR1A, PRKD2, PRKCQ, SKAP1, GATA3, THY1, PRKCZ, LY9, PRDX2, HSPH1, PRDX1, MYO6, ZBTB7B, ICOS, ELANE, LYN, NDFIP1, FZD5, FZD7, NFATC3, FN1, GP9, CYLD, PCDHGA11, EHD4, GPR183, TRIP6, TNFSF8, GPR18, RET, ITK, ACHE, TINAGL1, LRRC32, SIGLECF, SIGLECE, LFNG…	3231	1595	18082	1.52629	9.52241e-19	1.53587e-20	1.36229e-20
GOTERM_BP_ALL	GO:0009893~positive regulation of metabolic process	729	19.154	9.67796e-23	CYFIP2, EHF, PID1, SPI1, TFRC, MAML2, GABPB1, BACH1, NUB1, RNF114, ZFP281, ZMIZ2, MYB, NAMPT, AKT1, ZFP287, CDK5RAP2, IER3, MEF2A, MEF2C, PRKCD, PRKCA, DICER1, MED6, RNF125, ZFP292, TFR2, SDPR, PADI2, PRKD2, PRKCQ, ATF6, ATF3, SKAP1, ATF4, CDCA2, CTBP2, AGAP2, RNF219, GATA3, MEFV, IQGAP3, PRKCZ, HIF1A, PLAC8, C3, PRDX2, HSPH1, KLRK1, TERT, BLOC1S2, MYO6, PLCG2, ZBTB7B, ATG7, ELANE, FZD1, LYN, NFE…	3231	3004	18082	1.35812	1.03786e-18	1.6474e-20	1.46122e-20
GOTERM_BP_ALL	GO:0051240~positive regulation of multicellular organismal process	435	11.4293	1.01277e-22	ITSN2, TFRC, FAM134C, HTR7, MYB, LIPG, AKT1, MEF2A, GBP5, MEF2C, PRKCH, SERPINF1, CACNA2D2, PRKCA, DICER1, SYTL2, BIN1, PRKD2, PRKCQ, ATF4, NLRX1, AGAP2, GATA3, IQGAP3, PRKCZ, LY9, HIF1A, C3, PRDX2, KLRK1, TERT, OCSTAMP, PLCG2, HMOX1, PLCG1, PROM1, ATG7, ELANE, LYN, ACE, FZD5, FN1, SETX, CYLD, REL, RET, ACHE, IL1F9, PANX1, TSPO, JAK1, HAVCR2, ANXA1, ANXA3, SPHK1, NFAM1, TESC, TCF12, FOS, TMEM173,…	3231	1596	18082	1.52534	1.08609e-18	1.69702e-20	1.50523e-20
GOTERM_BP_ALL	GO:0032101~regulation of response to external stimulus	247	6.48975	1.26488e-22	PGLYRP2, TRAF3IP2, IL23R, XYLT1, EDNRB, SNRPD1, IL12B, TNFSF11, DPF3, PGLYRP1, IER3, CMKLR1, GBP5, EPHA4, ST6GAL1, IL1R2, SERPINF1, PRKCD, MTUS1, PRKCA, DICER1, BTK, PADI2, PRKD2, PRKCQ, ALPK1, TRIB1, NLRX1, CFH, TXK, GATA3, MEFV, PLA2G7, KLK8, IL22RA2, C3, PRDX2, KLRK1, TSPAN8, TSPAN6, SLAMF8, HIST1H3G, APOE, HIST1H3B, HIST1H3D, SLAMF1, LYN, STAT5A, CCR1, STAT5B, NDFIP1, ACE, PDE2A, FN1, D430041…	3231	769	18082	1.79755	1.35646e-18	2.07843e-20	1.84353e-20
GOTERM_BP_ALL	GO:0016043~cellular component organization	1285	33.7625	1.27915e-22	TDRKH, ITSN2, PID1, SPI1, ZFYVE9, IFT172, UXS1, GMFG, TESK2, SPINT2, CLDN1, FAM134C, ZC3H12D, PSMD8, FAM134B, ALKBH4, HTR7, LIPG, AKT1, STRA13, HIST3H2BA, MEF2A, GBP5, GABARAPL1, MEF2C, PRKAB2, CACNA2D2, DICER1, LARS2, EID2, PRKAR1A, TFR2, DDIT4, PADI2, PADI4, SKAP1, OPTN, PIF1, CDCA2, CDCA3, ABCB4, CDCA5, AGAP2, PLA2G3, CDCA8, NCAPG, GATA3, AGAP3, THY1, PLA2G7, IQGAP3, NCAPH, C3, CYB5R1, MRPL20,…	3231	5872	18082	1.22469	1.37176e-18	2.07843e-20	1.84353e-20
GOTERM_BP_ALL	GO:0051234~establishment of localization	1017	26.721	1.46035e-22	ITSN2, PID1, TFRC, ZFYVE9, PSMD8, SCAMP4, HTR7, LIPG, AKT1, GBP5, STARD3, MEF2C, CACNA2D2, CACNA2D4, SCAMP1, TFR2, TXNIP, OPTN, ATF4, ABCB6, ABCB4, CDCA5, AGAP2, PLA2G3, CDCA8, AGAP1, GATA3, AGAP3, ABCB9, THY1, C3, CYB5R1, CYB5R4, RHOT2, HSPH1, GRPEL1, MYO6, ATG7, LYN, ABCA2, ABCA6, LRBA, ABCA4, EXOC6B, ABCA9, FN1, MAGOHB, SNUPN, TREML4, SFXN3, NOSTRIN, PKIG, DZIP1, SFXN5, ARF3, ACHE, MTMR12, SNX…	3231	4467	18082	1.27413	1.56608e-18	2.33743e-20	2.07326e-20
GOTERM_BP_ALL	GO:0007049~cell cycle	397	10.4309	1.11726e-21	TDRKH, PID1, ANKLE1, SMC4, BACH1, SMC2, EPS8, ZC3H12D, ALKBH4, STMN1, MYB, AKT1, STRA13, CEP97, PRKACB, CDK5RAP2, IER3, PRKCD, PRKCA, DICER1, KNSTRN, BIN1, PRKAR1A, SPIN2C, TXNIP, PRKCQ, ANAPC13, HACD1, CDCA2, ANAPC15, CDCA3, CDCA5, MEPCE, CDCA8, NCAPG, GATA3, WDR62, SKA3, IQGAP3, NCAPH, ANAPC10, SKA1, TERT, PLK4, PLK2, PLK1, CDC6, FOSL1, CYLD, AGO4, SASS6, CDK14, CDKN1A, NCAPG2, SLC6A4, M1AP, LF…	3231	1440	18082	1.5429	1.19815e-17	1.76198e-19	1.56285e-19
GOTERM_BP_ALL	GO:0031325~positive regulation of cellular metabolic process	676	17.7614	1.24511e-21	CYFIP2, EHF, PID1, SPI1, TFRC, MAML2, GABPB1, BACH1, NUB1, RNF114, ZFP281, ZMIZ2, MYB, NAMPT, AKT1, ZFP287, CDK5RAP2, MEF2A, MEF2C, PRKCD, PRKCA, DICER1, MED6, RNF125, ZFP292, TFR2, SDPR, PADI2, PRKD2, PRKCQ, ATF6, ATF3, SKAP1, ATF4, CDCA2, CTBP2, AGAP2, RNF219, GATA3, MEFV, IQGAP3, PRKCZ, HIF1A, PLAC8, C3, PRDX2, HSPH1, KLRK1, TERT, BLOC1S2, MYO6, PLCG2, ZBTB7B, ATG7, ELANE, FZD1, LYN, NFE2, ACE…	3231	2769	18082	1.36626	1.33526e-17	1.93515e-19	1.71645e-19
GOTERM_BP_ALL	GO:0009605~response to external stimulus	579	15.2128	2.00965e-21	PGLYRP2, TFRC, XYLT1, HTR7, ALCAM, STMN1, LIPG, AKT1, PGLYRP1, CMKLR1, IER3, GBP6, GBP5, GABARAPL1, MEF2C, GBP7, GBP9, SERPINF1, PRKCD, PRKCA, CACNA2D4, DICER1, UNC13D, CLPS, DDIT4, TXNIP, PADI2, PRKD2, PRKCQ, ATF3, OPTN, ATF4, NLRX1, CFH, FPR1, GATA3, FPR2, MEFV, PLA2G7, IL22RA2, PLAC8, C3, PRDX2, KLRK1, PLCG2, HMOX1, ATG7, ELANE, LYN, ACE, NDFIP1, FZD5, FUCA2, IL31RA, FN1, D430041D05RIK, FOSL1,…	3231	2301	18082	1.40822	2.15515e-17	3.07878e-19	2.73083e-19
GOTERM_BP_ALL	GO:0007155~cell adhesion	427	11.2191	2.21772e-21	CYFIP2, TES, ANKLE1, TFRC, TESK2, SLC4A1, SPINT2, SLA2, CLDN1, ZC3H12D, ISLR, ALCAM, MYB, PRKCD, FNDC3B, PRKCA, DICER1, UNC13D, PRKAR1A, PRKD2, PRKCQ, SKAP1, GATA3, THY1, PRKCZ, LY9, PRDX2, HSPH1, PRDX1, MYO6, ZBTB7B, ICOS, ELANE, LYN, NDFIP1, FZD5, FZD7, NFATC3, FN1, GP9, CYLD, PCDHGA11, EHD4, GPR183, TRIP6, TNFSF8, GPR18, RET, ITK, ACHE, TINAGL1, LRRC32, SIGLECF, SIGLECE, LFNG, CTLA4, OLR1, TNK…	3231	1583	18082	1.50958	2.37828e-17	3.3497e-19	2.97112e-19
GOTERM_BP_ALL	GO:0009967~positive regulation of signal transduction	371	9.74777	2.58198e-21	SLC35B2, IL1RN, TRAF3IP2, ZAK, IFT172, RASSF2, LGALS1, TNFSF10, IL12B, TNFSF11, A630033H20RIK, VPS35, CDON, ACVR1, EPHA4, MEF2C, PRKCH, RSAD2, ARRDC3, PRKCD, IFT80, PRKCA, CSNK1E, RUNX3, ARC, TWSG1, DEPDC1B, RRAGB, RRAGD, CD226, PRKD2, PRKCQ, ATF3, STX1A, MACF1, CTBP2, MAGED1, TXK, IL20RA, AGAP2, AKR1C18, GATA3, PIK3R1, IQGAP3, PRKCZ, HIF1A, PIK3R6, C3, PRDX2, TESPA1, TERT, TSPAN6, HMOX1, KCNN4, …	3231	1328	18082	1.56345	2.76891e-17	3.84571e-19	3.41108e-19
GOTERM_BP_ALL	GO:0044707~single-multicellular organism process	1331	34.9711	2.77268e-21	ITSN2, PGLYRP2, SPI1, TFRC, IFT172, 1810009J06RIK, SPINT2, CLDN1, FAM134C, HTR7, ZFP281, LIPG, BBX, AKT1, PGLYRP1, PRKACB, ZFP287, MEF2A, GBP5, MEF2C, CACNA2D2, DICER1, SIGIRR, EID2, PRKAR1A, DDIT4, PADI2, TXNIP, PADI4, ATF6, ATF3, OPTN, ATF4, HACD1, NLRX1, ABCB6, AGAP2, IL20RA, GATA3, THY1, PLA2G7, LY9, IQGAP3, C3, KLRK1, PRKAR2B, FIGNL1, MYO6, ZBTB7B, ATG7, LYN, NAPSA, NEBL, TIPARP, ABCA4, IL31…	3231	6161	18082	1.20903	2.97342e-17	4.07318e-19	3.61284e-19
GOTERM_BP_ALL	GO:0010604~positive regulation of macromolecule metabolic process	679	17.8403	3.32338e-21	CYFIP2, EHF, PID1, SPI1, TFRC, MAML2, GABPB1, BACH1, NUB1, RNF114, ZFP281, ZMIZ2, MYB, NAMPT, AKT1, ZFP287, CDK5RAP2, IER3, MEF2A, MEF2C, PRKCD, PRKCA, DICER1, MED6, RNF125, ZFP292, TFR2, SDPR, PADI2, PRKD2, PRKCQ, ATF6, ATF3, SKAP1, ATF4, CDCA2, CTBP2, AGAP2, RNF219, GATA3, MEFV, IQGAP3, PRKCZ, HIF1A, PLAC8, C3, PRDX2, HSPH1, TERT, BLOC1S2, MYO6, PLCG2, ZBTB7B, ATG7, ELANE, FZD1, LYN, NFE2, ACE,…	3231	2794	18082	1.36004	3.564e-17	4.81621e-19	4.27189e-19
GOTERM_BP_ALL	GO:0031349~positive regulation of defense response	117	3.07409	7.63112e-21	CD86, CLEC4N, ETS1, TNF, PYCARD, FCNB, LAMP1, ADORA3, IL12B, TNFSF11, TGM2, MB21D1, GBP5, MEF2C, LAG3, TICAM2, RSAD2, CD180, CYBA, PRKCA, FCGR1, FCGR3, MAPKAPK2, BTK, CD226, SH2D1B1, S100A9, S100A8, NLRX1, TXK, LY96, TNFRSF11A, RASGRP1, C3, KLRK1, CLEC7A, TSPAN6, PENK, PLCG2, SLAMF6, PLCG1, CD14, STAT5A, LYN, STAT5B, ACE, PDE2A, CRTAM, SH2D1A, PUM1, IL6, CD28, ULBP1, MYD88, IL21, H2-T23, HMGB2, P…	3231	279	18082	2.34688	8.18361e-17	1.09115e-18	9.67829e-19
GOTERM_BP_ALL	GO:0051247~positive regulation of protein metabolic process	391	10.2733	8.72567e-21	CYFIP2, NUB1, RNF114, MYB, AKT1, IER3, MEF2C, PRKCD, PRKCA, RNF125, TFR2, PRKD2, PRKCQ, CDCA2, AGAP2, GATA3, MEFV, IQGAP3, PRKCZ, C3, PRDX2, HSPH1, ATG7, ELANE, FZD1, LYN, NFE2, ACE, NDFIP1, FZD5, TIPARP, PLK2, PLK1, IL31RA, CDC6, EHD4, VANGL2, ARL2BP, FASL, GPR183, REL, UNC119, RET, CDKN1A, PHF1, RSPO1, HAVCR2, ANXA2, SPHK1, ATPIF1, TET1, AGTR1A, KAT2B, ZEB2, CKS2, PELI1, FLT3L, PPARG, PLCB1, JD…	3231	1428	18082	1.53235	9.35741e-17	1.23124e-18	1.09209e-18
GOTERM_BP_ALL	GO:0006810~transport	978	25.6963	1.60423e-20	ITSN2, PID1, TFRC, ZFYVE9, PSMD8, SCAMP4, HTR7, LIPG, AKT1, GBP5, STARD3, MEF2C, CACNA2D2, CACNA2D4, SCAMP1, TFR2, TXNIP, OPTN, ATF4, ABCB6, ABCB4, AGAP2, PLA2G3, AGAP1, GATA3, AGAP3, ABCB9, THY1, C3, CYB5R1, CYB5R4, RHOT2, HSPH1, GRPEL1, MYO6, ATG7, LYN, ABCA2, ABCA6, LRBA, ABCA4, EXOC6B, ABCA9, FN1, MAGOHB, SNUPN, TREML4, SFXN3, NOSTRIN, PKIG, SFXN5, ARF3, ACHE, MTMR12, SNX10, LRRC32, PEAR1, LI…	3231	4325	18082	1.2655	1.72037e-16	2.23425e-18	1.98174e-18
GOTERM_BP_ALL	GO:0042325~regulation of phosphorylation	385	10.1156	2.04333e-20	PID1, AKT1, IER3, PRKAB2, MEF2C, PRKCD, PRKCA, DICER1, PRKAR1A, DDIT4, PRKD2, ATF3, AGAP2, THY1, IQGAP3, PRKCZ, HIF1A, ANAPC10, IL22RA2, C3, PRDX2, HSPH1, PRKAR2B, PRDX1, FZD1, LYN, BARD1, ACE, FZD5, FZD7, PLK1, IL31RA, FN1, CDC6, PKIB, EHD4, VANGL2, ARL2BP, GPR183, UNC119, PKIG, RET, CDKN1A, PBK, RSPO1, HAVCR2, DUSP3, ANXA2, DUSP1, PGAM1, SPHK1, DYNLL1, DUSP8, DUSP6, AGTR1A, DUSP7, SIRT3, ITPKB,…	3231	1407	18082	1.53136	2.19127e-16	2.80931e-18	2.49181e-18
GOTERM_BP_ALL	GO:0016477~cell migration	339	8.90699	2.20291e-20	NCKAP1, IFITM1, IL1RN, LDLRAD4, AQP1, EPS8, LGALS3, EDNRB, DAG1, IL12B, AKT1, TNFSF11, TNS3, CMKLR1, TNS1, ACVR1, EPHA4, MEF2C, SERPINF1, PRKCD, MTUS1, FNDC3B, PRKCA, SHTN1, ARC, DEPDC1B, SPATA13, DDIT4, PADI2, PRKD2, PRKCQ, KIF20B, TRIB1, PFN2, MACF1, SDC4, FUT10, SDC3, FPR1, GATA3, PIK3R1, THY1, FPR2, APCDD1, PLA2G7, PRKCZ, HIF1A, TRPM2, STRIP2, KLRK1, TERT, SLAMF8, APOE, PLCG1, ELANE, ARSB, SL…	3231	1199	18082	1.5823	2.36241e-16	2.96642e-18	2.63117e-18
GOTERM_BP_ALL	GO:0045785~positive regulation of cell adhesion	140	3.6784	2.21292e-20	EPHB6, CD86, TFRC, CSF1, SLC4A1, CIB1, ETS1, TNF, PYCARD, PNP, LGALS1, MYB, DAG1, IL12B, PIEZO1, TNFSF11, TGM2, PRKCA, NPNT, OLFM4, FOXP3, UNC13D, NINJ1, MYADM, ADAM9, PRKCQ, PRKD2, UTRN, SKAP1, CARD11, SDC4, ALOX15, IL4RA, ALOX12, THY1, GATA3, RASAL3, PRKCZ, RASGRP1, PIK3R6, SPTA1, HSPH1, TESPA1, BTLA, NLRP3, ICOS, ELANE, SLAMF1, SOCS5, STAT5A, STAT5B, XBP1, SMAD3, FN1, BTNL2, BMP7, SMAD7, CYLD,…	3231	366	18082	2.1407	2.37314e-16	2.96642e-18	2.63117e-18
GOTERM_BP_ALL	GO:0050727~regulation of inflammatory response	118	3.10037	2.45681e-20	PGLYRP2, RORA, METRNL, ETS1, TNF, PYCARD, ZFP36, EDNRB, ADORA3, IL12B, TNFSF11, PGLYRP1, TGM2, IER3, GBP5, IL1R2, SERPINF1, HGF, PRKCA, DICER1, FOXP3, FCGR1, FCGR3, FANCD2, BTK, S100A9, S100A8, NLRX1, CALCRL, CFH, STK39, GATA3, TNFRSF11A, MEFV, IL22RA2, C3, SBNO2, SLAMF8, NLRP3, APOE, SOCS5, STAT5A, LYN, STAT5B, NDFIP1, ACE, SMAD3, RHBDD3, PDE2A, FANCA, NFKB1, IL6, CD28, MYD88, CUEDC2, CX3CL1, CT…	3231	286	18082	2.30901	2.63468e-16	3.2527e-18	2.88508e-18
GOTERM_BP_ALL	GO:0007166~cell surface receptor signaling pathway	569	14.9501	2.78075e-20	PID1, MAML2, ZFYVE9, IFT172, AKT1, VPS35, UBASH3A, PRKACB, MEF2C, PRKCH, PRKCD, PRKCA, IFT80, DKK3, SIGIRR, DEPDC1B, EID2, DDIT4, TXNIP, PADI2, PRKD2, PRKCQ, ATF3, SKAP1, AGAP2, IL20RA, FPR1, GATA3, THY1, FPR2, PRKCZ, HIF1A, PRDX2, KLRK1, TERT, BLOC1S2, PLCG2, HMOX1, PLCG1, IL11RA1, FZD1, LYN, FZD5, SIVA1, TIPARP, FZD7, NFATC2, BTBD11, SETX, CYLD, VANGL2, FASL, DZIP1, CDK14, RET, ITK, HEXA, IL1F9…	3231	2278	18082	1.39787	2.98207e-16	3.63667e-18	3.22567e-18
GOTERM_BP_ALL	GO:0071345~cellular response to cytokine stimulus	185	4.86075	3.15786e-20	IFITM3, CD86, IL1RN, PID1, CSF1, IL23R, RORA, CIB1, TNF, GM12185, TXNDC17, PYCARD, ZFP36, PODNL1, RPS6KA5, MYB, IL12B, AKT1, TNFSF11, REG1, IL13RA1, GBP6, IFNAR2, GBP5, TGTP2, GBP7, TGTP1, TICAM2, CISH, ACSL1, GBP9, IL1R2, CYBA, LIFR, VRK2, NPNT, TRAIP, SIGIRR, F830016B08RIK, IGTP, CHIL1, BTK, PADI2, CSF1R, PDE1B, TXK, TCF7, ALOX15, IL20RA, HTRA2, CSF2RB, GATA3, TNFRSF11A, ADIPOR1, HIF1A, CSF2RA,…	3231	542	18082	1.91021	3.38649e-16	4.0801e-18	3.61898e-18
GOTERM_BP_ALL	GO:0002253~activation of immune response	126	3.31056	3.60246e-20	CD86, CLEC4N, CBLB, TNF, PYCARD, C4B, FCNB, LGALS3, C1RL, UBASH3A, MB21D1, MEF2C, PRKCH, TICAM2, RSAD2, CD300A, CD180, CYBA, LAX1, FOXP3, MAPKAPK2, CD226, PRKD2, EZR, CFB, SKAP1, SKAP2, BLK, NLRX1, CFH, TXK, C5AR2, C5AR1, FPR1, PSEN2, LY96, THY1, GATA3, FPR2, CACNA1F, CFP, C3, KLRK1, TESPA1, CLEC7A, TSPAN6, PLCG2, LPXN, PLCG1, CD14, KCNN4, VASP, LYN, NFATC2, BTNL2, GCSAM, PUM1, CYLD, RGCC, BCL2, …	3231	316	18082	2.23148	3.86328e-16	4.59914e-18	4.07935e-18
GOTERM_BP_ALL	GO:0002757~immune response-activating signal transduction	112	2.94272	3.73279e-20	CD86, CLEC4N, CBLB, TNF, FCNB, LGALS3, UBASH3A, MEF2C, PRKCH, TICAM2, RSAD2, CD300A, CD180, CYBA, LAX1, FOXP3, MAPKAPK2, CD226, PRKD2, EZR, SKAP1, SKAP2, BLK, NLRX1, TXK, C5AR2, C5AR1, FPR1, PSEN2, LY96, THY1, GATA3, FPR2, CACNA1F, KLRK1, TESPA1, CLEC7A, TSPAN6, PLCG2, LPXN, PLCG1, CD14, KCNN4, VASP, LYN, NFATC2, BTNL2, GCSAM, PUM1, CYLD, BCL2, CD28, MYD88, ITK, PTPN22, PTPRJ, CD3E, FLOT1, CTLA4,…	3231	266	18082	2.35638	4.00304e-16	4.70946e-18	4.17721e-18
GOTERM_BP_ALL	GO:0008219~cell death	511	13.4262	4.18275e-20	CYFIP2, SPI1, PGAP2, FAM134B, AKT1, ADNP2, PGLYRP1, IER3, MEF2A, MEF2C, PRKCH, SERPINF1, PRKCD, PRKCA, DICER1, BIN1, DDIT4, TXNIP, PRKD2, PRKCQ, ATF6, ATF3, OPTN, ATF4, AGAP2, CDCA7, IL20RA, GATA3, PRKCZ, HIF1A, PLAC8, PRDX2, PRDX5, RHOT2, HSPH1, KLRK1, TERT, FIGNL1, BLOC1S2, PLCG2, HMOX1, ATG7, FZD1, LYN, BARD1, ACE, FZD5, DNASE2A, SIVA1, PLK2, PLK1, FN1, PAFAH2, SETX, FOSL1, CYLD, FASL, AGO4, R…	3231	2003	18082	1.42774	4.48558e-16	5.21579e-18	4.62631e-18
GOTERM_BP_ALL	GO:0051128~regulation of cellular component organization	593	15.5807	4.3647e-20	ITSN2, NCKAP1, PID1, SPI1, GMFG, XYLT1, MRGPRE, CLDN1, FAM134C, EPS8, ZC3H12D, PSMD8, HTR7, STMN1, MYB, AKT1, ADNP2, DLEU2, CEP97, CDK5RAP2, IER3, VPS18, GBP5, MEF2C, PRKCH, SERPINF1, PRKCD, PRKCA, UNC13D, BIN1, TFR2, PRKAR1A, PADI2, PRKD2, PRKCQ, PIF1, ANAPC15, ABCB4, CDCA5, GATA3, THY1, MEFV, SKA3, PRKCZ, HIF1A, ANAPC10, SKA1, C3, CYB5R1, HSPH1, TERT, OCSTAMP, PLCG2, ATG7, PLK4, LYN, NFE2, ACE,…	3231	2399	18082	1.38336	4.6807e-16	5.36335e-18	4.7572e-18
GOTERM_BP_ALL	GO:0098609~cell-cell adhesion	316	8.30268	4.40111e-20	EPHB6, CYFIP2, IL1RN, TES, ANKLE1, TFRC, ICAM2, ICAM4, SLC4A1, CBLB, SPINT2, SLA2, CLDN1, ZC3H12D, LGALS3, EFR3A, PNP, ALCAM, LGALS1, MYB, IL12B, PIEZO1, TNFSF11, TBC1D10A, TMPO, CDON, ACVR1, RSAD2, SLC11A1, PRKCD, PRKCA, DICER1, PRKAR1A, CD226, PRKCQ, EZR, SDC4, TXK, EBI3, TWF1, GATA3, PIK3R1, THY1, LY9, PRKCZ, PIK3R6, PRDX2, HSPH1, ZNHIT1, TESPA1, PRDX1, MYO6, HIST1H3G, SNX9, SLAMF6, STXBP6, HI…	3231	1101	18082	1.60624	4.71975e-16	5.36335e-18	4.7572e-18
GOTERM_BP_ALL	GO:0001932~regulation of protein phosphorylation	362	9.5113	5.13873e-20	APP, IL1RN, PID1, ZAK, CBLB, LDLRAD4, RASSF2, EDNRB, RPS6KA5, CHEK2, DAG1, TBC1D10C, IL12B, AKT1, TNFSF11, CCNL1, CDON, ACVR1, EPHA4, PRKAB2, MEF2C, ACSL1, SLC11A1, PRKCD, PRKCA, DICER1, MAPK8IP1, PRKAR1A, DDIT4, PRKD2, TRIB3, TRIB1, EZR, TRIB2, ATF3, PFN2, SDC4, MAGED1, AGAP2, TWF1, PIK3R1, THY1, IQGAP3, PRKCZ, PIK3R6, ANAPC10, IL22RA2, C3, PRDX2, HSPH1, PRKAR2B, PRDX1, INPP5J, SNX9, APOE, SLAMF…	3231	1309	18082	1.54767	5.51077e-16	6.19188e-18	5.49209e-18
GOTERM_BP_ALL	GO:0032944~regulation of mononuclear cell proliferation	96	2.52233	5.40998e-20	IL21, CD86, H2-T23, CDKN1A, CD40, TFRC, CSF1, LST1, MPL, CBLB, SLC4A1, PTPN22, IL27, AHR, TNFRSF13C, LRRC32, CD3E, IKZF3, SPN, PYCARD, ZC3H12D, LGALS3, CD1D1, PNP, RAC2, NCK2, IL12B, CTLA4, CD38, CCR7, TNFRSF4, JAK3, HAVCR2, CCR2, LMO1, VAV3, ST6GAL1, MEF2C, ANXA1, SYK, IL15, CD300A, IL18, FOXP3, TIRAP, ZAP70, CEACAM1, PRKAR1A, IL1B, PELI1, BTK, XCL1, PRKCQ, TLR4, SOS2, CARD11, CD44, TNFRSF21, SA…	3231	212	18082	2.53422	5.80166e-16	6.44629e-18	5.71775e-18
GOTERM_BP_ALL	GO:1902578~single-organism localization	779	20.4677	6.00956e-20	PID1, TFRC, ZFYVE9, HTR7, LIPG, AKT1, GBP5, STARD3, MEF2C, CACNA2D2, CACNA2D4, SCAMP1, TFR2, TXNIP, SKAP1, OPTN, ATF4, ABCB6, ABCB4, PLA2G3, GATA3, AGAP3, ABCB9, THY1, C3, CYB5R4, RHOT2, GRPEL1, MYO6, ATG7, LYN, ABCA2, ABCA6, ABCA4, EXOC6B, ABCA9, FN1, BBIP1, SNUPN, TREML4, SFXN3, PKIG, DZIP1, SFXN5, ACHE, LRRC32, PEAR1, LITAF, SIGLECE, PANX1, TSPO, JAK3, ARG2, GSTO1, GPR35, SPHK1, NIPA1, TMC8, T…	3231	3325	18082	1.31116	6.44465e-16	7.08203e-18	6.28164e-18
GOTERM_BP_ALL	GO:0070663~regulation of leukocyte proliferation	98	2.57488	8.86422e-20	CD86, TFRC, CSF1, LST1, MPL, CBLB, SLC4A1, AHR, IKZF3, PYCARD, ZC3H12D, LGALS3, PNP, IL12B, TNFRSF4, LMO1, MEF2C, ST6GAL1, CD300A, FOXP3, PRKAR1A, BTK, PRKCQ, CARD11, SDC4, RASAL3, SPTA1, ZNHIT1, OCSTAMP, BTLA, SLAMF1, STAT5A, LYN, STAT5B, NDFIP1, NFATC2, BTNL2, BST1, IL6, GPR183, BCL2, CD28, ATM, MYD88, H2-AB1, IL21, H2-T23, CDKN1A, CD40, PTPN22, IL27, TNFRSF13C, LRRC32, CD3E, SPN, CD1D1, NCK2, …	3231	220	18082	2.49295	9.50598e-16	1.03326e-17	9.16483e-18
GOTERM_BP_ALL	GO:0071840~cellular component organization or biogenesis	1298	34.104	1.02694e-19	TDRKH, ITSN2, PID1, SPI1, ZFYVE9, IFT172, UXS1, GMFG, TESK2, SPINT2, CLDN1, FAM134C, ZC3H12D, PSMD8, FAM134B, ALKBH4, HTR7, LIPG, AKT1, STRA13, HIST3H2BA, MEF2A, GBP5, GABARAPL1, MEF2C, PRKAB2, CACNA2D2, DICER1, LARS2, EID2, PRKAR1A, TFR2, DDIT4, PADI2, PADI4, SKAP1, OPTN, PIF1, CDCA2, CDCA3, ABCB4, CDCA5, AGAP2, PLA2G3, CDCA8, NCAPG, GATA3, AGAP3, THY1, PLA2G7, IQGAP3, NCAPH, C3, CYB5R1, MRPL20,…	3231	6037	18082	1.20327	1.10129e-15	1.18418e-17	1.05035e-17
GOTERM_BP_ALL	GO:0002250~adaptive immune response	145	3.80977	1.20369e-19	EPHB6, CD86, DCLRE1C, TFRC, CLEC4N, HFE, IL23R, H2-K1, RORC, RORA, SLA2, TNF, IL27RA, PYCARD, C4B, PNP, ALCAM, SIT1, C1RL, IL12B, MEF2C, RSAD2, SLC11A1, PRKCD, STX7, TAP2, TAP1, LAX1, FOXP3, UNC13D, FCGR1, FCGR3, CLEC4D, RNF125, MSH2, BTK, CD226, PRKCQ, PRKD2, SH2D1B1, SKAP1, TXK, ALOX15, IL4RA, GATA3, TNFRSF11A, PRKCZ, LY9, C3, KLRK1, BTLA, NLRP3, SLAMF6, SLAMF1, SOCS5, LYN, NDFIP1, FZD5, CRTAM,…	3231	391	18082	2.07539	1.29083e-15	1.36881e-17	1.21411e-17
GOTERM_BP_ALL	GO:0050867~positive regulation of cell activation	123	3.23174	1.21432e-19	EPHB6, CD86, TFRC, MPL, SLC4A1, PYCARD, PNP, LGALS1, LAMP1, ADORA3, MYB, IL12B, CAPN3, TNFSF11, TNFRSF4, MEF2C, FOXP3, CD226, PRKCQ, CARD11, IL4RA, THY1, GATA3, RASAL3, PRKCZ, RASGRP1, PIK3R6, SPTA1, KLRK1, HSPH1, TESPA1, BTLA, CD300LB, NLRP3, ICOS, SLAMF1, SOCS5, STAT5A, STAT5B, XBP1, TNFSF13, NFATC2, BTNL2, CYLD, BST1, IL6, GPR183, BCL2, CD28, CD27, ULBP1, MYD88, H2-AB1, IL21, H2-T23, CDKN1A, C…	3231	309	18082	2.2277	1.30223e-15	1.36881e-17	1.21411e-17
GOTERM_BP_ALL	GO:0044093~positive regulation of molecular function	352	9.24855	1.22534e-19	EPHB6, CYFIP2, IL1RN, ZAK, CDC20, C1GALT1C1, RASSF2, RPS6KA5, TNFSF10, DAG1, TBC1D10C, IL12B, AKT1, TNFSF11, CCNL1, TRIM21, TBC1D22B, TBC1D10A, EPHA4, MEF2C, PRKCH, ACTN2, ACSL1, SLC11A1, ARRDC3, PRKCD, ARC, CLPS, BIN1, PRKD2, PRKCQ, TRIB3, TRIB1, TRIB2, PFN2, BEX2, CTBP2, SDC4, MAGED1, TXK, DCUN1D4, AGAP2, GATA3, THY1, MEFV, IQGAP3, PRKCZ, PIK3R6, PRDX2, APH1C, HSPH1, APH1B, TERT, DPH3, PLCG2, S…	3231	1270	18082	1.55113	1.31406e-15	1.36881e-17	1.21411e-17
GOTERM_BP_ALL	GO:0002696~positive regulation of leukocyte activation	119	3.12664	1.95647e-19	EPHB6, CD86, TFRC, MPL, SLC4A1, PYCARD, PNP, LGALS1, LAMP1, ADORA3, MYB, IL12B, TNFSF11, TNFRSF4, MEF2C, FOXP3, CD226, PRKCQ, CARD11, IL4RA, THY1, GATA3, RASAL3, PRKCZ, RASGRP1, PIK3R6, SPTA1, KLRK1, HSPH1, TESPA1, BTLA, CD300LB, NLRP3, ICOS, SLAMF1, SOCS5, STAT5A, STAT5B, XBP1, TNFSF13, NFATC2, BTNL2, CYLD, BST1, IL6, GPR183, BCL2, CD28, CD27, ULBP1, MYD88, H2-AB1, IL21, H2-T23, CDKN1A, CD40, PT…	3231	296	18082	2.24991	2.09812e-15	2.16301e-17	1.91855e-17
GOTERM_BP_ALL	GO:0050790~regulation of catalytic activity	436	11.4556	2.03639e-19	CYFIP2, SPINT2, AKT1, PRKAB2, MEF2C, PRKCD, PRKCA, SYTL2, CLPS, BIN1, PRKAR1A, PRKD2, PRKCQ, PIF1, AGAP2, MTMR9, THY1, MEFV, IQGAP3, PRKCZ, HIF1A, ANAPC10, PRDX2, HSPH1, KLRK1, TERT, PRKAR2B, LYN, ACE, FZD5, PLK1, CDC6, STFA1, DHFR, PKIB, VANGL2, FASL, PPT1, UNC119, SERPINI1, PKIG, CPEB2, ITK, CDKN1A, SERPINA9, ARG2, ANXA1, DUSP3, DUSP1, ATPIF1, SERPINB9, DUSP8, SERPINB8, DUSP6, AGTR1A, DUSP7, KA…	3231	1662	18082	1.46813	2.18382e-15	2.22839e-17	1.97654e-17
GOTERM_BP_ALL	GO:0010647~positive regulation of cell communication	399	10.4834	2.16482e-19	IFT172, HTR7, A630033H20RIK, VPS35, MEF2C, PRKCH, PRKCD, PRKCA, IFT80, DEPDC1B, TFR2, PRKD2, PRKCQ, ATF3, CTBP2, AGAP2, IL20RA, GATA3, IQGAP3, PRKCZ, HIF1A, C3, PRDX2, TERT, HMOX1, ATG7, LYN, NDFIP1, FZD5, PLK2, IL31RA, CYLD, VANGL2, ARL2BP, FASL, GPR183, TRIP6, REL, GPR18, LITAF, LFNG, ZFP385A, RSPO1, JAK3, IKBKE, HAVCR2, GSTO1, GPR35, SPHK1, NFAM1, ATPIF1, AGTR1A, SIRT3, ITPKB, PLSCR1, ZEB2, PE…	3231	1490	18082	1.49864	2.32155e-15	2.345e-17	2.07998e-17
GOTERM_BP_ALL	GO:0030098~lymphocyte differentiation	139	3.65213	2.54361e-19	SPI1, PGLYRP2, ANKLE1, DCLRE1C, GIMAP1, RORC, RORA, AHR, IKZF3, PNP, LGALS1, MYB, IL12B, MIR150, PGLYRP1, TPD52, RSAD2, DICER1, FOXP3, FOXP1, CLEC4D, MSH2, FANCD2, MFNG, BTK, CLEC4E, CARD11, NOTCH2, TXK, TCF7, IL4RA, DTX1, PIK3R1, GATA3, PRKCZ, LY9, RASGRP1, PIK3R6, ZFP36L1, ADGRG3, PRDX2, TESPA1, PLCG2, NLRP3, SLAMF6, ZBTB7B, IL11RA1, SLAMF1, SOCS5, STAT5A, EGR1, STAT5B, XBP1, FZD5, BCL11B, BCL1…	3231	371	18082	2.09677	2.72776e-15	2.72776e-17	2.41948e-17
GOTERM_BP_ALL	GO:0023056~positive regulation of signaling	400	10.5097	2.89613e-19	IFT172, HTR7, A630033H20RIK, VPS35, MEF2C, PRKCH, PRKCD, PRKCA, IFT80, DEPDC1B, TFR2, PRKD2, PRKCQ, ATF3, CTBP2, AGAP2, IL20RA, GATA3, IQGAP3, PRKCZ, HIF1A, C3, PRDX2, TERT, HMOX1, ATG7, LYN, NDFIP1, FZD5, PLK2, IL31RA, CYLD, VANGL2, ARL2BP, FASL, GPR183, TRIP6, REL, GPR18, LITAF, LFNG, ZFP385A, RSPO1, JAK3, IKBKE, HAVCR2, GSTO1, GPR35, SPHK1, NFAM1, ATPIF1, AGTR1A, SIRT3, ITPKB, PLSCR1, ZEB2, PE…	3231	1497	18082	1.49537	3.10581e-15	3.07506e-17	2.72752e-17
GOTERM_BP_ALL	GO:0050670~regulation of lymphocyte proliferation	94	2.46978	3.50639e-19	IL21, CD86, H2-T23, CDKN1A, CD40, TFRC, LST1, MPL, CBLB, SLC4A1, PTPN22, IL27, AHR, TNFRSF13C, LRRC32, CD3E, IKZF3, SPN, PYCARD, ZC3H12D, LGALS3, CD1D1, PNP, RAC2, NCK2, IL12B, CTLA4, CD38, CCR7, TNFRSF4, JAK3, HAVCR2, CCR2, LMO1, VAV3, MEF2C, ANXA1, SYK, IL15, CD300A, IL18, FOXP3, TIRAP, ZAP70, CEACAM1, PRKAR1A, IL1B, PELI1, BTK, XCL1, PRKCQ, TLR4, SOS2, CARD11, CD44, TNFRSF21, SASH3, CEBPB, SDC…	3231	210	18082	2.50506	3.76025e-15	3.68652e-17	3.26988e-17
GOTERM_BP_ALL	GO:0031399~regulation of protein modification process	425	11.1666	4.93154e-19	PID1, SPI1, MYB, AKT1, PRKAB2, MEF2C, PRKCD, PRKCA, DICER1, PRKAR1A, DDIT4, PRKD2, ATF3, CDCA2, AGAP2, GATA3, THY1, IQGAP3, PRKCZ, ANAPC10, IL22RA2, C3, PRDX2, HSPH1, TERT, PRKAR2B, PRDX1, ATG7, FZD1, LYN, NFE2, ACE, NDFIP1, FZD5, PLK1, IL31RA, FN1, CDC6, PKIB, EHD4, VANGL2, ARL2BP, GPR183, UNC119, PKIG, RET, CDKN1A, PHF1, PBK, TSPO, RSPO1, HAVCR2, DUSP3, ANXA2, DUSP1, SPHK1, TET1, DUSP8, DUSP6, …	3231	1618	18082	1.47001	5.28859e-15	5.13455e-17	4.55426e-17
GOTERM_BP_ALL	GO:0008283~cell proliferation	479	12.5854	5.41158e-19	EHF, PID1, TES, TFRC, IFT172, SLC4A1, SPINT2, ZC3H12D, LIPG, NAMPT, MYEOV2, AKT1, MEF2C, PRKCH, SERPINF1, PRKCD, FNDC3B, PRKCA, IFT80, DICER1, PRKAR1A, DDIT4, PRKD2, PRKCQ, CFB, ATF3, OPTN, SKAP2, AGAP2, GATA3, IQGAP3, PRKCZ, HIF1A, PLAC8, PRDX2, PRDX4, TERT, PRDX1, FIGNL1, OCSTAMP, HMOX1, ELANE, IL11RA1, LYN, NFE2, ACE, NDFIP1, FZD5, FZD7, H3F3A, IL31RA, FN1, NFATC2, CDC6, MINA, FOSL2, FOSL1, FA…	3231	1874	18082	1.43046	5.80338e-15	5.52767e-17	4.90294e-17
GOTERM_BP_ALL	GO:0006915~apoptotic process	459	12.0599	5.41221e-19	CYFIP2, SPI1, PGAP2, FAM134B, AKT1, PGLYRP1, IER3, MEF2A, MEF2C, PRKCH, PRKCD, PRKCA, DICER1, BIN1, DDIT4, TXNIP, PRKCQ, ATF6, ATF3, OPTN, ATF4, AGAP2, CDCA7, IL20RA, GATA3, PRKCZ, HIF1A, PLAC8, PRDX2, PRDX5, RHOT2, HSPH1, KLRK1, TERT, FIGNL1, BLOC1S2, HMOX1, ATG7, LYN, BARD1, ACE, FZD5, DNASE2A, SIVA1, PLK2, PLK1, FN1, PAFAH2, SETX, FOSL1, CYLD, FASL, AGO4, PPT1, CDKN1A, RARG, LITAF, ZFP385A, AN…	3231	1779	18082	1.44393	5.80405e-15	5.52767e-17	4.90294e-17
GOTERM_BP_ALL	GO:0046631~alpha-beta T cell activation	71	1.86548	6.35678e-19	ITK, H2-T23, ANKLE1, HFE, RORC, CBLB, RORA, PTPN22, IL27, CD3E, CD1D2, CD1D1, PNP, MYB, IL12B, CCR7, CCR6, ATP7A, JAK3, CCR2, ANXA1, RSAD2, SYK, IL15, CD300A, IL18, FOXP3, TGFBR2, FOXP1, ITPKB, ZAP70, CEACAM1, ADORA2A, FCGR4, XCL1, PRKCQ, CD44, SASH3, PTGER4, CEBPB, SATB1, TXK, TCF7, LEF1, IL4RA, GATA3, IL2RG, RASAL3, LY9, PRKCZ, HSPH1, HLX, BTLA, NLRP3, SLAMF6, ZBTB7B, SOCS5, SEMA4A, BCL11B, BMX…	3231	137	18082	2.90033	6.81701e-15	6.43114e-17	5.70431e-17
GOTERM_BP_ALL	GO:0000278~mitotic cell cycle	240	6.30583	7.8942e-19	APP, PID1, CCNF, MKI67, BACH1, SMC4, SMC2, EPS8, ZC3H12D, CDC20, CHEK2, PPAT, STMN1, MYB, AKT1, STRA13, FBXO5, CEP97, IER3, CDK5RAP2, ACVR1, TIPIN, NSMCE2, PRKCA, KNSTRN, FAM64A, HECA, PRKCQ, DNA2, KIF20A, KIF20B, ANAPC13, HACD1, ANAPC15, CDCA2, CDCA3, CDCA5, MEPCE, CDCA8, NCAPG, WDR62, SKA3, IQGAP3, NCAPH, ANAPC10, SKA1, DSN1, TERT, RACGAP1, SNX9, STAT5A, STAT5B, XRCC2, PLK2, XRCC3, PLK1, CDC6, …	3231	787	18082	1.70666	8.46574e-15	7.88526e-17	6.99409e-17
GOTERM_BP_ALL	GO:1903039~positive regulation of leukocyte cell-cell adhesion	85	2.23332	7.94114e-19	EPHB6, IL21, CD86, H2-T23, TFRC, SLC4A1, PTPN22, TNFRSF13C, CD3E, TNF, ETS1, SPN, PYCARD, CD1D2, CD1D1, PNP, LGALS1, MYB, NCK2, IL12B, FLOT2, TNFSF11, CCR7, JAK3, HAVCR2, CCR2, ANXA1, SYK, IL15, IL18, FOXP3, TGFBR2, ITPKB, ZAP70, CEACAM1, LCK, IL1B, XCL1, PRKCQ, CARD11, CD44, SASH3, H2-DMA, PTAFR, IL4RA, THY1, GATA3, IL2RG, RASAL3, PRKCZ, RASGRP1, AIF1, PIK3R6, SPTA1, HSPH1, TESPA1, HLX, CCL5, BT…	3231	182	18082	2.61371	8.51608e-15	7.88526e-17	6.99409e-17
GOTERM_BP_ALL	GO:0033036~macromolecule localization	649	17.052	8.05483e-19	VPS29, NCKAP1, PID1, ANKLE1, TFRC, ZFYVE9, PHAX, MRGPRE, ABCA13, PSMD8, SCAMP4, LIPG, AP1S2, AKT1, VPS35, VPS18, GBP5, STARD3, PRKCD, SYTL1, IFT80, SCAMP1, SYTL3, SYTL2, TFR2, TXNIP, PRKCQ, SKAP1, OPTN, ABCB4, CDCA5, PLA2G3, AGAP1, ABCB9, GATA3, AGAP3, PRKCZ, HIF1A, C3, CYB5R1, CYB5R4, HSPH1, CRACR2B, TERT, GRPEL1, PRDX1, MYO6, PLCG1, ATG7, FZD1, LYN, BARD1, ABCA2, PRELID2, ACE, NDFIP1, FZD5, ABC…	3231	2705	18082	1.34272	8.638e-15	7.92477e-17	7.02913e-17
GOTERM_BP_ALL	GO:0044710~single-organism metabolic process	835	21.939	8.18711e-19	PID1, PGAP2, TFRC, PGAP3, ALKBH4, LIPG, AKT1, PRKACB, MEF2A, STARD3, MEF2C, PRKAB2, DHDH, PHKA1, PHKA2, LARS2, ETHE1, DDIT4, PADI2, PLBD1, ASPHD2, PADI4, FAR2, ATF3, ATF4, HACD1, PLA2G3, SDR39U1, GATA3, HACD3, PLA2G7, IQGAP3, MTMR6, HACD4, SULT1A1, C3, CYB5R1, CYB5R4, HSPH1, PRKAR2B, FIGNL1, AFMID, ATG7, LYN, ABCA2, TIPARP, FUCA1, FUCA2, ERLIN1, FN1, ERLIN2, SETX, DHFR, FAM135A, VANGL2, FASN, ACH…	3231	3641	18082	1.28344	8.77986e-15	7.98169e-17	7.07962e-17
GOTERM_BP_ALL	GO:0002443~leukocyte mediated immunity	128	3.36311	8.51709e-19	EPHB6, TFRC, NCF1, HFE, IL23R, H2-K1, TNF, IL27RA, MILR1, C4B, PNP, LAMP1, ADORA3, C1RL, IL12B, CD96, LAG3, RSAD2, CD300A, SLC11A1, PRKCD, STX7, TAP2, TAP1, FOXP3, UNC13D, FCGR1, FCGR3, MSH2, BTK, CD226, SH2D1B1, IL4RA, PLA2G3, GATA3, PRKCZ, RASGRP1, PIK3R6, C3, KLRK1, PRDX1, CD300LB, HMOX1, NLRP3, SLAMF6, ELANE, SLAMF1, STAT5A, LYN, STAT5B, NDFIP1, ACE, FZD5, CRTAM, SH2D1A, TNFSF13, IL31RA, PPBP…	3231	334	18082	2.14473	9.13373e-15	8.22858e-17	7.29861e-17
GOTERM_BP_ALL	GO:0002703~regulation of leukocyte mediated immunity	86	2.25959	1.0656e-18	IL21, H2-T23, CD40, TFRC, HFE, H2-K1, TNF, IL27RA, SPN, CD1D2, CD1D1, PNP, LAMP1, ADORA3, RAC2, IL12B, WHSC1, JAK3, HAVCR2, CCR2, CD96, LAG3, FCER1G, RSAD2, SYK, CD300A, STX7, TAP2, TAP1, SERPINB9, GAB2, FOXP3, UNC13D, DUSP22, FCGR1, FGR, ZAP70, FCGR3, CEACAM1, ADORA2B, BTK, LTA, XCL1, CD226, SH2D1B1, TLR4, TLR2, SASH3, PTAFR, IL4RA, WAS, NOD2, GATA3, PRKCZ, RASGRP1, PIK3R6, PRAM1, C3, KLRK1, TBX…	3231	186	18082	2.58759	1.14275e-14	1.02031e-16	9.04999e-17
GOTERM_BP_ALL	GO:0051246~regulation of protein metabolic process	603	15.8434	1.27024e-18	CYFIP2, PID1, SPI1, SPINT2, ZC3H12D, NUB1, RNF114, MYB, AKT1, PRKACB, ZFP287, IER3, PRKAB2, MEF2C, PRKCD, PRKCA, DICER1, GTPBP2, SIGIRR, RNF125, TFR2, PRKAR1A, DDIT4, PRKD2, PRKCQ, ATF3, CDCA2, CFH, AGAP2, GATA3, THY1, MEFV, IQGAP3, PRKCZ, ANAPC10, IL22RA2, C3, PRDX2, HSPH1, TERT, PRKAR2B, PRDX1, ATG7, ELANE, FZD1, LYN, NFE2, ACE, NDFIP1, FZD5, TIPARP, PLK2, PLK1, IL31RA, FN1, BTBD11, CDC6, STFA1…	3231	2483	18082	1.3591	1.36221e-14	1.20549e-16	1.06925e-16
GOTERM_BP_ALL	GO:0051174~regulation of phosphorus metabolic process	426	11.1929	1.62418e-18	PID1, AKT1, IER3, PRKAB2, MEF2C, PRKCD, PRKCA, DICER1, SYTL2, PRKAR1A, DDIT4, PRKD2, ATF3, CDCA2, AGAP2, THY1, IQGAP3, PRKCZ, HIF1A, ANAPC10, IL22RA2, C3, PRDX2, HSPH1, PRKAR2B, PRDX1, FZD1, LYN, BARD1, ACE, FZD5, FZD7, PLK1, IL31RA, FN1, CDC6, PKIB, EHD4, VANGL2, ARL2BP, GPR183, UNC119, PKIG, RET, CDKN1A, PBK, TSPO, RSPO1, HAVCR2, DUSP3, ANXA2, DUSP1, PGAM1, SPHK1, ATPIF1, DYNLL1, DUSP8, DUSP6, …	3231	1633	18082	1.45993	1.74177e-14	1.52787e-16	1.35519e-16
GOTERM_BP_ALL	GO:0002699~positive regulation of immune effector process	85	2.23332	1.83495e-18	IL21, H2-T23, CD40, TFRC, H2-K1, PTPN22, TNF, CD1D2, CD1D1, PNP, LAMP1, ADORA3, MYB, RAC2, IL12B, CD37, CCR7, FFAR2, LBP, WHSC1, CD36, TNFRSF4, CCR2, LAG3, FCER1G, ANXA1, RSAD2, SYK, CD300A, STX7, IL18, TAP2, GAB2, FOXP3, UNC13D, FOXP1, FCGR1, FGR, ZAP70, FCGR3, CEACAM1, ADORA2B, BTK, LTA, XCL1, CD226, SH2D1B1, TLR4, TLR2, SASH3, PTAFR, IL4RA, NOD2, GATA3, PRKCZ, RASGRP1, C3, KLRK1, HLX, TBX21, H…	3231	184	18082	2.5853	1.9678e-14	1.71113e-16	1.51775e-16
GOTERM_BP_ALL	GO:0045088~regulation of innate immune response	95	2.49606	2.00222e-18	IL21, CD86, H2-T23, CLEC4N, HMGB2, PTPN22, TNF, PYCARD, FCNB, DUSP10, LAMP1, FLOT1, IL12B, LRRFIP2, FFAR2, LBP, HAVCR2, MB21D1, GBP5, CD96, LAG3, FCER1G, TICAM2, RSAD2, SYK, DDX58, CD180, TAP2, TRAFD1, TAP1, CYBA, IRAK3, SERPINB9, TMEM173, TIRAP, FGR, PLSCR1, CEACAM1, MAPKAPK2, PELI1, IRF7, XCL1, TLR11, TLR8, CD226, PPARG, TLR7, SH2D1B1, SMPDL3B, RAB7B, TLR4, BIRC2, TLR13, TLR2, LTF, NLRX1, UNC93…	3231	218	18082	2.4388	2.14718e-14	1.85102e-16	1.64182e-16
GOTERM_BP_ALL	GO:0019220~regulation of phosphate metabolic process	425	11.1666	2.47807e-18	PID1, AKT1, IER3, PRKAB2, MEF2C, PRKCD, PRKCA, DICER1, SYTL2, PRKAR1A, DDIT4, PRKD2, ATF3, CDCA2, AGAP2, THY1, IQGAP3, PRKCZ, HIF1A, ANAPC10, IL22RA2, C3, PRDX2, HSPH1, PRKAR2B, PRDX1, FZD1, LYN, BARD1, ACE, FZD5, FZD7, PLK1, IL31RA, FN1, CDC6, PKIB, EHD4, VANGL2, ARL2BP, GPR183, UNC119, PKIG, RET, CDKN1A, PBK, TSPO, RSPO1, HAVCR2, DUSP3, ANXA2, DUSP1, PGAM1, SPHK1, ATPIF1, DYNLL1, DUSP8, DUSP6, …	3231	1632	18082	1.4574	2.65749e-14	2.26026e-16	2.00481e-16
GOTERM_BP_ALL	GO:0048870~cell motility	364	9.56385	2.50812e-18	NCKAP1, IFITM1, IL1RN, SPINT2, LDLRAD4, AQP1, EPS8, LGALS3, EDNRB, DAG1, IL12B, AKT1, TNFSF11, TNS3, IER2, CMKLR1, TNS1, ACVR1, EPHA4, MEF2C, SERPINF1, PRKCD, MTUS1, FNDC3B, PRKCA, SHTN1, ARC, DEPDC1B, SPATA13, DDIT4, PADI2, PRKD2, PRKCQ, KIF20B, TRIB1, PFN2, MACF1, SDC4, FUT10, SDC3, FPR1, GATA3, PIK3R1, THY1, FPR2, APCDD1, PLA2G7, PRKCZ, HIF1A, INPP5B, TRPM2, STRIP2, KLRK1, TERT, SLAMF8, APOE, …	3231	1348	18082	1.5112	2.68971e-14	2.26026e-16	2.00481e-16
GOTERM_BP_ALL	GO:0051674~localization of cell	364	9.56385	2.50812e-18	NCKAP1, IFITM1, IL1RN, SPINT2, LDLRAD4, AQP1, EPS8, LGALS3, EDNRB, DAG1, IL12B, AKT1, TNFSF11, TNS3, IER2, CMKLR1, TNS1, ACVR1, EPHA4, MEF2C, SERPINF1, PRKCD, MTUS1, FNDC3B, PRKCA, SHTN1, ARC, DEPDC1B, SPATA13, DDIT4, PADI2, PRKD2, PRKCQ, KIF20B, TRIB1, PFN2, MACF1, SDC4, FUT10, SDC3, FPR1, GATA3, PIK3R1, THY1, FPR2, APCDD1, PLA2G7, PRKCZ, HIF1A, INPP5B, TRPM2, STRIP2, KLRK1, TERT, SLAMF8, APOE, …	3231	1348	18082	1.5112	2.68971e-14	2.26026e-16	2.00481e-16
GOTERM_BP_ALL	GO:0012501~programmed cell death	475	12.4803	2.72207e-18	CYFIP2, SPI1, PGAP2, FAM134B, AKT1, PGLYRP1, IER3, MEF2A, MEF2C, PRKCH, PRKCD, PRKCA, DICER1, BIN1, DDIT4, TXNIP, PRKCQ, ATF6, ATF3, OPTN, ATF4, AGAP2, CDCA7, IL20RA, GATA3, PRKCZ, HIF1A, PLAC8, PRDX2, PRDX5, RHOT2, HSPH1, KLRK1, TERT, FIGNL1, BLOC1S2, PLCG2, HMOX1, ATG7, LYN, BARD1, ACE, FZD5, DNASE2A, SIVA1, PLK2, PLK1, FN1, PAFAH2, SETX, FOSL1, CYLD, FASL, AGO4, PPT1, CDKN1A, RARG, PYGL, LITAF…	3231	1870	18082	1.42155	2.91915e-14	2.43262e-16	2.15769e-16
GOTERM_BP_ALL	GO:0022409~positive regulation of cell-cell adhesion	93	2.44351	4.00931e-18	EPHB6, IL21, CD86, H2-T23, TFRC, SLC4A1, PTPN22, TNFRSF13C, CD3E, TNF, ETS1, SPN, PYCARD, CD1D2, CD1D1, PNP, LGALS1, MYB, FLOT1, NCK2, IL12B, FLOT2, TNFSF11, PIEZO1, CCR7, JAK3, HAVCR2, CCR2, ANXA1, SYK, IL15, IL18, FOXP3, TGFBR2, ITPKB, ZAP70, CEACAM1, LCK, IL1B, XCL1, ITGA6, PRKCQ, CARD11, CD44, SASH3, H2-DMA, PTAFR, ALOX15, IL4RA, THY1, GATA3, IL2RG, RASAL3, PRKCZ, RASGRP1, AIF1, PIK3R6, SPTA1…	3231	213	18082	2.4435	4.29959e-14	3.55338e-16	3.15178e-16
GOTERM_BP_ALL	GO:0071702~organic substance transport	599	15.7383	4.09666e-18	VPS29, PID1, ANKLE1, TFRC, ZFYVE9, SLC4A1, PHAX, MRGPRE, ABCA13, PSMD8, SCAMP4, HTR7, LIPG, AP1S2, AKT1, VPS35, VPS18, GBP5, STARD3, PRKCD, SYTL1, PRKCA, IFT80, SCAMP1, PASK, SYTL3, SYTL2, TFR2, TXNIP, PRKCQ, OPTN, ABCB6, ABCB4, PLA2G3, AGAP1, ABCB9, GATA3, AGAP3, PRKCZ, HIF1A, C3, CYB5R1, CYB5R4, TERT, GRPEL1, PRDX1, MYO6, PLCG1, ATG7, SLC19A1, FZD1, LYN, BARD1, ABCA2, PRELID2, ACE, NDFIP1, FZD5…	3231	2476	18082	1.3539	4.39326e-14	3.60103e-16	3.19405e-16
GOTERM_BP_ALL	GO:0065008~regulation of biological quality	783	20.5728	4.53501e-18	PID1, SPI1, TFRC, GMFG, TMEM97, CLDN1, ZC3H12D, PSMD8, HTR7, LIPG, A630033H20RIK, AKT1, STARD3, MEF2C, DICER1, TFR2, PIF1, ABCB6, ABCB4, IL20RA, FPR1, GATA3, THY1, FPR2, HACD3, IQGAP3, SULT1A1, C3, CYB5R4, RHOT2, MYO6, ATG7, LYN, ABCA2, NAPSA, TIPARP, ABCA4, FN1, PKIB, FASL, SFXN3, DZIP1, SFXN5, GPR18, EZH1, ACHE, HEXB, HEXA, ARHGAP5, ARHGAP4, TSPO, JAK3, IKBKE, GSTO1, GPR35, SPHK1, TMC8, SLC39A1…	3231	3398	18082	1.28958	4.86335e-14	3.95394e-16	3.50708e-16
GOTERM_BP_ALL	GO:0070661~leukocyte proliferation	121	3.17919	4.85929e-18	EPHB6, CD86, TFRC, CSF1, LST1, MPL, CBLB, SLC4A1, AHR, IKZF3, PYCARD, ZC3H12D, LGALS3, PNP, IL12B, TNFSF11, TNFRSF4, LMO1, MEF2C, ST6GAL1, CD300A, SLC11A1, PRKCD, CD180, FOXP3, PRKAR1A, FCGR4, BTK, PRKCQ, CARD11, SDC4, EBI3, RASAL3, SPTA1, PRDX2, ZNHIT1, OCSTAMP, BTLA, SLAMF6, SLAMF1, STAT5A, LYN, STAT5B, NDFIP1, NFATC2, BTNL2, BST1, IL6, TRP53, GPR183, BCL2, CD28, CD27, ATM, MYD88, GAPT, H2-AB1,…	3231	314	18082	2.15658	5.2111e-14	4.2025e-16	3.72754e-16
GOTERM_BP_ALL	GO:0002366~leukocyte activation involved in immune response	101	2.6537	5.91571e-18	CD86, PGLYRP2, TFRC, RORC, RORA, IL27RA, PYCARD, MILR1, LGALS3, LGALS1, LAMP1, ADORA3, MYB, IL12B, PGLYRP1, CD300A, SLC11A1, CD180, FOXP3, UNC13D, FOXP1, CLEC4D, TYROBP, MSH2, MFNG, BTK, SH2D1B1, CLEC4E, NOTCH2, IL4RA, PSEN2, PLA2G3, GATA3, PRKCZ, LY9, RASGRP1, SBNO2, CLEC7A, PLCG2, HMOX1, NLRP3, SLAMF6, SLAMF1, SOCS5, LYN, XBP1, NDFIP1, TNFSF13, PPBP, GADD45G, IL6, FER, FES, TRP53, GPR183, CD28,…	3231	242	18082	2.33569	6.34401e-14	5.07521e-16	4.50162e-16
GOTERM_BP_ALL	GO:0002274~myeloid leukocyte activation	78	2.0494	6.49209e-18	CD86, PILRB1, SPI1, CRTC3, SNAP23, CX3CL1, PYCARD, MILR1, CD1D1, ADORA3, RAC2, CASP1, CD37, LBP, HAVCR2, CCR2, BATF2, BATF3, FCER1G, SYK, CD300A, ANXA3, SLC11A1, PRKCD, RHOH, GAB2, UNC13D, TGFBR2, FOXP1, LAT2, FGR, ZAP70, FCGR3, TYROBP, ADORA2B, BTK, ADAM9, TLR8, CD226, TLR7, TLR4, TLR2, NOTCH2, CX3CR1, PTAFR, IL4RA, PLA2G3, PIRB, THBS1, RASGRP1, AIF1, TSPAN32, PRAM1, STX11, SBNO2, KLRK1, CCL5, C…	3231	164	18082	2.66171	6.96212e-14	5.52549e-16	4.90101e-16
GOTERM_BP_ALL	GO:0070665~positive regulation of leukocyte proliferation	70	1.8392	8.25014e-18	IL21, CD86, H2-T23, CDKN1A, CD40, TFRC, CSF1, MPL, SLC4A1, PTPN22, TNFRSF13C, CD3E, SPN, PYCARD, CD1D1, PNP, NCK2, IL12B, CD38, CCR7, TNFRSF4, JAK3, HAVCR2, CCR2, VAV3, ST6GAL1, MEF2C, ANXA1, SYK, IL15, IL18, FOXP3, TIRAP, ZAP70, CEACAM1, IL1B, PELI1, FLT3L, XCL1, PRKCQ, TLR4, CARD11, SASH3, RASAL3, AIF1, SPTA1, CCL5, OCSTAMP, HES1, IL12RB1, SLAMF1, LYN, STAT5A, CD74, STAT5B, ATAD5, NFATC2, BTNL2…	3231	139	18082	2.81834	8.84745e-14	6.93867e-16	6.15448e-16
GOTERM_BP_ALL	GO:0032943~mononuclear cell proliferation	117	3.07409	8.28189e-18	EPHB6, CD86, TFRC, CSF1, LST1, MPL, CBLB, SLC4A1, AHR, IKZF3, PYCARD, ZC3H12D, LGALS3, PNP, IL12B, TNFRSF4, LMO1, MEF2C, ST6GAL1, CD300A, SLC11A1, PRKCD, CD180, FOXP3, PRKAR1A, FCGR4, BTK, PRKCQ, CARD11, SDC4, EBI3, RASAL3, SPTA1, PRDX2, ZNHIT1, BTLA, SLAMF6, SLAMF1, STAT5A, LYN, STAT5B, NDFIP1, NFATC2, BTNL2, BST1, IL6, TRP53, GPR183, BCL2, CD28, CD27, ATM, MYD88, GAPT, H2-AB1, IL21, H2-T23, CDK…	3231	301	18082	2.17535	8.8815e-14	6.93867e-16	6.15448e-16
GOTERM_BP_ALL	GO:0044765~single-organism transport	728	19.1277	8.85364e-18	PID1, TFRC, ZFYVE9, SLC4A1, PHAX, ABCA13, MILR1, HTR7, SCN11A, MYB, LIPG, AP1S2, AKT1, VPS35, VPS18, GBP5, STARD3, MEF2C, PRKCD, SYTL1, CACNA2D2, PRKCA, IFT80, CACNA2D4, SCAMP1, PASK, SYTL3, UNC13D, SYTL2, TFR2, TXNIP, PRKCQ, OPTN, ATF4, ABCB6, ABCB4, PLA2G3, ABCB9, GATA3, THY1, AGAP3, PRKCZ, HIF1A, C3, CYB5R4, RHOT2, CRACR2B, TERT, GRPEL1, PRDX1, BLOC1S2, MYO6, PLCG2, HMOX1, PLCG1, ATG7, SLC19A1…	3231	3128	18082	1.30249	9.49464e-14	7.36018e-16	6.52835e-16
GOTERM_BP_ALL	GO:0002263~cell activation involved in immune response	101	2.6537	1.15807e-17	CD86, PGLYRP2, TFRC, RORC, RORA, IL27RA, PYCARD, MILR1, LGALS3, LGALS1, LAMP1, ADORA3, MYB, IL12B, PGLYRP1, CD300A, SLC11A1, CD180, FOXP3, UNC13D, FOXP1, CLEC4D, TYROBP, MSH2, MFNG, BTK, SH2D1B1, CLEC4E, NOTCH2, IL4RA, PSEN2, PLA2G3, GATA3, PRKCZ, LY9, RASGRP1, SBNO2, CLEC7A, PLCG2, HMOX1, NLRP3, SLAMF6, SLAMF1, SOCS5, LYN, XBP1, NDFIP1, TNFSF13, PPBP, GADD45G, IL6, FER, FES, TRP53, GPR183, CD28,…	3231	244	18082	2.31655	1.24192e-13	9.5532e-16	8.47352e-16
GOTERM_BP_ALL	GO:0050870~positive regulation of T cell activation	80	2.10194	1.20878e-17	EPHB6, IL21, CD86, H2-T23, TFRC, SLC4A1, PTPN22, TNFRSF13C, CD3E, SPN, PYCARD, CD1D2, CD1D1, PNP, LGALS1, MYB, NCK2, IL12B, FLOT2, TNFSF11, CCR7, JAK3, HAVCR2, CCR2, ANXA1, SYK, IL15, IL18, FOXP3, TGFBR2, ITPKB, ZAP70, CEACAM1, LCK, IL1B, XCL1, PRKCQ, CARD11, SASH3, H2-DMA, IL4RA, THY1, GATA3, IL2RG, RASAL3, PRKCZ, RASGRP1, AIF1, PIK3R6, SPTA1, HSPH1, TESPA1, HLX, CCL5, BTLA, CCL2, NLRP3, HES1, I…	3231	172	18082	2.60298	1.29629e-13	9.89535e-16	8.777e-16
GOTERM_BP_ALL	GO:0051251~positive regulation of lymphocyte activation	106	2.78508	1.63695e-17	EPHB6, CD86, TFRC, MPL, SLC4A1, PYCARD, PNP, LGALS1, LAMP1, MYB, IL12B, TNFSF11, TNFRSF4, MEF2C, FOXP3, PRKCQ, CARD11, IL4RA, THY1, GATA3, RASAL3, PRKCZ, RASGRP1, PIK3R6, SPTA1, HSPH1, TESPA1, BTLA, NLRP3, ICOS, SLAMF1, SOCS5, STAT5A, STAT5B, XBP1, TNFSF13, NFATC2, BTNL2, CYLD, BST1, IL6, GPR183, BCL2, CD28, CD27, ULBP1, MYD88, H2-AB1, IL21, H2-T23, CDKN1A, CD40, PTPN22, TNFRSF13C, CD3E, LYST, SP…	3231	263	18082	2.25559	1.75547e-13	1.3299e-15	1.1796e-15
GOTERM_BP_ALL	GO:1903706~regulation of hemopoiesis	136	3.57331	1.90881e-17	PILRB1, SPI1, PGLYRP2, ANKLE1, CSF3R, CSF1, GPR68, MPL, RORC, CIB1, ETS1, TNF, IKZF3, ZFP36, PNP, RASSF2, MYB, IL12B, MIR150, TNFSF11, PGLYRP1, MEF2C, LMO2, CTNNBIP1, PRKCA, DICER1, FOXP3, SLC9B2, FOXP1, INPP4B, TYROBP, FANCD2, TRIB1, CARD11, NOTCH2, CSF1R, NOTCH1, IL4RA, DTX1, PIK3R1, GATA3, PRKCZ, HIF1A, RASGRP1, PIK3R6, ZFP36L1, PRDX2, TESPA1, OCSTAMP, NLRP3, GAS2L1, ZBTB7B, ATG7, SOCS5, STAT5…	3231	376	18082	2.02423	2.04701e-13	1.5391e-15	1.36516e-15
GOTERM_BP_ALL	GO:0008104~protein localization	573	15.0552	2.3052e-17	VPS29, NCKAP1, PID1, ANKLE1, TFRC, ZFYVE9, PHAX, MRGPRE, PSMD8, SCAMP4, AP1S2, AKT1, VPS35, VPS18, GBP5, PRKCD, SYTL1, IFT80, SCAMP1, SYTL3, SYTL2, TFR2, TXNIP, PRKCQ, SKAP1, OPTN, CDCA5, AGAP1, ABCB9, GATA3, AGAP3, PRKCZ, HIF1A, CYB5R1, CYB5R4, HSPH1, CRACR2B, TERT, GRPEL1, PRDX1, MYO6, PLCG1, ATG7, FZD1, LYN, BARD1, NDFIP1, FZD5, FZD7, LRBA, RAB3IP, PLK1, FN1, BBIP1, SNUPN, EHD1, CYLD, EHD3, VA…	3231	2367	18082	1.35477	2.47209e-13	1.84485e-15	1.63635e-15
GOTERM_BP_ALL	GO:0032270~positive regulation of cellular protein metabolic process	357	9.37993	2.42151e-17	CYFIP2, IL1RN, ZAK, CDC20, NUB1, RASSF2, RNF114, EDNRB, RPS6KA5, RASSF5, CHEK2, MYB, TNFSF10, DAG1, IL12B, AKT1, TNFSF11, CCNL1, TBC1D10A, CDON, ACVR1, EPHA4, MEF2C, ACSL1, SLC11A1, ARRDC3, PRKCD, CIRBP, PRKCA, CSNK1E, RNF125, PRKD2, TRIB3, TRIB1, EZR, TRIB2, PFN2, CDCA2, SDC4, MAGED1, DCUN1D4, AGAP2, GATA3, PIK3R1, MEFV, IQGAP3, PRKCZ, PIK3R6, C3, PRDX2, HSPH1, SNX9, APOE, ATG7, SLAMF1, FZD1, LY…	3231	1334	18082	1.49769	2.59683e-13	1.92358e-15	1.70618e-15
GOTERM_BP_ALL	GO:0009607~response to biotic stimulus	302	7.93484	2.94298e-17	IFITM3, APP, IFITM1, PGLYRP2, IFITM2, TRAF3IP2, IL23R, PRF1, IL27RA, EDNRB, SNRPD1, STMN1, IL12B, AKT1, DPF3, PGLYRP1, IFITM6, IER3, GBP6, WFDC21, MEF2C, GBP7, RSAD2, GBP9, SLC11A1, PRKCD, PRKCA, DICER1, UNC13D, SLPI, DDIT4, BTK, TXNIP, CD226, ALPK1, TRIB1, OPTN, PTGES, NLRX1, MAOB, MGST1, GATA3, PLAC8, PRDX2, KLRK1, TSPAN6, PENK, PLCG2, SLAMF8, HIST1H3G, CD14, HIST1H3B, ATG7, ELANE, HIST1H3D, LY…	3231	1084	18082	1.55915	3.15605e-13	2.32063e-15	2.05836e-15
GOTERM_BP_ALL	GO:0002697~regulation of immune effector process	147	3.86232	3.10324e-17	PGLYRP2, TFRC, TRAF3IP2, HFE, IL23R, H2-K1, TNF, IL27RA, PYCARD, LGALS3, PNP, LAMP1, SNRPD1, ADORA3, MYB, IL12B, DPF3, PGLYRP1, TNFRSF4, MB21D1, CD96, LAG3, RSAD2, CD93, CD300A, STX7, TAP2, TAP1, ATP1B1, FOXP3, UNC13D, FOXP1, FCGR1, FCGR3, BTK, CD226, TNIK, SH2D1B1, ALPK1, NLRX1, CFH, IL4RA, GATA3, PRKCZ, RASGRP1, PIK3R6, C3, KLRK1, TSPAN6, SLAMF8, HMOX1, HIST1H3G, NLRP3, SLAMF6, HIST1H3B, HIST1H…	3231	421	18082	1.95409	3.32791e-13	2.42913e-15	2.1546e-15
GOTERM_BP_ALL	GO:0002768~immune response-regulating cell surface receptor signaling pathway	82	2.15449	3.1471e-17	ITK, CD40, CLEC4N, CBLB, PTPN22, PTPRJ, CD3E, FCNB, LGALS3, CTLA4, CD38, CCR7, FFAR2, BCL2A1D, UBASH3A, VAV3, MEF2C, DUSP3, FCER1G, PRKCH, SYK, CD300A, NFAM1, GAB2, FOXP3, LAX1, LIME1, DUSP22, LAT2, ZAP70, ELF1, CEACAM1, CLEC4D, LCK, BTK, CD226, PRKD2, SH2D1B1, CLEC4E, EZR, SKAP1, CARD11, TNFRSF21, TLR2, BLK, TXK, C5AR2, C5AR1, FPR1, PSEN2, WAS, THY1, FPR2, GATA3, CACNA1F, RASGRP1, KLRK1, TESPA1,…	3231	181	18082	2.53539	3.37495e-13	2.44562e-15	2.16922e-15
GOTERM_BP_ALL	GO:0046651~lymphocyte proliferation	115	3.02154	3.98591e-17	EPHB6, CD86, TFRC, LST1, MPL, CBLB, SLC4A1, AHR, IKZF3, PYCARD, ZC3H12D, LGALS3, PNP, IL12B, TNFRSF4, LMO1, MEF2C, CD300A, SLC11A1, PRKCD, CD180, FOXP3, PRKAR1A, FCGR4, BTK, PRKCQ, CARD11, SDC4, EBI3, RASAL3, SPTA1, PRDX2, ZNHIT1, BTLA, SLAMF6, SLAMF1, STAT5A, LYN, STAT5B, NDFIP1, NFATC2, BTNL2, BST1, IL6, TRP53, GPR183, BCL2, CD28, CD27, ATM, MYD88, GAPT, H2-AB1, IL21, H2-T23, CDKN1A, CD40, ITGA…	3231	299	18082	2.15247	4.27449e-13	3.07517e-15	2.72763e-15
GOTERM_BP_ALL	GO:0032946~positive regulation of mononuclear cell proliferation	67	1.76038	4.3049e-17	IL21, CD86, H2-T23, CDKN1A, CD40, TFRC, CSF1, MPL, SLC4A1, PTPN22, TNFRSF13C, CD3E, SPN, PYCARD, CD1D1, PNP, NCK2, IL12B, CD38, CCR7, TNFRSF4, JAK3, HAVCR2, CCR2, VAV3, ST6GAL1, MEF2C, ANXA1, SYK, IL15, IL18, FOXP3, TIRAP, ZAP70, CEACAM1, IL1B, PELI1, XCL1, PRKCQ, TLR4, CARD11, SASH3, RASAL3, AIF1, SPTA1, CCL5, HES1, IL12RB1, SLAMF1, STAT5A, CD74, STAT5B, ATAD5, NFATC2, BTNL2, BST1, CD24A, IL6, C…	3231	133	18082	2.81924	4.61658e-13	3.29756e-15	2.92488e-15
GOTERM_BP_ALL	GO:0030217~T cell differentiation	99	2.60116	6.27531e-17	ANKLE1, GIMAP1, RORC, RORA, PNP, MYB, IL12B, RSAD2, DICER1, FOXP3, FOXP1, CLEC4D, FANCD2, CLEC4E, CARD11, TXK, TCF7, IL4RA, DTX1, GATA3, PRKCZ, LY9, RASGRP1, PIK3R6, ZFP36L1, PRDX2, TESPA1, NLRP3, SLAMF6, ZBTB7B, SOCS5, STAT5A, EGR1, STAT5B, XBP1, FZD5, BCL11B, BCL11A, FZD7, FANCA, NFATC3, BMX, GADD45G, CYLD, IL6, MAFB, TRP53, GPR183, BCL2, CD28, CD27, TNFSF8, NFKBID, GPR18, ITK, FLT3, PTPN22, IL…	3231	242	18082	2.28944	1.1906e-12	4.77279e-15	4.23338e-15
GOTERM_BP_ALL	GO:0031323~regulation of cellular metabolic process	1213	31.8707	1.48412e-16	PID1, SPI1, TFRC, IFT172, SPINT2, SLA2, ZC3H12D, ALKBH4, ZFP281, LIPG, BBX, AKT1, ZFP287, PKNOX2, SAMD11, MEF2A, MEF2C, PRKAB2, RFX1, DICER1, SIGIRR, EID2, ZFP292, PRKAR1A, TFR2, RFX5, DDIT4, ZFP296, PADI2, TXNIP, PADI4, ATF6, SKAP1, ATF3, OPTN, ATF4, PIF1, CDCA2, PARPBP, MEPCE, AGAP2, CDCA7, RNF219, GATA3, THY1, IQGAP3, IL22RA2, C3, KLRK1, HSPH1, PRKAR2B, FIGNL1, MYO6, ZBTB7B, ATG7, LYN, ABCA2, …	3231	5673	18082	1.19662	1.1906e-12	1.12082e-14	9.9415e-15
GOTERM_BP_ALL	GO:1903047~mitotic cell cycle process	214	5.6227	1.83114e-16	APP, PID1, CCNF, BACH1, SMC4, SMC2, EPS8, ZC3H12D, CDC20, CHEK2, PPAT, STMN1, MYB, AKT1, STRA13, FBXO5, CEP97, IER3, CDK5RAP2, ACVR1, TIPIN, NSMCE2, KNSTRN, FAM64A, PRKCQ, DNA2, KIF20A, KIF20B, ANAPC13, HACD1, ANAPC15, CDCA2, CDCA3, CDCA5, MEPCE, CDCA8, NCAPG, WDR62, SKA3, IQGAP3, NCAPH, ANAPC10, SKA1, DSN1, TERT, RACGAP1, SNX9, PLK2, XRCC3, PLK1, CDC6, ANLN, TPX2, CD28, ATM, CDK14, TOP2A, TOP2B,…	3231	702	18082	1.70603	2.38121e-12	1.37323e-14	1.21803e-14
GOTERM_BP_ALL	GO:1902533~positive regulation of intracellular signal transduction	260	6.83132	2.16053e-16	SLC35B2, IL1RN, TRAF3IP2, ZAK, RASSF2, LGALS1, TNFSF10, IL12B, TNFSF11, A630033H20RIK, CDON, EPHA4, MEF2C, PRKCD, PRKCA, RRAGB, RRAGD, PRKD2, PRKCQ, MAGED1, IL20RA, AGAP2, AKR1C18, GATA3, IQGAP3, PRKCZ, PIK3R6, C3, PRDX2, TSPAN6, HMOX1, SLAMF1, LYN, CCR1, XBP1, NDFIP1, FZD5, GADD45B, GADD45A, PLK2, IL31RA, PUM1, GADD45G, VANGL2, ARL2BP, FASL, LPAR6, GPR183, TRIP6, CD28, REL, CD27, ATM, GPR18, IL2…	3231	905	18082	1.60781	2.38121e-12	1.609e-14	1.42715e-14
GOTERM_BP_ALL	GO:1902105~regulation of leukocyte differentiation	107	2.81135	2.25583e-16	PILRB1, PGLYRP2, ANKLE1, CSF1, GPR68, RORC, TNF, IKZF3, PNP, RASSF2, MYB, IL12B, MIR150, TNFSF11, PGLYRP1, CTNNBIP1, PRKCA, DICER1, FOXP3, SLC9B2, FOXP1, INPP4B, TYROBP, FANCD2, TRIB1, CARD11, NOTCH2, CSF1R, IL4RA, DTX1, PIK3R1, GATA3, PRKCZ, RASGRP1, PIK3R6, ZFP36L1, PRDX2, TESPA1, OCSTAMP, NLRP3, ZBTB7B, SOCS5, STAT5A, LYN, CCR1, STAT5B, XBP1, NDFIP1, FANCA, CYLD, IL6, MAFB, NF1, CD28, CD27, NF…	3231	273	18082	2.19346	2.38121e-12	1.66838e-14	1.47983e-14
GOTERM_BP_ALL	GO:0002683~negative regulation of immune system process	141	3.70468	2.58881e-16	CD86, PILRB1, PGLYRP2, GPR68, HFE, LST1, CBLB, CIB1, TNF, IL27RA, MILR1, ZC3H12D, LGALS3, ZFP36, TBC1D10C, IL12B, UBASH3A, PGLYRP1, TNFRSF4, CD96, LAG3, CD300A, LMO2, TAP2, TRAFD1, TAP1, OLFM4, LAX1, FOXP3, INPP4B, PRKAR1A, BTK, PADI2, SH2D1B1, TRIB1, EZR, NLRX1, NOTCH1, SDC4, C5AR2, ALOX15, IL4RA, DTX1, PIK3R1, THY1, TAPBPL, ZFP36L1, PRDX2, KLRK1, TSPAN6, BTLA, SLAMF8, HMOX1, LPXN, GAS2L1, SOCS6…	3231	404	18082	1.9532	2.38121e-12	1.90154e-14	1.68663e-14
GOTERM_BP_ALL	GO:0080090~regulation of primary metabolic process	1202	31.5817	3.16167e-16	PID1, SPI1, TFRC, IFT172, SPINT2, SLA2, ZC3H12D, ALKBH4, ZFP281, BBX, AKT1, PRKACB, ZFP287, PKNOX2, SAMD11, MEF2A, MEF2C, PRKAB2, RFX1, DICER1, SIGIRR, EID2, ZFP292, PRKAR1A, TFR2, RFX5, DDIT4, ZFP296, PADI2, TXNIP, PADI4, ATF6, SKAP1, ATF3, ATF4, PIF1, CDCA2, PARPBP, MEPCE, AGAP2, CDCA7, RNF219, GATA3, THY1, IQGAP3, IL22RA2, C3, HSPH1, PRKAR2B, FIGNL1, MYO6, ZBTB7B, ATG7, LYN, ABCA2, MTERF2, TIP…	3231	5629	18082	1.19504	3.57181e-12	2.30651e-14	2.04584e-14
GOTERM_BP_ALL	GO:0010033~response to organic substance	691	18.1555	3.25458e-16	PID1, SPI1, ZFYVE9, SLC4A1, SPINT2, CLDN1, EPS8, HTR7, MYB, NAMPT, AKT1, ADNP2, PRKACB, IER2, GBP6, GBP5, MEF2C, GBP7, GBP9, SERPINF1, PRKCD, PRKCA, DICER1, SIGIRR, MTAP, EID2, DDIT4, IGTP, TXNIP, PADI2, PRKD2, PRKCQ, ATF6, CFB, ATF3, ATF4, ABCB4, IL20RA, GATA3, MEFV, IQGAP3, PRKCZ, HIF1A, SULT1A1, PRDX2, HSPH1, KLRK1, TERT, PRKAR2B, OCSTAMP, PLCG2, HMOX1, PLCG1, ATG7, ELANE, IL11RA1, FZD1, LYN, …	3231	2972	18082	1.30118	3.57181e-12	2.35825e-14	2.09173e-14
GOTERM_BP_ALL	GO:2000026~regulation of multicellular organismal development	471	12.3752	3.45784e-16	ITSN2, RNH1, PGLYRP2, SPI1, ANKLE1, TFRC, XYLT1, FAM134C, HTR7, MYB, AKT1, DLEU2, PGLYRP1, PRKACB, CDK5RAP2, MEF2C, PRKCH, SERPINF1, PRKCA, DICER1, BIN1, PRKD2, AGAP2, GATA3, THY1, IQGAP3, PRKCZ, HIF1A, C3, PRDX2, TERT, OCSTAMP, HMOX1, PLCG1, ZBTB7B, PROM1, ATG7, FZD1, LYN, NFE2, ACE, NDFIP1, FZD7, PLK2, FN1, SETX, CYLD, VANGL2, FASL, GPR183, RET, ACHE, RARG, ARHGAP4, SLC6A4, PQBP1, LFNG, MED12, …	3231	1888	18082	1.39614	3.57181e-12	2.48872e-14	2.20745e-14
GOTERM_BP_ALL	GO:0009968~negative regulation of signal transduction	286	7.51445	3.99547e-16	IL1RN, PID1, PGAP2, CBLB, LDLRAD4, SLA2, LGALS3, RASSF2, DAG1, TBC1D10C, AKT1, UBASH3A, PRKACB, IER3, ACVR1, IL1R2, PRKCD, IFT80, PRKCA, CSNK1E, DKK3, MAPK8IP1, SIGIRR, EID2, TWSG1, DDIT4, PADI2, PRKCQ, TRIB1, EZR, ATF3, OPTN, LRPAP1, NLRX1, AGAP2, GATA3, THY1, NLK, APCDD1, PRKCZ, HIF1A, PRDX2, SNX1, HSPH1, TERT, PCBP4, FIGNL1, TSPAN6, HMOX1, APOE, SLAMF1, FZD1, LYN, EGR1, XBP1, SIAH2, GDF3, CYLD…	3231	1025	18082	1.56153	4.76241e-12	2.85649e-14	2.53366e-14
GOTERM_BP_ALL	GO:0048731~system development	1009	26.5108	4.46361e-16	ITSN2, PGLYRP2, SPI1, TFRC, IFT172, SPINT2, CLDN1, FAM134C, HTR7, BBX, AKT1, PGLYRP1, PRKACB, MEF2A, MEF2C, DICER1, EID2, PRKAR1A, DDIT4, PADI2, TXNIP, ATF6, ATF3, ABCB6, AGAP2, GATA3, THY1, LY9, IQGAP3, C3, MYO6, ZBTB7B, ATG7, LYN, NEBL, TIPARP, IL31RA, FN1, FLI1, SETX, DHFR, VANGL2, FASL, AGO4, FASN, GPR18, EZH1, ACHE, HEXB, HEXA, SNX10, ARHGAP5, ARHGAP4, PQBP1, MED12, CTLA4, TSPO, JAK3, NEFH, …	3231	4610	18082	1.2249	4.76241e-12	3.16988e-14	2.81163e-14
GOTERM_BP_ALL	GO:0050671~positive regulation of lymphocyte proliferation	65	1.70783	4.49292e-16	IL21, CD86, H2-T23, CDKN1A, CD40, TFRC, MPL, SLC4A1, PTPN22, TNFRSF13C, CD3E, SPN, PYCARD, CD1D1, PNP, NCK2, IL12B, CD38, CCR7, TNFRSF4, JAK3, HAVCR2, CCR2, VAV3, MEF2C, ANXA1, SYK, IL15, IL18, FOXP3, TIRAP, ZAP70, CEACAM1, IL1B, PELI1, XCL1, PRKCQ, TLR4, CARD11, SASH3, RASAL3, AIF1, SPTA1, CCL5, HES1, IL12RB1, SLAMF1, STAT5A, CD74, STAT5B, ATAD5, NFATC2, BTNL2, BST1, CD24A, IL6, CD4, CD40LG, CD6…	3231	131	18082	2.77684	4.76241e-12	3.16988e-14	2.81163e-14
GOTERM_BP_ALL	GO:0051707~response to other organism	286	7.51445	4.54889e-16	IFITM3, APP, IFITM1, PGLYRP2, IFITM2, TRAF3IP2, IL23R, PRF1, IL27RA, EDNRB, SNRPD1, STMN1, IL12B, AKT1, DPF3, PGLYRP1, IER3, GBP6, WFDC21, MEF2C, GBP7, RSAD2, GBP9, SLC11A1, PRKCD, PRKCA, DICER1, UNC13D, SLPI, DDIT4, BTK, ALPK1, TRIB1, OPTN, PTGES, NLRX1, MAOB, MGST1, GATA3, PLAC8, PRDX2, KLRK1, TSPAN6, PENK, PLCG2, SLAMF8, HIST1H3G, CD14, HIST1H3B, ATG7, ELANE, HIST1H3D, LYN, STAT5B, XBP1, ACE, …	3231	1027	18082	1.55849	4.76241e-12	3.18839e-14	2.82804e-14
GOTERM_BP_ALL	GO:0050900~leukocyte migration	114	2.99527	5.70095e-16	CSF3R, CSF1, ITGA2B, TNF, CXCL16, PYCARD, EPS8, STK10, LGALS3, EDNRB, ADORA3, TNFSF11, CMKLR1, CD300A, MTUS1, PRKCA, PGF, FCGR3, PADI2, S100A9, S100A8, C5AR2, C5AR1, FPR1, GATA3, FPR2, PLA2G7, TRPM2, KLRK1, SLAMF8, ELANE, SLAMF1, LYN, CCR1, STAT5B, PPBP, GCSAM, FER, TRP53, GPR183, GPR18, MYD88, ITGB1, ECM1, CXCL9, B4GALT1, ITGAM, FLT1, PTPRO, PTPRJ, TREM3, TREM1, LYST, CX3CL1, MMP28, RAC2, ITGB7,…	3231	303	18082	2.10558	5.95302e-12	3.96993e-14	3.52126e-14
GOTERM_BP_ALL	GO:0022402~cell cycle process	304	7.98739	5.77088e-16	TDRKH, APP, PID1, ANKLE1, ZAK, CCNF, MKI67, BACH1, SMC4, SMC2, EPS8, ZC3H12D, CDC20, ALKBH4, CHEK2, PPAT, STMN1, MYB, IL12B, AKT1, STRA13, FBXO5, CEP97, IER3, CDK5RAP2, ACVR1, TIPIN, NSMCE2, CIRBP, DICER1, KNSTRN, PRKAR1A, BIN1, FAM64A, PRKCQ, DNA2, KIF20A, KIF20B, EZR, LLGL1, LLGL2, ANAPC13, HACD1, ANAPC15, CDCA2, CDCA3, CDCA5, MEPCE, CDCA8, NCAPG, WDR62, SKA3, IQGAP3, NCAPH, ANAPC10, SKA1, BRIP…	3231	1109	18082	1.53409	5.95302e-12	3.9927e-14	3.54146e-14
GOTERM_BP_ALL	GO:0043085~positive regulation of catalytic activity	272	7.14661	5.99578e-16	CYFIP2, IL1RN, ZAK, CDC20, C1GALT1C1, RASSF2, TNFSF10, DAG1, TBC1D10C, IL12B, AKT1, TNFSF11, CCNL1, TBC1D22B, TBC1D10A, EPHA4, MEF2C, ACSL1, SLC11A1, ARRDC3, PRKCD, CLPS, BIN1, PRKD2, PRKCQ, TRIB3, TRIB1, TRIB2, PFN2, SDC4, MAGED1, TXK, DCUN1D4, AGAP2, THY1, MEFV, IQGAP3, PRKCZ, PIK3R6, PRDX2, APH1C, HSPH1, APH1B, TERT, SNX9, APOE, LYN, RABGAP1L, ACE, FZD5, GADD45B, GADD45A, PLK1, PARP16, CDC6, G…	3231	965	18082	1.57743	5.95302e-12	4.09559e-14	3.63272e-14
GOTERM_BP_ALL	GO:0043207~response to external biotic stimulus	286	7.51445	5.99597e-16	IFITM3, APP, IFITM1, PGLYRP2, IFITM2, TRAF3IP2, IL23R, PRF1, IL27RA, EDNRB, SNRPD1, STMN1, IL12B, AKT1, DPF3, PGLYRP1, IER3, GBP6, WFDC21, MEF2C, GBP7, RSAD2, GBP9, SLC11A1, PRKCD, PRKCA, DICER1, UNC13D, SLPI, DDIT4, BTK, ALPK1, TRIB1, OPTN, PTGES, NLRX1, MAOB, MGST1, GATA3, PLAC8, PRDX2, KLRK1, TSPAN6, PENK, PLCG2, SLAMF8, HIST1H3G, CD14, HIST1H3B, ATG7, ELANE, HIST1H3D, LYN, STAT5B, XBP1, ACE, …	3231	1028	18082	1.55698	5.95302e-12	4.09559e-14	3.63272e-14
GOTERM_BP_ALL	GO:0040011~locomotion	394	10.3521	7.48281e-16	NCKAP1, SPINT2, EPS8, ALCAM, AKT1, IER2, CMKLR1, MEF2C, SERPINF1, PRKCD, FNDC3B, PRKCA, DEPDC1B, DDIT4, PADI2, PRKD2, PRKCQ, FPR1, GATA3, THY1, FPR2, PRKCZ, PLA2G7, HIF1A, KLRK1, TERT, PLCG1, ELANE, LYN, ACE, FN1, NFATC2, VANGL2, GPR183, TRIP6, GPR18, RET, HEXB, ARHGAP5, LYST, ARHGAP4, MMP28, TSPO, JAK3, JAK1, ANXA1, ANXA3, GPR35, SPHK1, ANXA5, RRAS2, AGTR1A, MED23, MMP12, ZEB2, PLEKHO1, PLCB1, R…	3231	1529	18082	1.44211	8.33422e-12	5.07884e-14	4.50484e-14
GOTERM_BP_ALL	GO:0050793~regulation of developmental process	552	14.5034	1.54755e-15	ITSN2, RNH1, PGLYRP2, SPI1, ANKLE1, TFRC, XYLT1, FAM134C, EPS8, HTR7, MYB, AKT1, DLEU2, PGLYRP1, CEP97, PRKACB, CDK5RAP2, GAMT, MEF2C, PRKCH, SERPINF1, CACNA2D2, PRKCA, DICER1, UNC13D, BIN1, PRKD2, AGAP2, GATA3, THY1, IQGAP3, PRKCZ, HIF1A, PLAC8, C3, PRDX2, TERT, OCSTAMP, HMOX1, PLCG1, ZBTB7B, PROM1, ATG7, FZD1, LYN, NFE2, ACE, NDFIP1, FZD7, PLK2, FN1, NFATC2, EHD1, SETX, CYLD, VANGL2, FASL, AGO4…	3231	2299	18082	1.34372	1.66684e-11	1.04377e-13	9.25806e-14
GOTERM_BP_ALL	GO:0051049~regulation of transport	455	11.9548	1.78273e-15	PID1, MRGPRE, PSMD8, HTR7, SCN11A, LIPG, AKT1, VPS35, IER3, VPS18, MEF2C, PRKCD, SYTL1, CACNA2D2, PRKCA, CACNA2D4, PASK, SYTL3, UNC13D, SYTL2, BIN1, TFR2, PRKCQ, ATF4, ABCB4, GATA3, THY1, PRKCZ, HIF1A, C3, CYB5R1, CRACR2B, TERT, PRDX1, MYO6, PLCG2, HMOX1, PLCG1, ATG7, FZD1, LYN, BARD1, ABCA2, ACE, NDFIP1, FZD5, FZD7, NFATC3, FN1, EHD1, CYLD, EHD3, EHD4, TRIP6, PPT1, UNC119, PKIG, CDKN1A, LRRC32, …	3231	1828	18082	1.39298	1.90497e-11	1.19487e-13	1.05983e-13
GOTERM_BP_ALL	GO:0002819~regulation of adaptive immune response	72	1.89175	1.84309e-15	H2-T23, CD40, TFRC, IL23R, HFE, H2-K1, IL27, TNFRSF13C, TNF, IL27RA, SPN, PYCARD, CD1D2, CD1D1, PNP, DUSP10, IL12B, CCR7, CCR6, WHSC1, JAK3, HAVCR2, CCR2, MEF2C, FCER1G, ANXA1, RSAD2, SLC11A1, STX7, TAP2, FOXP3, DUSP22, FCGR1, FCGR3, CEACAM1, BTK, LTA, IRF7, XCL1, CD226, PRKCQ, CD44, SASH3, H2-DMA, ALOX15, IL4RA, WAS, NOD2, GATA3, PRKCZ, C3, HLX, TBX21, NLRP3, IL12RB1, CD55, SOCS5, SLAMF1, CD74, …	3231	157	18082	2.56651	2.02403e-11	1.22766e-13	1.08891e-13
GOTERM_BP_ALL	GO:0001934~positive regulation of protein phosphorylation	254	6.67367	1.87918e-15	IL1RN, ZAK, RASSF2, EDNRB, RPS6KA5, CHEK2, DAG1, IL12B, AKT1, TNFSF11, CCNL1, CDON, ACVR1, EPHA4, MEF2C, ACSL1, SLC11A1, PRKCD, PRKCA, PRKD2, PFN2, SDC4, MAGED1, AGAP2, PIK3R1, IQGAP3, PRKCZ, PIK3R6, C3, PRDX2, HSPH1, SNX9, SLAMF1, FZD1, LYN, CCR1, XBP1, ACE, FZD5, GADD45B, GADD45A, PLK1, IL31RA, PARP16, GDF3, CDC6, GADD45G, CCDC88A, GDF9, TPX2, EHD4, VANGL2, ARL2BP, GPR183, UNC119, CD27, ATM, IL…	3231	893	18082	1.59181	2.02403e-11	1.24397e-13	1.10338e-13
GOTERM_BP_ALL	GO:0051338~regulation of transferase activity	226	5.93799	2.36053e-15	APP, IL1RN, ZAK, CBLB, CDC20, C1GALT1C1, RASSF2, DAG1, IL12B, AKT1, TNFSF11, FBXO5, CCNL1, EPHA4, PRKAB2, MEF2C, ACSL1, SLC11A1, ARRDC3, PRKCD, PRKCA, MAPK8IP1, PPP1R3F, PRKAR1A, PRKCQ, TRIB3, TRIB1, TRIB2, PIF1, SDC4, MAGED1, DCUN1D4, AGAP2, PIK3R1, THY1, IQGAP3, PRKCZ, PIK3R6, ANAPC10, PRDX2, HSPH1, PRKAR2B, SLAMF8, SNX9, APOE, LYN, ACE, FZD5, GADD45B, GADD45A, PLK1, PARP16, CDC6, GADD45G, CCDC…	3231	771	18082	1.64045	2.50027e-11	1.55303e-13	1.37751e-13
GOTERM_BP_ALL	GO:0071310~cellular response to organic substance	511	13.4262	2.44089e-15	PID1, SPI1, ZFYVE9, SPINT2, MYB, AKT1, ADNP2, GBP6, GBP5, MEF2C, GBP7, GBP9, SERPINF1, PRKCD, PRKCA, DICER1, SIGIRR, EID2, DDIT4, IGTP, PADI2, PRKD2, PRKCQ, ATF6, ATF3, ATF4, ABCB4, IL20RA, GATA3, IQGAP3, PRKCZ, HIF1A, PRDX2, KLRK1, TERT, OCSTAMP, PLCG1, ATG7, IL11RA1, FZD1, LYN, PHC1, TIPARP, FN1, CDC6, EHD1, SETX, CYLD, EHD4, AGO4, FASN, CPEB2, RET, RARG, IL1F9, LITAF, SLC6A4, MED12, TSPO, GM48…	3231	2103	18082	1.35985	2.61933e-11	1.59611e-13	1.41572e-13
GOTERM_BP_ALL	GO:0045184~establishment of protein localization	468	12.2964	2.46909e-15	VPS29, PID1, ANKLE1, TFRC, ZFYVE9, PHAX, MRGPRE, PSMD8, SCAMP4, AP1S2, AKT1, VPS35, VPS18, GBP5, PRKCD, SYTL1, IFT80, SCAMP1, SYTL3, SYTL2, TFR2, TXNIP, PRKCQ, OPTN, AGAP1, ABCB9, GATA3, AGAP3, PRKCZ, HIF1A, CYB5R1, CYB5R4, HSPH1, TERT, GRPEL1, PRDX1, MYO6, PLCG1, ATG7, FZD1, LYN, BARD1, NDFIP1, FZD5, FZD7, RAB3IP, PLK1, FN1, SNUPN, EHD1, CYLD, EHD3, TRIP6, PPT1, UNC119, DZIP1, PKIG, ARF3, CDKN1A…	3231	1894	18082	1.38285	2.61933e-11	1.60476e-13	1.42339e-13
GOTERM_BP_ALL	GO:0050663~cytokine secretion	78	2.0494	2.49694e-15	EPHB6, CLEC4N, FLT3, RORC, PTPN22, CLEC9A, TREM3, LRRC32, TNF, TREM1, CX3CL1, PYCARD, PANX1, FCNB, CLEC5A, CASP4, CASP1, FFAR4, LRRFIP2, CCR7, FFAR2, CD36, TNFRSF4, CD34, HAVCR2, GBP5, ANXA1, SYK, IL1R2, ANXA4, F2R, FOXP3, AGTR1A, FOXP1, FGR, IL1A, IL1B, CHIL1, CLEC4E, EZR, TLR4, CARD11, OPTN, TNFRSF21, TLR2, PTGER4, NOTCH2, CSF1R, NOTCH1, SRC, UNC93B1, C5AR2, IL4RA, NLRC4, NOD2, GATA3, PRKCZ, RA…	3231	178	18082	2.45236	2.61933e-11	1.61308e-13	1.43077e-13
GOTERM_BP_ALL	GO:0006928~movement of cell or subcellular component	432	11.3505	3.30165e-15	NCKAP1, SPINT2, EPS8, ALCAM, STMN1, AKT1, IER2, CMKLR1, MEF2C, SERPINF1, PRKCD, FNDC3B, PRKCA, IFT80, DNAAF5, DEPDC1B, DDIT4, PADI2, PRKD2, PRKCQ, FPR1, GATA3, THY1, FPR2, PRKCZ, PLA2G7, HIF1A, RHOT2, KLRK1, TERT, BLOC1S2, PLCG1, ELANE, LYN, ACE, FN1, NFATC2, VANGL2, GPR183, TRIP6, GPR18, RET, HEXB, ARHGAP5, LYST, ARHGAP4, MMP28, TSPO, AP3S1, JAK3, NEFH, JAK1, ANXA1, ANXA3, GPR35, SPHK1, ANXA5, D…	3231	1724	18082	1.40235	3.57181e-11	2.12017e-13	1.88056e-13
GOTERM_BP_ALL	GO:0045089~positive regulation of innate immune response	76	1.99685	3.40213e-15	IL21, CD86, H2-T23, CLEC4N, HMGB2, PTPN22, TNF, PYCARD, FCNB, LAMP1, FLOT1, IL12B, LRRFIP2, FFAR2, LBP, HAVCR2, MB21D1, GBP5, LAG3, FCER1G, TICAM2, RSAD2, SYK, DDX58, CD180, CYBA, IRAK3, TMEM173, TIRAP, PLSCR1, MAPKAPK2, PELI1, IRF7, XCL1, TLR11, TLR8, CD226, TLR7, SH2D1B1, SMPDL3B, RAB7B, TLR4, TLR13, TLR2, LTF, NLRX1, UNC93B1, TXK, NLRC5, LY96, NLRC4, NOD2, RASGRP1, KLRK1, CLEC7A, TSPAN6, PLCG2…	3231	172	18082	2.47283	3.69087e-11	2.17169e-13	1.92625e-13
GOTERM_BP_ALL	GO:0042327~positive regulation of phosphorylation	262	6.88387	3.8207e-15	IL1RN, ZAK, RASSF2, EDNRB, RPS6KA5, CHEK2, DAG1, IL12B, AKT1, TNFSF11, CCNL1, CDON, ACVR1, EPHA4, MEF2C, ACSL1, SLC11A1, PRKCD, PRKCA, PRKD2, PFN2, SDC4, MAGED1, AGAP2, PIK3R1, IQGAP3, PRKCZ, PIK3R6, C3, PRDX2, HSPH1, SNX9, SLAMF1, FZD1, LYN, CCR1, XBP1, ACE, FZD5, GADD45B, GADD45A, FZD7, PLK1, IL31RA, PARP16, GDF3, CDC6, GADD45G, CCDC88A, GDF9, TPX2, EHD4, VANGL2, ARL2BP, GPR183, UNC119, CD27, A…	3231	934	18082	1.56987	4.04805e-11	2.42445e-13	2.15044e-13
GOTERM_BP_ALL	GO:0010562~positive regulation of phosphorus metabolic process	288	7.567	4.83096e-15	IL1RN, PID1, ZAK, RASSF2, EDNRB, RPS6KA5, CHEK2, DAG1, IL12B, AKT1, TNFSF11, CCNL1, CDON, ACVR1, EPHA4, MEF2C, ACSL1, SLC11A1, PRKCD, PRKCA, PRKD2, PFN2, CDCA2, SDC4, MAGED1, AGAP2, PIK3R1, IQGAP3, PRKCZ, PIK3R6, C3, PRDX2, HSPH1, SNX9, APOE, SLAMF1, FZD1, LYN, CCR1, XBP1, ACE, FZD5, GADD45B, GADD45A, FZD7, PLK1, IL31RA, PARP16, GDF3, CDC6, GADD45G, CCDC88A, GDF9, TPX2, EHD4, VANGL2, ARL2BP, GPR1…	3231	1053	18082	1.53064	5.23865e-11	3.02966e-13	2.68726e-13
GOTERM_BP_ALL	GO:0045937~positive regulation of phosphate metabolic process	288	7.567	4.83096e-15	IL1RN, PID1, ZAK, RASSF2, EDNRB, RPS6KA5, CHEK2, DAG1, IL12B, AKT1, TNFSF11, CCNL1, CDON, ACVR1, EPHA4, MEF2C, ACSL1, SLC11A1, PRKCD, PRKCA, PRKD2, PFN2, CDCA2, SDC4, MAGED1, AGAP2, PIK3R1, IQGAP3, PRKCZ, PIK3R6, C3, PRDX2, HSPH1, SNX9, APOE, SLAMF1, FZD1, LYN, CCR1, XBP1, ACE, FZD5, GADD45B, GADD45A, FZD7, PLK1, IL31RA, PARP16, GDF3, CDC6, GADD45G, CCDC88A, GDF9, TPX2, EHD4, VANGL2, ARL2BP, GPR1…	3231	1053	18082	1.53064	5.23865e-11	3.02966e-13	2.68726e-13
GOTERM_BP_ALL	GO:0006464~cellular protein modification process	782	20.5465	6.22149e-15	PID1, SPI1, PGAP2, PGAP3, TESK1, TESK2, ALKBH4, AKT1, PRKACB, MEF2A, MEF2C, PRKAB2, PHKA1, DICER1, PRKAR1A, DDIT4, PADI2, ASPHD2, PADI4, ATF3, CDCA2, CDCA3, AGAP2, GATA3, THY1, HACD3, IQGAP3, IL22RA2, C3, HSPH1, PRKAR2B, ATG7, LYN, TIPARP, IL31RA, FN1, BTBD11, SETX, ABTB2, PKIB, VANGL2, PKIG, EZH1, PCMTD2, MED12, TSPO, JAK3, IKBKE, JAK1, PCMTD1, LYPLA2, DUSP3, DUSP1, SPHK1, DUSP8, DUSP6, DUSP7, S…	3231	3474	18082	1.25976	6.66738e-11	3.8566e-13	3.42074e-13
GOTERM_BP_ALL	GO:0036211~protein modification process	782	20.5465	6.22149e-15	PID1, SPI1, PGAP2, PGAP3, TESK1, TESK2, ALKBH4, AKT1, PRKACB, MEF2A, MEF2C, PRKAB2, PHKA1, DICER1, PRKAR1A, DDIT4, PADI2, ASPHD2, PADI4, ATF3, CDCA2, CDCA3, AGAP2, GATA3, THY1, HACD3, IQGAP3, IL22RA2, C3, HSPH1, PRKAR2B, ATG7, LYN, TIPARP, IL31RA, FN1, BTBD11, SETX, ABTB2, PKIB, VANGL2, PKIG, EZH1, PCMTD2, MED12, TSPO, JAK3, IKBKE, JAK1, PCMTD1, LYPLA2, DUSP3, DUSP1, SPHK1, DUSP8, DUSP6, DUSP7, S…	3231	3474	18082	1.25976	6.66738e-11	3.8566e-13	3.42074e-13
GOTERM_BP_ALL	GO:0040012~regulation of locomotion	235	6.17446	8.30502e-15	IFITM1, IL1RN, SPINT2, LDLRAD4, AQP1, LGALS3, DAG1, AKT1, CMKLR1, ACVR1, ST6GAL1, SERPINF1, ARRDC3, MTUS1, PRKCA, SHTN1, SPATA13, PADI2, PRKD2, KIF20B, TRIB1, PFN2, MACF1, IGSF8, SDC4, SDC3, GATA3, PIK3R1, THY1, PLA2G7, HIF1A, KLRK1, TERT, SLAMF8, APOE, PLCG1, ELANE, ARSB, SLAMF1, LYN, STAT5A, CCR1, EGR1, XBP1, ACE, FN1, MYO5A, PPBP, GPR183, TRIP6, GPR18, ACVRL1, RET, NRP1, PTPRU, CLIC4, ECM1, KI…	3231	819	18082	1.60581	8.92952e-11	5.11857e-13	4.54008e-13
GOTERM_BP_ALL	GO:0001818~negative regulation of cytokine production	87	2.28586	8.53796e-15	CUEDC2, PGLYRP2, FLT3, IL23R, HFE, OTUD7B, PTPN22, LRRC32, TNF, CX3CL1, PYCARD, ZFP36, FFAR4, IL12B, ACP5, TSPO, LBP, PGLYRP1, TNFRSF4, JAK3, CD34, HAVCR2, CMKLR1, CD96, LAG3, ANXA1, DDX58, HGF, IL1R2, ANXA4, SLC11A1, IRAK3, FOXP3, TRAIP, TNFRSF1A, SIGIRR, PPM1B, CEACAM1, BTK, XCL1, PPARG, SH2D1B1, EZR, TLR4, MET, TRIB2, TNFRSF21, TLR2, LTF, PTGER4, NLRX1, C5AR2, LEF1, NLRC3, FURIN, NOD2, GATA3, …	3231	213	18082	2.28586	9.16764e-11	5.23206e-13	4.64075e-13
GOTERM_BP_ALL	GO:0031401~positive regulation of protein modification process	293	7.69837	1.0815e-14	IL1RN, ZAK, CDC20, RASSF2, EDNRB, RPS6KA5, RASSF5, CHEK2, MYB, DAG1, IL12B, AKT1, TNFSF11, CCNL1, CDON, ACVR1, EPHA4, MEF2C, ACSL1, SLC11A1, ARRDC3, PRKCD, PRKCA, PRKD2, TRIB3, TRIB1, TRIB2, PFN2, CDCA2, SDC4, MAGED1, DCUN1D4, AGAP2, GATA3, PIK3R1, IQGAP3, PRKCZ, PIK3R6, C3, PRDX2, HSPH1, SNX9, ATG7, SLAMF1, FZD1, LYN, CCR1, NFE2, XBP1, NDFIP1, ACE, FZD5, GADD45B, GADD45A, PLK1, IL31RA, PARP16, N…	3231	1082	18082	1.51548	1.15489e-10	6.58975e-13	5.84499e-13
GOTERM_BP_ALL	GO:0030334~regulation of cell migration	217	5.70152	1.15361e-14	IFITM1, IL1RN, LDLRAD4, AQP1, LGALS3, DAG1, AKT1, CMKLR1, ACVR1, SERPINF1, MTUS1, PRKCA, SHTN1, SPATA13, PADI2, PRKD2, KIF20B, TRIB1, PFN2, MACF1, SDC4, SDC3, GATA3, PIK3R1, THY1, PLA2G7, HIF1A, KLRK1, TERT, SLAMF8, APOE, PLCG1, ELANE, ARSB, SLAMF1, LYN, STAT5A, CCR1, EGR1, XBP1, ACE, FN1, MYO5A, PPBP, GPR183, TRIP6, GPR18, ACVRL1, RET, PTPRU, CLIC4, ECM1, KIF14, PTPRJ, ARHGAP5, CX3CL1, ARHGAP4, …	3231	742	18082	1.63669	1.23823e-10	6.98943e-13	6.1995e-13
GOTERM_BP_ALL	GO:0032268~regulation of cellular protein metabolic process	547	14.372	1.21294e-14	CYFIP2, PID1, SPI1, SPINT2, ZC3H12D, NUB1, RNF114, MYB, AKT1, PRKAB2, MEF2C, PRKCD, PRKCA, DICER1, GTPBP2, RNF125, PRKAR1A, DDIT4, PRKD2, ATF3, CDCA2, AGAP2, GATA3, THY1, MEFV, IQGAP3, PRKCZ, ANAPC10, IL22RA2, C3, PRDX2, HSPH1, TERT, PRKAR2B, PRDX1, ATG7, FZD1, LYN, NFE2, ACE, NDFIP1, FZD5, PLK2, PLK1, IL31RA, FN1, CDC6, STFA1, MOV10, PKIB, EHD4, VANGL2, ARL2BP, FASL, AGO4, GPR183, UNC119, SERPIN…	3231	2298	18082	1.33213	1.29776e-10	7.30764e-13	6.48175e-13
GOTERM_BP_ALL	GO:0002237~response to molecule of bacterial origin	139	3.65213	1.3869e-14	CD86, SCARB1, NCF2, IL23R, COMT, MPO, TNF, CXCL16, PYCARD, ZFP36, EDNRB, IL12B, MIR150, AKT1, TNFRSF4, GBP6, CD96, WFDC21, MEF2C, TICAM2, SLC11A1, CD180, F2R, TAP2, PRKCA, FOXP1, SLPI, FCGR4, MAPKAPK2, CMPK2, ADAM9, TRIB1, S100A8, PTGES, NOTCH1, MAOB, CNP, C5AR1, MGST1, LY96, TNFRSF11A, PRDX2, SBNO2, KLRK1, TBXA2R, PENK, PLCG2, CD300LB, NLRP3, CD14, ELANE, LYN, STAT5B, XBP1, ACE, FZD5, TNFRSF9, P…	3231	414	18082	1.87899	1.48825e-10	8.30898e-13	7.36992e-13
GOTERM_BP_ALL	GO:0030099~myeloid cell differentiation	132	3.46821	1.41359e-14	CD86, PILRB1, SPI1, ANKLE1, TFRC, CSF1, GPR68, MPL, CIB1, ETS1, TNF, ZFP36, RASSF2, CLEC5A, MYB, IL12B, TNFSF11, SOX6, TMEM14C, MEF2C, ACTN1, LMO2, CTNNBIP1, PRKCA, ANK1, SLC9B2, FOXP1, INPP4B, TYROBP, KAT6A, PRTN3, TRIB1, TRIM10, NOTCH2, CSF1R, L3MBTL3, PDE1B, GLO1, PSEN2, PIK3R1, GATA3, TNFRSF11A, HIF1A, ZFP36L1, SBNO2, OCSTAMP, TSPAN2, GAS2L1, CD300LF, STAT5A, LYN, CCR1, STAT5B, RABGAP1L, NDFI…	3231	386	18082	1.9138	1.51207e-10	8.42184e-13	7.47002e-13
GOTERM_BP_ALL	GO:0007264~small GTPase mediated signal transduction	160	4.20389	1.42749e-14	ITSN2, NCKAP1, TRIO, CSF1, RAB3D, RASL11A, CELSR1, ARHGAP35, EPS8, RAB43, RAB44, A630033H20RIK, CDON, ARL10, ARL11, RAB2B, F2R, DGKZ, RAB32, TIAM2, SHTN1, DOK2, RAB31, DOK3, RALGAPB, RAB37, MADD, SPATA13, RAB38, RAB39, NOTCH2, ARHGEF26, RRAD, ARL1, AGAP2, AGAP1, RASAL1, RASAL2, AGAP3, HACD3, RASAL3, RASGRP1, IQGAP3, RASGRP4, RHOBTB2, RHOT2, HMOX1, APOE, ECT2, RALGDS, RAB4A, ARHGEF37, IQSEC2, PLK2…	3231	500	18082	1.79085	1.53588e-10	8.439e-13	7.48525e-13
GOTERM_BP_ALL	GO:0006897~endocytosis	166	4.36153	1.43221e-14	IFITM3, ITSN2, SCARB1, APP, SH3GL3, TFRC, HFE, LY75, LDLRAD3, TNF, CXCL16, PYCARD, FCNB, LGALS3, RINL, OPHN1, SIRPA, TGM2, CD300A, SLC11A1, APLP1, CYBA, PRKCA, CSNK1E, SCAMP1, UNC13D, FCGR1, CLIP3, FCGR3, ARC, RAB31, TFR2, BIN1, MAPKAPK2, ELMO2, ELMO3, PRTN3, RAB39, EZR, BLK, CALCRL, ALOX15, PLD4, C3, CNN2, SNX1, HSPH1, CLEC7A, MYO6, PLCG2, PACSIN2, SNX9, APOE, CD14, SNX7, ATG7, SNX8, ELANE, TXND…	3231	525	18082	1.76953	1.53588e-10	8.439e-13	7.48525e-13
GOTERM_BP_ALL	GO:2000145~regulation of cell motility	225	5.91172	2.4069e-14	IFITM1, IL1RN, SPINT2, LDLRAD4, AQP1, LGALS3, DAG1, AKT1, CMKLR1, ACVR1, SERPINF1, MTUS1, PRKCA, SHTN1, SPATA13, PADI2, PRKD2, KIF20B, TRIB1, PFN2, MACF1, IGSF8, SDC4, SDC3, GATA3, PIK3R1, THY1, PLA2G7, HIF1A, KLRK1, TERT, SLAMF8, APOE, PLCG1, ELANE, ARSB, SLAMF1, LYN, STAT5A, CCR1, EGR1, XBP1, ACE, FN1, MYO5A, PPBP, GPR183, TRIP6, GPR18, ACVRL1, RET, PTPRU, CLIC4, ECM1, KIF14, PTPRJ, ARHGAP5, CX…	3231	782	18082	1.61022	2.58361e-10	1.41047e-12	1.25106e-12
GOTERM_BP_ALL	GO:0007275~multicellular organism development	1107	29.0857	2.62175e-14	ITSN2, PGLYRP2, SPI1, TFRC, IFT172, SPINT2, CLDN1, FAM134C, HTR7, ZFP281, BBX, AKT1, PGLYRP1, PRKACB, MEF2A, MEF2C, DICER1, EID2, PRKAR1A, DDIT4, PADI2, TXNIP, ATF6, ATF3, HACD1, ABCB6, AGAP2, GATA3, THY1, LY9, IQGAP3, C3, MYO6, ZBTB7B, ATG7, LYN, NEBL, TIPARP, IL31RA, FN1, FLI1, VANGL1, SETX, DHFR, VANGL2, FASL, AGO4, FASN, DZIP1, GPR18, EZH1, ACHE, HEXB, NCAPG2, HEXA, SNX10, ARHGAP5, ARHGAP4, P…	3231	5195	18082	1.19254	2.80982e-10	1.52802e-12	1.35533e-12
GOTERM_BP_ALL	GO:0002573~myeloid leukocyte differentiation	84	2.20704	2.86418e-14	CD86, PILRB1, SPI1, ITGAM, TFRC, CSF1, GPR68, LRRK1, TRF, SNX10, TNF, HHEX, RASSF2, IL12B, TNFSF11, CCR7, KLF10, BATF2, BATF3, MEF2C, ANXA2, TESC, CTNNBIP1, TFE3, PRKCA, GAB2, FOS, CBFA2T3, TGFBR2, SLC9B2, FOXP1, INPP4B, CEACAM1, TYROBP, TAL1, MYH9, FAM20C, PPARG, PRTN3, TRIB1, PLCB1, LTF, NOTCH2, CSF1R, CEBPA, L3MBTL3, CEBPB, PDE1B, SRC, CEBPE, GMPR2, GLO1, LEF1, PSEN2, PIK3R1, TNFRSF11A, GATA3,…	3231	206	18082	2.28203	3.07176e-10	1.66029e-12	1.47265e-12
GOTERM_BP_ALL	GO:0019222~regulation of metabolic process	1275	33.4997	3.10564e-14	TDRKH, PID1, SPI1, TFRC, IFT172, SPINT2, SLA2, ZC3H12D, ALKBH4, ZFP281, LIPG, BBX, AKT1, PRKACB, ZFP287, PKNOX2, SAMD11, MEF2A, MEF2C, PRKAB2, RFX1, DICER1, SIGIRR, EID2, ZFP292, PRKAR1A, TFR2, RFX5, DDIT4, ZFP296, PADI2, TXNIP, PADI4, ATF6, SKAP1, ATF3, OPTN, ATF4, PIF1, CDCA2, PARPBP, MEPCE, AGAP2, CDCA7, RNF219, GATA3, THY1, IQGAP3, IL22RA2, C3, KLRK1, HSPH1, PRKAR2B, FIGNL1, MYO6, ZBTB7B, ATG…	3231	6098	18082	1.17013	3.33369e-10	1.79059e-12	1.58822e-12
GOTERM_BP_ALL	GO:0006996~organelle organization	806	21.1771	3.20055e-14	TDRKH, PID1, SPI1, IFT172, GMFG, TESK2, PSMD8, FAM134B, ALKBH4, AKT1, STRA13, HIST3H2BA, MEF2A, GABARAPL1, MEF2C, PRKAB2, DICER1, LARS2, PRKAR1A, PADI2, PADI4, OPTN, PIF1, CDCA2, CDCA3, CDCA5, AGAP2, PLA2G3, CDCA8, NCAPG, GATA3, AGAP3, THY1, NCAPH, CYB5R1, MRPL20, RHOT2, HSPH1, GRPEL1, FIGNL1, ATG7, NEBL, MTERF2, D430041D05RIK, BBIP1, PKIB, VANGL2, LAS1L, FASL, AGO4, SASS6, DZIP1, EZH1, HEXB, NCA…	3231	3620	18082	1.24605	3.42894e-10	1.83544e-12	1.628e-12
GOTERM_BP_ALL	GO:0010648~negative regulation of cell communication	308	8.09249	3.23813e-14	IL1RN, PID1, PGAP2, CBLB, LDLRAD4, SLA2, LGALS3, RASSF2, DAG1, TBC1D10C, AKT1, UBASH3A, PRKACB, IER3, ACVR1, IL1R2, PRKCD, IFT80, PRKCA, CSNK1E, DKK3, MAPK8IP1, SIGIRR, EID2, TWSG1, DDIT4, PADI2, PRKCQ, TRIB1, EZR, ATF3, OPTN, LRPAP1, NLRX1, AGAP2, GATA3, THY1, NLK, APCDD1, PRKCZ, HIF1A, PRDX2, SNX1, HSPH1, RAB11FIP1, TERT, PCBP4, FIGNL1, TSPAN6, HMOX1, APOE, RAB11FIP3, SLAMF1, RAB11FIP5, FZD1, L…	3231	1160	18082	1.48594	3.47656e-10	1.84711e-12	1.63836e-12
GOTERM_BP_ALL	GO:0002429~immune response-activating cell surface receptor signaling pathway	72	1.89175	4.22107e-14	ITK, CLEC4N, CBLB, PTPN22, PTPRJ, CD3E, FCNB, LGALS3, CTLA4, CD38, CCR7, FFAR2, BCL2A1D, UBASH3A, VAV3, MEF2C, DUSP3, FCER1G, PRKCH, SYK, CD300A, NFAM1, FOXP3, LAX1, LIME1, DUSP22, LAT2, ZAP70, ELF1, CEACAM1, LCK, CD226, PRKD2, EZR, SKAP1, TNFRSF21, TLR2, BLK, TXK, C5AR2, C5AR1, FPR1, PSEN2, WAS, THY1, FPR2, GATA3, CACNA1F, KLRK1, TESPA1, CLEC7A, PLCG2, RAB29, LPXN, FYN, PLCG1, KCNN4, SH2B2, RFTN…	3231	165	18082	2.44207	4.52429e-10	2.39506e-12	2.12438e-12
GOTERM_BP_ALL	GO:0009617~response to bacterium	199	5.22859	4.31615e-14	APP, PGLYRP2, IL23R, IL27RA, EDNRB, IL12B, AKT1, PGLYRP1, GBP6, WFDC21, MEF2C, GBP7, GBP9, SLC11A1, PRKCD, PRKCA, SLPI, TRIB1, OPTN, PTGES, MAOB, MGST1, PLAC8, PRDX2, KLRK1, PENK, PLCG2, SLAMF8, CD14, ELANE, LYN, STAT5B, XBP1, ACE, FZD5, FUCA2, PDE2A, IRGM2, PPBP, GNG12, FASL, CD27, TNFSF8, CD40, IL27, LYST, LITAF, JCHAIN, TSPO, CTSG, CCR7, CD36, CCR4, CAMP, HAVCR2, FCER1G, SYK, ANXA3, IL18, SERP…	3231	672	18082	1.65727	4.63145e-10	2.43613e-12	2.1608e-12
GOTERM_BP_ALL	GO:0002822~regulation of adaptive immune response based on somatic recombination of immune receptors built from immunoglobulin superfamily domains	66	1.7341	4.79808e-14	H2-T23, CD40, TFRC, IL23R, HFE, H2-K1, IL27, TNFRSF13C, TNF, IL27RA, SPN, CD1D2, CD1D1, PNP, IL12B, CCR7, CCR6, WHSC1, JAK3, HAVCR2, CCR2, MEF2C, FCER1G, ANXA1, RSAD2, SLC11A1, STX7, TAP2, FOXP3, DUSP22, FCGR1, FCGR3, CEACAM1, BTK, LTA, XCL1, CD226, PRKCQ, SASH3, H2-DMA, IL4RA, WAS, NOD2, GATA3, PRKCZ, C3, HLX, TBX21, NLRP3, IL12RB1, CD55, SOCS5, SLAMF1, NDFIP1, FZD5, ATAD5, TNFSF13, CD24A, IL6, …	3231	145	18082	2.54733	5.14341e-10	2.69396e-12	2.38949e-12
GOTERM_BP_ALL	GO:0051094~positive regulation of developmental process	327	8.5917	4.90341e-14	ITSN2, TFRC, CBLB, AQP1, FAM134C, CDC20, LGALS3, PNP, HTR7, MYB, XLR4B, DAG1, IL12B, AKT1, TNFSF11, QK, REG1, SOX6, CDON, ACVR1, EPHA4, MEF2C, PRKCH, SERPINF1, CACNA2D2, PRKCA, DICER1, UNC13D, SHTN1, ADGRB2, BIN1, PRKD2, KIF20B, TRIB1, EZR, MACF1, MAGED1, AGAP2, GATA3, PIK3R1, IQGAP3, PRKCZ, HIF1A, PIK3R6, C3, TESPA1, TERT, OCSTAMP, HMOX1, APOE, PLCG1, PROM1, ARSB, GPM6B, LYN, STAT5A, CCR1, EGR1,…	3231	1252	18082	1.46168	5.26247e-10	2.73876e-12	2.42923e-12
GOTERM_BP_ALL	GO:0023057~negative regulation of signaling	308	8.09249	5.16769e-14	IL1RN, PID1, PGAP2, CBLB, LDLRAD4, SLA2, LGALS3, RASSF2, DAG1, TBC1D10C, AKT1, UBASH3A, PRKACB, IER3, ACVR1, IL1R2, PRKCD, IFT80, PRKCA, CSNK1E, DKK3, MAPK8IP1, SIGIRR, EID2, TWSG1, DDIT4, PADI2, PRKCQ, TRIB1, EZR, ATF3, OPTN, LRPAP1, NLRX1, AGAP2, GATA3, THY1, NLK, APCDD1, PRKCZ, HIF1A, PRDX2, SNX1, HSPH1, RAB11FIP1, TERT, PCBP4, FIGNL1, TSPAN6, HMOX1, APOE, RAB11FIP3, SLAMF1, RAB11FIP5, FZD1, L…	3231	1164	18082	1.48084	5.5363e-10	2.87142e-12	2.5469e-12
GOTERM_BP_ALL	GO:0015031~protein transport	428	11.2454	5.39492e-14	VPS29, ANKLE1, TFRC, ZFYVE9, PHAX, MRGPRE, PSMD8, SCAMP4, AP1S2, AKT1, VPS35, VPS18, GBP5, PRKCD, SYTL1, IFT80, SCAMP1, SYTL3, SYTL2, TFR2, TXNIP, PRKCQ, OPTN, AGAP1, ABCB9, GATA3, AGAP3, PRKCZ, HIF1A, CYB5R1, CYB5R4, GRPEL1, PRDX1, MYO6, PLCG1, ATG7, FZD1, LYN, BARD1, NDFIP1, FZD5, FZD7, RAB3IP, FN1, SNUPN, EHD1, CYLD, EHD3, TRIP6, PPT1, UNC119, PKIG, ARF3, CDKN1A, CLTA, SNX10, LRRC32, LITAF, LY…	3231	1733	18082	1.38215	5.78633e-10	2.98222e-12	2.64518e-12
GOTERM_BP_ALL	GO:0002706~regulation of lymphocyte mediated immunity	65	1.70783	5.49742e-14	IL21, H2-T23, CD40, TFRC, HFE, H2-K1, TNF, IL27RA, SPN, CD1D2, CD1D1, PNP, LAMP1, IL12B, WHSC1, HAVCR2, CD96, LAG3, FCER1G, RSAD2, STX7, TAP2, TAP1, SERPINB9, FOXP3, DUSP22, FCGR1, FCGR3, CEACAM1, BTK, LTA, XCL1, CD226, SH2D1B1, SASH3, WAS, NOD2, GATA3, PRKCZ, RASGRP1, PIK3R6, C3, KLRK1, TBX21, NLRP3, SLAMF6, CD55, SLAMF1, STAT5A, STAT5B, NDFIP1, FZD5, ATAD5, CRTAM, SH2D1A, TNFSF13, CD24A, IL6, C…	3231	142	18082	2.56174	5.89349e-10	3.0233e-12	2.68162e-12
GOTERM_BP_ALL	GO:0002705~positive regulation of leukocyte mediated immunity	56	1.47136	6.10332e-14	IL21, H2-T23, CD40, TFRC, H2-K1, TNF, CD1D2, CD1D1, PNP, LAMP1, ADORA3, IL12B, WHSC1, LAG3, FCER1G, RSAD2, SYK, STX7, TAP2, GAB2, FOXP3, FCGR1, FGR, ZAP70, FCGR3, ADORA2B, BTK, LTA, XCL1, CD226, SH2D1B1, SASH3, PTAFR, IL4RA, NOD2, GATA3, PRKCZ, RASGRP1, C3, KLRK1, TBX21, NLRP3, SLAMF6, STAT5A, STAT5B, FZD5, ATAD5, CRTAM, SH2D1A, TNFSF13, CD24A, IL6, CLCF1, CD28, F2RL1, ULBP1	3231	113	18082	2.77344	6.54832e-10	3.33939e-12	2.96198e-12
GOTERM_BP_ALL	GO:0060326~cell chemotaxis	98	2.57488	8.09038e-14	CSF3R, CSF1, CXCL16, LGALS3, EDNRB, TNFSF11, CMKLR1, HGF, PRKCD, MTUS1, PRKCA, PGF, FCGR3, ELMO2, PADI2, PRKCQ, PRKD2, S100A9, S100A8, NOTCH1, C5AR2, C5AR1, FPR1, FPR2, PLA2G7, TRPM2, KLRK1, SLAMF8, SLAMF1, LYN, CCR1, PPBP, FGF16, NR4A1, GPR183, GPR18, NRP1, DOCK4, CXCL9, ITGAM, FLT1, PTPRO, HMGB2, PTPRJ, TREM3, TREM1, LYST, CX3CL1, MMP28, RAC2, FFAR2, CCR7, LBP, CCR6, AMICA1, CCR2, VAV3, ABCC1, …	3231	261	18082	2.10133	8.6795e-10	4.40413e-12	3.90638e-12
GOTERM_BP_ALL	GO:0010941~regulation of cell death	403	10.5885	1.11872e-13	PGAP2, FAM134B, AKT1, ADNP2, IER3, MEF2C, PRKCH, SERPINF1, PRKCD, PRKCA, DICER1, BIN1, DDIT4, TXNIP, PRKCQ, ATF6, ATF3, OPTN, ATF4, AGAP2, IL20RA, GATA3, PRKCZ, HIF1A, PLAC8, PRDX2, PRDX5, HSPH1, KLRK1, TERT, FIGNL1, PLCG2, HMOX1, ATG7, FZD1, LYN, BARD1, ACE, PLK2, PLK1, FN1, PAFAH2, SETX, FOSL1, CYLD, FASL, AGO4, REL, PPT1, CDKN1A, RARG, ZFP385A, CTLA4, TSPO, JAK3, ANXA1, DUSP1, SPHK1, ANXA5, AT…	3231	1620	18082	1.39219	1.20013e-09	6.05917e-12	5.37438e-12
GOTERM_BP_ALL	GO:0032496~response to lipopolysaccharide	133	3.49448	1.22918e-13	CD86, SCARB1, NCF2, IL23R, COMT, MPO, TNF, CXCL16, PYCARD, ZFP36, EDNRB, IL12B, MIR150, AKT1, TNFRSF4, GBP6, CD96, WFDC21, MEF2C, TICAM2, SLC11A1, CD180, F2R, PRKCA, FOXP1, SLPI, FCGR4, MAPKAPK2, CMPK2, ADAM9, TRIB1, S100A8, PTGES, NOTCH1, MAOB, CNP, C5AR1, MGST1, LY96, TNFRSF11A, PRDX2, SBNO2, KLRK1, TBXA2R, PENK, PLCG2, CD300LB, NLRP3, CD14, ELANE, LYN, STAT5B, XBP1, ACE, TNFRSF9, PDE2A, LY86, …	3231	400	18082	1.86081	1.318e-09	6.62397e-12	5.87535e-12
GOTERM_BP_ALL	GO:0042035~regulation of cytokine biosynthetic process	52	1.36626	1.28416e-13	IL21, IL27, TNFRSF13C, CD3E, TNF, SPN, CD1D2, ZFP36, CD1D1, IL12B, LBP, ZFP287, CCR2, MAP2K3, LAG3, TICAM2, SYK, CYBB, FOXP3, TIRAP, SIGIRR, IL1A, FCGR3, IL1B, MAPKAPK2, TLR8, PRKCQ, TLR7, LTB, TLR4, TRIB2, CARD11, TLR2, CEBPB, PTAFR, GATA3, THBS1, ELANE, STAT5A, EGR1, STAT5B, CARD9, PRG4, NMI, KLF4, NFKB1, NLRP12, IL6, CD28, REL, CD27, MYD88	3231	102	18082	2.85307	1.37753e-09	6.88566e-12	6.10746e-12
GOTERM_BP_ALL	GO:0044237~cellular metabolic process	1938	50.9196	1.33229e-13	SPI1, TFRC, IFT172, TESK1, TESK2, SPINT2, SLA2, ZC3H12D, ENDOV, ALKBH4, RAVER2, BBX, AKT1, STRA13, PRKACB, PKNOX2, PRKAB2, PHKA1, PHKA2, SIGIRR, LARS2, TFR2, DDIT4, TXNIP, ASPHD2, FAR2, ATF6, SKAP1, OPTN, ATF3, ATF4, CDCA2, CDCA3, CDCA5, MEPCE, CDCA7, PLA2G3, RNF219, GATA3, PLA2G7, SULT1A1, AFMID, ATG7, GSTM1, MTERF2, TIPARP, IL31RA, FN1, BTBD11, MAGOHB, DHFR, FAM111A, MOV10, PKIB, VANGL2, FASL, …	3231	9794	18082	1.1074	1.42872e-09	7.10819e-12	6.30484e-12
GOTERM_BP_ALL	GO:0042129~regulation of T cell proliferation	69	1.81293	1.43385e-13	IL21, CD86, H2-T23, TFRC, CBLB, SLC4A1, PTPN22, IL27, TNFRSF13C, LRRC32, CD3E, SPN, PYCARD, ZC3H12D, LGALS3, CD1D1, PNP, RAC2, NCK2, IL12B, CTLA4, CCR7, JAK3, HAVCR2, CCR2, LMO1, ANXA1, SYK, IL15, IL18, FOXP3, ZAP70, CEACAM1, PRKAR1A, IL1B, PELI1, XCL1, PRKCQ, SOS2, CARD11, CD44, TNFRSF21, SASH3, CEBPB, SDC4, RASAL3, AIF1, SPTA1, ZNHIT1, CCL5, BTLA, HES1, IL12RB1, SLAMF1, STAT5A, STAT5B, NDFIP1, …	3231	158	18082	2.444	1.53707e-09	7.60067e-12	6.74166e-12
GOTERM_BP_ALL	GO:0033554~cellular response to stress	417	10.9564	1.43877e-13	ANKLE1, PGAP2, XYLT1, BACH1, BACH2, ENDOV, EVA1B, AKT1, ADNP2, STRA13, NFRKB, IER3, GABARAPL1, MEF2C, PRKCD, DDIT4, PRKD2, ATF6, ATF3, OPTN, ATF4, OSER1, PIF1, PARPBP, CDCA5, AGAP3, HACD3, HIF1A, PRDX2, PRDX5, HSPH1, TERT, PRDX1, FIGNL1, MYO6, HMOX1, ATG7, FZD1, LYN, BARD1, FZD5, PLK1, ERLIN1, NFATC2, D430041D05RIK, ERLIN2, DHFR, SETX, VANGL2, CPEB2, GSTM5, CDKN1A, PHF1, CHAF1B, CHAF1A, ZFP385A, …	3231	1690	18082	1.38089	1.54302e-09	7.60067e-12	6.74166e-12
GOTERM_BP_ALL	GO:0045859~regulation of protein kinase activity	184	4.83447	1.54274e-13	APP, IL1RN, CSF1, ZAK, CBLB, CIB1, TNF, IGF1R, PYCARD, RGS2, PODNL1, RASSF2, CCND2, DEPTOR, DAG1, IL12B, AKT1, TNFSF11, MAP3K6, CCNL1, TNFRSF4, MAP3K4, MAP2K3, EPHA4, CARD10, PRKAB2, MEF2C, ZGPAT, CISH, ACSL1, CD300A, HGF, SLC11A1, PRKCD, F2R, PRKCA, LAX1, MAPK8IP1, CDC25B, TOM1L1, ERN1, PRKAR1A, MADD, ERP29, CHIL1, ADAM9, TRIB3, TNIK, TRIB1, TRIB2, CSF1R, SDC4, MAGED1, AGAP2, PSEN2, THY1, TNFRSF…	3231	615	18082	1.67437	1.65494e-09	8.11e-12	7.19343e-12
GOTERM_BP_ALL	GO:0042107~cytokine metabolic process	55	1.44509	1.68944e-13	IL21, IL27, TREM3, TNFRSF13C, CD3E, TNF, TREM1, SPN, CD1D2, ZFP36, CD1D1, IL12B, LBP, CCR2, LAG3, TICAM2, SYK, IL18, CYBB, FOXP3, TIRAP, SIGIRR, IL1A, FCGR3, IL1B, MAPKAPK2, IRF7, TLR8, PRKCQ, TLR7, LTB, TLR4, TRIB2, CARD11, TLR2, CEBPB, CEBPE, PTAFR, THBS1, ELANE, STAT5A, EGR1, STAT5B, CARD9, PRG4, NMI, KLF4, NFKB1, GADD45G, NLRP12, IL6, CD28, REL, CD27, MYD88	3231	112	18082	2.74824	1.8121e-09	8.83784e-12	7.83901e-12
GOTERM_BP_ALL	GO:0044763~single-organism cellular process	2411	63.3473	1.8982e-13	ITSN2, PGLYRP2, SPI1, TFRC, IFT172, GMFG, TESK2, SPINT2, SLA2, ZC3H12D, ALKBH4, HTR7, A630033H20RIK, AKT1, STRA13, PGLYRP1, PRKACB, PRKAB2, CACNA2D2, PHKA1, CACNA2D4, PHKA2, SIGIRR, LARS2, TFR2, DDIT4, TXNIP, ATF6, SKAP1, OPTN, ATF3, SKAP2, ATF4, CDCA2, NLRX1, CDCA3, CDCA5, MEPCE, CDCA7, PLA2G3, CDCA8, GATA3, PLA2G7, RHOT2, AFMID, ATG7, NEBL, TIPARP, IL31RA, FN1, D430041D05RIK, BTBD11, DHFR, MOV1…	3231	12536	18082	1.07634	2.03593e-09	9.8817e-12	8.76489e-12
GOTERM_BP_ALL	GO:0023014~signal transduction by protein phosphorylation	202	5.30741	2.01998e-13	IL1RN, ZAK, RASSF2, DAG1, TBC1D10C, AKT1, TNFSF11, CDON, MEF2A, EPHA4, MEF2C, SLC11A1, PRKCD, PRKCA, MAPK8IP1, PRKD2, TRIB3, TRIB1, EZR, TRIB2, ATF3, MAGED1, HACD3, IQGAP3, PRKCZ, PIK3R6, C3, PRDX2, HSPH1, PRDX1, APOE, SLAMF1, LYN, CCR1, FZD5, GADD45B, GADD45A, FN1, GADD45G, SETX, VANGL2, GPR183, CD27, RET, NRP1, CD40, PTPRJ, SH3RF1, CX3CL1, MYDGF, FFAR4, PBK, CTSH, CCR7, CD36, HAVCR2, ANKRD6, MA…	3231	695	18082	1.62658	2.16571e-09	1.04648e-11	9.28214e-12
GOTERM_BP_ALL	GO:0002821~positive regulation of adaptive immune response	52	1.36626	2.10503e-13	H2-T23, CD40, TFRC, IL23R, H2-K1, TNFRSF13C, TNF, IL27RA, PYCARD, CD1D2, CD1D1, PNP, IL12B, CCR7, WHSC1, CCR2, FCER1G, ANXA1, RSAD2, SLC11A1, STX7, TAP2, FOXP3, FCGR1, FCGR3, BTK, LTA, XCL1, CD226, PRKCQ, CD44, SASH3, H2-DMA, NOD2, GATA3, PRKCZ, C3, HLX, TBX21, NLRP3, IL12RB1, SOCS5, CD74, FZD5, ATAD5, TNFSF13, CD24A, IL6, CD4, CLCF1, CD28, H2-AB1	3231	103	18082	2.82537	2.25738e-09	1.08531e-11	9.62647e-12
GOTERM_BP_ALL	GO:0000165~MAPK cascade	201	5.28114	2.14321e-13	IL1RN, ZAK, RASSF2, DAG1, TBC1D10C, AKT1, TNFSF11, CDON, MEF2A, EPHA4, MEF2C, SLC11A1, PRKCD, PRKCA, MAPK8IP1, PRKD2, TRIB3, TRIB1, EZR, TRIB2, ATF3, MAGED1, HACD3, IQGAP3, PRKCZ, PIK3R6, C3, PRDX2, HSPH1, PRDX1, APOE, SLAMF1, LYN, CCR1, FZD5, GADD45B, GADD45A, FN1, GADD45G, SETX, VANGL2, GPR183, CD27, RET, NRP1, CD40, PTPRJ, SH3RF1, CX3CL1, MYDGF, FFAR4, PBK, CTSH, CCR7, CD36, HAVCR2, ANKRD6, MA…	3231	691	18082	1.6279	2.29786e-09	1.0997e-11	9.75417e-12
GOTERM_BP_ALL	GO:0032880~regulation of protein localization	269	7.06779	3.48843e-13	NCKAP1, PID1, MRGPRE, ZDHHC8, PSMD8, RASSF5, TBC1D10C, AKT1, VPS35, RSAD2, ACTN2, IL1R2, PRKCD, CSNK1E, ACSL3, PRKCQ, KIF20B, EZR, LLGL1, STX1A, LLGL2, CDCA5, GATA3, PIK3R1, PRKCZ, HIF1A, TRPM2, CYB5R1, HSPH1, RAB11FIP1, TERT, PRDX1, DPH3, DPH6, CD14, KCNN4, RAB11FIP2, ATG7, RAB11FIP3, GPM6B, SLAMF1, RAB11FIP5, FZD1, LYN, BARD1, TMEM184A, RABGAP1L, XBP1, NDFIP1, FZD5, FZD7, PDE2A, FN1, DCLK2, MYO…	3231	1000	18082	1.50543	3.74088e-09	1.78143e-11	1.58009e-11
GOTERM_BP_ALL	GO:0051270~regulation of cellular component movement	235	6.17446	3.71882e-13	IFITM1, IL1RN, SPINT2, LDLRAD4, AQP1, LGALS3, STMN1, DAG1, AKT1, CMKLR1, ACVR1, ACTN1, SERPINF1, MTUS1, PRKCA, SHTN1, SPATA13, PADI2, PRKD2, KIF20B, TRIB1, PFN2, MACF1, IGSF8, SDC4, SDC3, GATA3, PIK3R1, THY1, PLA2G7, HIF1A, KLRK1, TERT, SLAMF8, APOE, PLCG1, ELANE, ARSB, SLAMF1, LYN, STAT5A, CCR1, EGR1, STAT5B, XBP1, ACE, FN1, MYO5A, PPBP, GPR183, TRIP6, GPR18, ACVRL1, RET, NRP1, PTPRU, CLIC4, ECM…	3231	846	18082	1.55456	3.98852e-09	1.89008e-11	1.67647e-11
GOTERM_BP_ALL	GO:0016192~vesicle-mediated transport	305	8.01366	4.13899e-13	IFITM3, ITSN2, APP, VPS29, TFRC, LDLRAD3, MILR1, LGALS3, RINL, OPHN1, TBC1D10C, AP1S2, VPS35, TBC1D22B, TBC1D10A, VPS18, ACTN2, SLC11A1, SYTL1, PRKCA, CSNK1E, SCAMP1, ANK1, SYTL3, UNC13D, MAPK8IP1, SYTL2, DOPEY2, ARC, TFR2, BIN1, BTK, EZR, LLGL1, STX1A, OPTN, PFN2, LLGL2, LMAN2L, SDC4, PLA2G3, C3, SNX1, HSPH1, RAB11FIP1, BLOC1S2, MYO6, PLCG2, HMOX1, OTOF, SNX9, APOE, CD14, STXBP6, RAB11FIP2, SNX7…	3231	1168	18082	1.46139	4.43857e-09	2.0937e-11	1.85708e-11
GOTERM_BP_ALL	GO:0042592~homeostatic process	418	10.9827	4.6043e-13	SPI1, ANKLE1, TFRC, SLC4A1, TMEM97, CLDN1, GPR174, MYB, LIPG, AKT1, A630033H20RIK, MEF2C, SERPINF1, PRKCA, PASK, TEP1, TFR2, PRKCQ, PIF1, ABCB6, ABCB4, IL20RA, FPR1, GATA3, THY1, FPR2, HACD3, HIF1A, PRDX2, PRDX5, CYB5R4, RHOT2, PRDX4, TERT, PRDX1, PLCG2, HMOX1, PLCG1, PROM1, ATG7, LYN, ABCA2, NAPSA, NDFIP1, DNASE2A, ABCA4, EHD1, PKIB, CYLD, FASL, GPR183, SFXN3, PPT1, SFXN5, GPR18, EZH1, GAPT, HEX…	3231	1707	18082	1.37042	4.93743e-09	2.31815e-11	2.05615e-11
GOTERM_BP_ALL	GO:0019221~cytokine-mediated signaling pathway	113	2.969	4.69973e-13	IFITM3, IL1RN, CSF1, IL23R, CIB1, TNF, TXNDC17, PYCARD, PODNL1, RPS6KA5, AKT1, TNFSF11, IL13RA1, IFNAR2, TICAM2, CISH, ACSL1, IL1R2, LIFR, VRK2, TRAIP, SIGIRR, PADI2, CSF1R, TXK, IL20RA, CSF2RB, TNFRSF11A, ADIPOR1, SOCS2, SOCS1, CHAD, SOCS6, IL11RA1, SOCS5, STAT5A, CCR1, EGR1, STAT5B, PPBP, NMI, LRRC66, IIGP1, CYLD, IL6, FER, MYD88, ECM1, CXCL9, ZCCHC11, FLT3, IL1F9, TREM2, PTPRF, CX3CL1, CCR8, J…	3231	326	18082	1.93986	5.03982e-09	2.35514e-11	2.08896e-11
GOTERM_BP_ALL	GO:0042098~T cell proliferation	76	1.99685	4.73001e-13	EPHB6, IL21, CD86, H2-T23, ITGAM, TFRC, CBLB, SLC4A1, PTPN22, TNFRSF13C, LRRC32, CD3E, SPN, PYCARD, ZC3H12D, CD1D1, PNP, ITGAX, NCK2, IL12B, CTLA4, CCR7, TNFRSF4, JAK3, HAVCR2, CCR2, LMO1, ANXA1, SYK, IL15, SLC11A1, IL18, FOXP3, ZAP70, CEACAM1, PRKAR1A, FCGR4, IL1B, PELI1, XCL1, PRKCQ, CARD11, CD44, TNFRSF21, SASH3, CEBPB, SDC4, SATB1, EBI3, CXCR4, RASAL3, AIF1, SPTA1, PRDX2, CCL5, BTLA, FYN, HES…	3231	186	18082	2.28671	5.07197e-09	2.35928e-11	2.09264e-11
GOTERM_BP_ALL	GO:0042089~cytokine biosynthetic process	53	1.39254	5.06597e-13	IL21, IL27, TNFRSF13C, CD3E, TNF, SPN, CD1D2, ZFP36, CD1D1, IL12B, LBP, CCR2, LAG3, TICAM2, SYK, IL18, CYBB, FOXP3, TIRAP, SIGIRR, IL1A, FCGR3, IL1B, MAPKAPK2, IRF7, TLR8, PRKCQ, TLR7, LTB, TLR4, TRIB2, CARD11, TLR2, CEBPB, CEBPE, PTAFR, THBS1, ELANE, STAT5A, EGR1, STAT5B, CARD9, PRG4, NMI, KLF4, NFKB1, GADD45G, NLRP12, IL6, CD28, REL, CD27, MYD88	3231	108	18082	2.74639	5.43272e-09	2.51516e-11	2.2309e-11
GOTERM_BP_ALL	GO:0050896~response to stimulus	1782	46.8208	5.43951e-13	ITSN2, PGLYRP2, SPI1, TFRC, IFT172, SPINT2, SLA2, ENDOV, HTR7, A630033H20RIK, AKT1, STRA13, PGLYRP1, PRKACB, PRKAB2, CACNA2D4, SIGIRR, TFR2, DDIT4, TXNIP, ATF6, SKAP1, OPTN, ATF3, SKAP2, ATF4, NLRX1, CDCA5, PLA2G3, GATA3, PLA2G7, SULT1A1, RHOT2, ATG7, GSTM1, TIPARP, FUCA2, IL31RA, FN1, D430041D05RIK, BTBD11, DHFR, VANGL2, FASL, AGO4, TREML4, FASN, DZIP1, PKIG, GSTM5, PEAR1, ARHGAP5, SIGLECE, ARHG…	3231	8942	18082	1.11528	5.83276e-09	2.68817e-11	2.38436e-11
GOTERM_BP_ALL	GO:0050707~regulation of cytokine secretion	69	1.81293	6.08589e-13	CLEC4N, FLT3, PTPN22, CLEC9A, LRRC32, TNF, CX3CL1, PYCARD, PANX1, FCNB, CLEC5A, CASP4, CASP1, FFAR4, LRRFIP2, CCR7, FFAR2, CD36, TNFRSF4, CD34, HAVCR2, ANXA1, SYK, IL1R2, ANXA4, F2R, FOXP3, AGTR1A, FGR, IL1A, IL1B, TLR11, TLR8, CLEC4E, EZR, TLR4, TNFRSF21, TLR2, PTGER4, CSF1R, SRC, UNC93B1, C5AR2, IL4RA, NOD2, GATA3, PRKCZ, RASGRP1, SOCS1, ALOX8, CCL3, NLRP3, CD14, SLAMF1, LYN, XBP1, TNFRSF9, CRT…	3231	162	18082	2.38366	6.52689e-09	2.99381e-11	2.65546e-11
[truncated: 1,774 more rows]

## Sheet: Filtered GO
Category	Term	Count	%	PValue	Genes	List Total	Pop Hits	Pop Total	Fold Enrichment	Bonferroni	Benjamini	FDR
[truncated: 547 more rows]
