# Supplementary material for: Distinct functions and transcriptional signatures in orally induced regulatory T cell populations
Source: Front Immunol. 2023 Oct 26;14:1278184. doi: 10.3389/fimmu.2023.1278184 (PMC10637621; doi:10.3389/fimmu.2023.1278184)
Supplement: Supplementary file 2 [file DataSheet_2.xlsx]

## Sheet: FoxP3+LAP- Clusters
	p_val	avg_log2FC	pct.1	pct.2	p_val_adj	cluster	gene
1	8.21e-46	0.605034	0.588	0.451	1.27e-41	0	S1pr1
2	1.32e-20	0.528702	0.489	0.433	2.05e-16	0	Emp3
3	3.36e-10	0.483981	0.301	0.253	5.18e-06	0	1700097N02Rik
4	2.03e-12	0.480673	0.335	0.285	3.13e-08	0	Kbtbd11
5	4.96e-10	0.462058	0.33	0.285	7.67e-06	0	Txk
6	1.96e-20	0.446957	0.545	0.473	3.03e-16	0	Klf2
7	9.58e-148	0.439878	0.999	0.99	1.48e-143	0	Tmsb10
8	6.81e-13	0.41776	0.547	0.528	1.05e-08	0	Cytip
9	1.29e-07	0.402496	0.267	0.229	0.00198721	0	Arl4c
10	1.13e-109	0.385368	0.992	0.987	1.75e-105	0	Rps19
11	2.33e-221	0.368856	1	0.998	3.59e-217	0	Rps29
12	3.79e-106	0.36105	0.996	0.989	5.86e-102	0	Rps20
13	2.47e-128	0.355543	0.996	0.993	3.82e-124	0	Rpl35a
14	1.31e-07	0.35383	0.441	0.425	0.00202328	0	Bcl2
15	0.000168112	0.346668	0.385	0.383	1	0	Eno1
16	6.91e-20	0.339119	0.575	0.489	1.07e-15	0	Sell
17	3.42e-75	0.337764	0.979	0.973	5.29e-71	0	Rpl8
18	1.14e-82	0.335292	0.99	0.983	1.76e-78	0	Rpl35
19	5.9e-142	0.33279	1	0.997	9.11e-138	0	Tmsb4x
20	2.03e-124	0.329947	0.998	0.993	3.14e-120	0	Rps16
21	6.84e-07	0.328558	0.33	0.289	0.0105693	0	Satb1
22	1.89e-90	0.325099	0.994	0.984	2.92e-86	0	Rps11
23	6.68e-128	0.32301	1	0.996	1.03e-123	0	Rps28
24	4.16e-142	0.317274	1	0.996	6.42e-138	0	Rps24
25	0.000122026	0.314139	0.467	0.485	1	0	Npc2
26	5.08e-63	0.29932	0.981	0.976	7.84e-59	0	Rps18
27	6.78e-49	0.298552	0.962	0.962	1.05e-44	0	Uba52
28	4.92e-09	0.296752	0.655	0.667	7.59e-05	0	Sh3bgrl3
29	1.4e-140	0.294477	1	0.999	2.17e-136	0	Rps27
30	1.92e-33	0.28059	0.94	0.945	2.97e-29	0	Rpl7
31	5.78e-71	0.277182	0.992	0.986	8.93e-67	0	Rps3a1
32	3.53e-10	0.274049	0.633	0.642	5.46e-06	0	Nme2
33	1.32e-25	0.263413	0.868	0.876	2.04e-21	0	Gm10260
34	2.85e-10	0.262248	0.706	0.697	4.41e-06	0	Smc6
35	2.3e-68	0.261308	0.996	0.989	3.56e-64	0	Rpl32
36	3.06e-73	0.261128	0.993	0.989	4.73e-69	0	Rps10
37	6.53e-51	0.259644	0.978	0.977	1.01e-46	0	Rps3
38	3.4e-47	0.258	0.981	0.973	5.25e-43	0	Rpl18
39	1.35e-79	0.257855	0.997	0.993	2.08e-75	0	Rpl30
40	1.67e-13	0.256087	0.778	0.797	2.58e-09	0	Cfl1
41	2.45e-52	0.256027	0.987	0.985	3.78e-48	0	Rps7
42	7.01e-127	1.22765	0.39	0.132	1.08e-122	1	Sapcd1
43	2.73e-78	0.81001	0.758	0.604	4.21e-74	1	Izumo1r
44	1.51e-104	0.777844	0.875	0.731	2.34e-100	1	AW112010
45	5.1e-32	0.774598	0.416	0.289	7.88e-28	1	BE692007
46	7.83e-29	0.630337	0.404	0.28	1.21e-24	1	Sh3bgrl
47	1.14e-15	0.569337	0.321	0.241	1.76e-11	1	Tiam1
48	3.87e-16	0.555676	0.299	0.214	5.98e-12	1	Ptpn22
49	6.75e-17	0.553807	0.394	0.309	1.04e-12	1	2310001H17Rik
50	4.22e-30	0.547519	0.426	0.292	6.52e-26	1	Ctla4
51	2.05e-14	0.532382	0.283	0.203	3.17e-10	1	Tbc1d4
52	3.04e-18	0.529302	0.271	0.182	4.69e-14	1	A630023P12Rik
53	5.27e-11	0.522552	0.378	0.307	8.14e-07	1	Rgs1
54	1.24e-15	0.511951	0.37	0.29	1.91e-11	1	Agfg1
55	1.8e-13	0.508407	0.309	0.236	2.78e-09	1	Sh2d1a
56	1.7e-32	0.5001	0.781	0.706	2.63e-28	1	Ikzf2
57	8.98e-18	0.477066	0.49	0.404	1.39e-13	1	Gimap7
58	3.49e-20	0.475146	0.362	0.26	5.38e-16	1	Tnfaip8
59	2.19e-20	0.474218	0.618	0.543	3.39e-16	1	Lbh
60	1.38e-15	0.45358	0.482	0.404	2.14e-11	1	Pou2f2
61	3.01e-10	0.444609	0.409	0.353	4.64e-06	1	Smap1
62	3.12e-25	0.438584	0.338	0.212	4.82e-21	1	Maf
63	2.81e-11	0.431186	0.349	0.284	4.35e-07	1	Tox
64	2.42e-30	0.41546	0.882	0.859	3.74e-26	1	Ltb
65	2.63e-08	0.406722	0.306	0.254	0.000406506	1	Mxd4
66	8.77e-13	0.406028	0.608	0.565	1.35e-08	1	Zfp36l1
67	1.5e-08	0.397531	0.383	0.334	0.00023103	1	Rab8b
68	5.83e-07	0.395422	0.354	0.312	0.00900343	1	Ypel3
69	2.74e-10	0.381596	0.336	0.272	4.23e-06	1	Hif1a
70	3.52e-13	0.38096	0.29	0.211	5.43e-09	1	Igflr1
71	6.54e-06	0.366785	0.294	0.255	0.101019	1	Bmyc
72	8.96e-06	0.360884	0.364	0.328	0.138367	1	Ipcef1
73	5.18e-07	0.360006	0.326	0.28	0.00799739	1	St8sia4
74	1.02e-06	0.339496	0.364	0.325	0.0158081	1	Ramp1
75	1.11e-06	0.337149	0.422	0.388	0.0172098	1	Cd28
76	5.8e-22	0.33583	0.793	0.759	8.97e-18	1	Pfdn5
77	0.000377819	0.334486	0.317	0.293	1	1	Il16
78	2.3e-08	0.319965	0.552	0.521	0.000355788	1	Arl6ip1
79	5.98e-05	0.315559	0.453	0.43	0.923836	1	Il2rb
80	5.66e-05	0.315558	0.305	0.27	0.873456	1	Itgal
81	8.62e-25	0.312223	0.889	0.866	1.33e-20	1	Shisa5
82	3.31e-06	0.311354	0.494	0.471	0.0510458	1	Rgs10
83	0.000520253	0.310918	0.301	0.276	1	1	Atpif1
84	0.000110458	0.303734	0.266	0.23	1	1	Slamf6
85	1.97e-07	0.299295	0.376	0.327	0.0030428	1	Tespa1
86	1.82e-06	0.29877	0.363	0.319	0.0280958	1	Sec11c
87	5.26e-15	0.288702	0.805	0.77	8.12e-11	1	Cd3g
88	0.00213024	0.285292	0.258	0.233	1	1	Smpdl3a
89	0.00413649	0.277834	0.25	0.229	1	1	Camk2d
90	0.0020128	0.272383	0.254	0.229	1	1	Ikzf4
91	0.00307045	0.266653	0.274	0.252	1	1	Sesn3
92	0.000341943	0.265034	0.496	0.486	1	1	Gabarap
93	0.00168436	0.251129	0.278	0.25	1	1	Cd96
94	2.36e-86	0.621612	0.542	0.248	3.65e-82	2	Satb1
95	1.25e-68	0.538699	0.763	0.459	1.93e-64	2	Sell
96	3.65e-55	0.517729	0.441	0.222	5.64e-51	2	Ptms
97	2.77e-63	0.50356	0.893	0.657	4.27e-59	2	Smc6
98	2.56e-59	0.492721	0.438	0.207	3.96e-55	2	Gpr83
99	6.52e-59	0.489369	0.609	0.343	1.01e-54	2	Ift80
100	2.4e-55	0.470721	0.64	0.371	3.71e-51	2	Dnah8
101	6.25e-60	0.467267	0.561	0.302	9.65e-56	2	Lef1
102	3.14e-58	0.461734	0.418	0.194	4.85e-54	2	Igf2r
103	2.07e-48	0.41285	0.757	0.497	3.2e-44	2	Foxp1
104	1.16e-44	0.392451	0.687	0.448	1.8e-40	2	Macf1
105	3.77e-42	0.388465	0.628	0.386	5.82e-38	2	Bcl2
106	2.72e-47	0.387642	0.708	0.443	4.2e-43	2	S1pr1
107	7.96e-42	0.378799	0.822	0.572	1.23e-37	2	Smc4
108	1.16e-38	0.377863	0.459	0.262	1.79e-34	2	9930111J21Rik2
109	7.26e-40	0.372669	0.737	0.501	1.12e-35	2	Chd3
110	5.83e-40	0.372329	0.43	0.231	9.01e-36	2	1700097N02Rik
111	2.87e-38	0.364191	0.785	0.566	4.43e-34	2	Bcl11b
112	3.51e-39	0.356477	0.73	0.496	5.42e-35	2	Ablim1
113	4.22e-36	0.35235	0.495	0.298	6.52e-32	2	Kcnq1ot1
114	2.12e-43	0.349433	0.392	0.198	3.27e-39	2	Ccr7
115	1.26e-38	0.338244	0.547	0.328	1.95e-34	2	Nsd3
116	1.02e-36	0.33482	0.532	0.32	1.57e-32	2	Bptf
117	3.7e-43	0.332802	0.629	0.377	5.72e-39	2	Ripor2
118	1.78e-40	0.330992	0.62	0.383	2.75e-36	2	4930523C07Rik
119	1.12e-44	0.327252	0.377	0.185	1.73e-40	2	Actn1
120	2.78e-41	0.319602	0.395	0.2	4.3e-37	2	Itga6
121	8.88e-34	0.319588	0.8	0.578	1.37e-29	2	Prrc2c
122	2.33e-43	0.317298	0.269	0.114	3.61e-39	2	Slc35d1
123	1.31e-39	0.309071	0.547	0.322	2.02e-35	2	Utrn
124	6.24e-35	0.306259	0.615	0.385	9.63e-31	2	Tnrc6b
125	2.7e-37	0.305645	0.322	0.16	4.18e-33	2	Ttc3
126	1.39e-42	0.303718	0.498	0.271	2.15e-38	2	Gm2682
127	4.45e-36	0.298588	0.307	0.151	6.87e-32	2	Sidt1
128	5.95e-30	0.298228	0.581	0.377	9.19e-26	2	Kmt2a
129	1.86e-29	0.296099	0.415	0.244	2.87e-25	2	Anxa6
130	1.02e-35	0.295959	0.511	0.304	1.57e-31	2	Prpf38b
131	1.4e-29	0.29427	0.588	0.382	2.16e-25	2	Pou2f2
132	4.95e-34	0.293625	0.454	0.261	7.65e-30	2	Klf3
133	5.77e-38	0.292517	0.414	0.222	8.91e-34	2	Trib2
134	2.85e-33	0.291871	0.566	0.355	4.4e-29	2	Chd4
135	5.05e-34	0.291315	0.254	0.117	7.8e-30	2	Klf7
136	3.92e-34	0.290426	0.414	0.233	6.05e-30	2	Nsd1
137	1.69e-31	0.287889	0.539	0.342	2.6e-27	2	Ankrd11
138	2.2e-31	0.287258	0.446	0.262	3.4e-27	2	Kras
139	6.67e-30	0.285651	0.4	0.231	1.03e-25	2	Git2
140	6.72e-35	0.281741	0.359	0.187	1.04e-30	2	Ski
141	5.63e-30	0.28087	0.605	0.396	8.69e-26	2	Il2rb
142	4.96e-28	0.279479	0.784	0.569	7.65e-24	2	Akap13
143	2.19e-29	0.277915	0.672	0.448	3.39e-25	2	Clk1
144	4.76e-33	0.277878	0.293	0.145	7.36e-29	2	Bach2
145	3.89e-33	0.277427	0.488	0.29	6.01e-29	2	Stk38
146	5.4e-29	0.276165	0.557	0.355	8.35e-25	2	Mier1
147	1.77e-34	0.276085	0.489	0.284	2.74e-30	2	Foxo1
148	9.91e-32	0.275081	0.497	0.3	1.53e-27	2	Ikzf1
149	3.57e-34	0.273912	0.343	0.178	5.52e-30	2	Arap2
150	1.34e-27	0.269948	0.399	0.234	2.07e-23	2	Mxd4
151	9.9e-26	0.268366	0.77	0.566	1.53e-21	2	Arhgef1
152	8.27e-36	0.268292	0.383	0.204	1.28e-31	2	Ppm1b
153	3.78e-31	0.266194	0.553	0.343	5.83e-27	2	Cd5
154	2.52e-34	0.265524	0.471	0.273	3.89e-30	2	Cd6
155	8.25e-31	0.263998	0.305	0.158	1.27e-26	2	Map4k4
156	4.5e-26	0.263948	0.391	0.231	6.95e-22	2	Pitpnc1
157	1.92e-25	0.262025	0.395	0.238	2.96e-21	2	Usp34
158	2.41e-23	0.260726	0.516	0.345	3.73e-19	2	Atf7ip
159	1.18e-31	0.26053	0.353	0.19	1.82e-27	2	Tnik
160	1.34e-36	0.260175	0.367	0.19	2.07e-32	2	Sesn1
161	9.56e-31	0.259549	0.718	0.497	1.48e-26	2	Atp1b3
162	1.12e-30	0.258693	0.602	0.39	1.73e-26	2	Ankrd12
163	6.43e-32	0.258473	0.255	0.12	9.94e-28	2	Neat1
164	1.99e-33	0.258003	0.526	0.317	3.08e-29	2	Adgre5
165	1.02e-32	0.257673	0.383	0.208	1.58e-28	2	Arl4c
166	4.63e-32	0.256803	0.584	0.365	7.14e-28	2	Arid1a
167	9.91e-25	0.256326	0.825	0.609	1.53e-20	2	Ccnd2
168	1.94e-25	0.255636	0.883	0.711	3e-21	2	Ets1
169	1.55e-27	0.255383	0.38	0.219	2.4e-23	2	Hdac1
170	5.39e-26	0.25381	0.729	0.52	8.32e-22	2	Fyb
171	2.18e-29	0.253342	0.444	0.261	3.36e-25	2	Pik3r1
172	4.7e-28	0.25182	0.502	0.313	7.26e-24	2	Ogt
173	7.1e-237	2.97269	0.465	0.065	1.1e-232	3	S100a4
174	4.4e-172	2.59407	0.473	0.096	6.79e-168	3	S100a6
175	9.63e-113	1.80393	0.606	0.244	1.49e-108	3	Itgb1
176	3.59e-120	1.42988	0.359	0.074	5.54e-116	3	Il18r1
177	1.49e-109	1.4163	0.671	0.289	2.3e-105	3	S100a11
178	2.77e-65	1.37614	0.493	0.221	4.27e-61	3	Lgals1
179	9.47e-69	1.37345	0.659	0.362	1.46e-64	3	Crip1
180	2.91e-86	1.2983	0.716	0.39	4.49e-82	3	Ahnak
181	2.68e-78	1.19166	0.865	0.693	4.14e-74	3	S100a10
182	1.9e-62	1.17289	0.645	0.354	2.93e-58	3	Il7r
183	2.74e-36	1.05032	0.429	0.219	4.23e-32	3	Maf
184	4.86e-60	0.991066	0.269	0.076	7.51e-56	3	Rora
185	1.34e-23	0.745636	0.384	0.224	2.08e-19	3	Slamf6
186	4.02e-29	0.728975	0.633	0.435	6.21e-25	3	Pim1
187	1.07e-16	0.679073	0.48	0.346	1.65e-12	3	Atp2b1
188	8.31e-17	0.678956	0.505	0.372	1.28e-12	3	Vim
189	3.04e-19	0.645263	0.326	0.186	4.7e-15	3	Slc4a7
190	1.03e-27	0.645241	0.623	0.434	1.59e-23	3	Emp3
191	5.62e-21	0.625943	0.359	0.21	8.68e-17	3	Prr13
192	4.14e-16	0.614647	0.399	0.271	6.4e-12	3	Tagln2
193	6.37e-19	0.610597	0.284	0.151	9.83e-15	3	Nrp1
194	2.28e-35	0.570243	0.794	0.631	3.53e-31	3	Srgn
195	2.2e-14	0.57021	0.269	0.156	3.4e-10	3	Emb
196	3.18e-13	0.568374	0.357	0.24	4.91e-09	3	Sh2d1a
197	2.02e-10	0.551826	0.41	0.319	3.12e-06	3	Serinc3
198	1e-15	0.55087	0.465	0.325	1.55e-11	3	Capg
199	1.93e-17	0.542288	0.495	0.346	2.98e-13	3	Flna
200	2.25e-14	0.537102	0.517	0.405	3.47e-10	3	Tspo
201	3.8e-12	0.536557	0.329	0.22	5.87e-08	3	Ifngr1
202	2.03e-17	0.534027	0.586	0.46	3.14e-13	3	Hmgb2
203	2.63e-25	0.529724	0.796	0.687	4.06e-21	3	Fxyd5
204	1.39e-13	0.52564	0.301	0.185	2.14e-09	3	Sla
205	4.42e-07	0.521876	0.455	0.392	0.00683178	3	Itga4
206	9.49e-11	0.520044	0.276	0.179	1.47e-06	3	Hist1h1e
207	6.99e-18	0.506017	0.631	0.482	1.08e-13	3	Klf2
208	2.38e-14	0.505598	0.55	0.437	3.68e-10	3	Dock2
209	1.15e-18	0.505076	0.656	0.527	1.77e-14	3	Atp1b3
210	1.99e-18	0.502671	0.563	0.41	3.07e-14	3	Ripor2
211	2.77e-11	0.498199	0.542	0.437	4.28e-07	3	Crlf3
212	3.27e-15	0.498159	0.364	0.235	5.05e-11	3	Ass1
213	9.1e-17	0.491643	0.681	0.579	1.4e-12	3	Cdc42
214	1.01e-10	0.479899	0.766	0.747	1.56e-06	3	Itm2b
215	5.52e-11	0.477976	0.395	0.291	8.53e-07	3	Fam107b
216	1.11e-09	0.465368	0.374	0.281	1.72e-05	3	Spn
217	2.62e-13	0.46302	0.377	0.258	4.04e-09	3	Klhl6
218	7.87e-12	0.4526	0.586	0.476	1.22e-07	3	Zfp36l2
219	3.9e-08	0.44499	0.543	0.464	0.000602683	3	Tpr
220	9.83e-10	0.441037	0.306	0.209	1.52e-05	3	Fli1
221	1.24e-07	0.438702	0.4	0.32	0.0019089	3	Itpkb
222	1.68e-09	0.437143	0.379	0.283	2.59e-05	3	Vamp8
223	3.49e-10	0.430554	0.628	0.56	5.39e-06	3	Lsp1
224	7.13e-10	0.424396	0.399	0.295	1.1e-05	3	Sh3bgrl
225	1.13e-06	0.422459	0.417	0.342	0.0175228	3	Dnajc8
226	2.49e-07	0.422064	0.286	0.209	0.00384198	3	Pycard
227	1.83e-10	0.419499	0.409	0.304	2.83e-06	3	Gpx1
228	4.94e-06	0.415659	0.841	0.829	0.0762546	3	Ifi27l2a
229	8.83e-09	0.415054	0.427	0.333	0.000136437	3	Gmfg
230	1.61e-07	0.411702	0.306	0.226	0.00248391	3	Kif21b
231	1.72e-07	0.411693	0.389	0.306	0.0026576	3	Cd48
232	2.67e-10	0.411542	0.452	0.341	4.13e-06	3	Thy1
233	3.46e-08	0.409038	0.269	0.18	0.000535025	3	Gpr183
234	1.86e-08	0.407321	0.573	0.476	0.000287649	3	Resf1
235	2.18e-07	0.395818	0.409	0.329	0.00336537	3	S100a13
236	1.05e-08	0.383712	0.311	0.218	0.000162195	3	Rbl2
237	5.7e-05	0.383445	0.327	0.269	0.880041	3	Arid4b
238	2.23e-09	0.37384	0.62	0.542	3.44e-05	3	Lcp1
239	4.4e-11	0.372483	0.724	0.657	6.79e-07	3	Trac
240	7.23e-07	0.371501	0.442	0.359	0.0111631	3	Itgb7
241	9.94e-09	0.362654	0.654	0.586	0.00015348	3	Txnip
242	3.35e-08	0.358229	0.274	0.188	0.000517447	3	Retreg1
243	9.19e-07	0.356602	0.48	0.406	0.0141898	3	Arpc1b
244	9.88e-06	0.355467	0.287	0.219	0.152664	3	Klf6
245	1.32e-08	0.35413	0.281	0.193	0.000203547	3	Lamtor5
246	9.06e-05	0.351126	0.297	0.235	1	3	Znrf2
247	1.61e-05	0.350659	0.334	0.266	0.249421	3	Add3
248	1.33e-07	0.344228	0.483	0.409	0.00206158	3	Xrn2
249	2.68e-08	0.341447	0.63	0.55	0.000413659	3	Ptp4a2
250	3.95e-10	0.34134	0.601	0.481	6.1e-06	3	S1pr1
251	1.09e-08	0.335915	0.784	0.765	0.000168287	3	Actg1
252	2.25e-07	0.333648	0.493	0.413	0.00346958	3	Selplg
253	4.81e-06	0.330134	0.355	0.284	0.0743586	3	Stk24
254	5.4e-08	0.329564	0.542	0.456	0.000833602	3	Krtcap2
255	4.22e-10	0.328395	0.759	0.688	6.52e-06	3	Calm1
256	3.54e-06	0.32102	0.56	0.485	0.05475	3	Macf1
257	2.53e-12	0.320837	0.837	0.78	3.92e-08	3	Arhgdib
258	4.79e-39	0.319933	1	0.998	7.39e-35	3	Tmsb4x
259	4.24e-06	0.31967	0.261	0.188	0.0655389	3	Dok2
260	0.000106984	0.316389	0.337	0.282	1	3	Ppp2r5a
261	2.29e-05	0.31372	0.297	0.232	0.353494	3	Smpdl3a
262	3.2e-06	0.30775	0.302	0.228	0.0494471	3	Fryl
263	7.66e-07	0.306593	0.407	0.323	0.0118325	3	Iqgap1
264	3.08e-06	0.302138	0.365	0.288	0.0475009	3	Cdc42se1
265	7.25e-10	0.301341	0.766	0.696	1.12e-05	3	Arpc2
266	5.22e-11	0.298752	0.831	0.772	8.06e-07	3	Cd3g
267	1.05e-08	0.298229	0.658	0.573	0.000162119	3	Gnai2
268	2.84e-12	0.296293	0.917	0.877	4.39e-08	3	Mbnl1
269	8.29e-06	0.295143	0.349	0.273	0.128018	3	Tnfaip8
270	1.91e-05	0.29209	0.728	0.72	0.295731	3	Ikzf2
271	4.51e-12	0.29006	0.846	0.751	6.97e-08	3	AW112010
272	8.68e-08	0.286092	0.625	0.539	0.00134052	3	Mndal
273	0.000287117	0.284771	0.284	0.229	1	3	Grb2
274	0.00043573	0.282958	0.349	0.299	1	3	Tes
275	0.000176243	0.281772	0.46	0.411	1	3	Glo1
276	7.42e-05	0.281629	0.385	0.321	1	3	Stk38
277	0.000177462	0.279286	0.331	0.274	1	3	Reep5
278	0.000270899	0.275409	0.365	0.308	1	3	Clint1
279	0.00398384	0.273211	0.277	0.237	1	3	Il6ra
280	0.00192099	0.269915	0.306	0.258	1	3	Setx
281	0.000114424	0.266868	0.39	0.33	1	3	Fkbp1a
282	7.59e-09	0.266525	0.902	0.861	0.000117251	3	Cd3e
283	0.00129103	0.265883	0.261	0.214	1	3	Tbrg1
284	0.00037209	0.265373	0.252	0.197	1	3	Aebp2
285	0.000364595	0.264727	0.507	0.459	1	3	Tpm3
286	1.68e-05	0.264586	0.354	0.278	0.258891	3	Hif1a
287	1.68e-05	0.264415	0.59	0.544	0.25882	3	Tsc22d4
288	1.71e-05	0.264413	0.475	0.408	0.263956	3	Sf3b6
289	3.23e-05	0.263893	0.467	0.405	0.498173	3	Tln1
290	0.00020492	0.262883	0.311	0.252	1	3	Lbr
291	0.000889297	0.260158	0.294	0.243	1	3	Mat2b
292	0.00384741	0.257062	0.291	0.249	1	3	Trip12
293	0.00112698	0.256271	0.43	0.384	1	3	Dgka
294	7.08e-05	0.256075	0.404	0.335	1	3	Selenok
295	6.81e-07	0.255568	0.645	0.582	0.0105225	3	Myl12b
296	0.00741478	0.254678	0.317	0.279	1	3	Pitpna
297	5.19e-05	0.252592	0.575	0.52	0.801285	3	Sub1
298	0.00183558	0.250564	0.254	0.209	1	3	Nfatc3
299	6.28e-174	1.98936	0.792	0.313	9.69e-170	4	Tnfrsf4
300	4.07e-271	1.81978	0.555	0.079	6.28e-267	4	Tnfrsf9
301	5.81e-87	1.56834	0.543	0.209	8.98e-83	4	Maf
302	3.33e-129	1.4257	0.503	0.135	5.14e-125	4	Bcl2a1b
303	2.4e-104	1.26247	0.373	0.089	3.7e-100	4	Batf
304	2.92e-60	1.24448	0.622	0.326	4.51e-56	4	Nfkbia
305	7.31e-70	1.16948	0.593	0.277	1.13e-65	4	Samsn1
306	3.93e-52	1.10343	0.815	0.629	6.07e-48	4	Srgn
307	3.8e-70	1.09239	0.839	0.583	5.86e-66	4	H2afz
308	1.5e-68	1.08715	0.497	0.201	2.31e-64	4	Cd81
309	1.08e-93	1.06242	0.284	0.056	1.67e-89	4	Cd83
310	2.13e-47	1.04404	0.563	0.296	3.28e-43	4	Ctla4
311	5.29e-95	1.0101	0.365	0.088	8.17e-91	4	Tnfrsf1b
312	3.13e-88	1.00677	0.331	0.08	4.83e-84	4	Rilpl2
313	3.4e-38	0.99882	0.309	0.127	5.25e-34	4	Arl5a
314	8.1e-55	0.98308	0.585	0.297	1.25e-50	4	S100a11
315	4.27e-57	0.977189	0.721	0.431	6.59e-53	4	Tnfrsf18
316	5.58e-61	0.959501	0.84	0.549	8.61e-57	4	Zfp36l1
317	8.74e-37	0.95656	0.771	0.624	1.35e-32	4	Ncl
318	4.66e-46	0.955554	0.803	0.664	7.2e-42	4	Hsp90ab1
319	3.22e-24	0.930976	0.333	0.175	4.97e-20	4	Gpr183
320	8e-76	0.928692	0.328	0.087	1.24e-71	4	Cst7
321	6.89e-44	0.917078	0.287	0.103	1.06e-39	4	Icos
322	5.17e-48	0.910936	0.452	0.206	7.99e-44	4	Itm2c
323	1.02e-64	0.902944	0.356	0.114	1.58e-60	4	Odc1
324	1.24e-37	0.901183	0.281	0.108	1.91e-33	4	Hivep3
325	2.3e-64	0.894803	0.929	0.702	3.55e-60	4	Ikzf2
326	4.17e-44	0.893477	0.884	0.747	6.44e-40	4	AW112010
327	3.94e-45	0.87477	0.671	0.433	6.09e-41	4	Psme2
328	1.05e-48	0.864433	0.585	0.302	1.62e-44	4	2310001H17Rik
329	3.57e-44	0.862948	0.491	0.242	5.52e-40	4	Bmyc
330	1.04e-32	0.862896	0.36	0.167	1.61e-28	4	Sapcd1
331	5.17e-23	0.861994	0.625	0.503	7.98e-19	4	Mif
332	3.92e-37	0.821652	0.593	0.362	6.05e-33	4	Hspa5
333	2.71e-42	0.810914	0.531	0.276	4.19e-38	4	Tox
334	1.6e-27	0.777745	0.37	0.198	2.46e-23	4	Hspd1
335	1.86e-33	0.771158	0.417	0.205	2.88e-29	4	Gata3
336	6.27e-45	0.762863	0.276	0.092	9.68e-41	4	Hacd3
337	5.52e-37	0.761303	0.524	0.286	8.52e-33	4	Agfg1
338	2.37e-52	0.75834	0.908	0.708	3.67e-48	4	Ptprcap
339	7.12e-44	0.747586	0.365	0.147	1.1e-39	4	Fabp5
340	2.78e-37	0.744685	0.318	0.13	4.3e-33	4	Wls
341	1.13e-28	0.721283	0.664	0.492	1.75e-24	4	Eif5a
342	7.1e-56	0.715791	0.261	0.071	1.1e-51	4	Smco4
343	1.37e-25	0.707223	0.497	0.303	2.12e-21	4	Nrip1
344	1.21e-25	0.693666	0.667	0.515	1.87e-21	4	Set
345	3.86e-31	0.686751	0.474	0.259	5.96e-27	4	Itgal
346	1.6e-27	0.683353	0.545	0.351	2.47e-23	4	Ran
347	1.09e-22	0.670217	0.462	0.284	1.68e-18	4	Prkca
348	1.29e-38	0.665834	0.824	0.633	2e-34	4	Psme1
349	1.34e-31	0.665648	0.489	0.266	2.07e-27	4	Hif1a
350	3.92e-25	0.655166	0.832	0.696	6.05e-21	4	S100a10
351	1.65e-28	0.654027	0.708	0.511	2.54e-24	4	Ndfip1
352	1.71e-31	0.641076	0.255	0.1	2.65e-27	4	Pglyrp1
353	1.97e-24	0.63524	0.412	0.228	3.04e-20	4	Ier5
354	7.46e-33	0.630324	0.282	0.113	1.15e-28	4	S100a6
355	3.79e-30	0.629309	0.371	0.179	5.86e-26	4	Ly6e
356	3.61e-20	0.621544	0.503	0.344	5.58e-16	4	Nme1
357	1.76e-17	0.617098	0.407	0.253	2.71e-13	4	Jarid2
358	3.05e-19	0.610997	0.598	0.457	4.7e-15	4	Hspe1
359	1.11e-18	0.609191	0.533	0.362	1.72e-14	4	Junb
360	2.02e-24	0.605756	0.556	0.363	3.12e-20	4	Sdf4
361	2.84e-25	0.603503	0.541	0.349	4.39e-21	4	Txn1
362	4.51e-31	0.597839	0.272	0.11	6.96e-27	4	Cd82
363	2.93e-44	0.591619	0.976	0.933	4.53e-40	4	Ptma
364	1.28e-23	0.590959	0.449	0.264	1.98e-19	4	Tnfaip8
365	1.06e-27	0.589851	0.474	0.269	1.63e-23	4	Nfkb1
366	2.01e-15	0.58902	0.339	0.207	3.1e-11	4	Tbc1d4
367	7.24e-18	0.589018	0.397	0.248	1.12e-13	4	Nop58
368	1.66e-28	0.588937	0.773	0.594	2.57e-24	4	Cyba
369	1.35e-25	0.5886	0.709	0.534	2.09e-21	4	Lcp1
370	1.16e-25	0.587489	0.417	0.224	1.8e-21	4	Tank
371	1.09e-19	0.584663	0.551	0.39	1.69e-15	4	Hsp90aa1
372	3.86e-20	0.583088	0.261	0.127	5.96e-16	4	Dapp1
373	1.25e-31	0.578247	0.361	0.168	1.94e-27	4	Tmem256
374	2.05e-39	0.57691	0.281	0.101	3.17e-35	4	Mrps6
375	2.18e-24	0.576535	0.519	0.327	3.37e-20	4	Ddx21
376	4.26e-23	0.570957	0.326	0.166	6.58e-19	4	Tmem154
377	2.45e-27	0.570814	0.281	0.124	3.79e-23	4	Nhp2
378	1.85e-22	0.569349	0.259	0.119	2.86e-18	4	Orai1
379	1.23e-31	0.568779	0.897	0.766	1.91e-27	4	Cd3g
380	1.74e-48	0.567989	0.933	0.808	2.69e-44	4	Atp5e
381	5.53e-26	0.564611	0.334	0.162	8.55e-22	4	Cd44
382	1.02e-21	0.564239	0.555	0.365	1.58e-17	4	Calr
383	1.31e-20	0.562228	0.603	0.442	2.02e-16	4	Atp5g1
384	1.14e-17	0.560844	0.338	0.193	1.76e-13	4	Rel
385	2.45e-23	0.560551	0.434	0.252	3.79e-19	4	M6pr
386	4.1e-22	0.559968	0.309	0.16	6.33e-18	4	Pa2g4
387	4.45e-22	0.557155	0.647	0.485	6.87e-18	4	Ybx1
388	1.53e-28	0.549041	0.511	0.298	2.37e-24	4	St13
389	3.9e-34	0.548589	0.336	0.144	6.02e-30	4	Naa10
390	4.91e-33	0.544822	0.388	0.183	7.59e-29	4	Cct3
391	8.12e-16	0.542006	0.329	0.192	1.25e-11	4	Pmepa1
392	1.68e-25	0.539653	0.953	0.914	2.59e-21	4	Cd52
393	2.06e-28	0.533649	0.709	0.515	3.17e-24	4	Gapdh
394	7.55e-18	0.532571	0.489	0.323	1.17e-13	4	Capg
395	3.47e-16	0.529712	0.479	0.319	5.36e-12	4	Ramp1
396	7.62e-21	0.527357	0.472	0.299	1.18e-16	4	Tuba1b
397	2.46e-19	0.526653	0.637	0.485	3.8e-15	4	Snrpf
398	4.16e-24	0.524151	0.661	0.468	6.43e-20	4	Psma7
399	7.3e-20	0.509288	0.573	0.401	1.13e-15	4	Anp32b
400	6.15e-11	0.506719	0.797	0.745	9.49e-07	4	Npm1
401	3.84e-20	0.499237	0.798	0.698	5.93e-16	4	Serbp1
402	1.98e-26	0.498276	0.657	0.45	3.06e-22	4	Prdx1
403	4.99e-11	0.498034	0.272	0.166	7.7e-07	4	Kdm6b
404	6.42e-20	0.497287	0.583	0.412	9.92e-16	4	2023-09-07
405	8.99e-15	0.494729	0.672	0.561	1.39e-10	4	Hspa8
406	1.41e-20	0.494548	0.331	0.176	2.18e-16	4	Eif1ax
407	7.83e-23	0.493225	0.642	0.45	1.21e-18	4	Uqcrq
408	2.67e-20	0.489221	0.439	0.264	4.12e-16	4	Ranbp1
409	2.79e-17	0.486139	0.689	0.534	4.31e-13	4	Ucp2
410	3.59e-19	0.485625	0.356	0.203	5.55e-15	4	Ctsb
411	1.68e-27	0.484246	0.326	0.151	2.59e-23	4	Pdia6
412	1.63e-23	0.477568	0.373	0.194	2.51e-19	4	Ephx1
413	1.11e-23	0.477206	0.761	0.593	1.71e-19	4	Chchd2
414	1.65e-21	0.470114	0.597	0.401	2.55e-17	4	Micos10
415	1.84e-12	0.469048	0.568	0.444	2.84e-08	4	Eif4a1
416	3.52e-29	0.463884	0.941	0.858	5.44e-25	4	Cd3e
417	1.07e-19	0.460157	0.264	0.128	1.66e-15	4	Gprin3
418	1.15e-17	0.459494	0.358	0.21	1.77e-13	4	Ppp1r14b
419	1.42e-17	0.458916	0.708	0.544	2.19e-13	4	Ptp4a2
420	4.42e-10	0.457738	0.439	0.316	6.82e-06	4	Serinc3
421	1.01e-16	0.457295	0.576	0.428	1.56e-12	4	Snrpd2
422	2.29e-29	0.454469	0.255	0.101	3.54e-25	4	Phgdh
423	3.1e-18	0.453851	0.798	0.651	4.79e-14	4	Trac
424	6.53e-22	0.450402	0.264	0.122	1.01e-17	4	Larp7
425	3.65e-17	0.447447	0.387	0.232	5.63e-13	4	Polr2f
426	2.32e-18	0.447317	0.597	0.419	3.58e-14	4	Edf1
427	1.04e-21	0.44675	0.336	0.173	1.61e-17	4	Etfb
428	1.08e-18	0.446572	0.536	0.364	1.66e-14	4	Cox5a
429	4.99e-19	0.4463	0.79	0.626	7.7e-15	4	Ubl5
430	4.3e-15	0.444696	0.4	0.254	6.64e-11	4	Cycs
431	9.96e-16	0.44454	0.292	0.163	1.54e-11	4	Nfatc1
432	7.52e-21	0.443875	0.83	0.688	1.16e-16	4	Elob
433	1.53e-11	0.443462	0.447	0.317	2.36e-07	4	Sec11c
434	9.15e-18	0.441421	0.365	0.213	1.41e-13	4	Fbl
435	1.61e-12	0.436976	0.365	0.235	2.49e-08	4	Gimap5
436	1.54e-12	0.436887	0.454	0.314	2.38e-08	4	Capzb
437	1.98e-16	0.435704	0.494	0.33	3.06e-12	4	Rab8b
438	8.46e-17	0.435627	0.662	0.505	1.31e-12	4	Uqcr10
439	1.93e-16	0.4308	0.276	0.148	2.98e-12	4	Gnl3
440	3.17e-34	0.426446	0.99	0.942	4.89e-30	4	H2-K1
441	9.52e-15	0.426426	0.365	0.226	1.47e-10	4	Pgls
442	2.61e-17	0.423478	0.266	0.138	4.03e-13	4	Mybbp1a
443	9.39e-18	0.419917	0.585	0.402	1.45e-13	4	Atp5g3
444	2.86e-14	0.417949	0.376	0.236	4.41e-10	4	Cab39
445	6.01e-20	0.415826	0.346	0.189	9.29e-16	4	Aebp2
446	1.93e-25	0.414913	0.872	0.745	2.98e-21	4	Cox6c
447	2.51e-14	0.414582	0.373	0.234	3.88e-10	4	Snrpd1
448	2.99e-18	0.414402	0.316	0.17	4.62e-14	4	Spint2
449	8.33e-19	0.413146	0.466	0.291	1.29e-14	4	Ndufs6
450	1.75e-12	0.412754	0.35	0.221	2.7e-08	4	B3gnt2
451	6.02e-15	0.411905	0.501	0.344	9.29e-11	4	Metap2
452	1.18e-17	0.411682	0.432	0.266	1.83e-13	4	Erh
453	8.44e-19	0.410921	0.743	0.592	1.3e-14	4	Snrpe
454	9.87e-17	0.409941	0.447	0.287	1.52e-12	4	Pdap1
455	1.73e-18	0.409243	0.813	0.68	2.67e-14	4	Cox8a
456	3.94e-18	0.409208	0.466	0.289	6.09e-14	4	Sh3bgrl
457	8.2e-18	0.407938	0.642	0.483	1.27e-13	4	Atp5md
458	3.67e-14	0.407033	0.378	0.241	5.67e-10	4	Cct5
459	1.55e-11	0.404114	0.314	0.198	2.39e-07	4	Ptpn7
460	9.58e-16	0.402372	0.625	0.457	1.48e-11	4	Ppib
461	3.93e-12	0.400624	0.297	0.186	6.06e-08	4	C1qbp
462	7.8e-17	0.395116	0.469	0.303	1.21e-12	4	Eif3c
463	1.8e-18	0.394283	0.289	0.148	2.79e-14	4	Prmt1
464	1.2e-15	0.393505	0.531	0.362	1.85e-11	4	Uqcrb
465	3.63e-14	0.393505	0.413	0.266	5.61e-10	4	Reep5
466	6.36e-16	0.393423	0.4	0.244	9.82e-12	4	Tiam1
467	2.2e-14	0.389907	0.4	0.257	3.4e-10	4	Ndufa12
468	1.19e-15	0.389701	0.492	0.328	1.83e-11	4	Aldoa
469	2.99e-17	0.387803	0.669	0.497	4.61e-13	4	Sumo2
470	3.14e-11	0.385508	0.314	0.198	4.85e-07	4	Adss
471	9.89e-13	0.380704	0.41	0.269	1.53e-08	4	Atpif1
472	1.96e-11	0.378602	0.408	0.275	3.03e-07	4	Irf2bp2
473	1.76e-14	0.377697	0.578	0.426	2.72e-10	4	Tubb5
474	9.71e-16	0.376007	0.529	0.362	1.5e-11	4	Ndufa5
475	1.1e-13	0.374163	0.773	0.621	1.69e-09	4	Izumo1r
476	9.11e-17	0.373818	0.844	0.741	1.41e-12	4	Cox7c
477	8.99e-17	0.372815	0.292	0.158	1.39e-12	4	Cops6
478	1.02e-12	0.370604	0.625	0.483	1.57e-08	4	Abracl
479	3.68e-14	0.370397	0.889	0.763	5.68e-10	4	Cd3d
480	6.41e-15	0.370102	0.503	0.335	9.9e-11	4	Ssr4
481	3e-15	0.36922	0.336	0.199	4.64e-11	4	Denr
482	7.73e-14	0.369033	0.538	0.383	1.19e-09	4	Atp5d
483	3.07e-11	0.368589	0.316	0.196	4.75e-07	4	Csnk2b
484	1.79e-22	0.368319	0.274	0.126	2.77e-18	4	Fam162a
485	1.12e-13	0.368283	0.602	0.454	1.73e-09	4	Uqcr11
486	1.71e-14	0.367124	0.432	0.278	2.64e-10	4	Spcs1
487	5.4e-16	0.366698	0.294	0.16	8.34e-12	4	Hspa4
488	7.68e-13	0.366439	0.281	0.164	1.19e-08	4	Vmp1
489	1.17e-10	0.36584	0.361	0.241	1.81e-06	4	Plgrkt
490	1.9e-11	0.362024	0.41	0.281	2.93e-07	4	Banf1
491	8.2e-15	0.359457	0.331	0.194	1.27e-10	4	Zcchc9
492	3.33e-10	0.359217	0.35	0.234	5.15e-06	4	Lgals1
493	7.46e-13	0.358959	0.635	0.487	1.15e-08	4	AC149090.1
494	3.12e-11	0.357171	0.343	0.22	4.81e-07	4	Ptpn22
495	6.09e-16	0.356592	0.787	0.649	9.4e-12	4	Sem1
496	1.12e-13	0.356158	0.548	0.387	1.72e-09	4	Pomp
497	2.61e-23	0.355722	0.968	0.95	4.03e-19	4	Rps12
498	3.22e-12	0.355137	0.292	0.175	4.97e-08	4	Hdac7
499	1.53e-14	0.354011	0.455	0.3	2.37e-10	4	Eif5b
500	1.37e-13	0.353999	0.294	0.171	2.11e-09	4	Tcp1
501	4.06e-09	0.352109	0.321	0.219	6.27e-05	4	Wdr43
502	3.39e-15	0.350016	0.427	0.27	5.24e-11	4	Rwdd1
503	1.04e-12	0.349839	0.684	0.543	1.6e-08	4	Mrpl52
504	1.12e-10	0.349121	0.469	0.338	1.73e-06	4	Snrpb
505	3.88e-15	0.347063	0.297	0.168	5.99e-11	4	Higd1a
506	3.1e-12	0.346435	0.398	0.266	4.79e-08	4	Cct2
507	7.31e-12	0.345938	0.449	0.309	1.13e-07	4	Psma4
508	8.81e-11	0.345544	0.541	0.416	1.36e-06	4	Slc25a5
509	5.42e-10	0.345094	0.553	0.427	8.37e-06	4	Dynll1
510	3.79e-12	0.345041	0.339	0.212	5.86e-08	4	Prr13
511	1.65e-11	0.344345	0.654	0.53	2.55e-07	4	Atp5j
512	1.4e-13	0.343662	0.376	0.241	2.16e-09	4	Cct8
513	4.47e-13	0.342706	0.412	0.265	6.91e-09	4	Arf6
514	3.45e-12	0.341916	0.64	0.514	5.32e-08	4	Cox7b
515	6.54e-12	0.340204	0.676	0.509	1.01e-07	4	H2-Q7
516	3.36e-19	0.33978	0.255	0.122	5.2e-15	4	Txnl4a
517	3.1e-12	0.339217	0.528	0.38	4.79e-08	4	Dad1
518	2.62e-09	0.338834	0.254	0.158	4.05e-05	4	Slc38a1
519	8.38e-10	0.338645	0.395	0.276	1.29e-05	4	Grap
520	4.13e-13	0.338642	0.467	0.32	6.37e-09	4	Timm13
521	1.23e-09	0.33752	0.501	0.378	1.91e-05	4	Lcp2
522	1.3e-18	0.336757	0.309	0.16	2.01e-14	4	Polr2l
523	1.27e-11	0.335518	0.274	0.162	1.96e-07	4	Zap70
524	8.34e-13	0.33491	0.365	0.226	1.29e-08	4	Wdr83os
525	1.21e-09	0.334808	0.435	0.312	1.87e-05	4	Dek
526	4.9e-13	0.334312	0.328	0.198	7.57e-09	4	Cacybp
527	1.61e-07	0.333318	0.309	0.218	0.00248042	4	Rbl2
528	4.98e-13	0.333307	0.412	0.267	7.69e-09	4	Pebp1
529	7.68e-10	0.330479	0.521	0.386	1.19e-05	4	Fis1
530	5.33e-13	0.330242	0.469	0.316	8.23e-09	4	Mdh1
531	7.85e-14	0.32914	0.42	0.272	1.21e-09	4	Aprt
532	3.86e-10	0.328849	0.383	0.259	5.96e-06	4	Pdcd5
533	5.08e-08	0.328646	0.503	0.395	0.000784133	4	Nap1l1
534	6.7e-14	0.328633	0.79	0.664	1.03e-09	4	Atp5g2
535	1.78e-09	0.328398	0.424	0.3	2.75e-05	4	Prkar1a
536	4.3e-14	0.327119	0.417	0.265	6.65e-10	4	Ndufb8
537	1.52e-12	0.326717	0.363	0.23	2.35e-08	4	Canx
538	7.77e-11	0.325787	0.368	0.247	1.2e-06	4	Cct4
539	1.35e-16	0.325048	0.366	0.213	2.09e-12	4	Psma5
540	3.38e-12	0.322174	0.328	0.201	5.23e-08	4	Sdhaf1
541	8.19e-16	0.321991	0.887	0.763	1.27e-11	4	H3f3a
542	3.8e-06	0.32052	0.887	0.887	0.0587324	4	Rps2
543	7.92e-12	0.320323	0.383	0.25	1.22e-07	4	Rbis
544	1.02e-09	0.320261	0.291	0.186	1.58e-05	4	Sla
545	6.77e-09	0.320077	0.255	0.161	0.000104575	4	Elk3
546	2.52e-16	0.319972	0.383	0.227	3.9e-12	4	Ndufb2
547	3.05e-16	0.319754	0.378	0.221	4.72e-12	4	Dcun1d5
548	1.18e-11	0.318016	0.657	0.518	1.83e-07	4	Ndufa13
549	5.49e-10	0.317919	0.449	0.324	8.48e-06	4	Ywhae
550	3.65e-11	0.317515	0.331	0.21	5.63e-07	4	Tmem160
551	1.23e-13	0.316786	0.289	0.165	1.89e-09	4	Pgk1
552	8.54e-12	0.316328	0.689	0.553	1.32e-07	4	Atp5k
553	7.79e-12	0.315457	0.378	0.248	1.2e-07	4	Psmb2
554	1.33e-12	0.314772	0.257	0.145	2.06e-08	4	Srsf9
555	4.18e-12	0.314009	0.257	0.147	6.45e-08	4	Rrbp1
556	1.57e-11	0.313736	0.277	0.166	2.42e-07	4	Rsl1d1
557	1.23e-09	0.313622	0.274	0.175	1.89e-05	4	Cct6a
558	4.26e-12	0.312833	0.571	0.42	6.58e-08	4	Arpp19
559	2.38e-12	0.312785	0.555	0.399	3.68e-08	4	Ndufb9
560	1.52e-10	0.311704	0.528	0.396	2.34e-06	4	Pdia3
561	1.1e-09	0.311026	0.39	0.274	1.69e-05	4	Pkm
562	1.08e-10	0.310974	0.261	0.157	1.67e-06	4	Eif4e2
563	8.43e-14	0.309785	0.509	0.349	1.3e-09	4	Taf10
564	1.6e-20	0.309312	0.98	0.947	2.47e-16	4	Pfn1
565	2.46e-11	0.309086	0.639	0.495	3.8e-07	4	Tmem258
566	2.55e-08	0.308653	0.444	0.336	0.000394198	4	Rps27l
567	7.65e-13	0.306642	0.432	0.283	1.18e-08	4	Ndufc2
568	1.45e-10	0.30601	0.299	0.188	2.24e-06	4	Nop56
569	1.79e-15	0.304851	0.624	0.438	2.76e-11	4	Ndufb7
570	1.67e-07	0.302753	0.304	0.213	0.00257742	4	Pkp3
571	3.51e-13	0.302679	0.346	0.212	5.41e-09	4	Txndc17
572	1.64e-10	0.301862	0.272	0.167	2.54e-06	4	Ddt
573	8.96e-12	0.301279	0.506	0.349	1.38e-07	4	Arf1
574	4.11e-11	0.3005	0.415	0.283	6.34e-07	4	Ube2l3
575	4.02e-14	0.299012	0.598	0.435	6.21e-10	4	Nedd8
576	4.8e-07	0.298675	0.565	0.473	0.00740942	4	Bola2
577	1.34e-12	0.297821	0.924	0.844	2.07e-08	4	H3f3b
578	2.28e-10	0.297035	0.405	0.274	3.52e-06	4	Hsbp1
579	4.53e-13	0.296656	0.321	0.189	7e-09	4	Uqcc2
580	9.61e-11	0.296615	0.808	0.67	1.48e-06	4	Gng5
581	3.78e-08	0.296418	0.541	0.419	0.000584151	4	Ankrd12
582	7.93e-05	0.296091	0.254	0.189	1	4	Cish
583	6.78e-10	0.295356	0.565	0.433	1.05e-05	4	Ndufa1
584	1.53e-09	0.294918	0.361	0.242	2.36e-05	4	Tmed10
585	3.83e-13	0.293754	0.508	0.346	5.91e-09	4	Micos13
586	1.45e-09	0.293536	0.264	0.163	2.24e-05	4	Ube2n
587	8.47e-14	0.292883	0.267	0.148	1.31e-09	4	Psmc5
588	2.74e-06	0.292478	0.716	0.642	0.0423922	4	Ccnd2
589	1.76e-15	0.29218	0.25	0.128	2.71e-11	4	Nifk
590	4.82e-10	0.291322	0.254	0.153	7.44e-06	4	Gtpbp4
591	1.18e-08	0.290163	0.289	0.19	0.000183	4	Dynlrb1
592	1.85e-13	0.289723	0.261	0.144	2.86e-09	4	Snrpa1
593	2.93e-11	0.289659	0.882	0.8	4.53e-07	4	mt-Nd3
594	3.88e-20	0.289429	0.985	0.959	6e-16	4	Ppia
595	2.34e-09	0.289405	0.608	0.482	3.62e-05	4	Tomm6
596	1.82e-11	0.289139	0.346	0.221	2.8e-07	4	Psma6
597	1.49e-09	0.287566	0.639	0.516	2.31e-05	4	Hnrnpa1
598	7.72e-11	0.287334	0.778	0.658	1.19e-06	4	Atp5j2
599	1.14e-07	0.286781	0.363	0.26	0.0017553	4	Rab10
600	6.42e-15	0.286622	0.331	0.189	9.91e-11	4	Eif2s1
601	9.19e-11	0.286423	0.612	0.468	1.42e-06	4	Srsf3
602	1.55e-10	0.286166	0.466	0.321	2.39e-06	4	Vcp
603	2.2e-10	0.28539	0.494	0.355	3.39e-06	4	Polr1d
604	1.38e-09	0.285277	0.787	0.634	2.13e-05	4	Srrm2
605	2.69e-05	0.285249	0.689	0.635	0.416241	4	Nme2
606	1.66e-10	0.282438	0.271	0.164	2.57e-06	4	Psmd12
607	2.05e-12	0.282398	0.338	0.208	3.17e-08	4	Atp1a1
608	1.54e-10	0.281768	0.264	0.159	2.37e-06	4	Ndufb6
609	1.76e-10	0.280059	0.442	0.311	2.71e-06	4	Gm47283
610	1.63e-08	0.279196	0.78	0.686	0.000251403	4	Hmgb1
611	5.64e-08	0.278048	0.622	0.508	0.000871349	4	Atp5mpl
612	2.53e-10	0.278033	0.261	0.158	3.91e-06	4	Hadha
613	2.48e-06	0.277916	0.417	0.323	0.0383293	4	Eif3a
614	1.66e-10	0.277262	0.355	0.228	2.57e-06	4	Polr2e
615	8.17e-10	0.276172	0.343	0.224	1.26e-05	4	Ikzf4
616	6.74e-07	0.275844	0.395	0.292	0.0104032	4	Akna
617	2.52e-07	0.2749	0.449	0.336	0.00389725	4	Ctss
618	3.33e-10	0.274025	0.529	0.389	5.15e-06	4	Ssb
619	4.3e-10	0.273682	0.254	0.151	6.64e-06	4	Mrpl32
620	9.3e-08	0.273334	0.35	0.247	0.00143613	4	Prdx5
621	7.1e-10	0.272763	0.429	0.299	1.1e-05	4	Rap1a
622	4.11e-11	0.271933	0.632	0.482	6.35e-07	4	Cox5b
623	2.59e-09	0.271926	0.264	0.164	4e-05	4	Capns1
624	1.47e-07	0.271785	0.271	0.181	0.00226339	4	Eif4g1
625	3.46e-09	0.271765	0.252	0.156	5.34e-05	4	Psmd11
626	6.76e-08	0.271275	0.565	0.46	0.0010434	4	Atp5b
627	6.94e-08	0.270782	0.914	0.822	0.00107251	4	Ifi27l2a
628	6.1e-10	0.270419	0.353	0.236	9.43e-06	4	Hcls1
629	3.55e-10	0.270196	0.42	0.292	5.48e-06	4	Snu13
630	4.07e-05	0.269799	0.393	0.31	0.628584	4	Gnb2
631	1.09e-12	0.269584	0.355	0.219	1.68e-08	4	Rnps1
632	7.66e-11	0.268802	0.444	0.305	1.18e-06	4	Bzw1
633	4.25e-11	0.267352	0.271	0.16	6.56e-07	4	Tmem208
634	8.47e-10	0.266425	0.824	0.713	1.31e-05	4	Sec61g
635	3.31e-17	0.266394	0.995	0.969	5.12e-13	4	B2m
636	2.23e-08	0.266364	0.264	0.17	0.000344859	4	Fkbp8
637	2.12e-07	0.266214	0.287	0.196	0.0032689	4	Selenos
638	3.66e-09	0.265758	0.338	0.222	5.66e-05	4	Ndufaf8
639	3.95e-05	0.26568	0.301	0.231	0.609523	4	Hdgf
640	5.42e-06	0.264436	0.511	0.413	0.0837521	4	Gimap7
641	2.09e-08	0.26292	0.289	0.192	0.000322531	4	Phb2
642	3.49e-10	0.262169	0.343	0.227	5.39e-06	4	Ndufab1
643	4.27e-09	0.261927	0.299	0.193	6.6e-05	4	Dnajc19
644	1.43e-06	0.261507	0.467	0.372	0.0220459	4	Hnrnpab
645	8.34e-08	0.261211	0.323	0.223	0.0012887	4	Mat2a
646	9.95e-09	0.26063	0.316	0.211	0.000153633	4	Rbbp7
647	4.6e-06	0.25997	0.445	0.346	0.0710654	4	Fyn
648	7.87e-08	0.259876	0.501	0.378	0.00121556	4	Atp6v0e
649	8.37e-08	0.259752	0.316	0.217	0.00129243	4	Bax
650	2.18e-07	0.258693	0.538	0.409	0.00336329	4	Pou2f2
651	1.37e-08	0.257651	0.751	0.661	0.000211746	4	Btf3
652	4.12e-10	0.257503	0.292	0.182	6.36e-06	4	Cfdp1
653	3.66e-10	0.257075	0.284	0.176	5.66e-06	4	Lsm12
654	0.00087969	0.256874	0.466	0.402	1	4	Slfn2
655	9.2e-10	0.256857	0.708	0.574	1.42e-05	4	Hnrnpk
656	1.59e-08	0.256847	0.447	0.327	0.000245671	4	Ndufc1
657	3.29e-06	0.256488	0.326	0.239	0.0508824	4	Exosc8
658	4.64e-09	0.256143	0.373	0.257	7.16e-05	4	Msi2
659	8.95e-10	0.256094	0.259	0.157	1.38e-05	4	Emc6
660	1.64e-10	0.254612	0.4	0.27	2.53e-06	4	Mdh2
661	1.84e-07	0.254207	0.43	0.326	0.0028378	4	Tm9sf3
662	3.97e-08	0.254055	0.259	0.166	0.000613811	4	Commd4
663	5.26e-07	0.253346	0.331	0.237	0.00813014	4	Prpf40a
664	3.28e-06	0.253329	0.291	0.206	0.0507269	4	Plaat3
665	1.7e-12	0.253077	0.254	0.14	2.62e-08	4	Glrx5
666	5.09e-08	0.253075	0.291	0.194	0.00078678	4	Ociad1
667	1.21e-10	0.252803	0.304	0.187	1.87e-06	4	Eif3d
668	8.17e-12	0.252368	0.257	0.147	1.26e-07	4	Psmd7
669	2.35e-07	0.252303	0.255	0.168	0.00363526	4	Ndufs8
670	1.15e-06	0.252278	0.555	0.46	0.0178118	4	Hnrnpu
671	7.29e-11	0.252094	0.269	0.16	1.13e-06	4	Mrpl54
672	1.72e-15	0.251983	0.995	0.988	2.66e-11	4	H2-D1
673	1.53e-12	0.251909	0.257	0.143	2.36e-08	4	Rpn1
674	1.84e-08	0.2512	0.316	0.212	0.000283851	4	Esd
675	1.95e-06	0.250532	0.647	0.568	0.0301835	4	Ndufb1-ps
676	7.72e-06	0.250354	0.262	0.182	0.119276	4	Skil
677	7.83e-55	1.03471	0.755	0.497	1.21e-50	5	Sell
678	2.72e-36	1.02097	0.597	0.362	4.2e-32	5	Il7r
679	5.5e-23	0.872248	0.422	0.254	8.49e-19	5	Tmem71
680	2.39e-34	0.866067	0.685	0.48	3.7e-30	5	Klf2
681	2.41e-31	0.855758	0.621	0.434	3.73e-27	5	Crlf3
682	7.1e-22	0.854092	0.294	0.146	1.1e-17	5	St8sia6
683	5.05e-28	0.782275	0.702	0.533	7.8e-24	5	Foxp1
684	3.55e-28	0.776308	0.677	0.528	5.48e-24	5	Atp1b3
685	6.62e-24	0.765231	0.49	0.314	1.02e-19	5	Stk38
686	2.75e-17	0.752817	0.438	0.291	4.25e-13	5	Satb1
687	4.54e-17	0.744504	0.426	0.287	7.02e-13	5	Klf3
688	1.45e-16	0.737835	0.276	0.149	2.24e-12	5	Tsc22d3
689	2.28e-12	0.713658	0.327	0.215	3.52e-08	5	Sesn1
690	7.8e-17	0.697135	0.451	0.302	1.2e-12	5	Gm2682
691	5.04e-48	0.678566	0.932	0.82	7.79e-44	5	Ms4a4b
692	7.39e-08	0.66025	0.352	0.268	0.00114114	5	Arid4b
693	3.21e-13	0.642892	0.496	0.371	4.96e-09	5	Gm8369
694	4.1e-27	0.632887	0.79	0.693	6.33e-23	5	Smc6
695	1.89e-12	0.630039	0.377	0.26	2.93e-08	5	Klhl6
696	1.5e-23	0.623055	0.632	0.459	2.32e-19	5	Hmgb2
697	3.78e-09	0.62187	0.251	0.158	5.84e-05	5	Trat1
698	2.86e-12	0.589331	0.263	0.153	4.42e-08	5	Tent5c
699	7.06e-15	0.588905	0.572	0.443	1.09e-10	5	Pim1
700	5.16e-18	0.570288	0.65	0.48	7.97e-14	5	S1pr1
701	5.69e-10	0.56871	0.424	0.324	8.79e-06	5	Cdkn1b
702	1.83e-08	0.561501	0.305	0.214	0.000282972	5	Actn1
703	3.94e-08	0.555756	0.352	0.266	0.000608686	5	Arid4a
704	7.13e-10	0.540766	0.512	0.42	1.1e-05	5	4930523C07Rik
705	4.45e-08	0.523424	0.453	0.372	0.000687082	5	Phf20l1
706	9.41e-15	0.50891	0.693	0.598	1.45e-10	5	Samhd1
707	2.36e-05	0.472737	0.255	0.194	0.364364	5	Slc4a7
708	0.000853508	0.470112	0.311	0.269	1	5	Add3
709	1.86e-06	0.454547	0.407	0.34	0.0286643	5	Cdc42se2
710	0.00101506	0.453481	0.428	0.394	1	5	Chd2
711	3.51e-06	0.450339	0.37	0.293	0.0542842	5	Tcf7
712	2.56e-08	0.442565	0.593	0.532	0.000395404	5	Peli1
713	3.79e-08	0.442174	0.551	0.479	0.000584836	5	Resf1
714	0.000876992	0.43969	0.255	0.209	1	5	Add1
715	0.000477292	0.439098	0.288	0.237	1	5	Il6ra
716	3.56e-09	0.437517	0.656	0.587	5.51e-05	5	Txnip
717	2.1e-07	0.434716	0.502	0.417	0.00325008	5	Ripor2
718	5.44e-07	0.428483	0.549	0.484	0.00839659	5	Clk1
719	4.31e-07	0.427066	0.412	0.329	0.00665661	5	Ipcef1
720	0.000874633	0.425083	0.387	0.347	1	5	Lef1
721	7.09e-11	0.421991	0.755	0.691	1.1e-06	5	Ms4a6b
722	7.32e-05	0.416984	0.354	0.295	1	5	Evl
723	1.45e-06	0.414643	0.255	0.179	0.0223195	5	Crebrf
724	3.8e-06	0.409619	0.436	0.369	0.0586297	5	Ube2d2a
725	5.03e-10	0.40298	0.689	0.612	7.77e-06	5	Smc4
726	3.27e-05	0.397296	0.356	0.295	0.505694	5	Fam107b
727	2.37e-07	0.395664	0.58	0.512	0.00365783	5	Arhgap15
728	0.00080145	0.388466	0.263	0.214	1	5	Rb1cc1
729	0.000639139	0.380142	0.288	0.237	1	5	Znrf2
730	5.78e-05	0.376686	0.311	0.246	0.892319	5	Trim59
731	2.3e-10	0.370789	0.829	0.796	3.56e-06	5	Clec2d
732	3.03e-05	0.369884	0.447	0.388	0.467751	5	Mier1
733	9.12e-06	0.367319	0.582	0.542	0.140875	5	Cox7a2l
734	0.00311438	0.359909	0.259	0.214	1	5	Igf1r
735	0.000138508	0.358721	0.558	0.521	1	5	Cd53
736	0.00122505	0.353236	0.558	0.524	1	5	2410006H16Rik
737	3.86e-07	0.348866	0.755	0.742	0.00596921	5	Ets1
738	1.21e-06	0.335227	0.599	0.538	0.0186141	5	Ifi203
739	0.00191641	0.328099	0.265	0.221	1	5	Zfp260
740	0.000108193	0.326778	0.576	0.531	1	5	Cytip
741	0.00919849	0.324759	0.257	0.22	1	5	Fam169b
742	0.000986629	0.32405	0.259	0.207	1	5	Slfn1
743	0.000590484	0.313781	0.447	0.404	1	5	Slfn2
744	0.000758275	0.310123	0.438	0.388	1	5	Ift80
745	4.14e-10	0.29875	0.924	0.913	6.39e-06	5	Ddx5
746	0.00375122	0.288286	0.508	0.484	1	5	Zfp36l2
747	0.00562053	0.283362	0.553	0.545	1	5	Mndal
748	0.00332165	0.271543	0.541	0.527	1	5	Cd47
749	5.8e-133	2.01571	0.733	0.228	8.96e-129	6	Iigp1
750	1.94e-75	1.39524	0.669	0.274	3e-71	6	Gbp4
751	1.4e-78	1.36022	0.727	0.332	2.17e-74	6	Gbp7
752	4.6e-42	1.35873	0.32	0.102	7.11e-38	6	Isg15
753	4.55e-86	1.35172	0.893	0.526	7.03e-82	6	Stat1
754	9.71e-81	1.33348	0.606	0.209	1.5e-76	6	Igtp
755	2.48e-57	1.29834	0.328	0.083	3.83e-53	6	Ly6a
756	5.29e-51	1.18296	0.347	0.101	8.16e-47	6	Gbp2b
757	4e-71	1.17393	0.68	0.277	6.18e-67	6	Ifi47
758	6.42e-79	1.15747	0.394	0.091	9.92e-75	6	Tgtp2
759	4.36e-64	1.14767	0.446	0.135	6.73e-60	6	Zbp1
760	7.61e-70	1.09774	0.353	0.081	1.18e-65	6	Gbp2
761	7.16e-77	1.07195	0.372	0.083	1.11e-72	6	Gbp6
762	9.39e-42	1.02809	0.499	0.217	1.45e-37	6	Parp14
763	4.9e-47	1.02672	0.84	0.592	7.57e-43	6	Samhd1
764	3.57e-82	1.02452	0.311	0.055	5.52e-78	6	Rtp4
765	4.1e-43	1.00279	0.804	0.529	6.34e-39	6	Ifi203
766	5.37e-76	0.987629	0.3	0.055	8.3e-72	6	Tgtp1
767	2.21e-54	0.987487	0.397	0.12	3.41e-50	6	Irgm1
768	4.3e-22	0.979275	0.377	0.185	6.65e-18	6	Slfn5
769	7.6e-32	0.965256	0.518	0.263	1.17e-27	6	Irf1
770	6.86e-35	0.96505	0.697	0.429	1.06e-30	6	Samd9l
771	1.87e-32	0.923798	0.281	0.093	2.89e-28	6	Isg20
772	3.1e-36	0.896845	0.361	0.131	4.79e-32	6	Ifi208
773	1.41e-21	0.893985	0.386	0.202	2.17e-17	6	Slfn1
774	3.62e-31	0.83397	0.402	0.172	5.59e-27	6	Bst2
775	1.35e-25	0.827861	0.253	0.092	2.08e-21	6	Ddx60
776	3.99e-33	0.827607	0.424	0.182	6.16e-29	6	Dtx3l
777	1.17e-38	0.824813	0.405	0.152	1.8e-34	6	Gbp3
778	5.09e-29	0.808088	0.364	0.15	7.86e-25	6	Gbp5
779	2.26e-29	0.778219	0.777	0.534	3.49e-25	6	Mndal
780	3.76e-21	0.739646	0.306	0.134	5.81e-17	6	Ifi214
781	1.47e-29	0.733773	0.287	0.101	2.27e-25	6	Xaf1
782	4.53e-17	0.716959	0.342	0.178	7e-13	6	Slfn8
783	1.04e-23	0.708416	0.397	0.19	1.61e-19	6	Irf9
784	6.77e-28	0.702299	0.433	0.197	1.04e-23	6	Gm4070
785	9.27e-18	0.674817	0.923	0.825	1.43e-13	6	Ifi27l2a
786	3.62e-13	0.618106	0.311	0.169	5.59e-09	6	Trim30a
787	1.94e-18	0.588788	0.262	0.112	3e-14	6	Ddx58
788	6.73e-12	0.588066	0.298	0.165	1.04e-07	6	Phf11b
789	2.57e-12	0.583674	0.427	0.276	3.97e-08	6	Smchd1
790	1.07e-22	0.577785	0.27	0.105	1.65e-18	6	Gbp8
791	3.84e-18	0.56342	0.477	0.283	5.93e-14	6	Psmb10
792	1.35e-14	0.562425	0.446	0.268	2.08e-10	6	Socs1
793	5.62e-16	0.55919	0.68	0.487	8.68e-12	6	Il2ra
794	4.48e-25	0.553089	0.942	0.821	6.92e-21	6	Ms4a4b
795	1.25e-15	0.53161	0.747	0.551	1.92e-11	6	H2-T23
796	2.31e-12	0.526005	0.386	0.234	3.57e-08	6	Mitd1
797	1.16e-19	0.525841	0.865	0.706	1.79e-15	6	Psmb8
798	1.8e-11	0.496483	0.628	0.475	2.78e-07	6	Psmb9
799	1.25e-11	0.492336	0.287	0.158	1.93e-07	6	Tasp1
800	5.23e-14	0.49171	0.408	0.241	8.08e-10	6	Tap1
801	5.34e-12	0.489904	0.603	0.444	8.25e-08	6	Psme2
802	3.24e-13	0.487466	0.284	0.146	5.01e-09	6	Nlrc5
803	4.09e-08	0.47534	0.532	0.4	0.000631579	6	Slfn2
804	3.79e-12	0.463521	0.617	0.452	5.86e-08	6	Rapgef6
805	2.38e-08	0.448746	0.444	0.314	0.000367618	6	Rgs1
806	4.02e-08	0.447493	0.264	0.16	0.000621609	6	Rnf114
807	1.17e-09	0.446828	0.347	0.217	1.81e-05	6	Zup1
808	3.03e-09	0.43843	0.471	0.335	4.68e-05	6	Tapbp
809	1.75e-09	0.435171	0.328	0.205	2.7e-05	6	Tap2
810	6.01e-10	0.432805	0.262	0.145	9.28e-06	6	Gm20559
811	1.48e-13	0.42923	0.807	0.689	2.29e-09	6	Ms4a6b
812	2.51e-08	0.4203	0.416	0.282	0.000387962	6	Casp8
813	2.02e-09	0.419196	0.262	0.147	3.12e-05	6	Ifi35
814	0.000109515	0.416786	0.251	0.181	1	6	Trim12c
815	4.53e-10	0.397745	0.782	0.641	7e-06	6	Psme1
816	4.83e-07	0.374166	0.463	0.344	0.00745696	6	Tut4
817	4e-08	0.373531	0.49	0.362	0.000617913	6	Nsd3
818	8.45e-07	0.368474	0.405	0.292	0.0130468	6	9930111J21Rik2
819	3.96e-06	0.35025	0.355	0.26	0.0612226	6	Sp110
820	4.62e-07	0.349378	0.499	0.373	0.00714152	6	Gm8369
821	5.96e-09	0.343619	0.678	0.506	9.2e-05	6	Sell
822	6.5e-07	0.339612	0.658	0.521	0.0100375	6	Cd47
823	5.98e-06	0.337943	0.325	0.226	0.0923579	6	Efr3a
824	6.83e-06	0.330853	0.267	0.178	0.10544	6	Lgals9
825	5.3e-08	0.329818	0.73	0.603	0.000818615	6	Gimap4
826	6.38e-07	0.329436	0.328	0.224	0.00984697	6	Mia2
827	7.35e-06	0.317998	0.455	0.346	0.113561	6	Prkcq
828	2.06e-08	0.311059	0.777	0.641	0.000318019	6	Ccnd2
829	3e-06	0.302586	0.639	0.524	0.0463613	6	Sp100
830	8.34e-05	0.296087	0.267	0.186	1	6	Nxpe3
831	4.1e-05	0.294889	0.287	0.203	0.632959	6	Usp25
832	0.000623753	0.2925	0.298	0.223	1	6	Wdr43
833	1.42e-05	0.286474	0.435	0.327	0.219208	6	Wdr82
834	0.000266219	0.281365	0.295	0.218	1	6	Psmg4
835	4.34e-07	0.277417	0.548	0.404	0.00669921	6	Irf2
836	6.09e-06	0.272956	0.287	0.193	0.0940207	6	Larp1
837	7.88e-05	0.270272	0.504	0.409	1	6	Kmt2a
838	7.45e-05	0.269431	0.397	0.304	1	6	Sltm
839	6.17e-06	0.26886	0.399	0.29	0.0953047	6	Rexo2
840	1.17e-05	0.267419	0.399	0.294	0.181464	6	Kbtbd11
841	1.73e-06	0.263429	0.579	0.445	0.0266769	6	Pim1
842	0.00399509	0.263372	0.309	0.248	1	6	Swi5
843	0.000164869	0.26258	0.386	0.299	1	6	Etnk1
844	0.00171687	0.260928	0.292	0.223	1	6	Nmi
845	2.88e-06	0.258936	0.358	0.247	0.0445467	6	Psmb5
846	1.8e-06	0.255794	0.289	0.186	0.0277748	6	Tasor2
847	0.00116577	0.254668	0.256	0.189	1	6	P2ry10
848	0.00225449	0.252846	0.273	0.208	1	6	Pole4
849	0.000337996	0.252549	0.567	0.48	1	6	Resf1
850	2.88e-05	0.250658	0.59	0.478	0.444886	6	Psma7
851	0	4.87193	0.89	0.025	0	7	Cd74
852	0	4.16799	0.857	0.012	0	7	H2-Aa
853	0	3.8712	0.824	0.011	0	7	H2-Eb1
854	0	3.41479	0.835	0.022	0	7	H2-Ab1
855	0	2.89919	0.538	0.006	0	7	Ebf1
856	0	2.83396	0.571	0.013	0	7	Cd79a
857	6.53e-24	2.57852	0.681	0.26	1.01e-19	7	Cst3
858	0	2.39923	0.747	0.01	0	7	Mef2c
859	0	2.28507	0.407	0.005	0	7	Fcer1g
860	1.12e-178	2.21524	0.549	0.025	1.73e-174	7	Cd79b
861	5.41e-190	2.20191	0.495	0.018	8.36e-186	7	Iglc3
862	2.12e-252	2.06843	0.385	0.007	3.28e-248	7	Plac8
863	2.4e-236	2.05351	0.319	0.004	3.71e-232	7	Tyrobp
864	0	1.93244	0.44	0.006	0	7	Ighd
865	7.62e-16	1.81465	0.758	0.382	1.18e-11	7	Crip1
866	1.75e-27	1.81387	0.253	0.035	2.7e-23	7	Ifitm3
867	0	1.77154	0.484	0.007	0	7	Ms4a1
868	2.05e-123	1.70606	0.571	0.041	3.16e-119	7	Iglc2
869	1.1e-30	1.70006	0.451	0.093	1.7e-26	7	S100a4
870	0	1.69009	0.462	0.007	0	7	Lgals3
871	0	1.65381	0.396	0.003	0	7	Fcmr
872	0	1.61962	0.484	0.006	0	7	H2-DMb2
873	7.44e-212	1.60675	0.505	0.017	1.15e-207	7	Ifi30
874	0	1.57753	0.385	0.002	0	7	Gm31243
875	1.81e-49	1.57663	0.451	0.063	2.79e-45	7	Lmo4
876	3.78e-34	1.53649	0.549	0.121	5.84e-30	7	S100a6
877	8.11e-28	1.50651	0.407	0.087	1.25e-23	7	Id2
878	7.72e-51	1.47616	0.396	0.048	1.19e-46	7	Cybb
879	4.35e-41	1.42833	0.374	0.049	6.71e-37	7	Iglc1
880	1.89e-113	1.36107	0.385	0.02	2.92e-109	7	Bank1
881	4.95e-113	1.34513	0.44	0.026	7.64e-109	7	Tcf4
882	1.56e-26	1.25001	0.319	0.057	2.4e-22	7	Irf8
883	3.37e-14	1.22905	0.527	0.214	5.21e-10	7	Psap
884	0	1.18827	0.396	0.003	0	7	Napsa
885	0	1.1786	0.385	0.001	0	7	Bcl11a
886	5.75e-14	1.16232	0.319	0.089	8.88e-10	7	Lst1
887	5.92e-157	1.14491	0.264	0.005	9.15e-153	7	Gm30211
888	0	1.13958	0.33	0.002	0	7	Ciita
889	1.16e-284	1.13898	0.407	0.006	1.8e-280	7	Lyn
890	2.73e-254	1.13854	0.352	0.005	4.21e-250	7	Ctsh
891	1.26e-23	1.11581	0.374	0.082	1.94e-19	7	Cd55
892	0	1.06936	0.374	0.002	0	7	Ly86
893	4.4e-152	1.06408	0.297	0.007	6.79e-148	7	Rnase6
894	9.45e-19	1.05785	0.264	0.052	1.46e-14	7	Cd7
895	0	1.02173	0.275	0.001	0	7	Pax5
896	6.82e-269	0.98363	0.264	0.002	1.05e-264	7	Cd19
897	3.39e-231	0.970033	0.297	0.004	5.23e-227	7	Syk
898	1.36e-12	0.944154	0.626	0.309	2.09e-08	7	Gpx1
899	4.14e-142	0.919734	0.253	0.006	6.4e-138	7	Lmo2
900	3.36e-26	0.899569	0.407	0.085	5.19e-22	7	Ms4a6c
901	1.32e-17	0.874746	0.758	0.321	2.04e-13	7	Serinc3
902	5.65e-22	0.869197	0.527	0.145	8.73e-18	7	Ralgps2
903	2.4e-80	0.869125	0.352	0.023	3.71e-76	7	Unc93b1
904	3.54e-06	0.85524	0.593	0.38	0.0546152	7	Vim
905	8.24e-97	0.848855	0.253	0.009	1.27e-92	7	Marcks
906	3.39e-18	0.826015	0.462	0.138	5.24e-14	7	Gm2a
907	3.85e-24	0.805441	0.418	0.094	5.94e-20	7	H2-DMa
908	6.98e-28	0.791837	0.253	0.034	1.08e-23	7	Cd72
909	1.69e-15	0.773237	0.33	0.087	2.62e-11	7	Fchsd2
910	2.09e-11	0.765386	0.659	0.316	3.23e-07	7	S100a11
911	1.85e-41	0.754913	0.264	0.026	2.85e-37	7	Rgs2
912	1.18e-08	0.74254	0.275	0.095	0.000181922	7	Il18r1
913	1.5e-21	0.727903	0.352	0.075	2.32e-17	7	Btla
914	1.43e-29	0.72162	0.319	0.049	2.22e-25	7	Ckb
915	3.72e-12	0.715981	0.802	0.386	5.75e-08	7	Cd37
916	2.52e-06	0.710041	0.407	0.2	0.0389185	7	Ncoa7
917	3.28e-14	0.704214	0.429	0.139	5.06e-10	7	Stap1
918	8.06e-12	0.700364	0.374	0.127	1.24e-07	7	H2-Ob
919	2.24e-07	0.694643	0.407	0.18	0.00345885	7	Bst2
920	4.62e-16	0.675215	0.538	0.183	7.14e-12	7	Gpr183
921	7.48e-27	0.672618	0.286	0.044	1.16e-22	7	Alcam
922	4.36e-12	0.661942	0.978	0.77	6.73e-08	7	H3f3a
923	2.82e-13	0.660185	0.505	0.19	4.36e-09	7	Ppp3ca
924	7.3e-19	0.653758	0.253	0.047	1.13e-14	7	Ms4a4c
925	5.44e-25	0.650663	0.275	0.043	8.4e-21	7	Zfp318
926	3.04e-10	0.640393	0.44	0.175	4.69e-06	7	Tm9sf2
927	1.04e-10	0.633981	0.418	0.157	1.61e-06	7	Sppl2a
928	2.92e-09	0.632191	0.451	0.188	4.51e-05	7	Slc12a6
929	3.9e-20	0.622074	0.319	0.066	6.03e-16	7	Bmp2k
930	1.21e-12	0.61721	0.429	0.141	1.87e-08	7	Pold4
931	5.53e-12	0.613436	0.297	0.086	8.54e-08	7	Farsb
932	1.27e-23	0.610435	0.451	0.104	1.96e-19	7	Filip1l
933	1.25e-15	0.59785	0.549	0.186	1.93e-11	7	Smim14
934	8.6e-54	0.597601	0.286	0.023	1.33e-49	7	Aldh2
935	1.28e-23	0.593526	0.802	0.317	1.97e-19	7	Ighm
936	1.19e-12	0.587197	0.473	0.175	1.84e-08	7	Mtpn
937	4.17e-14	0.585416	0.44	0.142	6.43e-10	7	Ptpn6
938	6.61e-34	0.582282	0.879	0.356	1.02e-29	7	Igkc
939	1.07e-22	0.569061	0.429	0.1	1.65e-18	7	Ctsz
940	8.07e-09	0.560634	0.451	0.191	0.000124652	7	Ly6e
941	2.91e-26	0.558343	0.253	0.036	4.5e-22	7	Rnf130
942	2.61e-08	0.55424	0.505	0.234	0.000403279	7	Slamf6
943	1.4e-11	0.55344	0.341	0.109	2.16e-07	7	Dleu2
944	2.61e-08	0.546563	0.264	0.091	0.000402421	7	Prkcb
945	1.23e-12	0.530242	0.352	0.108	1.89e-08	7	Swap70
946	3.71e-09	0.527749	0.692	0.341	5.72e-05	7	Ctss
947	3.37e-15	0.525924	0.363	0.101	5.2e-11	7	Arhgap17
948	3.36e-13	0.51946	0.418	0.136	5.19e-09	7	Snx5
949	9.7e-20	0.514838	0.44	0.111	1.5e-15	7	Notch2
950	7.52e-08	0.512513	0.813	0.538	0.00116163	7	Gnas
951	7.38e-07	0.509316	0.67	0.406	0.011391	7	H2afy
952	1.38e-07	0.508968	0.549	0.278	0.00213116	7	Tagln2
953	1e-11	0.505491	0.462	0.168	1.55e-07	7	Polr2l
954	4.02e-14	0.504082	0.374	0.109	6.21e-10	7	Osgep
955	4.43e-09	0.501757	0.56	0.26	6.84e-05	7	Dazap2
956	4.88e-11	0.500916	0.352	0.117	7.53e-07	7	Gng2
957	9.31e-08	0.500533	0.549	0.271	0.00143849	7	Csk
958	4.88e-11	0.499844	0.615	0.261	7.54e-07	7	Hmgn1
959	1.57e-06	0.496155	0.44	0.213	0.0242443	7	Ctsb
960	8.21e-18	0.491183	0.308	0.068	1.27e-13	7	Pde7a
961	9.16e-14	0.48948	0.275	0.068	1.42e-09	7	Prkce
962	2.55e-14	0.482185	0.297	0.075	3.94e-10	7	Abhd17b
963	8.54e-08	0.478701	0.571	0.287	0.00131955	7	Taldo1
964	1.32e-11	0.472247	0.44	0.158	2.03e-07	7	Erp29
965	6.49e-11	0.468694	0.418	0.151	1e-06	7	Sorl1
966	1.96e-09	0.467312	0.297	0.1	3.03e-05	7	Uvrag
967	4.64e-10	0.467219	0.363	0.129	7.17e-06	7	Rasgrp2
968	1.65e-11	0.462499	0.374	0.123	2.54e-07	7	Tnfrsf13b
969	6.58e-07	0.462047	0.824	0.577	0.0101704	7	Gnai2
970	1.42e-14	0.46007	0.374	0.106	2.19e-10	7	Sike1
971	4.48e-07	0.457694	0.516	0.258	0.00691421	7	Ptms
972	1.18e-05	0.457503	0.297	0.132	0.181878	7	Odc1
973	1.62e-05	0.455869	0.297	0.134	0.249838	7	Ppt1
974	2.05e-06	0.453242	0.89	0.605	0.0317053	7	Cyba
975	8.17e-08	0.451919	0.89	0.54	0.00126205	7	Foxp1
976	1.18e-06	0.451522	0.835	0.521	0.0181542	7	Sub1
977	2.66e-12	0.449088	0.297	0.084	4.1e-08	7	Rfc2
978	5.69e-10	0.447918	0.385	0.137	8.78e-06	7	Zc3h7a
979	1.47e-14	0.44595	0.352	0.096	2.28e-10	7	Ttc7
980	7.86e-11	0.445204	0.495	0.188	1.21e-06	7	Zfp36
981	8.23e-09	0.443918	0.604	0.29	0.000127133	7	Cdc42se1
982	1.79e-09	0.443812	0.297	0.1	2.77e-05	7	Runx3
983	1.66e-09	0.443023	0.505	0.216	2.56e-05	7	Tacc1
984	1.44e-12	0.438403	0.253	0.063	2.22e-08	7	Gm15987
985	2.26e-12	0.4378	0.363	0.113	3.5e-08	7	Atp6v0b
986	2.31e-05	0.434424	0.341	0.164	0.35633	7	Emb
987	1.56e-06	0.433436	0.989	0.917	0.0240778	7	Cd52
988	3.09e-06	0.433301	0.462	0.234	0.0477931	7	Pgls
989	4.8e-05	0.42809	0.593	0.354	0.740948	7	Sat1
990	1.38e-09	0.427161	0.374	0.136	2.13e-05	7	Pip4k2a
991	1.55e-06	0.423598	0.56	0.299	0.0239108	7	Ndufb10
992	3.58e-08	0.415823	0.692	0.365	0.000552641	7	Clta
993	5.8e-07	0.414182	0.747	0.439	0.00895748	7	H2afj
994	3.62e-09	0.414099	0.462	0.188	5.58e-05	7	Man1a
995	3.27e-09	0.411531	0.385	0.145	5.04e-05	7	Limd1
996	4.14e-13	0.410392	0.407	0.128	6.4e-09	7	P4hb
997	6.46e-10	0.408079	0.418	0.157	9.98e-06	7	Ostf1
998	6.77e-07	0.408033	0.286	0.114	0.0104606	7	Cd200
999	2.49e-10	0.407081	0.286	0.088	3.85e-06	7	Sypl
1000	1.96e-05	0.406307	0.549	0.31	0.302188	7	Eif5b
1001	6.14e-10	0.404521	0.264	0.08	9.48e-06	7	Syngr2
1002	5.73e-06	0.403968	0.747	0.486	0.0885295	7	Rhoa
1003	4.63e-12	0.401664	0.286	0.079	7.15e-08	7	Ctsc
1004	1.04e-07	0.4012	0.44	0.195	0.00161086	7	Gng10
1005	8.98e-07	0.401097	0.308	0.125	0.0138623	7	Arl6ip4
1006	3.42e-06	0.400706	0.835	0.557	0.052882	7	Pcbp2
1007	4.63e-07	0.39914	0.538	0.258	0.00714447	7	Ezr
1008	1.22e-07	0.397751	0.286	0.105	0.0018904	7	Pde4b
1009	5.67e-08	0.397333	0.648	0.325	0.000875053	7	Iqgap1
1010	6.25e-06	0.396863	0.978	0.886	0.0965492	7	Fth1
1011	5.5e-08	0.391465	0.385	0.155	0.000849875	7	Yeats4
1012	1.69e-06	0.391102	0.813	0.494	0.0260517	7	Ybx1
1013	7.91e-06	0.385966	0.681	0.41	0.122132	7	Tspo
1014	4.65e-08	0.384645	0.385	0.156	0.000717778	7	Smap2
1015	4.21e-08	0.383831	0.582	0.282	0.000650085	7	Nfkb1
1016	2.14e-08	0.382255	0.286	0.099	0.000331155	7	Nsf
1017	1.51e-08	0.380064	0.462	0.193	0.000233579	7	Serp1
1018	2.52e-10	0.378539	0.407	0.146	3.89e-06	7	Rab4b
1019	7.58e-06	0.378083	0.363	0.169	0.117032	7	Bach2
1020	3.63e-10	0.377026	0.33	0.108	5.61e-06	7	Rnh1
1021	2.07e-10	0.376963	0.297	0.091	3.2e-06	7	Map4k1
1022	6.57e-07	0.374522	0.341	0.144	0.0101445	7	Psen2
1023	6.41e-06	0.371626	0.505	0.263	0.0989791	7	Ddx17
1024	3.5e-06	0.367018	0.89	0.659	0.0540541	7	Ywhaz
1025	3.33e-05	0.365819	0.681	0.441	0.514917	7	Rsrp1
1026	7.16e-09	0.365711	0.44	0.177	0.000110607	7	Pten
1027	2.14e-05	0.365498	0.681	0.414	0.329922	7	Ahnak
1028	2.74e-12	0.365244	0.429	0.143	4.23e-08	7	Inpp5d
1029	8.32e-09	0.364288	0.341	0.123	0.000128486	7	Zfand5
1030	7.89e-09	0.363984	0.264	0.086	0.00012193	7	Tcf3
1031	1.82e-10	0.362441	0.308	0.095	2.82e-06	7	Zfp217
1032	1.15e-05	0.359144	0.319	0.144	0.177427	7	Efhd2
1033	1.64e-07	0.357334	0.571	0.279	0.00252705	7	Grk2
1034	3.67e-08	0.355565	0.703	0.357	0.000567255	7	Dpm3
1035	1.02e-07	0.353839	0.286	0.103	0.00158172	7	Clcn3
1036	2.04e-05	0.352865	0.769	0.487	0.314626	7	Ost4
1037	1.39e-09	0.351401	0.385	0.141	2.15e-05	7	Neat1
1038	7.46e-05	0.347779	0.659	0.401	1	7	Nap1l1
1039	4.69e-13	0.347564	0.264	0.065	7.24e-09	7	Baz2b
1040	3.06e-07	0.346882	0.341	0.139	0.00473327	7	Dmxl1
1041	1.27e-05	0.346284	0.637	0.367	0.196632	7	Cops9
1042	8.79e-08	0.345408	0.549	0.261	0.00135751	7	B4galnt1
1043	9.93e-09	0.345284	0.407	0.161	0.000153303	7	Bri3
1044	0.002534	0.34506	0.901	0.715	1	7	Ftl1
1045	0.000371322	0.344751	0.769	0.563	1	7	Lsp1
1046	4.64e-07	0.343559	0.637	0.332	0.00716186	7	Ikzf1
1047	1.37e-08	0.341267	0.495	0.211	0.00021204	7	Atxn7l3b
1048	1.27e-06	0.338242	0.648	0.345	0.0195973	7	Atox1
1049	1.41e-05	0.337869	0.934	0.688	0.217116	7	Cox8a
1050	3.57e-11	0.337282	0.297	0.087	5.52e-07	7	Synj1
1051	2.02e-06	0.331713	0.319	0.135	0.0312497	7	Abhd17a
1052	3.55e-06	0.331472	0.286	0.116	0.054866	7	Birc3
1053	6.73e-09	0.331276	0.264	0.085	0.000103944	7	Stx5a
1054	3.21e-07	0.330254	0.352	0.145	0.00495026	7	Ccdc50
1055	6.77e-12	0.329454	0.264	0.07	1.05e-07	7	Lamp2
1056	2.23e-08	0.328686	0.33	0.121	0.000344009	7	Myo1g
1057	2.28e-08	0.328442	0.319	0.116	0.000352636	7	Adipor1
1058	1.02e-08	0.327834	0.308	0.106	0.000158064	7	Gigyf1
1059	1.02e-06	0.326592	0.396	0.179	0.0157014	7	Zmiz1
1060	1.57e-08	0.323401	0.407	0.16	0.000241732	7	Rbm6
1061	2.06e-10	0.323039	0.275	0.081	3.18e-06	7	Plp2
1062	0.000238237	0.322444	0.253	0.121	1	7	Vps36
1063	6.86e-08	0.321945	0.264	0.09	0.00105934	7	Ptpra
1064	3.01e-05	0.319143	0.67	0.408	0.465497	7	Arpc1b
1065	7.17e-08	0.319094	0.308	0.114	0.00110784	7	Cul1
1066	4.49e-08	0.318406	0.341	0.13	0.000693717	7	Sh3bp5
1067	0.000732	0.318	0.89	0.7	1	7	Arpc2
1068	2.45e-07	0.316239	0.341	0.137	0.00378136	7	Smarca2
1069	1.17e-08	0.316191	0.549	0.241	0.000180987	7	Atp6v0c
1070	0.000578049	0.315326	0.692	0.459	1	7	Arpc3
1071	5.29e-11	0.315098	0.308	0.092	8.16e-07	7	Nptn
1072	5.64e-07	0.314861	0.626	0.321	0.00871614	7	Capzb
1073	2.43e-08	0.31268	0.363	0.138	0.000375712	7	Surf4
1074	5.96e-06	0.312485	0.615	0.338	0.092069	7	Gmfg
1075	6.35e-07	0.312383	0.505	0.244	0.00980753	7	Mat2b
1076	1.07e-06	0.311658	0.264	0.1	0.0165792	7	Tmem131l
1077	2.91e-07	0.310948	0.253	0.09	0.00449005	7	Ctsa
1078	0.000100308	0.310858	0.637	0.378	1	7	Kmt2e
1079	9.78e-07	0.31014	0.352	0.15	0.0151091	7	Ap2m1
1080	2.72e-05	0.30917	0.33	0.155	0.419895	7	Tet3
1081	2.66e-08	0.307941	0.473	0.2	0.000410406	7	Selenos
1082	3.87e-08	0.307886	0.396	0.158	0.000597122	7	Ntan1
1083	4.01e-05	0.307042	0.352	0.176	0.619959	7	Galnt1
1084	9.46e-06	0.306389	0.264	0.11	0.146118	7	Sdhd
1085	7.84e-05	0.30445	0.659	0.394	1	7	Itga4
1086	1.37e-05	0.304388	0.275	0.118	0.210904	7	Vbp1
1087	3.5e-07	0.303892	0.527	0.252	0.00540622	7	Rp9
1088	2.51e-06	0.303254	0.253	0.097	0.0387455	7	Gtf3c2
1089	1.03e-05	0.302193	0.659	0.372	0.159645	7	Mtdh
1090	0.000182749	0.301073	0.264	0.126	1	7	Phf21a
1091	4.11e-08	0.299226	0.297	0.106	0.000634699	7	Sdf2
1092	1.34e-06	0.299171	0.33	0.139	0.0206303	7	Zfp445
1093	1.63e-05	0.298502	0.308	0.138	0.251011	7	Ptp4a3
1094	5.38e-05	0.297662	0.33	0.16	0.830337	7	Timm8b
1095	1.49e-06	0.297164	0.264	0.098	0.0230596	7	Uty
1096	2e-05	0.297116	0.396	0.191	0.308366	7	Tmem30a
1097	1.4e-10	0.296471	0.308	0.094	2.16e-06	7	Gatd1
1098	1.48e-06	0.296204	0.319	0.133	0.0228894	7	Atp2a3
1099	4.03e-05	0.295939	0.462	0.24	0.622702	7	Senp6
1100	7.62e-07	0.295444	0.571	0.285	0.0117716	7	Mrps33
1101	5.9e-06	0.294263	0.253	0.099	0.0910656	7	Gatad1
1102	3.2e-05	0.291718	1	0.996	0.494948	7	Actb
1103	1.43e-06	0.291615	0.297	0.119	0.0220117	7	Ralgapa1
1104	3.05e-05	0.289942	0.549	0.31	0.470691	7	Gsk3b
1105	4.24e-07	0.289929	0.264	0.096	0.00654567	7	Atp9b
1106	1.38e-08	0.289432	0.462	0.19	0.000212868	7	Leng8
1107	8.07e-09	0.289379	0.363	0.133	0.000124681	7	Idh3g
1108	1.8e-06	0.289372	0.396	0.18	0.0278259	7	Purb
1109	4.9e-06	0.288057	0.253	0.099	0.0756668	7	Strbp
1110	3.18e-06	0.288056	0.308	0.129	0.0491659	7	Mrpl36
1111	1.4e-05	0.286003	0.374	0.176	0.216189	7	Setd2
1112	2.86e-08	0.285946	0.319	0.115	0.000441581	7	Fbxl5
1113	2.11e-07	0.284611	0.308	0.118	0.00325488	7	Psmd13
1114	1.3e-05	0.284161	0.308	0.133	0.200808	7	Rnf44
1115	1.5e-05	0.283539	0.319	0.143	0.232379	7	Med13l
1116	9.3e-08	0.282755	0.418	0.173	0.00143629	7	Tmem243
1117	0.000123478	0.282037	0.363	0.189	1	7	Dennd1b
1118	2.78e-10	0.280275	0.275	0.081	4.29e-06	7	Cat
1119	7.7e-05	0.279587	0.571	0.338	1	7	Aldoa
1120	2.31e-08	0.279372	0.341	0.126	0.000356183	7	Ubl3
1121	1.74e-09	0.279264	0.462	0.18	2.69e-05	7	Tmem256
1122	8.6e-06	0.278986	0.736	0.416	0.132769	7	Arpc5
1123	8.53e-06	0.27862	0.385	0.177	0.131774	7	Mrpl20
1124	2.68e-08	0.277968	0.297	0.103	0.000414458	7	Zyx
1125	1.53e-05	0.27784	0.363	0.171	0.236514	7	Slirp
1126	1.78e-06	0.277027	0.385	0.17	0.0274694	7	Aup1
1127	1.28e-08	0.276277	0.308	0.107	0.000197001	7	Flii
1128	0.000221109	0.275144	0.473	0.271	1	7	Tmem59
1129	0.000902356	0.274605	0.626	0.416	1	7	Pou2f2
1130	0.00011589	0.273945	0.725	0.446	1	7	Ppp1ca
1131	4.37e-09	0.27361	0.341	0.12	6.75e-05	7	Acbd5
1132	3.19e-05	0.272389	0.363	0.178	0.492952	7	Eif4g3
1133	3.58e-05	0.27105	0.582	0.324	0.553604	7	Sec11c
1134	0.00010974	0.270806	0.352	0.177	1	7	Tubb4b
1135	2.22e-07	0.270706	0.593	0.282	0.00342114	7	Arpc4
1136	1.58e-06	0.270453	0.462	0.217	0.0243607	7	Map3k1
1137	4.28e-07	0.269036	0.363	0.15	0.00661247	7	Klhl24
1138	0.000165413	0.267847	0.703	0.418	1	7	Rap1b
1139	0.000114915	0.267337	0.505	0.274	1	7	Ndufb8
1140	7.31e-05	0.266787	0.901	0.628	1	7	Laptm5
1141	0.00169316	0.266656	0.769	0.541	1	7	Celf2
1142	2.17e-05	0.265312	0.363	0.173	0.334897	7	Man2b1
1143	7.2e-05	0.26425	0.56	0.316	1	7	Sfr1
1144	0.000263208	0.264242	0.802	0.534	1	7	Scand1
1145	0.000277638	0.263826	0.462	0.262	1	7	Tardbp
1146	0.00121302	0.263822	0.868	0.692	1	7	Calm1
1147	5.75e-05	0.2637	0.341	0.165	0.888561	7	Sqstm1
1148	6e-07	0.263657	0.275	0.102	0.00926743	7	Lage3
1149	0.000234025	0.262791	0.286	0.141	1	7	Anxa5
1150	7.29e-07	0.262364	0.352	0.147	0.0112602	7	Eif1a
1151	1.69e-07	0.262182	0.297	0.108	0.00261471	7	Chd9
1152	3.43e-06	0.262179	0.297	0.122	0.0529278	7	Snx2
1153	0.000258541	0.262115	1	0.951	1	7	Rps12
1154	6.28e-05	0.261151	0.615	0.359	0.97066	7	Dock10
1155	0.00042931	0.260664	0.978	0.821	1	7	Serf2
1156	1.76e-05	0.259735	0.275	0.116	0.272255	7	Gpcpd1
1157	1.1e-09	0.259585	0.253	0.074	1.7e-05	7	Pik3cg
1158	1.95e-06	0.259105	0.363	0.157	0.0301751	7	Tomm70a
1159	4.88e-07	0.259094	0.396	0.168	0.00753708	7	Sipa1
1160	0.000361201	0.258854	0.308	0.158	1	7	Jun
1161	4.91e-06	0.25885	0.253	0.099	0.0759119	7	Slk
1162	1.98e-06	0.258819	0.319	0.133	0.0305785	7	Med13
1163	0.00012898	0.258295	0.484	0.264	1	7	M6pr
1164	6.31e-05	0.257339	0.286	0.13	0.974515	7	Tpd52l2
1165	3.34e-05	0.256918	0.352	0.165	0.51512	7	Nsmce4a
1166	3.98e-09	0.256882	0.396	0.147	6.14e-05	7	Csnk1g3
1167	1.44e-05	0.255655	0.56	0.3	0.222039	7	Pet100
1168	0.000869716	0.255375	0.275	0.144	1	7	Ech1
1169	0.000144376	0.255202	0.297	0.142	1	7	Rfx7
1170	1.48e-05	0.254712	0.505	0.257	0.22831	7	Tmed2
1171	1.9e-08	0.254441	0.363	0.136	0.000293349	7	Nadk
1172	2.2e-08	0.254141	0.505	0.213	0.000340175	7	Rab11b
1173	0.000199828	0.253702	0.275	0.133	1	7	Uchl3
1174	1.84e-06	0.253603	0.429	0.194	0.0284422	7	Anapc13
1175	3.33e-06	0.253344	0.275	0.11	0.051443	7	Ctso
1176	9.93e-08	0.252599	0.396	0.161	0.00153292	7	Mlec
1177	1.74e-05	0.252075	0.462	0.236	0.268819	7	Ube3a
1178	2.88e-08	0.251831	0.385	0.15	0.000444133	7	Sdcbp
1179	6.66e-07	0.250451	0.319	0.127	0.0102859	7	Rab1b
1180	6.31e-73	8.95689	0.977	0.355	9.75e-69	8	Igkc
1181	1.32e-275	7.73911	1	0.062	2.04e-271	8	Jchain
1182	2.66e-64	7.10997	0.943	0.316	4.11e-60	8	Ighm
1183	0	6.37156	0.977	0.037	0	8	Iglc2
1184	5.56e-302	4.2979	0.931	0.043	8.59e-298	8	Iglc1
1185	0	4.16082	0.966	0.008	0	8	Mzb1
1186	0	3.27316	0.759	0.002	0	8	Iglv1
1187	0	3.09678	0.885	0.014	0	8	Iglc3
1188	0	2.84124	0.954	0.044	0	8	Txndc5
1189	1.22e-39	2.78599	0.92	0.377	1.89e-35	8	Hsp90b1
1190	0	2.77521	0.54	0.004	0	8	Slpi
1191	0	2.64069	0.805	0.005	0	8	Ly6c2
1192	0	2.49919	0.839	0.026	0	8	Cd74
1193	1.13e-86	2.4798	0.966	0.198	1.74e-82	8	Xbp1
1194	4.47e-126	2.25496	0.77	0.077	6.91e-122	8	Fam214a
1195	1.58e-62	2.00813	0.943	0.257	2.44e-58	8	Cst3
1196	5.41e-261	1.94683	0.345	0.004	8.36e-257	8	Gm30211
1197	3.34e-48	1.91595	0.943	0.342	5.16e-44	8	Ssr4
1198	2.32e-160	1.80527	0.724	0.049	3.59e-156	8	Sdf2l1
1199	0	1.75784	0.678	0.003	0	8	Ly6c1
1200	6.78e-142	1.75387	0.862	0.081	1.05e-137	8	Fkbp2
1201	2.63e-40	1.71482	0.897	0.32	4.06e-36	8	Sec11c
1202	2.55e-32	1.67448	0.782	0.25	3.93e-28	8	Manf
1203	1.26e-115	1.66753	0.552	0.038	1.95e-111	8	Creld2
1204	0	1.66343	0.69	0.011	0	8	Mef2c
1205	0	1.66322	0.655	0.002	0	8	Derl3
1206	1.24e-48	1.61532	0.828	0.189	1.92e-44	8	Pdia4
1207	0	1.54046	0.678	0.012	0	8	Cd79a
1208	1.2e-46	1.48748	0.655	0.121	1.86e-42	8	Herpud1
1209	0	1.48434	0.54	0.001	0	8	Iglv3
1210	0	1.42775	0.632	0.008	0	8	Eaf2
1211	8.39e-53	1.37899	0.839	0.188	1.3e-48	8	Serp1
1212	0	1.34774	0.632	0.006	0	8	Pou2af1
1213	0	1.30987	0.517	0.002	0	8	Ly6d
1214	1.36e-21	1.30225	0.92	0.375	2.1e-17	8	Hspa5
1215	0	1.29348	0.425	0	0	8	Tnfrsf17
1216	1.85e-77	1.26173	0.655	0.08	2.86e-73	8	Sel1l
1217	0	1.22671	0.552	0.005	0	8	Ckap4
1218	1.79e-225	1.18607	0.632	0.024	2.77e-221	8	Tcf4
1219	2.42e-43	1.18388	0.805	0.187	3.73e-39	8	Ly6e
1220	3.67e-79	1.16691	0.621	0.07	5.67e-75	8	Prdx4
1221	0	1.15389	0.529	0.005	0	8	Trf
1222	7.7e-40	1.14638	0.701	0.159	1.19e-35	8	Pdia6
1223	1.11e-41	1.14592	0.724	0.158	1.71e-37	8	Dnajc3
1224	1.18e-34	1.14215	0.885	0.283	1.83e-30	8	Spcs1
1225	0	1.13994	0.529	0.005	0	8	Rnase6
1226	6.65e-34	1.11356	0.713	0.173	1.03e-29	8	Edem1
1227	2.38e-29	1.004	0.908	0.319	3.67e-25	8	Serinc3
1228	0	0.999051	0.54	0.004	0	8	Dennd5b
1229	2.67e-22	0.986572	0.77	0.27	4.13e-18	8	Trp53inp1
1230	8.82e-258	0.980645	0.264	0.002	1.36e-253	8	Mt1
1231	3.87e-37	0.954198	0.621	0.131	5.98e-33	8	Slc3a2
1232	1.04e-130	0.948473	0.494	0.026	1.61e-126	8	Cd79b
1233	2.01e-34	0.929561	0.494	0.09	3.11e-30	8	Ly6a
1234	5.23e-25	0.903867	0.839	0.289	8.08e-21	8	Rexo2
1235	1.19e-64	0.895962	0.586	0.073	1.84e-60	8	Pafah1b3
1236	1.12e-63	0.893592	0.517	0.059	1.73e-59	8	Txndc11
1237	1.33e-138	0.891544	0.483	0.024	2.06e-134	8	Ell2
1238	4.73e-56	0.889951	0.471	0.056	7.31e-52	8	Fut8
1239	1.06e-41	0.876124	0.701	0.144	1.64e-37	8	Spcs3
1240	5.32e-36	0.871162	0.747	0.18	8.22e-32	8	H13
1241	3.79e-14	0.86848	0.954	0.55	5.85e-10	8	Sec61b
1242	6.62e-285	0.852695	0.425	0.007	1.02e-280	8	Cd24a
1243	0	0.842109	0.402	0.004	0	8	Fkbp11
1244	2.32e-18	0.841887	0.885	0.374	3.58e-14	8	Calr
1245	6.01e-18	0.830317	0.92	0.458	9.29e-14	8	Krtcap2
1246	1.2e-100	0.8206	0.448	0.029	1.86e-96	8	Slamf7
1247	9.95e-06	0.81602	0.448	0.213	0.153726	8	Pycard
1248	9.82e-33	0.814496	0.77	0.196	1.52e-28	8	Selenos
1249	0	0.809413	0.414	0.001	0	8	Sdc1
1250	2.04e-19	0.807223	0.828	0.335	3.15e-15	8	Selenok
1251	2.2e-34	0.805726	0.678	0.154	3.4e-30	8	Tent5c
1252	1.8e-71	0.773318	0.54	0.057	2.79e-67	8	Edem2
1253	3.39e-79	0.764308	0.448	0.036	5.24e-75	8	Irf4
1254	3.54e-16	0.747929	0.839	0.37	5.47e-12	8	Mtdh
1255	9.4e-110	0.744185	0.46	0.027	1.45e-105	8	H2-Ab1
1256	4.14e-237	0.74406	0.483	0.012	6.39e-233	8	Creb3l2
1257	0	0.742661	0.356	0.003	0	8	Fcrla
1258	1.22e-38	0.71647	0.621	0.12	1.88e-34	8	Ube2j1
1259	3e-18	0.691458	0.851	0.339	4.63e-14	8	Rps27l
1260	1.24e-82	0.683788	0.448	0.035	1.91e-78	8	Rgcc
1261	7.32e-154	0.681425	0.437	0.017	1.13e-149	8	Pon3
1262	1.29e-90	0.653913	0.402	0.025	2e-86	8	Atp6v0a1
1263	4.89e-29	0.652014	0.598	0.135	7.56e-25	8	Cnpy2
1264	1.16e-20	0.64716	0.747	0.246	1.8e-16	8	Tmed10
1265	2.56e-25	0.634222	0.586	0.148	3.96e-21	8	Rpn1
1266	1.88e-34	0.632585	0.575	0.113	2.91e-30	8	Cited2
1267	4.97e-277	0.630125	0.391	0.006	7.68e-273	8	Pkig
1268	1.99e-25	0.623869	0.471	0.104	3.07e-21	8	D10Wsu102e
1269	3.35e-23	0.621038	0.655	0.186	5.18e-19	8	Man1a
1270	3.25e-23	0.611107	0.575	0.151	5.03e-19	8	Rrbp1
1271	1.09e-05	0.608526	0.862	0.52	0.167637	8	Sub1
1272	2.84e-132	0.604552	0.322	0.01	4.39e-128	8	E330020D12Rik
1273	9.82e-14	0.600829	0.793	0.34	1.52e-09	8	Ctss
1274	2.39e-33	0.599538	0.506	0.094	3.69e-29	8	Hdlbp
1275	9.63e-19	0.597976	0.586	0.18	1.49e-14	8	Ssr3
1276	6.83e-87	0.59269	0.322	0.017	1.05e-82	8	Fos
1277	3.92e-132	0.591948	0.322	0.01	6.05e-128	8	Tmem176a
1278	1.9e-47	0.570062	0.448	0.057	2.94e-43	8	Dnajb9
1279	2.74e-17	0.569834	0.759	0.273	4.23e-13	8	Reep5
1280	9.14e-44	0.568135	0.529	0.082	1.41e-39	8	Lman1
1281	1.09e-19	0.564772	0.506	0.135	1.69e-15	8	Cmpk1
1282	2.78e-11	0.564758	0.931	0.492	4.3e-07	8	Spcs2
1283	3.29e-70	0.562815	0.299	0.018	5.08e-66	8	H2-Eb1
1284	2.17e-263	0.561844	0.299	0.003	3.35e-259	8	Blnk
1285	4.32e-27	0.561697	0.552	0.126	6.66e-23	8	Clptm1l
1286	0	0.555737	0.276	0.001	0	8	Chst1
1287	9.15e-09	0.536619	0.977	0.715	0.000141317	8	Ftl1
1288	9.88e-31	0.532495	0.655	0.148	1.53e-26	8	Srsf9
1289	4e-56	0.532075	0.425	0.045	6.17e-52	8	Pqlc3
1290	2e-31	0.525308	0.494	0.093	3.09e-27	8	Fndc3a
1291	4.92e-175	0.525246	0.287	0.005	7.6e-171	8	Basp1
1292	8.05e-25	0.516971	0.517	0.119	1.24e-20	8	Tceal9
1293	1.57e-46	0.51615	0.563	0.085	2.42e-42	8	Tmem248
1294	1.27e-147	0.510974	0.264	0.006	1.96e-143	8	Fosb
1295	1.11e-69	0.510424	0.287	0.017	1.72e-65	8	Hmgn3
1296	1.69e-22	0.509438	0.621	0.168	2.6e-18	8	AI662270
1297	4.54e-46	0.501664	0.402	0.048	7e-42	8	Cybb
1298	1.49e-108	0.498488	0.276	0.009	2.31e-104	8	Ms4a1
1299	3.61e-50	0.489032	0.276	0.022	5.58e-46	8	Grn
1300	3.62e-32	0.488286	0.379	0.059	5.59e-28	8	Prkcd
1301	1.07e-32	0.487962	0.529	0.1	1.65e-28	8	Derl1
1302	1.66e-30	0.486555	0.529	0.105	2.57e-26	8	Stt3b
1303	9.39e-11	0.485826	0.885	0.438	1.45e-06	8	Ndufa1
1304	5.43e-23	0.483524	0.54	0.133	8.39e-19	8	Cmah
1305	3.34e-50	0.465551	0.333	0.031	5.15e-46	8	Scpep1
1306	7.29e-306	0.464239	0.276	0.001	1.13e-301	8	Cacna1e
1307	6.03e-302	0.461604	0.253	0.001	9.31e-298	8	Pls1
1308	6.22e-62	0.460574	0.322	0.024	9.61e-58	8	Unc93b1
1309	4.16e-12	0.455368	0.828	0.351	6.43e-08	8	Top1
1310	4.71e-76	0.453383	0.253	0.012	7.28e-72	8	Tmem176b
1311	7.63e-23	0.450016	0.471	0.108	1.18e-18	8	Dnajb11
1312	5.36e-46	0.439236	0.379	0.043	8.28e-42	8	Alcam
1313	5.76e-21	0.439064	0.529	0.136	8.89e-17	8	Ddost
1314	0	0.434577	0.31	0.001	0	8	Wipi1
1315	2.66e-96	0.4285	0.287	0.012	4.11e-92	8	Atat1
1316	1.91e-20	0.422982	0.598	0.165	2.96e-16	8	Cope
1317	4.46e-42	0.422041	0.299	0.03	6.89e-38	8	Slc44a1
1318	8.44e-44	0.415785	0.287	0.027	1.3e-39	8	Evi2a
1319	4.16e-15	0.411608	0.471	0.139	6.43e-11	8	Haus3
1320	2.69e-27	0.408319	0.425	0.08	4.16e-23	8	Lax1
1321	5.6e-17	0.406836	0.667	0.216	8.66e-13	8	Arf4
1322	1.87e-13	0.405038	0.747	0.285	2.89e-09	8	Tspan13
1323	1.27e-07	0.404042	0.908	0.502	0.00196646	8	Tmem258
1324	1.32e-14	0.403475	0.667	0.237	2.04e-10	8	Mrpl57
1325	7.89e-30	0.403223	0.264	0.033	1.22e-25	8	Prdm1
1326	3.44e-55	0.400405	0.31	0.025	5.31e-51	8	Tram2
1327	6.31e-23	0.390089	0.552	0.136	9.75e-19	8	Kdelr1
1328	8.5e-242	0.389659	0.253	0.002	1.31e-237	8	Kcnmb4os2
1329	1.55e-150	0.386541	0.276	0.006	2.4e-146	8	Pkd2l2
1330	3.85e-19	0.385057	0.563	0.157	5.94e-15	8	St6gal1
1331	1.99e-23	0.382633	0.356	0.067	3.08e-19	8	2023-09-11
1332	3.94e-18	0.38229	0.609	0.182	6.09e-14	8	Ift20
1333	1.03e-22	0.372701	0.414	0.087	1.59e-18	8	Creg1
1334	3.83e-16	0.36786	0.667	0.22	5.92e-12	8	Cd81
1335	4.8e-23	0.364832	0.448	0.098	7.42e-19	8	Isg20
1336	5.01e-48	0.361675	0.299	0.026	7.73e-44	8	Ero1lb
1337	7.59e-14	0.353234	0.655	0.232	1.17e-09	8	Ostc
1338	3.57e-37	0.351253	0.391	0.054	5.51e-33	8	Slc35b1
1339	1.79e-16	0.349456	0.425	0.113	2.76e-12	8	Cd200
1340	1.44e-21	0.346541	0.563	0.144	2.22e-17	8	Nucb1
1341	7.86e-06	0.346185	0.816	0.466	0.121441	8	Ppib
1342	7.17e-21	0.345254	0.494	0.122	1.11e-16	8	Tnfrsf13b
1343	1.93e-17	0.343992	0.391	0.096	2.99e-13	8	Erp44
1344	1.27e-72	0.34325	0.299	0.017	1.96e-68	8	4933421O10Rik
1345	4.58e-05	0.334924	0.989	0.829	0.707378	8	Rpl36al
1346	5.11e-15	0.331512	0.69	0.239	7.9e-11	8	Atp6v0c
1347	1.04e-08	0.331004	0.782	0.36	0.00016097	8	Txn1
1348	1.77e-19	0.330715	0.483	0.122	2.73e-15	8	Ufc1
1349	6.22e-10	0.326186	0.724	0.305	9.61e-06	8	Rap1a
1350	2.76e-54	0.323855	0.31	0.025	4.26e-50	8	Arid3a
1351	9.76e-20	0.3235	0.425	0.1	1.51e-15	8	Ctsz
1352	6.38e-51	0.321257	0.253	0.018	9.85e-47	8	Plpp5
1353	5.04e-17	0.320935	0.483	0.132	7.78e-13	8	Ppt1
1354	8.53e-23	0.315197	0.287	0.047	1.32e-18	8	Syvn1
1355	3.9e-09	0.314269	0.816	0.387	6.03e-05	8	Dad1
1356	0.000273615	0.311315	0.943	0.72	1	8	Sec61g
1357	8.18e-15	0.306489	0.345	0.087	1.26e-10	8	Erlec1
1358	7.17e-22	0.305076	0.276	0.046	1.11e-17	8	Alad
1359	6.89e-23	0.300892	0.345	0.064	1.06e-18	8	Htatip2
1360	5.73e-16	0.299054	0.609	0.191	8.84e-12	8	Rpn2
1361	7.5e-25	0.298291	0.31	0.05	1.16e-20	8	Hyou1
1362	2.54e-14	0.298156	0.356	0.092	3.92e-10	8	N4bp1
1363	2.26e-12	0.297543	0.598	0.211	3.5e-08	8	Ctsb
1364	2.63e-11	0.297017	0.414	0.135	4.06e-07	8	Cdv3
1365	3.08e-19	0.296751	0.333	0.069	4.75e-15	8	Lamp2
1366	2.42e-21	0.296744	0.322	0.06	3.73e-17	8	Mgat1
1367	2.31e-55	0.296365	0.299	0.023	3.57e-51	8	Atf6
1368	5.11e-33	0.293519	0.299	0.037	7.89e-29	8	Trib1
1369	2.75e-16	0.29133	0.425	0.112	4.24e-12	8	Magt1
1370	3.09e-25	0.286585	0.356	0.062	4.78e-21	8	Prrc1
1371	2.1e-20	0.282718	0.299	0.055	3.24e-16	8	Odr4
1372	1e-28	0.281447	0.264	0.034	1.55e-24	8	Lrrc59
1373	1.82e-20	0.273689	0.356	0.073	2.8e-16	8	Ubr3
1374	1.83e-17	0.273563	0.368	0.086	2.82e-13	8	Cdc34
1375	6.13e-12	0.271346	0.322	0.091	9.47e-08	8	Rpia
1376	4.37e-12	0.268937	0.368	0.109	6.75e-08	8	Ssr2
1377	4.41e-23	0.267289	0.253	0.037	6.81e-19	8	Ftx
1378	2.32e-49	0.266041	0.31	0.028	3.58e-45	8	Manea
1379	1.4e-26	0.26259	0.276	0.039	2.17e-22	8	Hspa13
1380	1.74e-12	0.257	0.598	0.21	2.69e-08	8	Laptm4a
1381	4.75e-17	0.255716	0.333	0.074	7.33e-13	8	Abhd17b
1382	7.59e-09	0.253255	0.828	0.378	0.000117226	8	Rnasek
1383	2.25e-20	0.252613	0.299	0.055	3.48e-16	8	Smim7
1384	5.63e-23	0.250018	0.379	0.074	8.7e-19	8	Ergic1
1385	1.16e-196	3.3025	0.871	0.063	1.8e-192	9	Egr1
1386	0	2.84622	0.647	0.014	0	9	Egr3
1387	1.8e-145	2.51779	0.541	0.03	2.79e-141	9	Nr4a1
1388	0	2.37162	0.6	0.01	0	9	Egr2
1389	9.11e-36	1.96199	0.6	0.151	1.41e-31	9	Cd69
1390	2.12e-31	1.92406	0.647	0.197	3.28e-27	9	Dusp2
1391	1.02e-44	1.90882	0.541	0.097	1.57e-40	9	Tagap
1392	4.15e-57	1.73774	0.365	0.035	6.41e-53	9	Nfkbid
1393	6.29e-24	1.59931	0.576	0.187	9.71e-20	9	Zfp36
1394	3.94e-14	1.54613	0.624	0.315	6.08e-10	9	Ctla4
1395	8.58e-16	1.48131	0.671	0.346	1.32e-11	9	Nfkbia
1396	1.91e-18	1.47985	0.612	0.262	2.95e-14	9	Jarid2
1397	4.72e-29	1.4339	0.447	0.096	7.29e-25	9	Rilpl2
1398	5.43e-22	1.41684	0.718	0.298	8.38e-18	9	Samsn1
1399	7.75e-18	1.41649	0.871	0.642	1.2e-13	9	Srgn
1400	2.81e-18	1.36171	0.482	0.161	4.34e-14	9	Bcl2a1b
1401	9.39e-16	1.2457	0.847	0.57	1.45e-11	9	Zfp36l1
1402	4.36e-26	1.24187	0.318	0.055	6.73e-22	9	Tgif1
1403	1.4e-15	1.2196	0.718	0.372	2.17e-11	9	Junb
1404	4.07e-18	1.19245	0.435	0.128	6.28e-14	9	Nfkbiz
1405	4.69e-10	1.18765	0.447	0.202	7.24e-06	9	Rel
1406	2.62e-17	1.13163	0.506	0.169	4.05e-13	9	Ier2
1407	1.24e-12	1.11354	0.765	0.545	1.92e-08	9	Stk17b
1408	2.99e-11	1.082	0.259	0.074	4.61e-07	9	Tnf
1409	2.42e-11	1.00894	0.365	0.128	3.73e-07	9	Orai1
1410	1.05e-06	0.986584	0.259	0.105	0.0162131	9	Cst7
1411	2.73e-20	0.964448	0.341	0.075	4.22e-16	9	Tnfaip3
1412	1.22e-09	0.938506	0.553	0.294	1.88e-05	9	Tox
1413	5.24e-10	0.929904	0.494	0.227	8.09e-06	9	Ptpn22
1414	7.28e-06	0.911553	0.412	0.238	0.112417	9	Tank
1415	3.11e-09	0.902377	0.4	0.172	4.8e-05	9	Kdm6b
1416	1.84e-06	0.895423	0.447	0.252	0.0283481	9	Traf1
1417	4.7e-05	0.795513	0.553	0.386	0.725399	9	Lcp2
1418	9.33e-05	0.760796	0.459	0.296	1	9	Prkca
1419	0.000275194	0.741226	0.424	0.266	1	9	Id3
1420	0.00071563	0.725045	0.424	0.283	1	9	Hif1a
1421	0.000310883	0.716866	0.459	0.302	1	9	Sh3bgrl
1422	6.51e-05	0.688864	0.306	0.156	1	9	Sh2d2a
1423	0.000133707	0.683621	0.4	0.236	1	9	Ppp1r11
1424	2.47e-06	0.674752	0.4	0.206	0.0381768	9	Ephx1
1425	0.00010684	0.653895	0.4	0.243	1	9	Gimap5
1426	0.000529541	0.641926	0.4	0.247	1	9	Gpr83
1427	3.46e-06	0.628488	0.588	0.379	0.0535012	9	Hspa5
1428	0.00773867	0.628385	0.282	0.188	1	9	Skil
1429	0.00286743	0.627086	0.282	0.171	1	9	Mob3a
1430	0.00130429	0.614672	0.365	0.23	1	9	B3gnt2
1431	1.09e-05	0.609691	0.765	0.598	0.168822	9	Cd2
1432	1.18e-05	0.606752	0.459	0.254	0.181743	9	Tiam1
1433	0.00115915	0.601518	0.565	0.433	1	9	Il2rb
1434	0.00949887	0.592348	0.329	0.219	1	9	Rbm22
1435	0.000447338	0.591763	0.341	0.199	1	9	Creb1
1436	1.44e-07	0.590612	0.835	0.631	0.00222173	9	Izumo1r
1437	0.0029933	0.577282	0.388	0.265	1	9	Arid5b
1438	0.00423285	0.574653	0.259	0.157	1	9	Cdk17
1439	9.36e-05	0.572914	0.541	0.35	1	9	Tnfrsf4
1440	0.0042954	0.555472	0.518	0.396	1	9	Wnk1
1441	0.00934222	0.553653	0.341	0.232	1	9	Esyt2
1442	0.00373166	0.536831	0.529	0.423	1	9	Csnk1a1
1443	0.000435331	0.528223	0.6	0.424	1	9	2023-09-07
1444	0.0012569	0.52391	0.824	0.766	1	9	Actg1
1445	0.000211365	0.514744	0.341	0.193	1	9	Sla
1446	0.00314482	0.51136	0.459	0.335	1	9	Tespa1
1447	7.04e-05	0.491598	0.835	0.719	1	9	Ikzf2
1448	0.000324821	0.491389	0.271	0.141	1	9	Aco2
1449	0.000409209	0.471787	0.424	0.262	1	9	Dazap2
1450	0.000757535	0.470593	0.541	0.379	1	9	Cd5
1451	0.00538451	0.463368	0.424	0.304	1	9	Agfg1
1452	0.000830704	0.44702	0.306	0.172	1	9	Vmp1
1453	0.00309759	0.439822	0.459	0.325	1	9	Itpkb
1454	0.000495785	0.437988	0.812	0.723	1	9	Ptprcap
1455	0.00464854	0.437676	0.647	0.525	1	9	Ndfip1
1456	0.000271299	0.433322	0.353	0.201	1	9	Ncoa7
1457	0.00488882	0.427736	0.259	0.155	1	9	H2-M3
1458	0.00384964	0.417956	0.376	0.258	1	9	Tmed2
1459	0.00640561	0.406685	0.294	0.181	1	9	Sapcd1
1460	0.00927218	0.406487	0.671	0.602	1	9	Arhgef1
1461	0.00639458	0.395393	0.8	0.701	1	9	Arpc2
1462	0.00515755	0.391915	0.624	0.49	1	9	Slc25a3
1463	0.00014883	0.386792	0.918	0.863	1	9	Ltb
1464	0.00555754	0.380489	0.341	0.218	1	9	Ddx50
1465	0.00939283	0.373837	0.271	0.168	1	9	Ssbp3
1466	0.000217096	0.372536	0.976	0.971	1	9	Btg1
1467	0.00397002	0.367689	0.482	0.345	1	9	Cbl
1468	0.0016717	0.36726	0.541	0.386	1	9	Tspan32
1469	0.00554499	0.362326	0.329	0.211	1	9	Zdhhc18
1470	0.00223777	0.360683	0.353	0.216	1	9	Tbc1d4
1471	0.00517616	0.320909	0.341	0.219	1	9	Elk4
1472	0.000154186	0.305845	0.988	0.997	1	9	Actb
1473	0.00484765	0.301616	0.906	0.91	1	9	Eif1
1474	0.00933616	0.289045	0.871	0.79	1	9	Cfl1
1475	0.00509832	0.266104	0.859	0.775	1	9	Cd3g
1476	0.0069155	0.259484	0.329	0.206	1	9	Xbp1
1477	0.00117814	0.251437	0.976	0.946	1	9	H2-K1
1478	1.19e-62	5.54873	0.783	0.092	1.83e-58	10	Hist1h2ap
1479	3.69e-05	4.25149	0.326	0.115	0.569937	10	Hbb-bs
1480	8e-105	4.21606	0.739	0.046	1.23e-100	10	Hist1h2ae
1481	6.65e-35	3.81935	1	0.467	1.03e-30	10	Hmgb2
1482	0	3.509	0.522	0.006	0	10	Hist1h1b
1483	0	3.16021	0.957	0.019	0	10	Stmn1
1484	5.29e-222	3.15827	0.761	0.021	8.17e-218	10	Top2a
1485	0	2.79925	0.848	0.01	0	10	Pclaf
1486	0	2.79759	0.543	0.002	0	10	Hist1h3c
1487	8.84e-37	2.72405	0.957	0.239	1.37e-32	10	Lgals1
1488	2.94e-32	2.64048	0.696	0.123	4.54e-28	10	S100a6
1489	0	2.60751	0.826	0.013	0	10	Mki67
1490	0	2.57264	0.783	0.002	0	10	Birc5
1491	0	2.42437	0.652	0.005	0	10	Nusap1
1492	0	2.30564	0.696	0.005	0	10	Ube2c
1493	1.35e-161	2.3023	0.826	0.036	2.09e-157	10	Cks2
1494	2.78e-24	2.18085	0.543	0.095	4.29e-20	10	S100a4
1495	1.68e-72	2.07854	0.761	0.07	2.59e-68	10	Cenpa
1496	1.28e-25	2.03189	1	0.601	1.98e-21	10	H2afz
1497	4.05e-39	1.9935	0.957	0.217	6.26e-35	10	Hmgn2
1498	5.32e-21	1.98809	0.87	0.309	8.22e-17	10	Tuba1b
1499	0	1.9857	0.652	0.005	0	10	Cenpf
1500	9.82e-37	1.96837	0.87	0.19	1.52e-32	10	Ly6e
1501	1.19e-120	1.91386	0.609	0.026	1.84e-116	10	Pttg1
1502	5.93e-35	1.8755	0.696	0.116	9.16e-31	10	Hist1h4d
1503	2.9e-15	1.84711	0.63	0.185	4.48e-11	10	Hist1h1e
1504	1.01e-19	1.82941	0.957	0.435	1.57e-15	10	Tubb5
1505	8.59e-43	1.78892	0.587	0.068	1.33e-38	10	Hist2h2ac
1506	0	1.71775	0.63	0.002	0	10	Ccnb2
1507	3.04e-261	1.71431	0.783	0.018	4.7e-257	10	Cks1b
1508	1.88e-46	1.65121	0.891	0.144	2.9e-42	10	Selenoh
1509	5.62e-139	1.64699	0.5	0.014	8.68e-135	10	Prc1
1510	1.26e-61	1.63818	0.543	0.041	1.95e-57	10	Hist1h1d
1511	0	1.62369	0.609	0.006	0	10	Rrm2
1512	3.54e-30	1.55037	0.804	0.175	5.47e-26	10	Tubb4b
1513	1.59e-21	1.5412	0.913	0.318	2.46e-17	10	Dek
1514	4.67e-08	1.53734	0.957	0.705	0.000721775	10	S100a10
1515	0	1.5251	0.457	0.002	0	10	Tpx2
1516	1.72e-85	1.50569	0.543	0.029	2.66e-81	10	Hist1h3e
1517	6.68e-25	1.50425	0.978	0.361	1.03e-20	10	Txn1
1518	5.86e-33	1.50169	0.739	0.134	9.04e-29	10	Ube2s
1519	0	1.50079	0.587	0.002	0	10	Ccna2
1520	1.28e-87	1.4994	0.739	0.053	1.97e-83	10	Lmnb1
1521	2.66e-22	1.47522	0.935	0.313	4.11e-18	10	H2afv
1522	8.56e-49	1.47376	0.543	0.051	1.32e-44	10	H2afx
1523	0	1.45989	0.587	0.003	0	10	Cenpe
1524	2.55e-95	1.42735	0.783	0.053	3.94e-91	10	Smc2
1525	0	1.42258	0.5	0.001	0	10	Hmmr
1526	0	1.41608	0.587	0.006	0	10	Cdca8
1527	5.1e-131	1.40632	0.652	0.027	7.87e-127	10	Cenpw
1528	8.42e-81	1.37297	0.609	0.039	1.3e-76	10	Lig1
1529	2.93e-21	1.35702	0.848	0.233	4.53e-17	10	Maf
1530	1.89e-73	1.3567	0.413	0.019	2.92e-69	10	Hist1h3f
1531	2.08e-164	1.34968	0.609	0.018	3.21e-160	10	Racgap1
1532	4.31e-58	1.34349	0.783	0.085	6.66e-54	10	Mcm7
1533	1.46e-14	1.33601	0.826	0.277	2.26e-10	10	Atpif1
1534	6e-20	1.32189	1	0.937	9.27e-16	10	Ptma
1535	5.42e-19	1.31333	0.913	0.363	8.37e-15	10	Ran
1536	0	1.28997	0.543	0.004	0	10	Cdk1
1537	1.72e-16	1.27382	1	0.691	2.66e-12	10	Hmgb1
1538	5.82e-15	1.25967	0.891	0.317	8.98e-11	10	S100a11
1539	7.93e-171	1.25218	0.652	0.02	1.22e-166	10	Lockd
1540	7.13e-21	1.2368	0.804	0.212	1.1e-16	10	Pycard
1541	3.13e-07	1.23409	0.609	0.231	0.00483431	10	Prdx2
1542	9.19e-19	1.23167	0.87	0.304	1.42e-14	10	Nucks1
1543	2.24e-28	1.22919	0.783	0.164	3.47e-24	10	Dut
1544	0	1.22548	0.543	0.002	0	10	Ckap2
1545	1.23e-23	1.22022	0.804	0.193	1.91e-19	10	Pcna
1546	1.65e-20	1.21773	0.761	0.201	2.54e-16	10	Tmpo
1547	0	1.20337	0.435	0	0	10	Esco2
1548	3.75e-247	1.19494	0.63	0.012	5.8e-243	10	Spc24
1549	6.89e-11	1.19467	0.87	0.384	1.06e-06	10	Crip1
1550	4.33e-34	1.19433	0.674	0.102	6.69e-30	10	Ezh2
1551	1.29e-212	1.1935	0.543	0.01	2e-208	10	Ncapg2
1552	4.78e-14	1.16698	0.891	0.412	7.38e-10	10	Anp32b
1553	0	1.16595	0.478	0.003	0	10	Knl1
1554	2.48e-85	1.15752	0.478	0.022	3.83e-81	10	Tyms
1555	3.6e-14	1.14541	0.957	0.495	5.56e-10	10	Ybx1
1556	1.16e-31	1.14443	0.478	0.059	1.8e-27	10	Hist1h4h
1557	0	1.14432	0.5	0.001	0	10	Ckap2l
1558	0	1.11165	0.457	0.003	0	10	Cep55
1559	2.26e-191	1.10814	0.413	0.006	3.5e-187	10	Hist1h2bj
1560	1.04e-42	1.10576	0.522	0.053	1.61e-38	10	Tuba1c
1561	2.06e-15	1.10153	0.891	0.332	3.18e-11	10	S100a13
1562	0	1.09911	0.435	0.002	0	10	Aurkb
1563	3.95e-11	1.09601	0.87	0.38	6.1e-07	10	Vim
1564	1.69e-12	1.09447	0.935	0.529	2.61e-08	10	Gapdh
1565	0	1.09278	0.435	0.002	0	10	Cdkn3
1566	3.78e-55	1.0795	0.522	0.041	5.84e-51	10	Hells
1567	5.17e-103	1.07479	0.413	0.013	7.99e-99	10	Cdc20
1568	7.71e-121	1.06571	0.5	0.017	1.19e-116	10	Dlgap5
1569	6.76e-205	1.065	0.5	0.009	1.04e-200	10	Diaph3
1570	1.42e-20	1.06273	0.348	0.047	2.2e-16	10	Alad
1571	9.32e-70	1.05708	0.63	0.047	1.44e-65	10	Gmnn
1572	1.44e-17	1.05501	0.348	0.055	2.22e-13	10	Hist2h2aa1
1573	2.29e-22	1.05275	0.63	0.128	3.54e-18	10	Cmtm7
1574	1.73e-13	1.04319	0.978	0.543	2.67e-09	10	Hint1
1575	1.23e-31	1.04097	0.457	0.053	1.9e-27	10	Hist1h2be
1576	3e-23	1.03129	0.826	0.196	4.63e-19	10	Alyref
1577	1.01e-22	1.02243	0.87	0.218	1.56e-18	10	Anp32e
1578	0	1.02097	0.543	0.002	0	10	Cdca3
1579	2.99e-241	1.01602	0.326	0.002	4.62e-237	10	Kif11
1580	2.91e-229	1.01191	0.37	0.004	4.5e-225	10	Hist1h2bm
1581	1.16e-15	1.01062	0.935	0.341	1.8e-11	10	Rps27l
1582	1.11e-17	1.01026	0.87	0.275	1.71e-13	10	Reep5
1583	2.9e-14	0.998827	0.674	0.189	4.47e-10	10	Hist1h1c
1584	6.2e-178	0.997446	0.348	0.005	9.57e-174	10	Hist1h3i
1585	6.24e-87	0.996687	0.478	0.022	9.64e-83	10	Incenp
1586	1.42e-11	0.994155	0.717	0.254	2.19e-07	10	Lbr
1587	4.35e-19	0.992676	0.739	0.187	6.72e-15	10	Calm3
1588	2.23e-15	0.990766	0.761	0.241	3.45e-11	10	Dbi
1589	7.54e-10	0.988767	0.826	0.31	1.17e-05	10	Gpx1
1590	1.62e-301	0.986688	0.413	0.003	2.5e-297	10	Cenpp
1591	2.53e-168	0.982254	0.457	0.009	3.91e-164	10	Knstrn
1592	1.39e-13	0.960536	1	0.56	2.14e-09	10	Cox7a2
1593	1.57e-12	0.953938	0.978	0.474	2.42e-08	10	Cbx3
1594	4.39e-51	0.9475	0.391	0.025	6.78e-47	10	Fbxo5
1595	2e-164	0.938136	0.413	0.008	3.09e-160	10	Ndc80
1596	1.3e-44	0.935366	0.478	0.042	2.02e-40	10	Dbf4
1597	4.45e-15	0.930574	0.783	0.235	6.88e-11	10	Tmem14c
1598	8.45e-21	0.928364	0.609	0.128	1.31e-16	10	Dnmt1
1599	6.65e-278	0.927347	0.457	0.005	1.03e-273	10	Sgo1
1600	2.18e-10	0.92518	0.978	0.765	3.36e-06	10	Actg1
1601	5.02e-13	0.922945	0.978	0.689	7.75e-09	10	Cox8a
1602	1.05e-08	0.921933	0.739	0.323	0.00016226	10	Serinc3
1603	3.3e-54	0.920929	0.522	0.041	5.1e-50	10	Mcm3
1604	0	0.916442	0.391	0.002	0	10	Ccnb1
1605	3.74e-202	0.913418	0.435	0.006	5.78e-198	10	Asf1b
1606	3.77e-78	0.905862	0.457	0.022	5.82e-74	10	Mad2l1
1607	3.94e-193	0.904719	0.457	0.008	6.09e-189	10	Tacc3
1608	5.21e-10	0.898926	0.848	0.401	8.05e-06	10	Nap1l1
1609	1.01e-07	0.896107	0.761	0.356	0.00156554	10	Flna
1610	1.94e-46	0.894438	0.435	0.034	2.99e-42	10	Cdc25b
1611	4.13e-12	0.893059	0.978	0.492	6.37e-08	10	Abracl
1612	3.23e-185	0.89219	0.37	0.005	4.98e-181	10	Kif23
1613	1.29e-275	0.889987	0.261	0.001	1.99e-271	10	Hist1h2an
1614	1.7e-21	0.883889	0.804	0.194	2.62e-17	10	Rad21
1615	5.02e-22	0.879431	0.543	0.096	7.76e-18	10	Cbx5
1616	1.02e-21	0.879094	0.565	0.106	1.58e-17	10	Slbp
1617	2.3e-267	0.878438	0.435	0.004	3.54e-263	10	Mis18bp1
1618	3.65e-13	0.867294	0.935	0.374	5.64e-09	10	Cox5a
1619	2.32e-20	0.866886	0.761	0.183	3.58e-16	10	Smc1a
1620	1.01e-19	0.858461	0.609	0.127	1.56e-15	10	Ddx39
1621	1.15e-157	0.855363	0.413	0.008	1.77e-153	10	Kif15
1622	8.3e-12	0.855012	1	0.63	1.28e-07	10	Ndufa4
1623	4.47e-11	0.853908	0.978	0.45	6.91e-07	10	Ndufb7
1624	7.94e-24	0.850348	0.804	0.18	1.23e-19	10	Tmem256
1625	4.9e-18	0.850191	0.717	0.186	7.57e-14	10	Mrpl18
1626	1.19e-09	0.847412	0.957	0.562	1.83e-05	10	Atp5k
1627	1.21e-10	0.84468	0.978	0.602	1.86e-06	10	Snrpe
1628	4.78e-09	0.84372	0.957	0.554	7.38e-05	10	Clic1
1629	2.37e-10	0.840908	0.913	0.495	3.67e-06	10	Snrpf
1630	4.39e-11	0.839028	1	0.716	6.79e-07	10	Oaz1
1631	5.12e-214	0.836892	0.37	0.004	7.91e-210	10	Spc25
1632	1.78e-10	0.833829	0.935	0.414	2.75e-06	10	Atp5g3
1633	2.98e-16	0.832269	0.543	0.121	4.6e-12	10	Snx2
1634	0	0.83124	0.283	0	0	10	Hist1h3b
1635	7.53e-15	0.829868	0.783	0.233	1.16e-10	10	Hdgf
1636	0	0.829768	0.435	0.003	0	10	Ncapg
1637	2.06e-06	0.819325	1	0.829	0.0318294	10	Ifi27l2a
1638	6.68e-46	0.817915	0.522	0.048	1.03e-41	10	Ccdc34
1639	1.43e-10	0.816068	0.935	0.491	2.2e-06	10	Cox5b
1640	6.26e-254	0.815168	0.37	0.003	9.67e-250	10	Uhrf1
1641	1.95e-70	0.811648	0.457	0.025	3.01e-66	10	Pola1
1642	1.82e-51	0.810143	0.587	0.053	2.8e-47	10	Tipin
1643	1.28e-57	0.808653	0.413	0.024	1.97e-53	10	Prim1
1644	9.21e-32	0.807577	0.543	0.072	1.42e-27	10	Dctpp1
1645	2.16e-10	0.80661	1	0.692	3.34e-06	10	Calm1
1646	2.76e-10	0.803722	0.957	0.464	4.26e-06	10	Prdx1
1647	8.05e-15	0.802781	0.891	0.278	1.24e-10	10	Tagln2
1648	1.11e-08	0.802178	0.804	0.38	0.000171697	10	Hsp90b1
1649	3.59e-09	0.801563	0.957	0.577	5.55e-05	10	Gnai2
1650	0	0.799035	0.348	0	0	10	Mxd3
1651	4.1e-11	0.798085	0.935	0.396	6.34e-07	10	Pomp
1652	1.33e-127	0.794922	0.304	0.005	2.06e-123	10	Hist1h2bb
1653	7.94e-182	0.794723	0.435	0.007	1.23e-177	10	Kif20a
1654	6.26e-50	0.790409	0.522	0.044	9.67e-46	10	Rrm1
1655	4.12e-16	0.790013	0.739	0.204	6.36e-12	10	Ptpn7
1656	4.43e-65	0.789036	0.674	0.055	6.85e-61	10	Cmc2
1657	1.66e-08	0.785616	0.848	0.4	0.000256846	10	Hsp90aa1
1658	2.36e-15	0.781554	0.261	0.036	3.64e-11	10	Hmbs
1659	9.89e-11	0.778694	0.478	0.132	1.53e-06	10	Odc1
1660	1.98e-24	0.770567	0.348	0.041	3.05e-20	10	Hist2h2bb
1661	6.22e-11	0.770392	0.761	0.276	9.61e-07	10	Ranbp1
1662	1.63e-11	0.768454	0.891	0.356	2.51e-07	10	Cox6a1
1663	6.12e-08	0.765896	0.957	0.666	0.000945257	10	Atp5j2
1664	1.27e-13	0.765081	0.87	0.288	1.96e-09	10	Banf1
1665	2.65e-52	0.764818	0.478	0.036	4.1e-48	10	Rnaseh2b
1666	8.94e-12	0.763561	0.87	0.324	1.38e-07	10	Sec11c
1667	8.97e-13	0.749307	0.761	0.242	1.39e-08	10	Snrpd1
1668	3.3e-22	0.749278	0.804	0.179	5.1e-18	10	Bsg
1669	0	0.746319	0.261	0	0	10	Hist1h2ab
1670	1.63e-155	0.745484	0.326	0.005	2.52e-151	10	Hist1h2ai
1671	1.34e-43	0.745313	0.522	0.05	2.06e-39	10	Mcm6
1672	1.92e-09	0.743005	0.848	0.377	2.96e-05	10	Hnrnpab
1673	9.85e-39	0.740978	0.391	0.033	1.52e-34	10	E2f2
1674	2.24e-19	0.737745	0.522	0.099	3.46e-15	10	Trappc1
1675	3.09e-241	0.735393	0.37	0.003	4.78e-237	10	Cenpm
1676	6.09e-23	0.733444	0.435	0.063	9.41e-19	10	Hmgn5
1677	2.62e-23	0.73255	0.609	0.108	4.04e-19	10	Dleu2
1678	8.92e-191	0.728725	0.413	0.006	1.38e-186	10	Tk1
1679	0	0.72585	0.261	0	0	10	Hist1h2af
1680	1.52e-12	0.720978	0.696	0.213	2.35e-08	10	Ctsb
1681	3.48e-243	0.716317	0.348	0.003	5.38e-239	10	Kif22
1682	5.37e-19	0.710969	0.761	0.184	8.29e-15	10	Lsm3
1683	6.53e-20	0.710096	0.804	0.194	1.01e-15	10	Bola3
1684	1.51e-08	0.709923	0.848	0.407	0.000232613	10	Mrpl33
1685	7.21e-12	0.708243	0.891	0.346	1.11e-07	10	Lsm5
1686	2.67e-50	0.708087	0.391	0.025	4.12e-46	10	Kpna2
1687	6.8e-09	0.706783	1	0.754	0.000105065	10	Cox6c
1688	5.15e-14	0.706348	0.609	0.162	7.95e-10	10	Fabp5
1689	1.04e-19	0.70633	0.739	0.172	1.61e-15	10	Pgk1
1690	1.98e-09	0.703461	0.891	0.423	3.06e-05	10	Slc25a5
1691	1.59e-17	0.698515	0.63	0.147	2.45e-13	10	Hpf1
1692	3.89e-27	0.697497	0.348	0.036	6e-23	10	Anxa2
1693	1.83e-07	0.696394	0.761	0.338	0.00282944	10	Gmfg
1694	2.3e-11	0.695911	0.848	0.322	3.54e-07	10	Capzb
1695	9.66e-10	0.695615	0.957	0.434	1.49e-05	10	Dynll1
1696	4e-23	0.694929	0.609	0.11	6.18e-19	10	Atad2
1697	0.000221123	0.694663	0.891	0.525	1	10	Arl6ip1
1698	4.09e-09	0.691451	0.87	0.389	6.32e-05	10	Cotl1
1699	7.33e-11	0.689198	1	0.95	1.13e-06	10	Pfn1
1700	5.24e-12	0.686116	0.609	0.182	8.1e-08	10	Ssr3
1701	5.5e-06	0.684739	0.826	0.447	0.0850174	10	Emp3
1702	0	0.680441	0.304	0.001	0	10	Aspm
1703	1.53e-141	0.678906	0.304	0.005	2.36e-137	10	Ncaph
1704	3.05e-09	0.675795	0.717	0.264	4.72e-05	10	M6pr
1705	9.09e-24	0.674683	0.63	0.113	1.4e-19	10	Lsm2
1706	7.33e-08	0.67327	0.848	0.409	0.00113208	10	Arpc1b
1707	9.61e-81	0.67027	0.413	0.017	1.48e-76	10	Plk4
1708	1.2e-25	0.667679	0.674	0.12	1.86e-21	10	Tceal9
1709	1.09e-06	0.666624	0.935	0.546	0.0168636	10	Lcp1
1710	4.37e-11	0.666135	0.848	0.3	6.75e-07	10	Sh3bgrl
1711	1.04e-07	0.665507	0.978	0.748	0.00159933	10	Cox7c
1712	0	0.664877	0.326	0	0	10	Nuf2
1713	1.74e-14	0.66409	0.826	0.255	2.69e-10	10	Lsm6
1714	6.29e-10	0.655489	0.783	0.297	9.72e-06	10	Pdap1
1715	9.55e-16	0.654094	0.652	0.161	1.47e-11	10	Bcl2a1b
1716	1.56e-12	0.653218	0.826	0.274	2.41e-08	10	Ndufb8
1717	4.48e-06	0.652731	0.957	0.772	0.0692407	10	H3f3a
1718	8.18e-22	0.651857	0.413	0.059	1.26e-17	10	G2e3
1719	1.07e-169	0.651711	0.283	0.003	1.65e-165	10	Hist1h2bl
1720	1.16e-19	0.650254	0.587	0.118	1.8e-15	10	Usp1
1721	9.96e-20	0.649571	0.5	0.089	1.54e-15	10	Casp3
1722	2.46e-08	0.649349	0.913	0.447	0.000379615	10	Ppp1ca
1723	3.54e-13	0.648683	0.478	0.115	5.47e-09	10	Nasp
1724	7.46e-224	0.647749	0.304	0.002	1.15e-219	10	Cit
1725	2.39e-14	0.647284	0.761	0.222	3.69e-10	10	Ywhah
1726	5.87e-09	0.646354	0.87	0.39	9.06e-05	10	Atp5f1
1727	0	0.645603	0.304	0.001	0	10	Kif4
1728	5.71e-13	0.645078	0.674	0.198	8.81e-09	10	Bub3
1729	9.69e-08	0.644529	0.957	0.817	0.00149639	10	Atp5e
1730	5.47e-85	0.644207	0.304	0.009	8.44e-81	10	Hmgb3
1731	7.84e-08	0.644169	1	0.996	0.00121089	10	Actb
1732	6.56e-06	0.644163	0.935	0.568	0.101282	10	Hspa8
1733	1.48e-215	0.643188	0.391	0.005	2.28e-211	10	Cenph
1734	3.58e-18	0.642921	0.435	0.076	5.52e-14	10	Ncapd3
1735	1.24e-306	0.642174	0.283	0.001	1.91e-302	10	Bub1b
1736	2.45e-15	0.64165	0.739	0.201	3.79e-11	10	Ppp4c
1737	1.04e-09	0.639991	0.891	0.37	1.61e-05	10	Atp5o
1738	1.38e-138	0.639178	0.304	0.005	2.13e-134	10	Arhgap11a
1739	4.78e-07	0.637882	0.826	0.417	0.00738137	10	Arpc5
1740	1.42e-07	0.636108	1	0.79	0.00219296	10	Cfl1
1741	4.63e-14	0.635865	0.804	0.247	7.16e-10	10	Eloc
1742	1.96e-06	0.635091	0.761	0.354	0.0302758	10	Metap2
1743	2.68e-12	0.634553	0.826	0.28	4.14e-08	10	Pkm
1744	4.17e-10	0.631672	0.826	0.317	6.45e-06	10	Psma4
1745	4.41e-18	0.631612	0.739	0.178	6.81e-14	10	Ap2s1
1746	3.3e-11	0.629521	0.826	0.302	5.09e-07	10	Ndufs6
1747	1.23e-21	0.629493	0.391	0.054	1.9e-17	10	Nsd2
1748	2.86e-23	0.626932	0.739	0.147	4.42e-19	10	Rpa3
1749	9.14e-06	0.626805	0.935	0.641	0.141191	10	Hnrnpa3
1750	1.05e-10	0.6266	0.935	0.372	1.63e-06	10	Smdt1
1751	5.38e-39	0.625061	0.304	0.02	8.3e-35	10	Hist1h3a
1752	3.68e-24	0.622642	0.5	0.076	5.69e-20	10	Mcm4
1753	1.33e-11	0.622045	0.761	0.256	2.06e-07	10	Prelid1
1754	9.59e-08	0.620284	0.913	0.477	0.00148069	10	Srsf3
1755	1.61e-78	0.619351	0.37	0.014	2.49e-74	10	Dhfr
1756	1.43e-29	0.618658	0.478	0.06	2.21e-25	10	Tpi1
1757	2.73e-10	0.612822	0.978	0.961	4.22e-06	10	Ppia
1758	3.7e-26	0.608525	0.435	0.056	5.72e-22	10	Pih1d1
1759	4.16e-18	0.607604	0.717	0.171	6.42e-14	10	Nudt21
1760	5.1e-26	0.605195	0.283	0.026	7.88e-22	10	Ripk3
1761	1.08e-35	0.602029	0.348	0.028	1.67e-31	10	Rfc4
1762	1.76e-08	0.601841	1	0.952	0.000271546	10	Rps12
1763	5.17e-07	0.601315	0.935	0.544	0.00798967	10	Ucp2
1764	9.21e-34	0.600564	0.348	0.03	1.42e-29	10	Mcm5
1765	9.72e-13	0.600477	0.674	0.192	1.5e-08	10	Rhog
1766	3.75e-09	0.600084	0.935	0.437	5.79e-05	10	Snrpd2
1767	0	0.599214	0.304	0	0	10	E2f8
1768	2.62e-182	0.596248	0.326	0.004	4.05e-178	10	Rad51
1769	2.84e-07	0.593428	1	0.816	0.00438859	10	Myl6
1770	1.38e-08	0.593147	0.783	0.331	0.000212674	10	Ywhae
1771	6.22e-07	0.592509	0.957	0.605	0.00960497	10	Chchd2
1772	1.37e-16	0.591885	0.652	0.157	2.12e-12	10	Ifnar2
1773	2.73e-09	0.591199	0.717	0.277	4.22e-05	10	Erh
1774	1.77e-19	0.587433	0.609	0.123	2.74e-15	10	Fam111a
1775	1.13e-06	0.587167	0.826	0.429	0.0174688	10	Ldha
1776	6.6e-11	0.585162	0.826	0.29	1.02e-06	10	Ube2l3
1777	5.72e-09	0.583934	0.739	0.283	8.83e-05	10	Arpc4
1778	1.03e-10	0.583478	0.761	0.263	1.59e-06	10	Raly
1779	1.21e-275	0.583165	0.326	0.002	1.87e-271	10	Ska1
1780	1.74e-11	0.58065	0.63	0.188	2.68e-07	10	Snrpb2
1781	1.13e-239	0.579234	0.304	0.002	1.74e-235	10	Sgo2a
1782	3.9e-240	0.577568	0.304	0.002	6.02e-236	10	Brip1
1783	0.000234984	0.577525	0.957	0.757	1	10	AW112010
1784	1.87e-27	0.576241	0.478	0.063	2.9e-23	10	Slc29a1
1785	1.62e-06	0.575361	0.978	0.917	0.0249463	10	Cd52
1786	2.7e-08	0.575094	0.891	0.409	0.00041728	10	Ndufb9
1787	7.2e-20	0.574265	0.435	0.07	1.11e-15	10	Dck
1788	9.18e-10	0.573713	0.391	0.101	1.42e-05	10	Ptpa
1789	3.69e-11	0.573102	0.761	0.252	5.7e-07	10	Fundc2
1790	2.32e-07	0.572559	0.957	0.537	0.00358429	10	Atp5j
1791	7.85e-06	0.57193	0.891	0.525	0.121213	10	Set
1792	5.33e-09	0.57186	0.674	0.243	8.24e-05	10	Ass1
1793	1.12e-16	0.570197	0.739	0.185	1.73e-12	10	Eif1ax
1794	3.49e-08	0.569348	0.978	0.474	0.000538544	10	Cox17
1795	2.31e-14	0.567714	0.391	0.076	3.56e-10	10	Ckap5
1796	4.81e-11	0.567129	0.5	0.134	7.44e-07	10	Cdkn2d
1797	4.39e-10	0.562067	0.696	0.243	6.78e-06	10	Exosc8
1798	1.31e-93	0.561968	0.304	0.008	2.02e-89	10	Clspn
1799	9.01e-07	0.561148	0.913	0.516	0.0139194	10	Uqcr10
1800	2.47e-16	0.560072	0.522	0.11	3.81e-12	10	Sdhd
1801	5.29e-17	0.559193	0.348	0.055	8.16e-13	10	Sdf2l1
1802	2.38e-14	0.556686	0.739	0.204	3.68e-10	10	Snrpc
1803	2.66e-136	0.554859	0.261	0.003	4.11e-132	10	Ccnf
1804	1.32e-180	0.552516	0.304	0.003	2.04e-176	10	Rad51ap1
1805	4.58e-36	0.552221	0.435	0.042	7.07e-32	10	Tfdp1
1806	2.3e-32	0.550666	0.283	0.021	3.56e-28	10	Nrm
1807	3.67e-06	0.548769	0.978	0.587	0.0566797	10	Cox6b1
1808	4.07e-09	0.548472	0.826	0.334	6.29e-05	10	Ndufc1
1809	2.09e-23	0.547878	0.543	0.089	3.22e-19	10	Commd1
1810	1.02e-32	0.545433	0.261	0.018	1.58e-28	10	Carhsp1
1811	2.59e-13	0.54514	0.63	0.17	3.99e-09	10	AI662270
1812	4.93e-97	0.544108	0.261	0.005	7.62e-93	10	Cip2a
1813	2.67e-15	0.54383	0.391	0.072	4.12e-11	10	Josd2
1814	7.13e-06	0.542547	0.978	0.683	0.110087	10	Atp5l
1815	1.21e-248	0.541163	0.326	0.002	1.87e-244	10	Shcbp1
1816	6.87e-292	0.540939	0.261	0.001	1.06e-287	10	Depdc1a
1817	1.79e-08	0.540426	0.87	0.372	0.000276799	10	Jpt1
1818	2.33e-10	0.538903	0.826	0.287	3.59e-06	10	Vamp8
1819	5.7e-15	0.538884	0.63	0.158	8.8e-11	10	Esyt1
1820	7.5e-10	0.537587	0.826	0.306	1.16e-05	10	Rap1a
1821	3.78e-20	0.536519	0.5	0.087	5.84e-16	10	Ms4a6c
1822	1.16e-76	0.535817	0.261	0.007	1.79e-72	10	Dtl
1823	9.12e-16	0.534936	0.674	0.166	1.41e-11	10	Mrpl51
1824	5.32e-13	0.534368	0.609	0.162	8.22e-09	10	Dtymk
1825	9.69e-07	0.532994	1	0.701	0.0149608	10	Cox4i1
1826	9.8e-15	0.532939	0.5	0.111	1.51e-10	10	Phgdh
1827	5.74e-20	0.531632	0.543	0.101	8.87e-16	10	Elof1
1828	1.11e-66	0.528157	0.283	0.01	1.71e-62	10	Ncapd2
1829	9.05e-09	0.527368	0.63	0.223	0.000139718	10	Psma5
1830	4.03e-06	0.52686	0.957	0.645	0.0622267	10	Hnrnpa2b1
1831	3.23e-16	0.525771	0.304	0.045	4.99e-12	10	Map2k3
1832	8.46e-49	0.525181	0.391	0.026	1.31e-44	10	Rfc5
1833	5e-25	0.523963	0.478	0.068	7.72e-21	10	Cxcr3
1834	1.06e-29	0.523849	0.283	0.022	1.63e-25	10	Cdkn2c
1835	0.00996444	0.523832	0.935	0.674	1	10	Hsp90ab1
1836	3.18e-10	0.522176	0.609	0.194	4.91e-06	10	Hprt
1837	2.86e-09	0.521218	1	0.995	4.41e-05	10	Rpl41
1838	7.47e-48	0.518627	0.413	0.029	1.15e-43	10	Pmf1
1839	1.86e-09	0.515255	0.717	0.253	2.87e-05	10	Manf
1840	3.86e-20	0.515246	0.652	0.134	5.96e-16	10	Anapc5
1841	3.58e-58	0.515006	0.326	0.015	5.52e-54	10	Ube2t
1842	6.49e-11	0.513159	0.761	0.255	1e-06	10	Psmb2
1843	1.43e-05	0.511806	1	0.887	0.220311	10	Rps2
1844	5.71e-06	0.51045	0.935	0.552	0.0881233	10	Sec61b
1845	9.12e-07	0.510067	0.957	0.801	0.014082	10	Snrpg
1846	2.82e-09	0.509233	0.978	0.965	4.36e-05	10	Rplp0
1847	1.3e-12	0.50823	0.478	0.116	2.01e-08	10	Ccdc124
1848	6.38e-09	0.506199	0.826	0.32	9.86e-05	10	Hnrnpl
1849	1.27e-23	0.506083	0.283	0.028	1.97e-19	10	Hist1h4a
1850	2.51e-26	0.502747	0.283	0.025	3.87e-22	10	Kif20b
1851	4.56e-07	0.50233	0.913	0.463	0.00705012	10	Uqcrq
1852	2.88e-30	0.501984	0.283	0.022	4.45e-26	10	Ska2
1853	1.42e-14	0.501125	0.783	0.218	2.2e-10	10	Ndufa8
1854	3.51e-07	0.500852	0.87	0.414	0.00542318	10	Micos10
1855	2.79e-103	0.500643	0.283	0.006	4.31e-99	10	Trip13
1856	2.46e-22	0.499388	0.478	0.074	3.79e-18	10	Prdx4
1857	4.54e-186	0.49866	0.283	0.002	7.01e-182	10	Ect2
1858	2.01e-06	0.49798	1	0.662	0.0310687	10	Rbm3
1859	1.25e-06	0.497379	0.935	0.459	0.0192398	10	Arpc3
1860	4.87e-136	0.496964	0.261	0.003	7.52e-132	10	Hist1h2bh
1861	3.34e-05	0.496847	0.957	0.7	0.516185	10	Arpc2
1862	3.62e-06	0.496048	0.739	0.355	0.0559083	10	Nme1
1863	5.27e-08	0.495185	0.739	0.294	0.000813786	10	Rbbp4
1864	3.97e-11	0.494467	0.739	0.237	6.13e-07	10	Vdac2
1865	1.2e-16	0.494391	0.5	0.1	1.86e-12	10	Nudt5
1866	6.51e-19	0.493359	0.522	0.097	1.01e-14	10	Rilpl2
1867	8.61e-15	0.492763	0.565	0.132	1.33e-10	10	Ak2
1868	1.88e-13	0.492612	0.522	0.125	2.91e-09	10	Pgam1
1869	3.98e-16	0.492457	0.543	0.117	6.14e-12	10	Psmd13
1870	3.49e-16	0.491543	0.413	0.075	5.38e-12	10	Siva1
1871	2.7e-05	0.489742	0.978	0.705	0.416668	10	Serbp1
1872	7.4e-13	0.488601	0.565	0.145	1.14e-08	10	Cdk4
1873	8.13e-13	0.486617	0.717	0.209	1.26e-08	10	Frg1
1874	4.05e-08	0.484857	0.848	0.346	0.000625925	10	Ssr4
1875	4.07e-18	0.484562	0.587	0.121	6.29e-14	10	Med8
1876	6.12e-08	0.484229	0.804	0.333	0.000945132	10	Capg
1877	2.63e-18	0.484202	0.283	0.035	4.06e-14	10	Hirip3
1878	4.11e-28	0.484139	0.413	0.047	6.35e-24	10	Anapc15
1879	9.5e-30	0.482765	0.348	0.033	1.47e-25	10	Fzr1
1880	1.56e-12	0.481887	0.652	0.183	2.41e-08	10	Etfb
1881	7.42e-07	0.480702	0.913	0.441	0.0114536	10	Ndufa1
1882	7.29e-06	0.48057	0.978	0.658	0.1126	10	Sem1
1883	4.83e-140	0.480413	0.261	0.003	7.47e-136	10	Plk1
1884	1.22e-17	0.479866	0.478	0.088	1.88e-13	10	Fkbp2
1885	4.33e-146	0.479501	0.326	0.005	6.69e-142	10	Chaf1a
1886	1.28e-07	0.479208	0.891	0.397	0.00198167	10	Ssb
1887	7.56e-25	0.477768	0.565	0.089	1.17e-20	10	Ocel1
1888	1.14e-07	0.477381	0.957	0.429	0.00176333	10	Arpp19
1889	5.6e-18	0.475745	0.348	0.051	8.65e-14	10	Nelfe
1890	3.19e-13	0.475494	0.587	0.151	4.92e-09	10	Srsf9
1891	4.48e-06	0.474959	0.913	0.494	0.0692588	10	Atp5md
1892	7.99e-23	0.474664	0.522	0.084	1.23e-18	10	Topbp1
1893	6.25e-09	0.473567	0.348	0.089	9.65e-05	10	Id2
1894	8.66e-06	0.470976	0.891	0.48	0.133757	10	Psmb9
1895	2.73e-17	0.470319	0.63	0.139	4.22e-13	10	Cnih4
1896	3.9e-10	0.468477	0.543	0.163	6.02e-06	10	Eif4e2
1897	2.55e-18	0.46757	0.587	0.118	3.93e-14	10	Eri1
1898	2.72e-05	0.46598	0.804	0.411	0.420061	10	Tspo
1899	1.41e-07	0.465194	0.457	0.148	0.00217114	10	Glrx5
1900	2.48e-24	0.463879	0.522	0.079	3.84e-20	10	Rangap1
1901	2.79e-31	0.463778	0.435	0.047	4.31e-27	10	Acot7
1902	6.97e-33	0.463464	0.304	0.023	1.08e-28	10	Hist1h4i
1903	2.55e-16	0.46333	0.457	0.087	3.95e-12	10	Fam89b
1904	1.15e-08	0.461996	0.63	0.221	0.000177145	10	Dnajc9
1905	6.12e-13	0.460596	0.478	0.112	9.45e-09	10	Hjurp
1906	3.55e-05	0.459217	0.957	0.665	0.548299	10	Tma7
1907	6.92e-14	0.458725	0.543	0.128	1.07e-09	10	Baz1a
1908	4.82e-127	0.458673	0.304	0.005	7.45e-123	10	Brca1
1909	7.77e-09	0.458288	0.87	0.34	0.000119986	10	Rab8b
1910	7.97e-15	0.45527	0.5	0.107	1.23e-10	10	Azin1
1911	1.63e-05	0.454849	0.87	0.461	0.251676	10	Krtcap2
1912	3.37e-09	0.454186	0.739	0.267	5.21e-05	10	Magoh
1913	1.69e-07	0.453628	0.326	0.092	0.0026057	10	Rfk
1914	7.68e-08	0.45256	0.848	0.358	0.00118577	10	Tpm3-rs7
1915	3.61e-05	0.45191	0.609	0.264	0.558138	10	Commd7
1916	1.08e-10	0.45161	0.5	0.137	1.66e-06	10	Cops5
1917	2.71e-10	0.450926	0.587	0.176	4.18e-06	10	Mtpn
1918	7.27e-06	0.449282	0.674	0.3	0.112295	10	Snu13
1919	8.23e-26	0.449206	0.435	0.055	1.27e-21	10	Rpa2
1920	3.87e-32	0.447981	0.413	0.042	5.97e-28	10	Psat1
1921	4.95e-08	0.447496	0.761	0.301	0.000764606	10	Cwc15
1922	1.01e-07	0.44689	0.652	0.249	0.00156696	10	Cct5
1923	8.23e-09	0.44633	0.609	0.204	0.000127061	10	Supt16
1924	8.26e-06	0.44604	0.522	0.218	0.127561	10	Rbbp7
1925	2.72e-05	0.44556	0.913	0.51	0.420613	10	Mif
1926	2.9e-11	0.445292	0.717	0.217	4.48e-07	10	Esd
1927	6.74e-08	0.445032	0.783	0.307	0.00104104	10	Mrps21
1928	2.84e-14	0.444801	0.413	0.082	4.39e-10	10	Glrx
1929	1.09e-10	0.443884	0.5	0.137	1.68e-06	10	Cmpk1
1930	7.07e-21	0.443525	0.587	0.108	1.09e-16	10	Hspa14
1931	5.22e-10	0.442831	0.717	0.241	8.06e-06	10	U2af1
1932	3.95e-06	0.442321	0.848	0.431	0.0609969	10	Edf1
1933	2.16e-14	0.441187	0.696	0.184	3.33e-10	10	Asnsd1
1934	9.59e-22	0.44115	0.435	0.064	1.48e-17	10	Dera
1935	1.15e-14	0.440596	0.565	0.131	1.78e-10	10	Larp7
1936	2.07e-12	0.440412	0.522	0.131	3.19e-08	10	Psmc1
1937	1.04e-08	0.440025	0.565	0.186	0.000160664	10	Cript
1938	1.59e-05	0.439545	0.935	0.572	0.246141	10	Ndufb1-ps
1939	1.11e-67	0.439499	0.304	0.011	1.71e-63	10	Gins2
1940	3.94e-23	0.438912	0.304	0.032	6.09e-19	10	Serpinb6b
1941	0.000135585	0.4386	0.957	0.607	1	10	Cyba
1942	5.53e-11	0.437008	0.717	0.227	8.54e-07	10	Sdhb
1943	1.46e-09	0.436804	0.609	0.191	2.26e-05	10	Gm26917
1944	1.24e-17	0.436063	0.413	0.07	1.92e-13	10	Hat1
1945	3.99e-14	0.435385	0.522	0.12	6.17e-10	10	Paics
1946	2.83e-10	0.434545	0.478	0.13	4.36e-06	10	Sar1a
1947	6.46e-05	0.434503	0.87	0.468	0.99838	10	Ppib
1948	1.47e-07	0.434037	0.783	0.307	0.00227762	10	Prkar1a
1949	9.49e-18	0.433904	0.304	0.041	1.47e-13	10	Rfc3
1950	1.5e-26	0.433745	0.522	0.074	2.32e-22	10	Bcl7c
1951	9.31e-41	0.432636	0.413	0.034	1.44e-36	10	Nde1
1952	5.75e-07	0.432574	0.826	0.359	0.00888229	10	Taf10
1953	7.37e-20	0.432458	0.587	0.112	1.14e-15	10	Ebp
1954	1.24e-06	0.432339	0.848	0.361	0.0191128	10	Pcbp1
1955	4.67e-54	0.43214	0.304	0.014	7.22e-50	10	Blm
1956	5.66e-25	0.431769	0.304	0.03	8.74e-21	10	Slfn9
1957	5.47e-09	0.431414	0.717	0.257	8.45e-05	10	Mapre1
1958	2.06e-06	0.430289	0.87	0.411	0.0318922	10	Sf3b6
1959	2.62e-07	0.429474	0.848	0.371	0.00404156	10	1810037I17Rik
1960	0.000128901	0.428384	0.87	0.522	1	10	Cox7b
1961	6.39e-10	0.42826	0.696	0.22	9.86e-06	10	Bcap31
1962	6.47e-25	0.427909	0.304	0.03	9.99e-21	10	Faap24
1963	3.34e-11	0.425839	0.522	0.14	5.16e-07	10	Cib1
1964	2.23e-08	0.425412	0.848	0.321	0.000343896	10	Ctcf
1965	0.000214833	0.424244	0.891	0.563	1	10	Actr3
1966	1.04e-09	0.423877	0.674	0.218	1.61e-05	10	Pkp3
1967	4.92e-12	0.423197	0.565	0.15	7.6e-08	10	Vdac1
1968	6.07e-05	0.421519	0.913	0.508	0.937065	10	Sumo2
1969	1.11e-10	0.420869	0.478	0.126	1.72e-06	10	Ubald2
1970	5.75e-11	0.420832	0.543	0.151	8.88e-07	10	Snrpa1
1971	3.85e-105	0.420832	0.283	0.006	5.94e-101	10	Bard1
1972	4.85e-19	0.420219	0.435	0.071	7.49e-15	10	Msrb1
1973	4.28e-75	0.418166	0.261	0.007	6.61e-71	10	Zgrf1
1974	1.85e-70	0.417015	0.261	0.008	2.85e-66	10	Msh5
1975	9.75e-10	0.41606	0.565	0.168	1.51e-05	10	Sipa1
1976	2.7e-14	0.415982	0.696	0.181	4.17e-10	10	Bbip1
1977	4.14e-05	0.413972	0.957	0.526	0.638909	10	Ndufa13
1978	6.31e-28	0.413297	0.304	0.027	9.75e-24	10	Fen1
1979	1.69e-22	0.413241	0.348	0.042	2.6e-18	10	Cenpc1
1980	2.16e-08	0.411943	0.826	0.32	0.000333497	10	Ndufs5
1981	2.28e-06	0.411527	0.891	0.446	0.0351712	10	Nedd8
1982	0.000127481	0.411272	0.891	0.531	1	10	Ndufa3
1983	4.93e-07	0.409634	0.565	0.211	0.00762132	10	Plaat3
1984	5.84e-07	0.409276	0.848	0.38	0.00902264	10	Ndufb11
1985	2.23e-11	0.408945	0.543	0.144	3.44e-07	10	Efhd2
1986	0.000717913	0.40882	0.913	0.662	1	10	Sh3bgrl3
1987	0.000138334	0.408032	0.891	0.478	1	10	Myl12a
1988	1.43e-13	0.407269	0.63	0.163	2.2e-09	10	Pdia6
1989	0.00061182	0.407165	0.935	0.721	1	10	Sec61g
1990	1.63e-24	0.406212	0.326	0.035	2.51e-20	10	Mcm2
1991	1.16e-09	0.405709	0.783	0.269	1.79e-05	10	Ppp1cc
1992	9.68e-09	0.404411	0.804	0.292	0.000149495	10	Tmem167
1993	3.86e-27	0.403345	0.457	0.058	5.96e-23	10	Csrp1
1994	8.26e-06	0.402524	1	0.975	0.127642	10	Rpl28
1995	5.95e-13	0.402476	0.565	0.142	9.19e-09	10	Rnf10
1996	1.72e-10	0.40238	0.761	0.243	2.65e-06	10	Hcls1
1997	1.05e-13	0.400619	0.5	0.114	1.62e-09	10	Eif3l
1998	6.32e-14	0.400066	0.435	0.09	9.76e-10	10	Cdk2ap1
1999	1.83e-12	0.399748	0.5	0.121	2.83e-08	10	Impdh2
[truncated: 769 more rows]

## Sheet: FoxP3+LAP+ Clusters
	p_val	avg_log2FC	pct.1	pct.2	p_val_adj	cluster	gene
1	7.68e-45	1.05197	0.463	0.2	1.19e-40	0	Sapcd1
2	1.02e-53	0.919566	0.872	0.73	1.57e-49	0	Izumo1r
3	1.67e-32	0.907743	0.512	0.291	2.59e-28	0	Tbc1d4
4	2.98e-34	0.851014	0.658	0.442	4.6e-30	0	2310001H17Rik
5	7.2e-37	0.785049	0.709	0.482	1.11e-32	0	Tnfrsf4
6	2.35e-13	0.69044	0.337	0.21	3.63e-09	0	Tnfrsf9
7	3.3e-16	0.683832	0.433	0.286	5.1e-12	0	Bcl2a1b
8	5.23e-18	0.677362	0.514	0.367	8.08e-14	0	Bmyc
9	3.13e-18	0.666077	0.263	0.122	4.83e-14	0	Cd83
10	7.17e-19	0.657484	0.576	0.425	1.11e-14	0	Tox
11	1.33e-18	0.655394	0.525	0.369	2.06e-14	0	Tiam1
12	5.98e-22	0.630047	0.601	0.415	9.24e-18	0	Ctla4
13	3.21e-20	0.62176	0.8	0.725	4.96e-16	0	Zfp36l1
14	1.77e-31	0.600651	0.934	0.819	2.73e-27	0	Ikzf2
15	1.29e-05	0.561516	0.307	0.241	0.199708	0	Hivep3
16	2.06e-09	0.560713	0.442	0.338	3.18e-05	0	Rel
17	4.38e-14	0.558151	0.282	0.157	6.77e-10	0	Cst7
18	1.39e-11	0.558056	0.328	0.215	2.15e-07	0	Rilpl2
19	5.01e-15	0.556941	0.571	0.45	7.74e-11	0	Prkca
20	2.26e-10	0.533325	0.392	0.29	3.48e-06	0	Nfatc1
21	8.68e-09	0.5157	0.611	0.537	0.000134108	0	Nfkbia
22	1.18e-07	0.511092	0.296	0.21	0.00181861	0	Cd200
23	6.51e-12	0.506261	0.553	0.438	1e-07	0	Agfg1
24	3.53e-15	0.498535	0.273	0.144	5.46e-11	0	Bcl2l15
25	9.17e-10	0.482488	0.509	0.409	1.42e-05	0	BE692007
26	1.46e-11	0.479961	0.635	0.547	2.25e-07	0	Rab8b
27	8.97e-11	0.478763	0.57	0.482	1.38e-06	0	Nrip1
28	2.02e-13	0.473413	0.32	0.19	3.12e-09	0	Gprin3
29	5.81e-12	0.471954	0.695	0.601	8.97e-08	0	Pou2f2
30	2.9e-08	0.466742	0.529	0.442	0.000447448	0	Ramp1
31	5.11e-09	0.456941	0.534	0.448	7.89e-05	0	Sh3bgrl
32	1.17e-22	0.451392	0.921	0.872	1.81e-18	0	Cd3g
33	4.58e-11	0.451146	0.553	0.443	7.08e-07	0	Samsn1
34	0.00105405	0.440569	0.373	0.329	1	0	Dusp2
35	2.29e-16	0.436909	0.88	0.845	3.54e-12	0	AW112010
36	1.62e-08	0.432622	0.371	0.272	0.00025005	0	Elk3
37	6.27e-10	0.432061	0.411	0.299	9.68e-06	0	Ephx1
38	1.14e-10	0.427414	0.621	0.538	1.76e-06	0	Cd28
39	3.4e-08	0.42098	0.522	0.432	0.000525599	0	Hif1a
40	1.34e-06	0.406827	0.468	0.399	0.0207321	0	Mxd4
41	5.26e-11	0.405119	0.964	0.967	8.12e-07	0	Cd52
42	2.06e-08	0.404524	0.668	0.6	0.000317875	0	Il2rb
43	0.00163924	0.40434	0.271	0.225	1	0	Eea1
44	2.82e-06	0.399704	0.484	0.418	0.0434882	0	Ptms
45	3.5e-10	0.395431	0.266	0.163	5.4e-06	0	A430093F15Rik
46	6.5e-07	0.3939	0.291	0.205	0.0100327	0	Batf
47	0.000295379	0.385356	0.432	0.389	1	0	B3gnt2
48	3.09e-07	0.378124	0.471	0.39	0.0047694	0	Traf1
49	1.13e-05	0.37703	0.276	0.208	0.174138	0	Swap70
50	4.28e-06	0.37681	0.465	0.395	0.0661645	0	Tank
51	0.00347714	0.374855	0.453	0.429	1	0	Irf2bp2
52	2.62e-08	0.364689	0.655	0.574	0.000404304	0	Lcp2
53	5.85e-21	0.364285	0.949	0.949	9.03e-17	0	Cd3e
54	0.000821206	0.36348	0.373	0.332	1	0	Cd81
55	3.11e-05	0.357784	0.422	0.368	0.480981	0	Arhgef3
56	0.00152794	0.355053	0.271	0.226	1	0	Stx6
57	2.03e-08	0.349734	0.662	0.6	0.000313037	0	Rgs10
58	0.000298003	0.348582	0.294	0.243	1	0	Cd82
59	3.63e-06	0.348275	0.502	0.436	0.0560077	0	Itgal
60	1.44e-06	0.345979	0.3	0.217	0.0221952	0	Nrp1
61	0.000309675	0.342709	0.45	0.409	1	0	Sesn3
62	1.13e-05	0.338057	0.391	0.323	0.174889	0	Susd6
63	0.000711624	0.337632	0.44	0.387	1	0	Id3
64	1.43e-09	0.337185	0.956	0.927	2.2e-05	0	Ltb
65	9.28e-08	0.336374	0.424	0.334	0.00143256	0	Ptpn22
66	9.76e-06	0.335924	0.263	0.192	0.150792	0	Adamts6
67	5.49e-08	0.335101	0.67	0.633	0.000848459	0	Tnfrsf18
68	8.87e-09	0.333878	0.75	0.694	0.000136967	0	Ucp2
69	1.75e-06	0.332445	0.568	0.508	0.0270129	0	Fyn
70	0.00245189	0.330273	0.392	0.358	1	0	Ikzf4
71	1.72e-07	0.329316	0.755	0.711	0.0026561	0	Lbh
72	1.22e-05	0.328875	0.639	0.58	0.18838	0	Hspa5
73	0.000669063	0.328721	0.384	0.335	1	0	Ncoa7
74	0.000659737	0.322323	0.353	0.296	1	0	Hdac7
75	5.03e-05	0.321557	0.258	0.192	0.776722	0	Gm28112
76	1.02e-19	0.317642	0.99	0.98	1.58e-15	0	H2-K1
77	0.000272956	0.316408	0.493	0.452	1	0	Tnfaip8
78	0.000132783	0.31515	0.662	0.631	1	0	AC149090.1
79	4.2e-10	0.314621	0.897	0.868	6.48e-06	0	Ptprcap
80	0.00217044	0.313453	0.309	0.267	1	0	Orai1
81	0.00696244	0.312762	0.415	0.387	1	0	Gimap5
82	0.00416684	0.312196	0.782	0.787	1	0	Srgn
83	0.00189484	0.309238	0.424	0.389	1	0	Ier5
84	1.26e-08	0.306777	0.911	0.903	0.000194231	0	Ifi27l2a
85	0.00102942	0.303884	0.296	0.244	1	0	Ptger4
86	1.66e-05	0.300889	0.484	0.42	0.2562	0	Gpr174
87	0.00654352	0.297539	0.438	0.406	1	0	Jarid2
88	2.32e-12	0.294519	0.906	0.888	3.58e-08	0	Cd3d
89	0.00076968	0.292801	0.438	0.396	1	0	Plgrkt
90	0.000310147	0.292429	0.496	0.455	1	0	Itpkb
91	0.000108152	0.289845	0.603	0.584	1	0	Sdf4
92	1.08e-05	0.288607	0.437	0.354	0.167545	0	Maf
93	8.01e-07	0.287721	0.279	0.197	0.0123788	0	Tnfrsf1b
94	1.06e-17	0.285277	1	0.998	1.64e-13	0	mt-Cytb
95	0.00228492	0.285114	0.7	0.715	1	0	Stk17b
96	0.000698251	0.284941	0.44	0.39	1	0	Msi2
97	0.000247379	0.284535	0.402	0.343	1	0	Sh2d1a
98	0.00813583	0.283704	0.363	0.321	1	0	Cish
99	0.0011682	0.282367	0.391	0.348	1	0	Itm2c
100	0.00119152	0.281875	0.356	0.31	1	0	Lrp10
101	3.85e-07	0.281481	0.432	0.345	0.00594077	0	Prr13
102	0.000831008	0.280999	0.379	0.33	1	0	Fam3c
103	0.00230268	0.280956	0.481	0.448	1	0	Atpif1
104	0.00126695	0.280953	0.557	0.522	1	0	Junb
105	7.26e-11	0.280482	0.839	0.773	1.12e-06	0	H2afz
106	0.000208977	0.27968	0.44	0.393	1	0	Dgkz
107	7.09e-05	0.275419	0.76	0.757	1	0	Cd2
108	5.41e-06	0.272527	0.911	0.887	0.0834864	0	mt-Nd4l
109	0.000706036	0.270788	0.547	0.517	1	0	Smap1
110	0.00321949	0.270538	0.323	0.286	1	0	Cdk17
111	0.000351692	0.26995	0.346	0.291	1	0	Nfat5
112	5.73e-06	0.2693	0.718	0.706	0.088464	0	Ndfip1
113	0.000202137	0.267244	0.55	0.495	1	0	Ctss
114	0.00429083	0.26593	0.368	0.325	1	0	Sdhaf1
115	0.00149542	0.264629	0.47	0.432	1	0	Il16
116	3.99e-05	0.264359	0.744	0.708	0.616664	0	Gnas
117	0.00767669	0.264228	0.425	0.406	1	0	Cab39
118	0.000130408	0.263305	0.278	0.216	1	0	Inpp5f
119	0.00229224	0.262546	0.501	0.478	1	0	Nfkb1
120	0.000798496	0.260287	0.358	0.308	1	0	Cir1
121	0.00213406	0.260163	0.721	0.718	1	0	Gimap1
122	0.00404646	0.259558	0.292	0.248	1	0	Bcor
123	0.0024871	0.257943	0.317	0.273	1	0	Mdfic
124	8.48e-09	0.257213	0.875	0.877	0.000130984	0	Pfdn5
125	3.93e-05	0.256557	0.76	0.738	0.607678	0	Celf2
126	0.00152901	0.254932	0.31	0.262	1	0	Ssbp2
127	1.71e-06	0.253089	0.658	0.591	0.0263857	0	Ankrd12
128	2.92e-20	0.252466	1	1	4.51e-16	0	mt-Co3
129	1.07e-22	0.732897	0.527	0.329	1.65e-18	1	Iigp1
130	1.61e-44	0.73123	0.876	0.681	2.49e-40	1	Samhd1
131	1.97e-62	0.707173	0.978	0.856	3.05e-58	1	Ms4a4b
132	1.31e-32	0.692648	0.802	0.583	2.03e-28	1	Sell
133	5.06e-21	0.65532	0.634	0.466	7.82e-17	1	Gbp7
134	4.13e-39	0.614903	0.893	0.76	6.37e-35	1	Ms4a6b
135	3.1e-31	0.610487	0.614	0.363	4.79e-27	1	Gm2682
136	2.39e-21	0.581471	0.787	0.678	3.69e-17	1	Stat1
137	1.42e-26	0.57984	0.785	0.621	2.2e-22	1	Ifi203
138	1.31e-31	0.566949	0.898	0.787	2.02e-27	1	Smc6
139	1.21e-32	0.559018	0.831	0.635	1.87e-28	1	Txnip
140	5.79e-24	0.521809	0.559	0.344	8.94e-20	1	Evl
141	1.97e-19	0.52122	0.708	0.559	3.05e-15	1	Resf1
142	2.28e-22	0.511255	0.784	0.645	3.52e-18	1	Atp1b3
143	1.21e-15	0.505382	0.443	0.285	1.87e-11	1	Slfn1
144	2.35e-14	0.491955	0.581	0.438	3.63e-10	1	Stk38
145	5.76e-22	0.491916	0.732	0.549	8.89e-18	1	Klf2
146	3.54e-12	0.491857	0.545	0.417	5.47e-08	1	Gbp4
147	1.74e-16	0.491662	0.265	0.129	2.68e-12	1	Gbp2b
148	4.54e-26	0.487151	0.755	0.537	7.02e-22	1	S1pr1
149	2.07e-18	0.486975	0.562	0.386	3.2e-14	1	9930111J21Rik2
150	2.26e-17	0.477483	0.567	0.384	3.49e-13	1	Klf3
151	1.38e-14	0.471632	0.557	0.417	2.13e-10	1	Cdkn1b
152	4.02e-15	0.471135	0.527	0.366	6.21e-11	1	Kbtbd11
153	2.4e-12	0.471115	0.428	0.298	3.71e-08	1	Igtp
154	9.26e-18	0.462175	0.73	0.577	1.43e-13	1	Zfp36l2
155	6.79e-20	0.457101	0.716	0.537	1.05e-15	1	Crlf3
156	2e-17	0.449947	0.668	0.499	3.1e-13	1	Ripor2
157	3.4e-09	0.449836	0.322	0.222	5.25e-05	1	Gbp3
158	3.02e-19	0.436588	0.77	0.629	4.66e-15	1	Cytip
159	7.77e-15	0.435268	0.68	0.551	1.2e-10	1	Dnah8
160	3.52e-16	0.43294	0.646	0.495	5.44e-12	1	Dgka
161	3.38e-12	0.432582	0.569	0.418	5.23e-08	1	Il7r
162	1.58e-13	0.42122	0.636	0.514	2.44e-09	1	Chd2
163	2.13e-17	0.419558	0.779	0.661	3.28e-13	1	Mndal
164	2.14e-15	0.415341	0.752	0.647	3.3e-11	1	Macf1
165	2.96e-15	0.397532	0.386	0.231	4.57e-11	1	Sidt1
166	5.19e-14	0.395759	0.649	0.508	8.02e-10	1	Nsd3
167	3.26e-10	0.394515	0.53	0.414	5.03e-06	1	Ifi47
168	9.19e-17	0.387845	0.799	0.631	1.42e-12	1	Foxp1
169	2.12e-11	0.387179	0.634	0.529	3.27e-07	1	4930523C07Rik
170	3.61e-13	0.386829	0.686	0.563	5.58e-09	1	Samd9l
171	3.98e-11	0.382629	0.446	0.308	6.15e-07	1	Il6ra
172	2.51e-13	0.380453	0.582	0.427	3.88e-09	1	Gm8369
173	1.89e-14	0.371432	0.75	0.636	2.91e-10	1	Arhgap15
174	7.64e-15	0.371367	0.745	0.624	1.18e-10	1	Peli1
175	1.64e-11	0.36981	0.644	0.534	2.53e-07	1	Tnrc6b
176	3.59e-10	0.363494	0.624	0.513	5.54e-06	1	Phf20l1
177	5.44e-12	0.35469	0.579	0.45	8.41e-08	1	Prkcq
178	4.53e-18	0.352237	0.911	0.853	6.99e-14	1	Ets1
179	2.45e-11	0.351888	0.386	0.254	3.79e-07	1	Dennd2d
180	3.01e-10	0.348516	0.555	0.44	4.65e-06	1	Zfp292
181	3.42e-10	0.348204	0.505	0.387	5.29e-06	1	Arid4a
182	1.23e-12	0.347162	0.628	0.499	1.9e-08	1	Atf7ip
183	3.28e-14	0.34647	0.789	0.676	5.07e-10	1	Ablim1
184	3.3e-07	0.34626	0.433	0.34	0.00509189	1	Parp14
185	2.29e-13	0.34337	0.701	0.554	3.53e-09	1	Pim1
186	1.45e-11	0.33876	0.658	0.537	2.24e-07	1	Apbb1ip
187	5.01e-11	0.338202	0.688	0.59	7.73e-07	1	Rapgef6
188	1.35e-11	0.338065	0.53	0.403	2.08e-07	1	Ssh2
189	2.59e-10	0.335597	0.554	0.439	4e-06	1	Foxo1
190	4.42e-07	0.335351	0.564	0.479	0.00683065	1	Kcnq1ot1
191	9.6e-15	0.331875	0.862	0.779	1.48e-10	1	Inpp4b
192	3.91e-21	0.330913	0.951	0.89	6.04e-17	1	Gimap3
193	2.12e-11	0.327143	0.673	0.547	3.27e-07	1	1810026B05Rik
194	6.38e-08	0.327029	0.445	0.344	0.000984921	1	Hipk1
195	1.93e-08	0.326871	0.445	0.335	0.000297716	1	Itga6
196	6.1e-11	0.326782	0.441	0.306	9.41e-07	1	Sesn1
197	2.08e-20	0.326225	0.995	0.978	3.21e-16	1	Btg1
198	1.95e-09	0.320303	0.282	0.173	3.01e-05	1	Card6
199	3.92e-08	0.320122	0.534	0.425	0.000606162	1	Gsk3b
200	1.11e-12	0.320087	0.797	0.659	1.72e-08	1	Cd47
201	7.49e-14	0.319277	0.799	0.696	1.16e-09	1	Skap1
202	1.82e-09	0.319253	0.314	0.199	2.81e-05	1	Tsc22d3
203	2.37e-10	0.318694	0.617	0.499	3.66e-06	1	Ift80
204	1.96e-08	0.315802	0.46	0.346	0.000302133	1	Pitpnc1
205	1.25e-08	0.315454	0.295	0.192	0.000193504	1	St8sia6
206	3.83e-10	0.314653	0.587	0.47	5.92e-06	1	Tut4
207	2.22e-11	0.314642	0.475	0.334	3.42e-07	1	Rbms1
208	2.74e-09	0.314545	0.367	0.254	4.24e-05	1	Sipa1l1
209	7.53e-08	0.314345	0.399	0.295	0.00116306	1	Irf2bpl
210	7.45e-11	0.314153	0.408	0.272	1.15e-06	1	Gm4070
211	5.65e-10	0.312835	0.55	0.441	8.72e-06	1	4932438A13Rik
212	1.74e-08	0.312169	0.576	0.485	0.000269513	1	Utrn
213	2.51e-06	0.307967	0.302	0.218	0.0387067	1	Arhgap5
214	4.69e-09	0.304784	0.46	0.341	7.24e-05	1	Saraf
215	3.41e-11	0.303741	0.576	0.437	5.26e-07	1	Ipcef1
216	1.07e-09	0.303313	0.367	0.248	1.65e-05	1	Lncpint
217	2.27e-07	0.303021	0.435	0.331	0.00351274	1	Tmem71
218	2.05e-12	0.302681	0.846	0.744	3.16e-08	1	Gimap4
219	3.95e-12	0.301879	0.779	0.669	6.11e-08	1	Cox7a2l
220	8.24e-07	0.301439	0.272	0.187	0.0127195	1	Arl5c
221	2.11e-09	0.300903	0.376	0.26	3.26e-05	1	Kat2b
222	1.45e-09	0.299528	0.47	0.342	2.24e-05	1	Txk
223	5.97e-11	0.29894	0.681	0.54	9.22e-07	1	Selplg
224	1.15e-06	0.298792	0.445	0.355	0.0178041	1	Znrf2
225	2.02e-10	0.298179	0.562	0.435	3.13e-06	1	Wdr82
226	7.06e-12	0.297183	0.728	0.628	1.09e-07	1	Clk1
227	7.24e-08	0.294134	0.376	0.277	0.00111815	1	Slc4a7
228	1.28e-08	0.293299	0.559	0.452	0.000198148	1	Atp11b
229	6.95e-07	0.291712	0.287	0.199	0.010734	1	Irgm1
230	7.2e-08	0.290708	0.622	0.518	0.00111216	1	Klf13
231	2.36e-06	0.290662	0.43	0.341	0.0364421	1	Fam189b
232	6.89e-13	0.290551	0.775	0.66	1.06e-08	1	Rhoh
233	1.1e-06	0.290419	0.297	0.207	0.0169524	1	Usp24
234	1.27e-07	0.289882	0.507	0.393	0.0019664	1	Satb1
235	2.26e-08	0.289668	0.366	0.254	0.0003492	1	P2ry10
236	9.71e-06	0.289588	0.332	0.256	0.149936	1	Prdm2
237	5.89e-06	0.289165	0.319	0.238	0.0910335	1	Gbp5
238	1.23e-06	0.288719	0.305	0.219	0.0190529	1	Pcmtd2
239	1.56e-07	0.288682	0.611	0.527	0.00240333	1	Traf3ip3
240	8.63e-08	0.287671	0.433	0.327	0.00133348	1	Arl4c
241	3.07e-09	0.284739	0.597	0.484	4.75e-05	1	Lef1
242	2.91e-09	0.28347	0.502	0.378	4.5e-05	1	Grap2
243	3.14e-05	0.28141	0.537	0.469	0.484311	1	Scaf11
244	6.61e-05	0.281147	0.441	0.373	1	1	Ube3a
245	1.76e-08	0.280644	0.27	0.168	0.000271669	1	Ifi208
246	2.47e-11	0.279483	0.76	0.655	3.81e-07	1	Arhgap45
247	9.66e-10	0.278681	0.829	0.775	1.49e-05	1	Prrc2c
248	5.63e-06	0.27851	0.252	0.171	0.0869949	1	Ifi214
249	3.29e-09	0.277955	0.738	0.641	5.07e-05	1	Cd27
250	5.99e-09	0.27684	0.589	0.478	9.25e-05	1	Stk4
251	2.11e-05	0.276661	0.466	0.387	0.326226	1	Arid4b
252	6.11e-09	0.276268	0.436	0.322	9.44e-05	1	Kmt2c
253	9.79e-05	0.276254	0.352	0.284	1	1	Dtx3l
254	4.24e-08	0.275695	0.656	0.591	0.00065513	1	Kmt2a
255	3.38e-06	0.274238	0.386	0.297	0.0522403	1	Slc12a6
256	9.26e-07	0.273596	0.431	0.344	0.0142963	1	Klhl6
257	1.33e-05	0.272468	0.399	0.318	0.205574	1	Ifngr1
258	1.49e-08	0.271367	0.737	0.659	0.000230844	1	Sp100
259	2.53e-07	0.269984	0.285	0.188	0.00391489	1	Rcn1
260	3.53e-08	0.268907	0.597	0.488	0.000544859	1	Atp2b1
261	4.97e-05	0.268545	0.391	0.32	0.767276	1	Zup1
262	3.63e-05	0.265103	0.572	0.517	0.559924	1	Gimap9
263	3.22e-05	0.264219	0.295	0.219	0.496633	1	Aven
264	5.71e-06	0.263747	0.304	0.219	0.0882547	1	Tent5c
265	1.65e-25	0.261593	1	1	2.55e-21	1	Malat1
266	1.77e-06	0.261295	0.378	0.283	0.0273103	1	Arap2
267	8.1e-09	0.260939	0.391	0.271	0.000125173	1	2010016I18Rik
268	2.78e-06	0.258839	0.732	0.652	0.0428935	1	Tpr
269	0.000940002	0.258129	0.357	0.307	1	1	Rprd2
270	2.72e-10	0.256901	0.8	0.715	4.19e-06	1	Fyb
271	1.12e-06	0.256182	0.344	0.253	0.0173091	1	Ccdc88c
272	6.16e-08	0.254191	0.366	0.263	0.00095131	1	Arhgef18
273	3.71e-05	0.252507	0.263	0.194	0.572305	1	Sec24a
274	3.29e-09	0.251432	0.819	0.735	5.08e-05	1	Bcl11b
275	1.55e-06	0.251157	0.475	0.386	0.023934	1	Add3
276	1.26e-07	0.250808	0.438	0.334	0.00194273	1	Pik3cd
277	9.28e-06	0.250808	0.423	0.338	0.143265	1	Lrif1
278	1.23e-08	0.250516	0.805	0.758	0.000189959	1	Arhgef1
279	1.39e-10	0.250061	0.906	0.858	2.15e-06	1	Pdcd4
280	4.72e-35	0.829201	0.735	0.547	7.29e-31	2	S1pr1
281	4.45e-29	0.658483	0.771	0.596	6.87e-25	2	Sell
282	5.17e-20	0.635437	0.688	0.566	7.98e-16	2	Klf2
283	2.15e-13	0.610889	0.504	0.395	3.32e-09	2	Satb1
284	3.77e-07	0.569588	0.394	0.341	0.0058222	2	Arl4c
285	1.32e-10	0.56248	0.627	0.579	2.04e-06	2	Bcl2
286	1.11e-19	0.55421	0.839	0.807	1.71e-15	2	Smc6
287	5.98e-05	0.483828	0.405	0.372	0.923556	2	Trib2
288	5.02e-06	0.436795	0.522	0.51	0.077458	2	Lef1
289	0.00764473	0.432967	0.337	0.326	1	2	Ccr7
290	8.62e-09	0.431596	0.646	0.599	0.000133159	2	Emp3
291	3.12e-07	0.420225	0.476	0.411	0.00481416	2	Gm2682
292	0.0044631	0.411195	0.284	0.259	1	2	A930005H10Rik
293	1.59e-81	0.407637	1	0.999	2.46e-77	2	Rps27
294	0.00795085	0.403258	0.326	0.31	1	2	Actn1
295	4.84e-48	0.403062	1	0.998	7.47e-44	2	Tmsb10
296	1.29e-51	0.385577	1	0.996	1.99e-47	2	Rps11
297	6.13e-05	0.383547	0.632	0.675	0.946435	2	Cytip
298	5.19e-64	0.382103	0.997	0.997	8.01e-60	2	Rps16
299	9.62e-44	0.379681	0.998	0.996	1.49e-39	2	Rps19
300	0.00227554	0.378717	0.389	0.37	1	2	Txk
301	1.24e-05	0.378598	0.551	0.538	0.191048	2	Ripor2
302	1.81e-77	0.371305	1	1	2.79e-73	2	Rps29
303	2.49e-61	0.367744	1	0.999	3.84e-57	2	Rps24
304	3.58e-65	0.366016	1	0.998	5.53e-61	2	Rps28
305	0.000320529	0.359342	0.424	0.401	1	2	Kbtbd11
306	1.87e-16	0.358017	0.925	0.875	2.89e-12	2	Ms4a4b
307	1.22e-38	0.354749	1	0.997	1.88e-34	2	Rps20
308	2.59e-40	0.349598	0.995	0.99	4e-36	2	Rpl8
309	4.19e-37	0.348719	0.995	0.997	6.48e-33	2	Rpl12
310	9.26e-52	0.344895	1	0.995	1.43e-47	2	Rpl35a
311	5.85e-37	0.333136	0.998	0.994	9.04e-33	2	Rps7
312	0.000106847	0.323103	0.651	0.68	1	2	Rabac1
313	6.63e-26	0.32304	1	1	1.02e-21	2	Tgfb1
314	2.26e-39	0.30633	1	0.999	3.49e-35	2	Tmsb4x
315	4.76e-21	0.301721	0.983	0.989	7.35e-17	2	Uba52
316	5.56e-42	0.29812	0.998	0.998	8.59e-38	2	Rpl30
317	2.17e-34	0.293261	1	0.997	3.35e-30	2	Rps3a1
318	1.2e-28	0.289407	0.988	0.994	1.86e-24	2	Rpl21
319	0.00403376	0.287722	0.567	0.589	1	2	Dnah8
320	3.48e-17	0.286122	0.97	0.982	5.38e-13	2	Rps25
321	6.79e-37	0.278182	0.998	0.997	1.05e-32	2	Rps10
322	1.64e-26	0.277808	0.998	0.995	2.53e-22	2	Rpl35
323	3.9e-29	0.269332	0.995	0.996	6.02e-25	2	Rpl18a
324	1.01e-21	0.267443	0.981	0.994	1.55e-17	2	Rpl18
325	1.54e-29	0.267258	0.997	0.996	2.39e-25	2	Rpl9
326	2.77e-35	0.264839	1	0.999	4.27e-31	2	Rps21
327	9.43e-37	0.256861	1	1	1.46e-32	2	Tpt1
328	1.32e-13	0.255118	0.932	0.962	2.03e-09	2	Gm10260
329	2.01e-21	0.254627	0.995	0.993	3.1e-17	2	Rps5
330	6.6e-10	0.25196	0.974	0.979	1.02e-05	2	Rps15
331	9.13e-86	2.79892	0.656	0.124	1.41e-81	3	S100a4
332	7.35e-61	2.38369	0.7	0.202	1.14e-56	3	S100a6
333	4.82e-61	1.92595	0.833	0.337	7.44e-57	3	Maf
334	2.53e-62	1.84168	0.883	0.439	3.91e-58	3	S100a11
335	4.64e-71	1.61756	0.294	0.021	7.17e-67	3	Klrg1
336	1.46e-53	1.55399	0.989	0.834	2.25e-49	3	S100a10
337	2.93e-19	1.47006	0.639	0.401	4.53e-15	3	Lgals1
338	6.91e-25	1.34502	0.511	0.229	1.07e-20	3	Arl5a
339	1.45e-34	1.31997	0.533	0.185	2.23e-30	3	Icos
340	7.8e-38	1.27999	0.972	0.844	1.2e-33	3	AW112010
341	1.84e-13	1.24404	0.694	0.528	2.84e-09	3	Tnfrsf4
342	2.84e-41	1.22338	0.383	0.08	4.38e-37	3	Itgae
343	1.88e-31	1.14867	0.944	0.773	2.9e-27	3	Srgn
344	6.86e-18	1.13202	0.672	0.455	1.06e-13	3	Samsn1
345	1.07e-12	1.08922	0.639	0.441	1.65e-08	3	Il7r
346	1.89e-15	1.00491	0.667	0.446	2.91e-11	3	Ctla4
347	3.79e-16	0.991962	0.428	0.201	5.85e-12	3	Tnfrsf1b
348	1.91e-18	0.935578	0.372	0.141	2.95e-14	3	Il18r1
349	1.69e-19	0.929525	0.378	0.144	2.61e-15	3	Rora
350	1.64e-14	0.923805	0.767	0.632	2.53e-10	3	Tnfrsf18
351	3.29e-17	0.919955	0.717	0.489	5.08e-13	3	Serinc3
352	1.82e-36	0.876721	0.261	0.04	2.81e-32	3	Neb
353	1.75e-18	0.864946	0.889	0.845	2.7e-14	3	Ikzf2
354	3.1e-08	0.855195	0.661	0.52	0.00047933	3	Junb
355	4.9e-11	0.838901	0.4	0.213	7.57e-07	3	Batf
356	1.07e-08	0.831553	0.394	0.23	0.000165661	3	Tnfrsf9
357	9.53e-08	0.819774	0.461	0.313	0.00147142	3	Bcl2a1b
358	6.26e-14	0.809988	0.656	0.484	9.68e-10	3	S100a13
359	5.41e-11	0.802373	0.417	0.229	8.36e-07	3	Glcci1
360	1e-09	0.796943	0.511	0.355	1.55e-05	3	Prr13
361	5.79e-17	0.795233	0.706	0.485	8.95e-13	3	Capg
362	2.06e-09	0.790627	0.928	0.903	3.19e-05	3	Ifi27l2a
363	0.000226149	0.767797	0.594	0.553	1	3	Nfkbia
364	4.2e-16	0.762554	0.433	0.203	6.48e-12	3	Hacd3
365	2.37e-11	0.761862	0.628	0.455	3.65e-07	3	M6pr
366	5.66e-19	0.758258	0.25	0.068	8.74e-15	3	Hopx
367	6.36e-07	0.756655	0.672	0.525	0.00983009	3	Crip1
368	4.55e-14	0.745658	0.417	0.204	7.03e-10	3	Glipr1
369	7.81e-09	0.719585	0.317	0.166	0.000120613	3	Bcl2l15
370	1.59e-06	0.713518	0.35	0.225	0.0245313	3	Dapp1
371	3.39e-20	0.711338	0.944	0.88	5.24e-16	3	Cd3g
372	5.63e-19	0.706553	0.917	0.826	8.7e-15	3	Fxyd5
373	1.29e-06	0.706397	0.461	0.333	0.0198756	3	Cd81
374	8.38e-07	0.705597	0.367	0.234	0.0129432	3	Rilpl2
375	3.85e-06	0.704376	0.461	0.351	0.0594402	3	Itm2c
376	2.06e-10	0.700734	0.389	0.214	3.18e-06	3	Lrba
377	4.58e-06	0.698906	0.478	0.347	0.0707171	3	Ptpn22
378	2.02e-09	0.696786	0.361	0.202	3.12e-05	3	Timp2
379	9.71e-08	0.693004	0.694	0.572	0.00149966	3	Ahnak
380	2.01e-09	0.692291	0.544	0.362	3.1e-05	3	Gata3
381	1.07e-12	0.692172	0.356	0.17	1.65e-08	3	Smco4
382	3.14e-05	0.690228	0.256	0.15	0.484805	3	Ly6a
383	5.3e-18	0.685444	0.939	0.812	8.19e-14	3	Trac
384	4.85e-05	0.68418	0.45	0.351	0.749194	3	Sh2d1a
385	1.64e-10	0.677265	0.439	0.25	2.53e-06	3	Cmtm7
386	1.18e-08	0.671235	0.4	0.239	0.000182757	3	Wls
387	2.32e-11	0.670048	0.639	0.448	3.58e-07	3	Tnfaip8
388	3.71e-12	0.667446	0.328	0.15	5.73e-08	3	Glrx
389	1.11e-07	0.653425	0.817	0.738	0.00171444	3	Zfp36l1
390	0.000293582	0.646799	0.4	0.31	1	3	Gpr183
391	2.52e-10	0.644705	0.278	0.124	3.9e-06	3	Gm15987
392	6.2e-08	0.631476	0.617	0.491	0.000957487	3	Gmfg
393	7.56e-09	0.615526	0.35	0.191	0.000116787	3	Vps54
394	4.76e-09	0.610534	0.517	0.341	7.35e-05	3	Plaat3
395	3.87e-10	0.609012	0.644	0.468	5.98e-06	3	Sec11c
396	1.3e-05	0.600139	0.533	0.405	0.200255	3	Jarid2
397	2.56e-07	0.593797	0.506	0.364	0.00394779	3	Ptpn7
398	1.04e-08	0.592831	0.267	0.126	0.000161092	3	Kif13b
399	0.00045059	0.591528	0.339	0.252	1	3	Emb
400	4e-05	0.59099	0.344	0.237	0.617191	3	Med15
401	5.6e-09	0.589354	0.25	0.111	8.65e-05	3	Atp2b4
402	6.54e-06	0.585814	0.656	0.552	0.100996	3	Vim
403	3.61e-08	0.585499	0.5	0.341	0.000558031	3	Rbl2
404	3.91e-07	0.5775	0.361	0.222	0.00604164	3	Mif4gd
405	4.18e-05	0.570453	0.4	0.288	0.645414	3	Malt1
406	3.14e-05	0.565572	0.511	0.405	0.485717	3	Tank
407	4.57e-12	0.565072	0.883	0.76	7.06e-08	3	Lcp1
408	3.71e-10	0.562046	0.383	0.202	5.73e-06	3	Fam129a
409	3.71e-07	0.560983	0.528	0.379	0.00573049	3	Ctsb
410	2.19e-05	0.55971	0.328	0.215	0.338929	3	Gprin3
411	8.27e-08	0.559108	0.383	0.231	0.00127789	3	Syt11
412	3.09e-14	0.554093	0.939	0.87	4.77e-10	3	Ptprcap
413	1.13e-07	0.55278	0.383	0.23	0.00175036	3	AU020206
414	8.87e-07	0.54944	0.456	0.317	0.0136966	3	Cd44
415	5.57e-09	0.544491	0.917	0.911	8.61e-05	3	Actg1
416	8.36e-10	0.537998	0.867	0.805	1.29e-05	3	Ubl5
417	2.99e-13	0.527898	0.872	0.72	4.61e-09	3	Clic1
418	8.71e-08	0.526598	0.583	0.433	0.00134575	3	Vamp8
419	3.44e-10	0.523709	0.872	0.792	5.31e-06	3	Cyba
420	1.3e-05	0.521446	0.694	0.583	0.201352	3	Pim1
421	2.87e-07	0.516753	0.694	0.599	0.00443391	3	Arpc1b
422	1.88e-07	0.5163	0.6	0.443	0.00290154	3	Hif1a
423	0.000986016	0.515248	0.25	0.169	1	3	Dst
424	3.29e-05	0.514358	0.55	0.457	0.508725	3	Tox
425	3.8e-06	0.508178	0.45	0.324	0.0587288	3	Slamf1
426	2.7e-05	0.505204	0.294	0.18	0.417309	3	Cst7
427	1.33e-05	0.504029	0.483	0.369	0.205466	3	Picalm
428	1.4e-06	0.503095	0.606	0.477	0.0216796	3	Prkar1a
429	2.19e-07	0.500181	0.744	0.639	0.00338065	3	Ppib
430	2.11e-10	0.499426	0.889	0.797	3.26e-06	3	Laptm5
431	1.19e-05	0.497625	0.394	0.274	0.183226	3	Vmp1
432	0.000799682	0.49738	0.317	0.23	1	3	Ubl3
433	1.99e-06	0.495249	0.6	0.459	0.0307582	3	Sh3bgrl
434	2.24e-05	0.493055	0.306	0.193	0.346497	3	Pglyrp1
435	0.00139794	0.490413	0.322	0.237	1	3	Selenop
436	0.000131674	0.48919	0.517	0.434	1	3	Cd164
437	6.24e-06	0.488867	0.572	0.449	0.09644	3	Reep5
438	3.77e-08	0.485926	0.8	0.702	0.000582483	3	Ndfip1
439	4.33e-07	0.484038	0.667	0.555	0.00668041	3	Tspo
440	0.000901274	0.478337	0.406	0.327	1	3	Pkp3
441	1.89e-08	0.477985	0.828	0.759	0.000291814	3	Lsp1
442	6.67e-05	0.471983	0.389	0.279	1	3	Pik3c2a
443	0.000522855	0.467109	0.428	0.336	1	3	Sla
444	5.4e-05	0.466511	0.406	0.297	0.833997	3	Tmem154
445	1.43e-05	0.463627	0.594	0.485	0.22152	3	Ier3ip1
446	0.000236552	0.463442	0.828	0.787	1	3	H2afz
447	0.000509005	0.460609	0.461	0.378	1	3	Lamtor4
448	1.55e-07	0.457968	0.828	0.74	0.0023917	3	Ptp4a2
449	2.35e-21	0.457214	1	0.998	3.63e-17	3	H2-D1
450	1.44e-05	0.45681	0.283	0.168	0.223018	3	Cdk6
451	3.81e-06	0.45573	0.483	0.35	0.0588507	3	Pycard
452	4.52e-06	0.452365	0.678	0.575	0.0698617	3	Gimap7
453	0.000481997	0.451944	0.533	0.464	1	3	Fam107b
454	1.57e-05	0.45107	0.667	0.59	0.242663	3	Hspa5
455	1.97e-06	0.449237	0.778	0.685	0.0304523	3	Abracl
456	0.000350508	0.44902	0.389	0.295	1	3	Vsir
457	0.000497766	0.438021	0.622	0.555	1	3	Itga4
458	0.000140618	0.435775	0.272	0.172	1	3	Larp1b
459	6.89e-13	0.431358	0.983	0.946	1.06e-08	3	Cd3e
460	0.000459568	0.429741	0.889	0.867	1	3	Itm2b
461	0.00369611	0.429055	0.5	0.428	1	3	Grap
462	0.000348807	0.426844	0.272	0.175	1	3	Casp3
463	1.36e-06	0.42515	0.428	0.288	0.0210196	3	Hist1h1e
464	0.000205543	0.423571	0.628	0.533	1	3	Elf1
465	5.95e-05	0.421586	0.406	0.286	0.919023	3	Spint2
466	0.0050436	0.421389	0.267	0.195	1	3	Chd9
467	1.47e-08	0.416398	0.922	0.89	0.000227308	3	Cd3d
468	0.000104624	0.415596	0.5	0.384	1	3	Cox20
469	0.000287426	0.414807	0.561	0.46	1	3	Agfg1
470	0.00069288	0.414789	0.439	0.351	1	3	Aebp2
471	0.00317762	0.411119	0.317	0.241	1	3	Ramac
472	1.22e-08	0.406978	0.733	0.613	0.000187851	3	Hmgb2
473	2.74e-05	0.405289	0.678	0.58	0.423524	3	Pomp
474	0.00115621	0.404485	0.572	0.503	1	3	Mdh1
475	0.000959249	0.403468	0.472	0.39	1	3	Bcl10
476	3.36e-05	0.401789	0.356	0.235	0.519693	3	AI504432
477	0.000111799	0.4002	0.656	0.586	1	3	Micos10
478	0.00398577	0.399558	0.417	0.339	1	3	Ly6e
479	5.7e-09	0.399393	0.872	0.825	8.8e-05	3	Cox8a
480	1.02e-05	0.395133	0.306	0.181	0.157186	3	Tmem126a
481	1.48e-06	0.393497	0.744	0.63	0.022893	3	AC149090.1
482	0.00197146	0.392671	0.278	0.195	1	3	Hbs1l
483	0.000523329	0.392025	0.7	0.645	1	3	Psme2
484	0.000114308	0.39167	0.272	0.174	1	3	Leprot
485	0.00142582	0.391072	0.372	0.284	1	3	Inpp5d
486	1.5e-07	0.390643	0.967	0.937	0.00231126	3	H3f3b
487	0.00017052	0.38989	0.667	0.549	1	3	Hsp90b1
488	1.35e-05	0.387574	0.472	0.347	0.208558	3	Smpdl3a
489	0.000952975	0.387074	0.478	0.391	1	3	Ier5
490	0.00423746	0.384683	0.411	0.334	1	3	Pmepa1
491	5.78e-06	0.384397	0.311	0.188	0.0892184	3	Mthfsl
492	0.000136279	0.383562	0.572	0.47	1	3	Selenok
493	6.25e-05	0.383008	0.689	0.581	0.965499	3	Sdf4
494	7.64e-15	0.381185	0.989	0.993	1.18e-10	3	B2m
495	0.0086433	0.380819	0.472	0.406	1	3	Traf1
496	0.00227506	0.380604	0.317	0.231	1	3	Psen2
497	0.00441885	0.378035	0.611	0.559	1	3	Fis1
498	0.00112836	0.376969	0.639	0.573	1	3	Srrm1
499	1.37e-06	0.37426	0.839	0.759	0.0211281	3	Cdc42
500	0.000204176	0.374017	0.578	0.503	1	3	Atox1
501	0.00389786	0.373924	0.439	0.358	1	3	Ppp4c
502	0.000418707	0.373348	0.544	0.447	1	3	Hectd1
503	0.00623794	0.370871	0.55	0.494	1	3	2310001H17Rik
504	0.000720187	0.370559	0.489	0.387	1	3	Gimap5
505	0.00107781	0.369369	0.283	0.198	1	3	Arl4a
506	0.000802617	0.369086	0.289	0.199	1	3	Vamp5
507	0.00101857	0.369078	0.422	0.337	1	3	Dynlrb1
508	0.00010571	0.365778	0.272	0.171	1	3	Cyfip1
509	0.00213055	0.365216	0.5	0.428	1	3	Tecr
510	3.25e-05	0.363877	0.811	0.757	0.502332	3	Gnai2
511	0.00668501	0.362626	0.272	0.201	1	3	Cited2
512	5.09e-05	0.362181	0.717	0.627	0.786108	3	Edf1
513	0.00601657	0.361626	0.256	0.184	1	3	A430093F15Rik
514	0.000172676	0.361566	0.65	0.548	1	3	Txn1
515	0.000125657	0.358748	0.361	0.254	1	3	Ech1
516	7.85e-08	0.358561	0.928	0.927	0.00121168	3	Myl6
517	3.5e-05	0.358404	0.711	0.631	0.540368	3	Dock2
518	0.00272664	0.35738	0.372	0.299	1	3	Eif4e2
519	0.00684236	0.35711	0.278	0.21	1	3	Lpxn
520	0.00650038	0.356802	0.539	0.474	1	3	Ndufs6
521	0.00547995	0.356323	0.283	0.21	1	3	Zyx
522	5.47e-05	0.356201	0.283	0.171	0.844794	3	I730030J21Rik
523	2.03e-05	0.353606	0.722	0.641	0.313902	3	Arpc3
524	0.00894276	0.351376	0.3	0.239	1	3	Slc3a2
525	1.6e-05	0.350447	0.711	0.597	0.247827	3	Sf3b6
526	3.97e-05	0.349206	0.711	0.64	0.613056	3	Ndufa1
527	0.00051996	0.34851	0.589	0.532	1	3	Map1lc3b
528	6.32e-05	0.348502	0.767	0.713	0.97638	3	Ndufa13
529	0.000431352	0.34654	0.306	0.211	1	3	Exoc2
530	0.000443879	0.346159	0.311	0.211	1	3	Adam17
531	0.000165911	0.344465	0.544	0.448	1	3	Ubap2l
532	0.00037433	0.342651	0.261	0.165	1	3	Arrdc1
533	0.00171744	0.342598	0.683	0.643	1	3	Gpx4
534	0.00695427	0.341283	0.489	0.414	1	3	Arl6ip5
535	0.00325335	0.340111	0.65	0.59	1	3	Slfn2
536	0.00032664	0.339905	0.639	0.575	1	3	Atp5d
537	0.00104341	0.339078	0.65	0.577	1	3	Ppp1r18
538	0.000198629	0.339028	0.683	0.597	1	3	Sri
539	4.21e-07	0.337555	0.989	0.982	0.00650024	3	H2-K1
540	0.000518261	0.337132	0.494	0.406	1	3	Psmb2
541	0.00648732	0.335712	0.783	0.742	1	3	Gimap6
542	0.00625614	0.334615	0.572	0.52	1	3	Smdt1
543	0.00905732	0.334364	0.756	0.712	1	3	Tsc22d4
544	0.000116315	0.331675	0.917	0.888	1	3	Clec2d
545	0.00363829	0.331384	0.511	0.443	1	3	Nudcd3
546	9.22e-05	0.326377	0.967	0.951	1	3	Shisa5
547	0.00718366	0.32367	0.522	0.456	1	3	Spcs1
548	0.000285654	0.323066	0.728	0.678	1	3	Gabarap
549	2.37e-05	0.322093	0.667	0.562	0.366069	3	Rab8b
550	0.00115218	0.321949	0.728	0.673	1	3	Cd53
551	0.00772443	0.319862	0.422	0.357	1	3	Frg1
552	0.00247622	0.319622	0.65	0.616	1	3	Supt4a
553	8.88e-05	0.314309	0.867	0.81	1	3	Tma7
554	0.00140418	0.314038	0.278	0.19	1	3	S1pr4
555	0.000282316	0.313093	0.756	0.691	1	3	Spcs2
556	0.0025719	0.31295	0.5	0.412	1	3	Eloc
557	0.00863789	0.310695	0.5	0.448	1	3	Pet100
558	0.00724816	0.310458	0.544	0.481	1	3	Cd6
559	0.00684234	0.30828	0.622	0.602	1	3	Rap1b
560	0.00491168	0.303894	0.333	0.259	1	3	Ncf4
561	2.03e-05	0.302735	0.861	0.86	0.313786	3	Arpc2
562	0.0087345	0.302146	0.95	0.933	1	3	Ltb
563	0.000972252	0.300936	0.872	0.858	1	3	Calm1
564	0.001521	0.300522	0.528	0.447	1	3	Itgal
565	0.00187129	0.298786	0.55	0.468	1	3	Rinl
566	1.49e-06	0.29754	0.983	0.965	0.0230179	3	Ubb
567	0.000661385	0.295843	0.783	0.735	1	3	Ndufb1-ps
568	0.000497779	0.295696	0.656	0.586	1	3	Atp5f1
569	0.00674783	0.294538	0.378	0.304	1	3	Ube2n
570	0.00137273	0.294468	0.539	0.46	1	3	Arpc4
571	0.00819224	0.294093	0.539	0.489	1	3	Gnb2
572	0.000402321	0.292206	0.783	0.733	1	3	Gapdh
573	0.000422485	0.291547	0.767	0.734	1	3	Myl12b
574	0.000606297	0.288841	0.689	0.622	1	3	Tln1
575	0.0079598	0.288834	0.628	0.569	1	3	Ssb
576	0.00380371	0.288194	0.361	0.28	1	3	Timm8b
577	0.000953004	0.287855	0.406	0.308	1	3	Capns1
578	0.00418143	0.285304	0.578	0.521	1	3	Itgb7
579	0.00151545	0.284244	0.611	0.561	1	3	Tmem50a
580	0.000649346	0.283463	0.617	0.5	1	3	Dek
581	0.0018363	0.2829	0.378	0.291	1	3	Lman2
582	0.000532916	0.282199	0.683	0.596	1	3	Atp6v1f
583	0.000304222	0.281443	0.278	0.177	1	3	2023-03-05
584	0.000109361	0.279611	0.844	0.78	1	3	Chchd2
585	0.0099135	0.277621	0.417	0.349	1	3	Sin3b
586	0.000921259	0.275777	0.722	0.691	1	3	Scand1
587	0.000254454	0.273799	0.889	0.877	1	3	Cox7c
588	0.00218052	0.272339	0.633	0.555	1	3	Gimap8
589	0.0014791	0.271766	0.628	0.536	1	3	Paip2
590	0.00129891	0.270936	0.817	0.771	1	3	Snrpe
591	0.000145971	0.270564	0.894	0.9	1	3	Rac2
592	0.00461317	0.269811	0.706	0.674	1	3	Pak2
593	0.000861271	0.269661	0.689	0.631	1	3	Ndufb7
594	0.0031439	0.268854	0.694	0.66	1	3	Cox17
595	0.000752012	0.268664	0.767	0.704	1	3	Ucp2
596	0.00503058	0.267103	0.25	0.179	1	3	Eloa
597	0.00126011	0.264036	0.489	0.4	1	3	Plgrkt
598	0.000590292	0.256746	0.872	0.86	1	3	Oaz1
599	0.00125211	0.256499	0.944	0.968	1	3	Cd52
600	0.000266362	0.253915	0.861	0.834	1	3	Atp5l
601	0.00975865	0.252702	0.761	0.707	1	3	Stk17b
602	0.00311109	0.251494	0.511	0.421	1	3	Ypel3
603	0.00807886	0.250782	0.572	0.526	1	3	Capza2
604	1.56e-59	1.83116	0.992	0.812	2.41e-55	4	Ncl
605	1.55e-52	1.76788	0.961	0.68	2.4e-48	4	Mif
606	8.58e-51	1.54388	0.898	0.355	1.33e-46	4	Hspd1
607	4.77e-47	1.4444	0.969	0.721	7.36e-43	4	Set
608	4.33e-53	1.42507	1	0.852	6.68e-49	4	Hsp90ab1
609	6.36e-47	1.41124	0.976	0.675	9.83e-43	4	Eif5a
610	1.8e-48	1.37879	1	0.878	2.77e-44	4	Npm1
611	6.17e-42	1.37433	0.945	0.562	9.53e-38	4	Ran
612	4.85e-41	1.34849	0.945	0.628	7.49e-37	4	Hspe1
613	3.93e-41	1.34552	0.953	0.597	6.08e-37	4	Hsp90aa1
614	3.04e-40	1.33417	0.929	0.53	4.7e-36	4	Nme1
615	2.27e-47	1.3315	0.858	0.303	3.51e-43	4	C1qbp
616	4.91e-31	1.31749	0.732	0.302	7.59e-27	4	Fabp5
617	6.96e-41	1.31624	0.969	0.751	1.07e-36	4	Hspa8
618	8.98e-26	1.3118	0.37	0.085	1.39e-21	4	Stmn1
619	5.3e-39	1.29918	0.898	0.425	8.18e-35	4	Nop58
620	3.36e-56	1.28749	0.85	0.256	5.19e-52	4	Nhp2
621	2.12e-47	1.28528	0.772	0.23	3.28e-43	4	Odc1
622	3.89e-26	1.27076	0.906	0.52	6.02e-22	4	Tnfrsf4
623	3.19e-36	1.24157	0.929	0.504	4.93e-32	4	Ddx21
624	4.26e-35	1.21478	0.685	0.217	6.58e-31	4	Tnfrsf9
625	2.88e-55	1.20373	1	0.978	4.45e-51	4	Ptma
626	2.89e-30	1.20285	0.866	0.473	4.46e-26	4	Tuba1b
627	6.68e-36	1.1926	0.882	0.429	1.03e-31	4	Ranbp1
628	1.56e-37	1.18553	0.787	0.311	2.41e-33	4	Pa2g4
629	1.97e-41	1.17086	0.976	0.664	3.05e-37	4	Snrpf
630	3.61e-21	1.15376	0.425	0.127	5.57e-17	4	Irf8
631	2e-50	1.13882	0.748	0.191	3.09e-46	4	Nolc1
632	2.42e-38	1.11829	0.78	0.265	3.74e-34	4	Gnl3
633	1.39e-36	1.11579	0.976	0.636	2.15e-32	4	Eif4a1
634	9.99e-37	1.10218	0.835	0.353	1.54e-32	4	Fbl
635	8.11e-31	1.08911	0.945	0.689	1.25e-26	4	Ybx1
636	2.31e-40	1.08144	1	0.859	3.57e-36	4	Serbp1
637	1.83e-36	1.07937	0.811	0.316	2.83e-32	4	Nop56
638	9.24e-64	1.0735	0.591	0.095	1.43e-59	4	Srm
639	6.31e-30	1.07227	0.827	0.421	9.74e-26	4	Erh
640	7.78e-35	1.06829	0.961	0.783	1.2e-30	4	Nme2
641	4.31e-29	1.06299	0.906	0.578	6.66e-25	4	Hnrnpab
642	3.09e-36	1.03736	0.756	0.253	4.78e-32	4	Mybbp1a
643	2.12e-22	1.03521	0.85	0.539	3.27e-18	4	Txn1
644	5.68e-29	1.02891	0.858	0.434	8.77e-25	4	Cycs
645	6.1e-23	1.02351	0.858	0.484	9.42e-19	4	Eif5b
646	2.8e-27	1.02021	0.866	0.506	4.33e-23	4	Rps27l
647	2.97e-28	1.00253	0.937	0.577	4.59e-24	4	Nap1l1
648	2.23e-28	1.00013	0.803	0.371	3.45e-24	4	Snrpd1
649	5.4e-29	0.982268	0.913	0.614	8.33e-25	4	Slc25a5
650	3.07e-26	0.97865	0.732	0.301	4.74e-22	4	Bcl2a1b
651	8.67e-17	0.971762	0.567	0.241	1.34e-12	4	Hivep3
652	1.24e-26	0.969633	0.921	0.627	1.91e-22	4	Atp5g1
653	6.84e-40	0.952773	0.724	0.225	1.06e-35	4	Pgam1
654	1.52e-32	0.946602	0.465	0.111	2.36e-28	4	Hells
655	1.57e-55	0.944964	0.669	0.137	2.42e-51	4	Apex1
656	1.38e-29	0.938042	0.717	0.275	2.13e-25	4	Rsl1d1
657	6.17e-24	0.935384	0.898	0.604	9.53e-20	4	Anp32b
658	1.11e-21	0.933973	0.811	0.442	1.72e-17	4	Pdap1
659	2.66e-20	0.923547	0.945	0.633	4.11e-16	4	Psme2
660	5.15e-31	0.913431	0.591	0.181	7.95e-27	4	Ybx3
661	8.8e-26	0.905209	0.858	0.461	1.36e-21	4	Snu13
662	5.41e-16	0.903546	0.606	0.297	8.36e-12	4	Dut
663	1.45e-30	0.898713	0.646	0.217	2.24e-26	4	Nasp
664	1.97e-32	0.895383	0.614	0.184	3.05e-28	4	Ppa1
665	6.4e-23	0.894723	0.874	0.48	9.88e-19	4	G3bp1
666	7.35e-40	0.891366	0.622	0.157	1.13e-35	4	Mrto4
667	3.29e-21	0.890805	0.701	0.324	5.08e-17	4	Pcna
668	2.17e-23	0.883873	0.787	0.381	3.35e-19	4	Ppp1r14b
669	1.42e-28	0.88135	0.811	0.353	2.19e-24	4	Cct3
670	4.9e-33	0.879187	0.677	0.212	7.57e-29	4	Dkc1
671	8.08e-41	0.870819	0.598	0.146	1.25e-36	4	Dctpp1
672	9.08e-25	0.864505	0.724	0.313	1.4e-20	4	Cct6a
673	3.22e-20	0.860657	0.898	0.615	4.97e-16	4	Ldha
674	3.03e-24	0.856915	0.913	0.622	4.67e-20	4	Snrpd2
675	5.92e-07	0.85353	0.614	0.393	0.00914146	4	Bmyc
676	3.82e-40	0.846791	0.512	0.107	5.9e-36	4	Mettl1
677	1.74e-19	0.834539	0.906	0.578	2.68e-15	4	Hspa5
678	2.9e-23	0.832862	0.835	0.438	4.48e-19	4	Banf1
679	9.54e-19	0.831471	0.709	0.365	1.47e-14	4	Hdgf
680	4.34e-16	0.827451	0.866	0.628	6.71e-12	4	Tubb5
681	1.99e-21	0.824303	0.575	0.207	3.07e-17	4	Batf
682	3.7e-16	0.823457	0.906	0.727	5.71e-12	4	Gapdh
683	2.19e-30	0.822	0.465	0.112	3.38e-26	4	Gadd45b
684	6.42e-20	0.821459	0.929	0.651	9.91e-16	4	Bola2
685	2.02e-26	0.821423	0.882	0.427	3.12e-22	4	Pebp1
686	1.32e-40	0.820983	0.606	0.144	2.04e-36	4	Snhg15
687	1.67e-23	0.820966	0.835	0.438	2.59e-19	4	Cct2
688	9.98e-28	0.819404	0.701	0.267	1.54e-23	4	Prmt1
689	9.02e-21	0.814236	0.764	0.357	1.39e-16	4	Wdr43
690	1.3e-21	0.807659	0.937	0.642	2.01e-17	4	Prdx1
691	7.95e-20	0.804845	0.787	0.408	1.23e-15	4	Hmgn1
692	1.39e-20	0.804203	0.953	0.683	2.14e-16	4	Eif2s2
693	1.77e-17	0.799487	0.811	0.482	2.74e-13	4	Gm47283
694	6.09e-25	0.797902	0.764	0.338	9.41e-21	4	Cacybp
695	1.62e-21	0.794299	0.677	0.298	2.51e-17	4	Nudc
696	7.43e-53	0.793161	0.606	0.116	1.15e-48	4	Wdr12
697	6.01e-07	0.792641	0.559	0.354	0.0092863	4	Rel
698	1.59e-22	0.791098	0.866	0.47	2.45e-18	4	Timm13
699	1.41e-25	0.790921	1	0.953	2.18e-21	4	Rps2
700	3.86e-22	0.790054	0.772	0.336	5.97e-18	4	Phb2
701	1.3e-19	0.786796	0.772	0.42	2.01e-15	4	Cct5
702	1.78e-28	0.784446	0.701	0.252	2.75e-24	4	Snrpa1
703	2.23e-25	0.784241	0.63	0.23	3.45e-21	4	Ebna1bp2
704	6.41e-12	0.78404	0.961	0.78	9.91e-08	4	H2afz
705	9.43e-20	0.780867	0.858	0.495	1.46e-15	4	St13
706	1.9e-22	0.780815	0.969	0.677	2.94e-18	4	Psma7
707	1.04e-52	0.779269	0.465	0.067	1.6e-48	4	Pus7
708	1.37e-25	0.777143	0.449	0.119	2.12e-21	4	Tfrc
709	2.63e-18	0.776373	0.874	0.637	4.07e-14	4	Eef1g
710	4.96e-25	0.774633	0.63	0.235	7.65e-21	4	Cdv3
711	1.36e-54	0.772805	0.504	0.078	2.1e-50	4	Cdca7
712	5.41e-30	0.772706	0.677	0.225	8.36e-26	4	Hspa9
713	9.26e-26	0.772314	0.646	0.232	1.43e-21	4	Nifk
714	1.85e-20	0.768361	0.528	0.188	2.86e-16	4	Myc
715	9.86e-23	0.768318	0.953	0.686	1.52e-18	4	Hnrnpa1
716	1.83e-23	0.765731	0.764	0.352	2.82e-19	4	Lsm7
717	1.48e-34	0.759596	0.669	0.203	2.29e-30	4	Mrpl12
718	2.78e-19	0.752437	0.874	0.546	4.29e-15	4	Cox5a
719	5.84e-23	0.750523	0.394	0.107	9.01e-19	4	Mcm3
720	3.42e-20	0.742623	0.85	0.434	5.28e-16	4	Rwdd1
721	2.86e-26	0.740741	0.772	0.305	4.42e-22	4	Eif1ax
722	5.51e-19	0.740523	0.74	0.38	8.52e-15	4	Tomm5
723	1.36e-28	0.740013	0.646	0.217	2.1e-24	4	Eif3b
724	2.09e-18	0.739621	0.772	0.377	3.23e-14	4	Mat2a
725	2.93e-22	0.738003	0.709	0.302	4.53e-18	4	Uqcc2
726	3.03e-34	0.736378	1	0.987	4.68e-30	4	Ppia
727	1.75e-31	0.735732	0.504	0.128	2.7e-27	4	Tpi1
728	2.28e-16	0.734259	0.701	0.322	3.53e-12	4	Cd81
729	3.6e-18	0.728065	0.866	0.513	5.56e-14	4	Eif3c
730	3.91e-21	0.724535	0.701	0.305	6.04e-17	4	Gspt1
731	1.77e-23	0.724202	0.63	0.226	2.74e-19	4	Pdcd11
732	1.08e-21	0.721575	0.583	0.222	1.66e-17	4	Ppid
733	1.76e-19	0.719609	0.945	0.576	2.72e-15	4	Srsf2
734	1.49e-20	0.7168	0.811	0.423	2.3e-16	4	Cct8
735	3.22e-35	0.715858	0.591	0.151	4.97e-31	4	Tomm40
736	1.12e-16	0.715176	0.425	0.154	1.73e-12	4	Mcm7
737	2.54e-19	0.715006	0.701	0.322	3.93e-15	4	Eif2s1
738	5.07e-21	0.714969	0.89	0.486	7.82e-17	4	Snrpd3
739	1.34e-22	0.712836	0.717	0.293	2.07e-18	4	Eif3j1
740	2.26e-34	0.70692	0.504	0.115	3.5e-30	4	Rrp1b
741	1.4e-29	0.70654	0.661	0.213	2.17e-25	4	Phb
742	2.53e-17	0.704832	0.913	0.635	3.9e-13	4	Uqcrq
743	9.3e-29	0.700874	0.654	0.217	1.44e-24	4	Mrpl17
744	6.29e-29	0.700308	0.457	0.114	9.71e-25	4	Mcm6
745	7.09e-29	0.69569	0.543	0.154	1.09e-24	4	Znrd2
746	6.26e-33	0.694322	0.52	0.128	9.67e-29	4	Pno1
747	7.32e-41	0.692578	0.575	0.126	1.13e-36	4	Timm8a1
748	8.03e-08	0.689954	0.756	0.491	0.00123971	4	Nrip1
749	1.66e-22	0.687315	0.756	0.32	2.57e-18	4	Tcp1
750	6.23e-31	0.682058	0.488	0.118	9.62e-27	4	Zfp593
751	3.68e-17	0.681203	0.764	0.407	5.68e-13	4	Ndufa12
752	1.34e-15	0.680651	0.85	0.53	2.07e-11	4	Metap2
753	5.13e-30	0.679645	0.512	0.131	7.92e-26	4	Ppan
754	1.88e-28	0.679453	0.512	0.142	2.9e-24	4	Ipo5
755	2.91e-24	0.678259	0.543	0.175	4.5e-20	4	Lyar
756	4.68e-22	0.676708	0.795	0.359	7.23e-18	4	Syncrip
757	3.25e-17	0.675817	0.756	0.394	5.02e-13	4	Canx
758	9.2e-19	0.675172	0.591	0.235	1.42e-14	4	Mdn1
759	1.56e-18	0.675009	0.953	0.765	2.42e-14	4	Snrpe
760	2.54e-29	0.67407	0.425	0.099	3.93e-25	4	Psat1
761	4.64e-27	0.672033	0.433	0.107	7.16e-23	4	Rrp15
762	7.99e-17	0.671155	0.961	0.666	1.23e-12	4	Atp5md
763	1.34e-29	0.667035	0.583	0.168	2.06e-25	4	Gar1
764	1.87e-18	0.666953	0.913	0.535	2.89e-14	4	Pcbp1
765	1.41e-17	0.666806	0.929	0.686	2.19e-13	4	Cox7b
766	1.08e-18	0.666298	0.606	0.243	1.67e-14	4	Abce1
767	3.48e-21	0.665794	0.63	0.248	5.38e-17	4	Naa50
768	1.36e-14	0.664039	0.748	0.449	2.1e-10	4	Pkm
769	8.43e-24	0.663485	0.622	0.222	1.3e-19	4	Impdh2
770	1.27e-14	0.662399	0.622	0.315	1.97e-10	4	Hspa4
771	1.19e-29	0.661805	0.37	0.076	1.84e-25	4	Mcm5
772	2.22e-19	0.659741	0.669	0.294	3.43e-15	4	Pgk1
773	1.09e-16	0.659368	0.598	0.252	1.68e-12	4	Eif1a
774	1.25e-16	0.658811	0.89	0.581	1.93e-12	4	Atp5g3
775	3.08e-43	0.657814	0.457	0.077	4.76e-39	4	Atad3a
776	3.19e-17	0.657568	0.709	0.36	4.93e-13	4	Ndufab1
777	8.35e-14	0.656497	0.709	0.38	1.29e-09	4	Rbbp7
778	8.92e-22	0.655342	0.535	0.183	1.38e-17	4	Tars
779	1.43e-18	0.654509	0.677	0.299	2.2e-14	4	Timm23
780	1.44e-13	0.653279	0.819	0.493	2.22e-09	4	Bzw1
781	5.99e-19	0.65316	0.803	0.403	9.25e-15	4	Magoh
782	4.36e-16	0.652175	0.74	0.393	6.73e-12	4	Sms
783	2.17e-15	0.651545	0.882	0.657	3.36e-11	4	Srsf3
784	4.36e-16	0.650238	0.654	0.322	6.73e-12	4	Npm3
785	1.29e-25	0.647055	0.614	0.205	1.99e-21	4	Rpl7l1
786	4.68e-20	0.646871	0.811	0.383	7.23e-16	4	Rbis
787	3.05e-17	0.646842	0.575	0.231	4.71e-13	4	Larp7
788	3.19e-22	0.644181	0.63	0.23	4.93e-18	4	Larp4
789	2.59e-07	0.643409	0.953	0.776	0.00400375	4	Srgn
790	2.34e-14	0.643298	0.85	0.544	3.61e-10	4	Eif3a
791	2.26e-24	0.641793	0.63	0.222	3.48e-20	4	Brix1
792	4.99e-17	0.641721	0.898	0.57	7.71e-13	4	Pomp
793	6.07e-41	0.641386	0.488	0.094	9.38e-37	4	Nop16
794	3.43e-24	0.640021	0.567	0.181	5.3e-20	4	Utp18
795	3.57e-13	0.636548	0.638	0.325	5.51e-09	4	Eif4g1
796	4.12e-22	0.634815	0.646	0.244	6.36e-18	4	Fam162a
797	4.94e-23	0.629209	0.622	0.222	7.63e-19	4	Rsl24d1
798	5.51e-26	0.628434	1	0.984	8.5e-22	4	Rps12
799	2.94e-29	0.628044	0.543	0.148	4.53e-25	4	Timm9
800	2.25e-14	0.627915	0.795	0.495	3.47e-10	4	Psma4
801	2.08e-10	0.627194	0.787	0.466	3.21e-06	4	Nfkb1
802	1.01e-11	0.626148	0.488	0.217	1.56e-07	4	Cd200
803	4.6e-19	0.625983	0.472	0.158	7.1e-15	4	Noc2l
804	5.72e-14	0.625704	0.52	0.221	8.84e-10	4	Eea1
805	4.55e-19	0.625269	0.409	0.124	7.03e-15	4	Eno3
806	4.56e-15	0.624444	0.661	0.326	7.05e-11	4	Dnajc2
807	3.73e-23	0.623664	0.402	0.107	5.76e-19	4	Hsph1
808	2.06e-12	0.623216	0.89	0.577	3.19e-08	4	Calr
809	1.63e-22	0.622996	0.701	0.267	2.52e-18	4	Polr2l
810	1.44e-15	0.622866	0.74	0.393	2.23e-11	4	Pdcd5
811	1.97e-05	0.622787	0.78	0.584	0.304359	4	Slfn2
812	7.36e-16	0.622181	0.709	0.354	1.14e-11	4	Psma6
813	6.52e-43	0.620897	0.276	0.027	1.01e-38	4	Utf1
814	1.64e-18	0.619144	0.732	0.353	2.54e-14	4	Polr2f
815	1.71e-29	0.619044	0.449	0.106	2.64e-25	4	Snhg4
816	3.96e-12	0.618481	0.843	0.525	6.12e-08	4	Aldoa
817	1.33e-15	0.617447	0.85	0.504	2.06e-11	4	Hnrnpdl
818	3.37e-27	0.615812	0.551	0.164	5.21e-23	4	Mrps28
819	6.01e-17	0.615801	0.622	0.279	9.28e-13	4	Psmd7
820	1.66e-11	0.615149	0.85	0.592	2.56e-07	4	Tomm20
821	6.79e-24	0.615011	0.583	0.195	1.05e-19	4	Mbd3
822	2.26e-16	0.613754	0.701	0.347	3.49e-12	4	Alyref
823	1.15e-20	0.61323	0.803	0.371	1.78e-16	4	Ndufb2
824	5.6e-19	0.61133	0.543	0.205	8.64e-15	4	Phgdh
825	4.76e-26	0.610974	0.551	0.165	7.34e-22	4	Timm10
826	5.89e-11	0.60941	0.622	0.329	9.09e-07	4	Ly6e
827	8.67e-15	0.609327	0.717	0.374	1.34e-10	4	U2af1
828	4.37e-18	0.609149	0.638	0.27	6.74e-14	4	Psmc5
829	3.29e-21	0.607239	0.622	0.227	5.09e-17	4	Eif4e
830	1.79e-16	0.607174	0.449	0.162	2.76e-12	4	Parp1
831	6.25e-11	0.605919	0.756	0.451	9.66e-07	4	Agfg1
832	4.06e-15	0.60408	0.693	0.331	6.27e-11	4	Nars
833	1.21e-19	0.603561	0.575	0.216	1.87e-15	4	Mrps6
834	3.41e-17	0.601066	0.693	0.31	5.27e-13	4	Lsm12
835	1.8e-19	0.60105	0.441	0.141	2.79e-15	4	Slc7a1
836	8.02e-22	0.600485	0.606	0.219	1.24e-17	4	Ddx39
837	9.81e-13	0.598953	0.465	0.19	1.51e-08	4	Nol8
838	1.87e-17	0.598787	0.724	0.334	2.89e-13	4	Eif3g
839	1.64e-16	0.596336	0.614	0.273	2.54e-12	4	Cdk4
840	6.83e-14	0.595581	0.677	0.348	1.06e-09	4	Psma5
841	1.66e-12	0.594166	0.921	0.713	2.57e-08	4	Atp5k
842	1.25e-15	0.59401	0.953	0.814	1.93e-11	4	Hnrnpa3
843	4.29e-13	0.593303	0.882	0.686	6.63e-09	4	Uqcr10
844	8.71e-18	0.592455	0.622	0.254	1.35e-13	4	Mrps36
845	3.02e-13	0.592442	0.701	0.404	4.66e-09	4	Cct7
846	2.88e-28	0.592388	0.528	0.143	4.46e-24	4	Ppat
847	9.04e-15	0.591974	0.795	0.444	1.4e-10	4	Aprt
848	1.28e-06	0.591294	0.307	0.144	0.0197324	4	Serpina3g
849	3.16e-16	0.589333	0.772	0.4	4.88e-12	4	Ddx18
850	2.31e-29	0.588709	0.528	0.142	3.57e-25	4	Psme3
851	2.71e-11	0.587785	0.874	0.607	4.19e-07	4	Nop10
852	1.22e-24	0.584892	0.504	0.148	1.88e-20	4	Rpf2
853	2.67e-22	0.582796	0.52	0.165	4.13e-18	4	Nip7
854	2.35e-11	0.582792	0.803	0.534	3.63e-07	4	Ywhae
855	6.28e-19	0.581933	0.543	0.202	9.7e-15	4	Psmg2
856	1.1e-13	0.58191	0.724	0.376	1.7e-09	4	Anp32e
857	1.66e-19	0.581211	0.472	0.157	2.57e-15	4	Eef1e1
858	4.55e-10	0.580496	0.756	0.495	7.03e-06	4	Dek
859	2.37e-22	0.579977	0.441	0.125	3.66e-18	4	Slc29a1
860	1.16e-28	0.579149	0.402	0.087	1.8e-24	4	Cd3eap
861	2.03e-13	0.576929	0.874	0.585	3.13e-09	4	Hnrnpc
862	8.53e-34	0.575729	0.433	0.086	1.32e-29	4	Tma16
863	4.43e-34	0.575173	0.283	0.039	6.84e-30	4	Uhrf1
864	1.22e-16	0.57497	0.409	0.138	1.88e-12	4	Kpna3
865	1.19e-14	0.573286	0.78	0.444	1.85e-10	4	Caprin1
866	5.35e-12	0.573067	0.898	0.72	8.26e-08	4	Hint1
867	7.82e-15	0.572551	0.323	0.101	1.21e-10	4	Lig1
868	1.26e-14	0.572097	0.803	0.471	1.95e-10	4	Ptges3
869	9.18e-06	0.570395	0.945	0.833	0.141721	4	Ccnd2
870	1.41e-16	0.569065	0.315	0.087	2.19e-12	4	Nfkbid
871	1.92e-18	0.567285	0.654	0.267	2.96e-14	4	Rpn1
872	8.96e-28	0.566116	0.504	0.133	1.38e-23	4	Gart
873	4.56e-28	0.5657	0.488	0.127	7.04e-24	4	Rrp9
874	2.81e-12	0.565147	0.835	0.558	4.35e-08	4	Ssb
875	1.58e-29	0.563174	0.457	0.106	2.45e-25	4	Tsr1
876	1.21e-23	0.56253	0.606	0.204	1.87e-19	4	Mak16
877	1.84e-10	0.56166	0.709	0.396	2.83e-06	4	Cebpz
878	1.29e-12	0.561382	0.874	0.581	1.99e-08	4	Llph
879	3.33e-15	0.560685	0.646	0.301	5.15e-11	4	AI662270
880	4.04e-17	0.560606	0.583	0.24	6.23e-13	4	Uchl3
881	2.95e-15	0.558245	0.583	0.252	4.55e-11	4	Eif6
882	1.64e-11	0.556991	0.929	0.775	2.53e-07	4	Ndufa4
883	1.6e-17	0.555513	0.425	0.141	2.48e-13	4	Siva1
884	7.64e-12	0.555276	0.307	0.106	1.18e-07	4	Mir155hg
885	2.3e-16	0.554739	0.504	0.191	3.56e-12	4	1110038B12Rik
886	2.71e-35	0.554497	0.472	0.098	4.19e-31	4	Shmt2
887	2.25e-13	0.552774	0.724	0.363	3.48e-09	4	Atp1a1
888	4.13e-18	0.552448	0.535	0.195	6.38e-14	4	Ruvbl1
889	1.37e-12	0.549794	0.614	0.301	2.11e-08	4	Ssrp1
890	4.66e-13	0.549605	0.409	0.159	7.2e-09	4	Stat5a
891	1.48e-23	0.548385	0.583	0.19	2.29e-19	4	Rars
892	0.000558482	0.547752	0.575	0.41	1	4	Lgals1
893	4.08e-23	0.54666	0.496	0.151	6.3e-19	4	Nsun2
894	5.46e-20	0.546394	0.354	0.093	8.44e-16	4	Bcl2l1
895	7.84e-14	0.54622	0.669	0.316	1.21e-09	4	Esf1
896	1.96e-14	0.546088	0.827	0.509	3.02e-10	4	Srsf7
897	2.62e-16	0.545814	0.559	0.23	4.04e-12	4	Etf1
898	4.79e-13	0.544999	0.843	0.468	7.4e-09	4	Snhg1
899	9.3e-18	0.541704	0.504	0.187	1.44e-13	4	Fkbp4
900	2.42e-14	0.541434	0.606	0.274	3.73e-10	4	Tomm70a
901	6.01e-23	0.54057	0.465	0.135	9.29e-19	4	Hat1
902	7.31e-16	0.540123	0.598	0.258	1.13e-11	4	Rcc2
903	2.41e-10	0.539277	0.89	0.662	3.73e-06	4	Cox5b
904	1.61e-14	0.538731	0.331	0.106	2.48e-10	4	Gmnn
905	3.48e-11	0.537985	0.969	0.808	5.38e-07	4	Psme1
906	2.62e-12	0.536135	0.756	0.431	4.04e-08	4	Taf1d
907	5.19e-15	0.53504	0.669	0.327	8.01e-11	4	Glrx3
908	9.8e-11	0.534688	0.748	0.473	1.51e-06	4	Hnrnpd
909	6.13e-24	0.534574	1	1	9.47e-20	4	Rpl41
910	5.32e-14	0.533379	0.961	0.774	8.22e-10	4	Chchd2
911	2.78e-11	0.53152	0.449	0.2	4.29e-07	4	Slbp
912	7.34e-27	0.531355	0.504	0.138	1.13e-22	4	Cisd1
913	3.42e-11	0.530451	0.756	0.447	5.28e-07	4	Cbx1
914	1.39e-14	0.530182	0.748	0.377	2.15e-10	4	Rnps1
915	4.22e-10	0.529497	0.756	0.465	6.52e-06	4	Nucks1
916	1.14e-16	0.528966	0.685	0.304	1.76e-12	4	Mrpl20
917	2.76e-19	0.528293	0.528	0.183	4.27e-15	4	Snrpa
918	1.17e-14	0.524574	0.567	0.255	1.81e-10	4	Tcerg1
919	3.04e-13	0.523614	0.921	0.618	4.7e-09	4	Edf1
920	4.65e-15	0.52184	0.63	0.289	7.18e-11	4	Txn2
921	3.75e-13	0.521824	0.661	0.338	5.79e-09	4	Pole4
922	3.35e-11	0.52104	0.795	0.507	5.18e-07	4	Ssr4
923	3.43e-13	0.520763	0.976	0.822	5.29e-09	4	Rbm3
924	7.51e-21	0.520555	0.551	0.188	1.16e-16	4	Gars
925	9.01e-17	0.518608	0.598	0.249	1.39e-12	4	Smarcc1
926	4.94e-14	0.51737	0.614	0.284	7.64e-10	4	Eprs
927	5.79e-18	0.516188	0.402	0.122	8.94e-14	4	Noc3l
928	4.38e-16	0.512979	0.583	0.245	6.77e-12	4	Snx5
929	1.3e-19	0.511437	0.402	0.117	2.01e-15	4	Lmnb1
930	1.64e-15	0.509728	0.543	0.219	2.54e-11	4	Trim28
931	2.2e-21	0.509339	0.488	0.149	3.4e-17	4	Fdx2
932	2.91e-08	0.508967	0.614	0.35	0.000449486	4	Hmgn2
933	1.86e-20	0.508879	0.504	0.162	2.88e-16	4	Pes1
934	3.04e-10	0.508715	0.89	0.653	4.7e-06	4	Atp5b
935	2.74e-21	0.508307	0.504	0.162	4.23e-17	4	Rbmxl1
936	2.86e-15	0.508071	0.646	0.293	4.42e-11	4	Txnl1
937	5.8e-13	0.507294	0.764	0.422	8.96e-09	4	Rbm8a
938	1.06e-13	0.507081	0.748	0.407	1.64e-09	4	Cct4
939	9.79e-13	0.506328	0.882	0.692	1.51e-08	4	Sumo2
940	8.11e-11	0.505193	0.882	0.712	1.25e-06	4	Atp5j
941	3.14e-13	0.504764	0.992	0.908	4.85e-09	4	Atp5e
942	8.13e-12	0.504588	0.898	0.607	1.26e-07	4	Psma3
943	1.74e-12	0.504391	0.819	0.506	2.68e-08	4	Snrpb
944	3.14e-16	0.502585	0.677	0.295	4.86e-12	4	Cops6
945	1.79e-16	0.502118	0.591	0.245	2.76e-12	4	Paics
946	2.69e-29	0.501761	0.465	0.111	4.15e-25	4	Ruvbl2
947	9.85e-20	0.500359	0.449	0.137	1.52e-15	4	Rps19bp1
948	7.62e-15	0.500151	0.654	0.3	1.18e-10	4	Nudt21
949	3.38e-25	0.499268	0.457	0.12	5.22e-21	4	Uck2
950	2.46e-13	0.498863	0.622	0.295	3.8e-09	4	Gtpbp4
951	9.51e-16	0.498057	0.323	0.094	1.47e-11	4	Irf4
952	2.87e-21	0.496085	0.52	0.168	4.43e-17	4	Polr2h
953	9.92e-22	0.495929	0.441	0.126	1.53e-17	4	Mtap
954	2.07e-10	0.495246	0.772	0.462	3.19e-06	4	Ndufs6
955	4.38e-16	0.494547	0.528	0.208	6.77e-12	4	Bccip
956	1.43e-16	0.492587	0.646	0.275	2.21e-12	4	Mrpl54
957	4.88e-15	0.491942	0.591	0.266	7.53e-11	4	Dtymk
958	2.49e-29	0.491832	0.433	0.097	3.85e-25	4	Dis3
959	7.16e-17	0.490951	1	0.95	1.11e-12	4	Rps17
960	1.45e-15	0.490679	0.528	0.208	2.24e-11	4	Ndufaf4
961	4.32e-32	0.489553	0.457	0.1	6.67e-28	4	Cinp
962	3.21e-06	0.489469	0.26	0.118	0.0495727	4	Nrn1
963	1.55e-23	0.489381	0.441	0.121	2.39e-19	4	Agpat5
964	2.62e-14	0.487968	0.48	0.193	4.04e-10	4	Bcap29
965	8.82e-21	0.486358	0.402	0.111	1.36e-16	4	Wdr74
966	6.34e-20	0.485249	0.449	0.138	9.8e-16	4	Ftsj3
967	1.34e-17	0.48439	0.606	0.237	2.07e-13	4	Mrpl15
968	3.83e-19	0.484117	0.346	0.093	5.92e-15	4	Rfc3
969	9.15e-09	0.482559	0.717	0.45	0.000141261	4	Sfpq
970	8.66e-12	0.482104	0.661	0.356	1.34e-07	4	Denr
971	5.93e-07	0.481501	0.449	0.254	0.00916357	4	Cmtm7
972	6.63e-60	0.481238	0.331	0.027	1.02e-55	4	Ung
973	3.23e-19	0.481126	0.425	0.129	4.99e-15	4	Gpatch4
974	1.88e-09	0.480948	0.756	0.451	2.91e-05	4	M6pr
975	1.48e-14	0.479725	0.646	0.302	2.29e-10	4	2810004N23Rik
976	1.75e-12	0.478939	0.488	0.212	2.71e-08	4	Ezh2
977	3.64e-20	0.477424	0.449	0.136	5.62e-16	4	Wdr75
978	8.73e-10	0.477191	0.906	0.677	1.35e-05	4	Hnrnpu
979	2.43e-15	0.47681	0.598	0.258	3.76e-11	4	Emc6
980	1.6e-13	0.476809	0.748	0.366	2.47e-09	4	Psmd8
981	3.11e-12	0.476766	0.598	0.285	4.8e-08	4	Pdia6
982	1.24e-19	0.475162	0.528	0.182	1.91e-15	4	Pum3
983	4.36e-13	0.474888	0.661	0.327	6.74e-09	4	Hprt
984	1.11e-16	0.474675	0.48	0.174	1.72e-12	4	Tmem147
985	8.26e-10	0.473358	0.819	0.549	1.28e-05	4	Taf10
986	9.51e-07	0.47189	0.78	0.543	0.0146821	4	Nfkbia
987	1.56e-14	0.47159	0.583	0.256	2.4e-10	4	Ak2
988	1.16e-13	0.471121	0.969	0.803	1.8e-09	4	Sem1
989	1.21e-11	0.470664	0.669	0.34	1.87e-07	4	Aebp2
990	9.48e-15	0.468264	0.472	0.179	1.46e-10	4	Ddx10
991	4.34e-11	0.467788	0.63	0.329	6.7e-07	4	Naa15
992	2.03e-08	0.467696	0.732	0.489	0.000313646	4	Ndufc1
993	1.97e-14	0.467633	0.654	0.305	3.05e-10	4	Bola3
994	6.94e-14	0.466949	0.677	0.322	1.07e-09	4	Psmg4
995	7.68e-33	0.466407	0.299	0.045	1.19e-28	4	Rcc1
996	9.78e-25	0.466339	0.362	0.081	1.51e-20	4	Mthfd1
997	1.67e-09	0.466325	0.874	0.624	2.58e-05	4	Cnbp
998	1.16e-14	0.466073	0.457	0.177	1.79e-10	4	Got2
999	5.91e-05	0.464963	0.52	0.338	0.912823	4	Tbc1d4
1000	4.09e-15	0.464776	0.559	0.235	6.32e-11	4	Psmd1
1001	4.5e-08	0.464253	0.268	0.108	0.000694523	4	Ifitm2
1002	2.98e-24	0.463994	0.386	0.094	4.61e-20	4	Anapc15
1003	9.25e-08	0.46169	0.465	0.244	0.00142854	4	Dnmt1
1004	1.17e-18	0.461541	0.52	0.181	1.81e-14	4	Atic
1005	2.51e-14	0.460805	1	0.946	3.87e-10	4	Rpl14
1006	1.54e-19	0.45897	0.417	0.123	2.38e-15	4	Mrps7
1007	3.9e-24	0.458394	0.362	0.083	6.02e-20	4	Smyd2
1008	3.31e-10	0.458375	0.732	0.409	5.11e-06	4	Bzw2
1009	1.74e-12	0.457005	0.402	0.153	2.69e-08	4	Trmt6
1010	4.06e-11	0.456346	0.701	0.374	6.27e-07	4	Tcof1
1011	1.39e-12	0.45595	0.535	0.242	2.15e-08	4	Kpnb1
1012	6.4e-18	0.455345	0.386	0.114	9.88e-14	4	Smc2
1013	2.57e-13	0.45522	0.512	0.217	3.97e-09	4	Txnl4a
1014	7.5e-10	0.454937	0.843	0.573	1.16e-05	4	Mrpl33
1015	1.78e-12	0.454698	0.567	0.252	2.74e-08	4	Dars
1016	5.09e-32	0.454629	0.346	0.06	7.87e-28	4	Zmynd19
1017	1.41e-12	0.453009	0.772	0.41	2.18e-08	4	Psmb6
1018	3.25e-10	0.452598	0.969	0.806	5.02e-06	4	Hnrnpa2b1
1019	1.79e-05	0.452288	0.512	0.306	0.276556	4	Gpr183
1020	4.38e-10	0.452092	0.898	0.712	6.76e-06	4	Cox7a2
1021	2.55e-10	0.451583	0.701	0.408	3.94e-06	4	Lsm6
1022	7.75e-10	0.451191	0.937	0.677	1.2e-05	4	Atp5mpl
1023	1.04e-05	0.450179	0.331	0.17	0.160748	4	Itm2a
1024	5.78e-18	0.449114	0.291	0.071	8.93e-14	4	Tyms
1025	6.76e-13	0.448816	0.543	0.239	1.04e-08	4	Wdr61
1026	2.99e-51	0.448323	0.291	0.025	4.62e-47	4	Shmt1
1027	5.24e-09	0.448146	0.819	0.536	8.1e-05	4	Top1
1028	1.62e-12	0.447549	0.307	0.1	2.5e-08	4	Tnfsf11
1029	7.23e-24	0.447461	0.417	0.108	1.12e-19	4	Mpp6
1030	7.06e-15	0.447067	0.323	0.097	1.09e-10	4	Rrs1
1031	2.46e-11	0.446581	0.646	0.334	3.81e-07	4	Gm26917
1032	1.19e-09	0.446509	0.843	0.542	1.83e-05	4	Skp1a
1033	2.94e-10	0.445926	0.567	0.291	4.53e-06	4	Slc38a1
1034	2.03e-12	0.445682	0.748	0.394	3.14e-08	4	Psmb2
1035	7.93e-17	0.445451	0.386	0.123	1.23e-12	4	Sdf2l1
1036	2.01e-06	0.444156	0.661	0.445	0.0311166	4	Atpif1
1037	9.92e-20	0.442155	0.425	0.125	1.53e-15	4	Znhit6
1038	1.67e-19	0.442002	0.488	0.159	2.57e-15	4	Ddx1
1039	7.86e-18	0.441239	0.37	0.108	1.21e-13	4	Tipin
1040	9.54e-16	0.441099	0.441	0.153	1.47e-11	4	Thumpd1
1041	2.05e-11	0.44032	0.732	0.4	3.17e-07	4	Pgls
1042	3.97e-09	0.4402	0.787	0.503	6.14e-05	4	Sarnp
1043	1.7e-08	0.43935	0.535	0.281	0.000262846	4	Tkt
1044	2.84e-10	0.439133	0.614	0.317	4.38e-06	4	Larp1
1045	9.17e-15	0.43856	0.346	0.111	1.42e-10	4	Abcf2
1046	1.83e-09	0.437303	0.591	0.299	2.83e-05	4	Mtln
1047	2.42e-11	0.437019	0.992	0.906	3.73e-07	4	Rpl36al
1048	4.84e-13	0.436236	0.614	0.278	7.47e-09	4	Mrpl51
1049	1.13e-12	0.434818	0.606	0.285	1.75e-08	4	Psmd12
1050	1.4e-10	0.434782	0.795	0.517	2.16e-06	4	Ndufa5
1051	1.72e-20	0.434031	0.315	0.073	2.66e-16	4	Cks1b
1052	3.94e-17	0.433832	0.591	0.227	6.08e-13	4	Knop1
1053	6.61e-23	0.432242	0.331	0.074	1.02e-18	4	Lap3
1054	9.39e-10	0.432099	0.724	0.431	1.45e-05	4	Lsm4
1055	5.99e-12	0.431921	0.575	0.268	9.25e-08	4	Cyc1
1056	5.06e-10	0.431691	0.906	0.659	7.82e-06	4	Tomm6
1057	4.15e-08	0.431198	0.906	0.722	0.000641111	4	Mrpl52
1058	2.87e-24	0.430401	0.386	0.092	4.43e-20	4	Eif2b3
1059	1.91e-06	0.428741	0.354	0.181	0.0294346	4	Tagap
1060	5.02e-20	0.428528	0.409	0.116	7.76e-16	4	Heatr1
1061	5.62e-16	0.427975	0.48	0.173	8.68e-12	4	Fkbp2
1062	3.04e-09	0.427707	0.811	0.536	4.69e-05	4	Atp5o
1063	2.76e-09	0.425943	0.85	0.619	4.26e-05	4	Nol7
1064	1.54e-22	0.425514	0.299	0.062	2.37e-18	4	Ipo4
1065	4.99e-10	0.425503	0.559	0.289	7.71e-06	4	Snhg3
1066	4.39e-11	0.425415	0.504	0.23	6.78e-07	4	Rilpl2
1067	7.77e-11	0.424508	0.472	0.216	1.2e-06	4	Eed
1068	1.35e-10	0.424346	0.992	0.879	2.09e-06	4	Cox6c
1069	1.55e-15	0.424188	0.346	0.106	2.39e-11	4	Foxp4
1070	9.55e-23	0.423169	0.307	0.065	1.47e-18	4	Noc4l
1071	4.69e-09	0.422684	0.622	0.356	7.24e-05	4	Supt16
1072	2.16e-17	0.422323	0.48	0.166	3.33e-13	4	Mydgf
1073	7.36e-33	0.421825	0.26	0.033	1.14e-28	4	Rangrf
1074	5.78e-19	0.421758	0.346	0.092	8.93e-15	4	Fasn
1075	4.1e-20	0.421623	0.378	0.102	6.33e-16	4	Gcsh
1076	2.77e-08	0.421559	0.756	0.46	0.000428474	4	Ppig
1077	1.12e-10	0.420808	0.535	0.264	1.73e-06	4	Vdac1
1078	2.85e-10	0.420101	0.654	0.357	4.4e-06	4	Wdr83os
1079	7.7e-09	0.419699	0.866	0.603	0.000118882	4	Atp5a1
1080	6.57e-09	0.418418	0.976	0.831	0.00010141	4	Elob
1081	1.33e-09	0.41795	0.63	0.338	2.06e-05	4	Mrpl18
1082	5.05e-05	0.416815	0.606	0.383	0.779286	4	Commd7
1083	7.28e-15	0.416704	0.346	0.112	1.12e-10	4	Txnrd1
1084	2.47e-07	0.415787	0.819	0.566	0.00381831	4	Atp5d
1085	1.12e-11	0.415262	0.409	0.164	1.73e-07	4	Cdk6
1086	7.64e-15	0.415198	0.528	0.208	1.18e-10	4	Lsm2
1087	4.64e-09	0.414742	0.858	0.591	7.17e-05	4	Sf3b6
1088	5.65e-17	0.413552	0.409	0.13	8.73e-13	4	Polr1a
1089	3.44e-10	0.413301	0.669	0.363	5.32e-06	4	Srsf6
1090	1.19e-09	0.413083	0.827	0.531	1.83e-05	4	Polr1d
1091	1.94e-14	0.41303	0.646	0.294	2.99e-10	4	Ndufb6
1092	7.59e-16	0.413022	0.354	0.109	1.17e-11	4	Utp20
1093	1.55e-09	0.412675	0.661	0.355	2.39e-05	4	Prdx2
1094	1.63e-16	0.412307	0.496	0.183	2.52e-12	4	Guk1
1095	3.08e-11	0.412246	0.685	0.374	4.76e-07	4	Chchd1
1096	1.42e-09	0.41217	0.748	0.445	2.19e-05	4	Srsf10
1097	3.17e-15	0.411883	0.52	0.208	4.89e-11	4	Eif3l
1098	4.26e-09	0.411751	0.52	0.261	6.59e-05	4	Psmd6
1099	6.76e-16	0.411709	0.354	0.107	1.04e-11	4	Amd1
1100	2.89e-14	0.411612	0.575	0.238	4.47e-10	4	Cd82
1101	1.8e-11	0.411342	0.551	0.246	2.78e-07	4	Baz1a
1102	7.97e-13	0.411175	0.465	0.19	1.23e-08	4	Slc1a5
1103	3.18e-17	0.410064	0.323	0.088	4.91e-13	4	Hirip3
1104	1.83e-08	0.409501	0.772	0.499	0.000282164	4	1110004F10Rik
1105	2.71e-21	0.409453	0.354	0.088	4.18e-17	4	Rcl1
1106	3.07e-11	0.408593	0.976	0.915	4.74e-07	4	Rpl7a
1107	1.33e-10	0.408561	0.976	0.902	2.06e-06	4	Snrpg
1108	1.33e-09	0.408461	0.953	0.838	2.05e-05	4	Btf3
1109	1.04e-07	0.408344	0.843	0.649	0.00159889	4	Uqcr11
1110	1.22e-09	0.408042	0.394	0.17	1.89e-05	4	Casp3
1111	6.51e-24	0.407927	0.449	0.119	1.01e-19	4	Timm50
1112	4.11e-18	0.407691	0.315	0.082	6.34e-14	4	Slc7a5
1113	1.01e-15	0.407635	0.378	0.121	1.56e-11	4	Utp6
1114	4.93e-11	0.406801	0.606	0.303	7.61e-07	4	Higd1a
1115	1.52e-14	0.405975	0.701	0.311	2.34e-10	4	Eif4a3
1116	6.37e-16	0.405892	0.394	0.125	9.84e-12	4	Aatf
1117	4.1e-14	0.405872	0.394	0.139	6.34e-10	4	Slc25a39
1118	1.98e-17	0.405373	0.52	0.187	3.06e-13	4	Pin1
1119	8.32e-12	0.404812	0.331	0.119	1.28e-07	4	Bcl2a1d
1120	7.96e-09	0.404794	0.937	0.874	0.00012291	4	Cox7c
1121	5.34e-14	0.404755	0.283	0.082	8.25e-10	4	Chchd4
1122	1.51e-07	0.404725	0.709	0.434	0.00233436	4	U2surp
1123	3.45e-10	0.403914	0.567	0.285	5.33e-06	4	Lsm3
1124	7.17e-17	0.402076	0.583	0.223	1.11e-12	4	Exosc7
1125	4.11e-12	0.401774	0.606	0.286	6.35e-08	4	Grpel1
1126	7.41e-08	0.40168	0.795	0.556	0.00114452	4	Ndufb9
1127	2e-05	0.400605	0.48	0.301	0.308177	4	Hdac7
1128	3.84e-23	0.40057	0.37	0.088	5.92e-19	4	Tfdp1
1129	6.06e-09	0.399894	0.709	0.422	9.36e-05	4	Ndufb8
1130	1.59e-08	0.399803	0.882	0.624	0.00024569	4	Dnaja1
1131	4.56e-08	0.399758	0.835	0.607	0.000703528	4	Psma2
1132	1.84e-14	0.399192	0.339	0.106	2.84e-10	4	Elp5
1133	7.01e-11	0.398891	0.315	0.114	1.08e-06	4	Mrpl50
1134	1.49e-08	0.398019	0.661	0.385	0.000230648	4	B3gnt2
1135	5.15e-09	0.397769	0.701	0.418	7.95e-05	4	Pfdn2
1136	2.19e-08	0.39759	0.961	0.792	0.000337552	4	Gas5
1137	3.15e-10	0.397448	0.535	0.261	4.87e-06	4	Ppp2r2a
1138	3.03e-12	0.397173	0.346	0.124	4.68e-08	4	Prpf19
1139	1.65e-07	0.396389	0.858	0.654	0.00254638	4	Hnrnpm
1140	3.33e-06	0.395645	0.677	0.421	0.0514229	4	Irf2bp2
1141	3.84e-11	0.395031	0.48	0.208	5.93e-07	4	Kmt5a
1142	1.32e-15	0.394487	0.457	0.159	2.04e-11	4	Nt5c3b
1143	1.74e-14	0.394391	0.276	0.077	2.69e-10	4	Ptprs
1144	1.78e-18	0.3942	0.433	0.135	2.76e-14	4	Uchl5
1145	1.45e-12	0.394147	0.598	0.274	2.25e-08	4	Psmd14
1146	1.04e-09	0.393173	0.606	0.335	1.6e-05	4	Psma1
1147	3.52e-13	0.392927	0.488	0.195	5.44e-09	4	Dnajc15
1148	5.17e-11	0.392063	0.992	0.925	7.99e-07	4	Gm10076
1149	1.6e-14	0.391954	0.449	0.165	2.47e-10	4	Smn1
1150	1.58e-09	0.391203	0.63	0.342	2.44e-05	4	Eif3d
1151	1.31e-10	0.390927	0.701	0.403	2.03e-06	4	Eloc
1152	4.22e-14	0.390232	0.52	0.212	6.52e-10	4	Ahsa1
1153	6.79e-09	0.389763	0.787	0.549	0.000104856	4	Uqcrb
1154	3.02e-09	0.388851	0.551	0.279	4.67e-05	4	Pak1ip1
1155	7.47e-12	0.388746	0.654	0.32	1.15e-07	4	Snrpb2
1156	1.06e-16	0.388701	0.472	0.164	1.64e-12	4	Vma21
1157	1.07e-15	0.388163	0.52	0.197	1.65e-11	4	Sf3b4
1158	2.85e-13	0.387055	0.528	0.219	4.41e-09	4	Mrps5
1159	4.91e-11	0.38672	0.701	0.367	7.58e-07	4	Bax
1160	6.55e-09	0.386518	0.795	0.522	0.00010111	4	Smarca5
1161	1.65e-12	0.386464	0.512	0.22	2.55e-08	4	Dnajb11
1162	2.27e-11	0.386305	0.535	0.247	3.51e-07	4	Pfdn6
1163	3.45e-22	0.385633	0.291	0.06	5.33e-18	4	Nat10
1164	8.4e-08	0.385333	0.677	0.413	0.00129666	4	Prpf40a
1165	2.97e-09	0.385077	0.795	0.473	4.59e-05	4	Aimp1
1166	4.26e-12	0.38506	0.669	0.322	6.58e-08	4	Dnajc19
1167	1.11e-16	0.384824	0.346	0.101	1.72e-12	4	Thyn1
1168	4.32e-08	0.384011	0.795	0.495	0.000667167	4	Hnrnpa0
1169	3.7e-10	0.383556	0.661	0.35	5.72e-06	4	Utp11
1170	1.04e-08	0.381758	0.693	0.398	0.000159957	4	Psmc3
1171	1.73e-08	0.38159	0.732	0.448	0.000267602	4	Ube2l3
1172	5.65e-15	0.380941	0.354	0.113	8.73e-11	4	Nelfe
1173	3.62e-17	0.380675	0.48	0.163	5.6e-13	4	Stip1
1174	1.02e-09	0.380587	0.654	0.348	1.57e-05	4	Adss
1175	2.23e-11	0.380465	0.535	0.245	3.44e-07	4	Eif2s3x
1176	5.66e-10	0.379412	0.709	0.397	8.74e-06	4	Psmb5
1177	1.85e-10	0.379342	0.339	0.13	2.86e-06	4	Prmt3
1178	2.84e-19	0.379134	0.299	0.071	4.39e-15	4	Cluh
1179	1.51e-14	0.378501	0.535	0.211	2.34e-10	4	Strap
1180	5.21e-15	0.378363	0.37	0.118	8.05e-11	4	Nufip1
1181	8.85e-08	0.377141	0.709	0.447	0.00136737	4	Ndufc2
1182	4.42e-09	0.376909	0.717	0.424	6.82e-05	4	Mrpl23
1183	1.7e-09	0.376263	0.669	0.373	2.63e-05	4	Dcun1d5
1184	6.31e-13	0.376028	0.496	0.206	9.75e-09	4	Ddx27
1185	4.23e-11	0.375852	0.37	0.145	6.53e-07	4	Mcm4
1186	7.2e-06	0.375779	0.409	0.229	0.111149	4	Hnrnpll
1187	7.79e-12	0.375568	0.48	0.202	1.2e-07	4	Alkbh1
1188	4.87e-13	0.375216	0.48	0.193	7.52e-09	4	Cbx5
1189	2e-16	0.374919	0.346	0.103	3.09e-12	4	Pole3
1190	3.59e-06	0.37488	0.512	0.304	0.0554068	4	Rif1
1191	1.88e-13	0.374642	0.323	0.103	2.91e-09	4	Ltv1
1192	6.79e-10	0.374225	0.472	0.217	1.05e-05	4	Nsfl1c
1193	4.8e-15	0.37326	0.315	0.093	7.41e-11	4	Orc6
1194	1.95e-10	0.372922	0.354	0.137	3.01e-06	4	Sdad1
1195	8.58e-13	0.372178	0.417	0.161	1.33e-08	4	Nob1
1196	6.35e-14	0.371663	0.488	0.189	9.81e-10	4	Mphosph10
1197	2.04e-13	0.371094	0.425	0.155	3.15e-09	4	Sinhcaf
1198	1.6e-11	0.370957	0.992	0.92	2.47e-07	4	Rpl31
1199	1.41e-05	0.370834	0.803	0.577	0.218033	4	Sdf4
1200	1.03e-32	0.370831	0.291	0.042	1.59e-28	4	Ctps
1201	5.8e-14	0.370609	0.496	0.198	8.96e-10	4	Mrps34
1202	9.94e-12	0.37026	0.992	0.943	1.54e-07	4	Naca
1203	1.85e-13	0.369093	0.535	0.219	2.86e-09	4	Rtcb
1204	1.49e-09	0.368509	0.961	0.827	2.3e-05	4	Tomm7
1205	4.63e-12	0.368425	0.622	0.297	7.15e-08	4	Cfdp1
1206	4.9e-07	0.367682	0.835	0.545	0.00756157	4	Dad1
1207	8.41e-10	0.367645	0.528	0.262	1.3e-05	4	Ola1
1208	2.79e-07	0.366969	0.567	0.319	0.00430291	4	Etfb
1209	2.58e-09	0.366451	0.858	0.619	3.99e-05	4	Nedd8
1210	1.53e-24	0.366443	0.252	0.041	2.36e-20	4	Grwd1
1211	1.09e-16	0.365519	0.48	0.167	1.69e-12	4	Smco4
1212	8.39e-05	0.36496	0.693	0.464	1	4	Kras
1213	3.04e-06	0.36484	0.929	0.76	0.0469904	4	Lcp1
1214	8.39e-11	0.364769	0.496	0.221	1.3e-06	4	Timm17a
1215	6.15e-08	0.362901	0.732	0.46	0.000949602	4	Eif3i
1216	3.02e-14	0.362607	0.252	0.066	4.67e-10	4	Nle1
1217	3.67e-11	0.362335	0.48	0.212	5.67e-07	4	Ivns1abp
1218	2e-08	0.362013	0.394	0.181	0.000308935	4	Dnmt3a
1219	6.63e-07	0.361729	0.803	0.544	0.0102337	4	Hsp90b1
1220	2.2e-06	0.361555	0.835	0.63	0.034039	4	Krtcap2
1221	1.33e-12	0.361519	0.394	0.147	2.06e-08	4	Snhg6
1222	7.69e-19	0.360202	0.323	0.082	1.19e-14	4	Mcm2
1223	6.49e-07	0.360165	0.701	0.452	0.0100306	4	Mrps24
1224	5.41e-11	0.35954	0.402	0.167	8.35e-07	4	Ipo7
1225	4.66e-14	0.359522	0.402	0.141	7.2e-10	4	Mettl16
1226	3.81e-18	0.359449	0.37	0.106	5.88e-14	4	Tmem238
1227	8.51e-12	0.358304	0.528	0.235	1.31e-07	4	Sar1a
1228	9.29e-22	0.358012	0.378	0.095	1.43e-17	4	Exosc2
1229	2.55e-11	0.357535	0.606	0.293	3.93e-07	4	Ube2n
1230	1.47e-08	0.357185	0.346	0.15	0.000227633	4	Hmgn5
1231	7.55e-11	0.356637	0.488	0.214	1.17e-06	4	Luc7l
1232	6.89e-08	0.355734	0.346	0.155	0.00106482	4	Mrpl19
1233	1.05e-10	0.355649	0.598	0.29	1.62e-06	4	Mpc1
1234	1.04e-15	0.355024	0.394	0.128	1.6e-11	4	Fkbp5
1235	2.25e-17	0.354768	0.441	0.142	3.48e-13	4	Nxt1
1236	6.23e-11	0.354674	0.449	0.189	9.62e-07	4	Thap12
1237	3e-13	0.353714	0.402	0.145	4.64e-09	4	Gtf3a
1238	7.87e-11	0.353414	0.402	0.166	1.22e-06	4	Kdm2b
1239	5.1e-10	0.352991	0.677	0.363	7.88e-06	4	Sf3b3
1240	5.39e-18	0.352689	0.339	0.091	8.32e-14	4	Pdcd1lg2
1241	2.14e-17	0.35236	0.291	0.073	3.31e-13	4	Pitrm1
1242	1.08e-08	0.352078	0.583	0.311	0.000167177	4	Rrp1
1243	3.75e-12	0.351971	0.48	0.199	5.79e-08	4	Ssr2
1244	1.05e-07	0.351847	0.52	0.275	0.00162445	4	Thoc1
1245	1.02e-10	0.350624	0.685	0.351	1.57e-06	4	Cetn3
1246	4.72e-13	0.35028	0.441	0.169	7.29e-09	4	Cdk2ap1
1247	1.83e-09	0.349394	0.677	0.374	2.83e-05	4	Eny2
1248	7.82e-16	0.349067	0.299	0.081	1.21e-11	4	Rfc4
1249	1.52e-24	0.348467	0.378	0.085	2.34e-20	4	Aimp2
1250	1.49e-11	0.348371	0.787	0.412	2.31e-07	4	Srp19
1251	3.1e-10	0.347936	0.417	0.177	4.78e-06	4	Sec13
1252	1.04e-18	0.347904	0.276	0.062	1.61e-14	4	Prim1
1253	1.5e-12	0.346879	0.693	0.323	2.31e-08	4	Cetn2
1254	2.23e-17	0.346737	0.488	0.164	3.44e-13	4	Ppie
1255	1.95e-10	0.346581	0.74	0.394	3.02e-06	4	Polr2k
1256	3.51e-06	0.346357	0.787	0.58	0.0541457	4	Atp5f1
1257	1.2e-18	0.345984	0.291	0.069	1.85e-14	4	Bid
1258	5.68e-08	0.345836	0.622	0.345	0.000876623	4	Uqcrc1
1259	9.62e-12	0.345832	0.559	0.257	1.49e-07	4	Psmc2
1260	1.09e-08	0.345796	0.748	0.438	0.000168111	4	Hif1a
1261	7.78e-12	0.345537	0.528	0.235	1.2e-07	4	Rad23b
1262	2.14e-25	0.345053	0.26	0.044	3.3e-21	4	Cenps
1263	1.63e-11	0.34479	0.528	0.232	2.52e-07	4	Ube2m
1264	3.38e-07	0.343937	0.89	0.664	0.00522415	4	Eef1d
1265	4.93e-11	0.343573	0.378	0.149	7.61e-07	4	Metap1
1266	4.27e-10	0.343548	0.457	0.207	6.59e-06	4	Dynll2
1267	4.05e-16	0.34328	0.37	0.115	6.25e-12	4	Adsl
1268	2.01e-08	0.343152	0.409	0.194	0.000309882	4	Commd1
1269	1.2e-08	0.342983	0.417	0.195	0.000185416	4	Rad50
1270	2.01e-15	0.34293	0.386	0.126	3.1e-11	4	Cops7a
1271	3.77e-06	0.342712	0.622	0.402	0.0581957	4	Manf
1272	2.21e-07	0.341822	0.732	0.468	0.00340709	4	Tcea1
1273	6.28e-08	0.341708	0.969	0.889	0.000970436	4	Pabpc1
1274	2.13e-06	0.34143	0.685	0.448	0.0328521	4	Rbbp4
1275	4.58e-14	0.340964	0.409	0.143	7.07e-10	4	Wdr3
1276	4.49e-07	0.340923	0.598	0.35	0.00693198	4	Sdhb
1277	2.25e-07	0.340383	0.677	0.408	0.00347404	4	Tsn
1278	6.12e-06	0.340247	0.858	0.664	0.0944608	4	Tpm3
1279	2.94e-11	0.340177	0.37	0.141	4.55e-07	4	Tufm
1280	9.36e-07	0.339739	0.819	0.584	0.014458	4	Arpp19
1281	2.76e-20	0.339683	0.315	0.074	4.27e-16	4	Umps
1282	7.21e-15	0.339355	0.346	0.108	1.11e-10	4	Nudt19
1283	2.65e-11	0.339063	0.488	0.21	4.09e-07	4	Mthfd2
1284	1.44e-09	0.338847	0.614	0.308	2.22e-05	4	Psmd11
1285	1.58e-07	0.338303	0.953	0.822	0.00244592	4	Atp5j2
1286	8.38e-09	0.33782	0.402	0.185	0.00012946	4	Ilf3
1287	1.44e-10	0.337218	0.394	0.162	2.22e-06	4	Mrps12
1288	9.23e-21	0.336923	0.299	0.066	1.42e-16	4	Wdr5
1289	8.12e-13	0.336761	0.417	0.157	1.25e-08	4	Pfdn4
1290	2e-25	0.336298	0.354	0.075	3.08e-21	4	Galk1
1291	1.57e-08	0.336135	0.354	0.152	0.000242451	4	Letm1
1292	1.94e-11	0.335909	0.528	0.236	2.99e-07	4	Rbm17
1293	1.07e-06	0.335365	0.795	0.58	0.0164928	4	Micos10
1294	6.46e-12	0.335316	0.441	0.178	9.97e-08	4	Fmc1
1295	3.48e-07	0.334947	0.78	0.531	0.00536868	4	Cox6a1
1296	2.47e-12	0.334857	0.378	0.138	3.81e-08	4	Aarsd1
1297	4.88e-09	0.334658	0.26	0.095	7.54e-05	4	Nol6
1298	2.91e-11	0.334623	0.433	0.18	4.49e-07	4	Nol11
1299	6.98e-09	0.334442	0.646	0.364	0.000107785	4	Tmem14c
1300	7.77e-09	0.334156	0.441	0.207	0.000120025	4	B230307C23Rik
1301	2.97e-13	0.33408	0.331	0.106	4.59e-09	4	Cks2
1302	8.64e-25	0.333348	0.252	0.041	1.34e-20	4	Ifrd2
1303	5.13e-12	0.333257	0.299	0.098	7.92e-08	4	Prmt7
1304	3.68e-15	0.333211	0.472	0.174	5.69e-11	4	Syngr2
1305	4.38e-10	0.330755	0.331	0.127	6.77e-06	4	Prelid3b
1306	1.44e-06	0.330334	0.732	0.503	0.0222503	4	Vcp
1307	2.99e-10	0.32966	0.52	0.242	4.62e-06	4	Khsrp
1308	5.22e-08	0.329478	0.528	0.267	0.000806367	4	Bms1
1309	1.44e-11	0.329134	0.386	0.147	2.22e-07	4	Plagl2
1310	2.89e-23	0.329118	0.299	0.06	4.46e-19	4	St6galnac4
1311	1.9e-12	0.328999	0.457	0.184	2.93e-08	4	Mrpl11
1312	3.36e-06	0.328915	0.52	0.308	0.0518197	4	Kdm6b
1313	5.54e-08	0.328646	0.732	0.455	0.000855062	4	Rtraf
1314	1e-07	0.328241	0.685	0.419	0.00154377	4	Mdh2
1315	3.63e-11	0.327489	0.472	0.203	5.61e-07	4	Erg28
1316	1.35e-07	0.327235	0.953	0.845	0.00207894	4	Rpl29
1317	4.43e-08	0.32635	0.638	0.36	0.000684217	4	Polr2j
1318	5.37e-15	0.325921	0.465	0.169	8.3e-11	4	Arl1
1319	3.5e-11	0.325902	1	0.994	5.4e-07	4	Rpl28
1320	2.07e-12	0.325791	1	0.996	3.19e-08	4	Rpl35
1321	3.86e-06	0.325727	0.858	0.691	0.0595983	4	Slc25a3
1322	1.99e-05	0.325266	0.898	0.824	0.3072	4	Cox8a
1323	3.11e-10	0.324984	0.417	0.178	4.8e-06	4	Nudt5
1324	6.53e-09	0.324871	0.567	0.291	0.000100834	4	Ap2s1
1325	2.31e-10	0.324365	0.346	0.136	3.57e-06	4	Mapre2
1326	1.76e-14	0.324077	0.307	0.09	2.71e-10	4	Rnf126
1327	4.03e-17	0.323875	0.386	0.118	6.22e-13	4	Acot7
1328	1.09e-08	0.323508	0.528	0.269	0.000168678	4	Hpf1
1329	8.32e-13	0.323116	0.307	0.095	1.29e-08	4	Naf1
1330	2.14e-06	0.32304	0.717	0.467	0.0331037	4	Psmb4
1331	1.58e-06	0.322784	0.732	0.477	0.0243504	4	Ndufs5
1332	1.05e-07	0.322159	0.575	0.325	0.00162554	4	Suz12
1333	6.61e-09	0.322086	0.488	0.243	0.000102165	4	Mrpl36
1334	1.15e-10	0.322007	0.331	0.121	1.78e-06	4	Nsd2
1335	7.51e-11	0.321695	1	0.99	1.16e-06	4	Rplp0
1336	6.97e-09	0.321689	0.323	0.132	0.000107686	4	Myb
1337	2.27e-11	0.321168	0.402	0.159	3.51e-07	4	Cdc34
1338	5.91e-19	0.320729	0.354	0.095	9.13e-15	4	Pabpc4
1339	2.41e-10	0.320538	0.394	0.162	3.73e-06	4	Drg1
1340	5.78e-17	0.320531	0.386	0.117	8.93e-13	4	Mtx1
1341	5.27e-10	0.320191	0.323	0.122	8.14e-06	4	Heg1
1342	6.12e-07	0.319951	0.488	0.265	0.00945618	4	Orai1
1343	7.62e-14	0.319808	0.409	0.144	1.18e-09	4	Cd83
1344	9.73e-07	0.319511	0.937	0.678	0.0150246	4	Abracl
1345	9.22e-09	0.319264	0.417	0.186	0.000142459	4	Nop14
1346	1.17e-05	0.318636	0.811	0.554	0.180503	4	Csnk2a1
1347	6.85e-09	0.318575	0.654	0.347	0.000105833	4	Ube2k
1348	9.42e-16	0.318467	0.307	0.084	1.46e-11	4	Utp4
1349	1.04e-15	0.318214	0.299	0.081	1.61e-11	4	Pprc1
1350	2.11e-09	0.317632	0.283	0.105	3.26e-05	4	Rrm1
1351	7.26e-14	0.316849	0.457	0.17	1.12e-09	4	Exosc4
1352	3.41e-12	0.31683	0.441	0.172	5.26e-08	4	Gnl1
1353	4.87e-20	0.316718	0.331	0.08	7.52e-16	4	Nop2
1354	2.15e-06	0.316546	0.945	0.79	0.0332721	4	Cyba
1355	3.63e-10	0.316471	0.543	0.256	5.61e-06	4	Api5
1356	4.31e-08	0.316252	0.669	0.37	0.000665129	4	Tomm22
1357	2.42e-09	0.315636	0.283	0.106	3.73e-05	4	Utp15
1358	1.79e-09	0.315534	0.535	0.261	2.76e-05	4	Glrx5
1359	1.42e-09	0.315456	0.307	0.117	2.19e-05	4	Mrpl55
1360	1.12e-12	0.315392	0.433	0.167	1.73e-08	4	Cops3
1361	3.34e-13	0.315167	0.307	0.096	5.16e-09	4	Rrp7a
1362	7.76e-07	0.314865	0.472	0.247	0.0119823	4	Bcor
1363	4.13e-06	0.314458	0.543	0.318	0.0637924	4	Twistnb
1364	7.5e-14	0.31443	0.425	0.155	1.16e-09	4	Bcl7c
1365	7.24e-13	0.314245	0.323	0.108	1.12e-08	4	Map2k3
1366	5.24e-10	0.314237	0.591	0.29	8.1e-06	4	Ndufs8
1367	2.52e-11	0.314127	1	0.985	3.89e-07	4	Rpl15
1368	2.87e-10	0.313706	0.362	0.144	4.43e-06	4	Mphosph6
1369	5.1e-12	0.313273	0.457	0.188	7.87e-08	4	Pam16
1370	2.13e-10	0.313255	0.48	0.215	3.28e-06	4	Mrpl13
1371	2.36e-09	0.313198	0.661	0.343	3.64e-05	4	Gng10
1372	3.26e-10	0.313197	0.378	0.153	5.03e-06	4	Prelid2
1373	1.47e-10	0.312817	0.252	0.082	2.28e-06	4	E2f3
1374	0.00173376	0.31276	0.929	0.85	1	4	Hmgb1
1375	0.000973988	0.312727	0.268	0.155	1	4	Cd40lg
1376	8.71e-07	0.312591	0.654	0.398	0.0134471	4	Sap18
1377	4.16e-13	0.312529	0.354	0.12	6.43e-09	4	Ints11
1378	1.74e-11	0.31209	0.402	0.156	2.69e-07	4	Nus1
1379	1.15e-05	0.311924	0.898	0.819	0.177514	4	Atp5g2
1380	5.56e-07	0.3119	0.606	0.365	0.00859383	4	Polr2e
1381	3.41e-13	0.311858	0.441	0.167	5.26e-09	4	Mrpl28
1382	2.78e-09	0.31095	0.583	0.295	4.29e-05	4	Utp3
1383	2.5e-05	0.309701	0.85	0.599	0.386696	4	Chd4
1384	5.87e-09	0.309658	0.417	0.188	9.07e-05	4	Pom121
1385	1.35e-12	0.309427	1	0.996	2.09e-08	4	Rps26
1386	5.46e-11	0.309214	0.614	0.301	8.43e-07	4	Mrpl21
1387	1.1e-13	0.308791	0.339	0.109	1.7e-09	4	Xrcc5
1388	5.94e-08	0.30877	0.614	0.332	0.000918163	4	Zcrb1
1389	7.91e-12	0.308307	0.409	0.16	1.22e-07	4	Cep83
1390	2.7e-09	0.307607	0.63	0.333	4.17e-05	4	Abcf1
1391	1.17e-07	0.306738	0.504	0.262	0.00180485	4	Rbm28
1392	1.65e-10	0.306692	0.543	0.254	2.55e-06	4	Pdrg1
1393	4.66e-18	0.306361	0.268	0.061	7.2e-14	4	Gmppb
1394	7.01e-07	0.30624	0.661	0.393	0.0108264	4	Dnaja2
1395	7.24e-08	0.305185	0.677	0.381	0.00111771	4	Ndufv2
1396	6.13e-07	0.305135	0.709	0.45	0.00947186	4	Mrps21
1397	7.2e-08	0.304491	0.772	0.481	0.00111275	4	Sf3b5
1398	4.21e-11	0.30412	0.315	0.112	6.5e-07	4	Naa25
1399	4.17e-08	0.303931	0.646	0.364	0.000643974	4	Pfdn1
1400	2.73e-05	0.303769	0.843	0.604	0.421119	4	Xrn2
1401	4.74e-09	0.302919	0.677	0.358	7.32e-05	4	U2af2
1402	3.96e-08	0.302703	0.614	0.319	0.000610899	4	Zcchc9
1403	6.1e-06	0.302274	0.354	0.18	0.0942466	4	Cst7
1404	4.19e-09	0.302021	0.52	0.251	6.46e-05	4	Adk
1405	1.02e-17	0.301937	0.346	0.095	1.57e-13	4	Ppil1
1406	2.04e-06	0.301828	0.591	0.339	0.0314909	4	Smc1a
1407	5.06e-10	0.301684	0.307	0.115	7.81e-06	4	Senp3
1408	4.15e-17	0.301674	0.354	0.101	6.41e-13	4	Tex30
1409	1e-15	0.301402	0.323	0.091	1.55e-11	4	Nol9
1410	2.8e-08	0.301284	1	0.994	0.000433134	4	Pfn1
1411	6.47e-09	0.300903	0.252	0.092	9.99e-05	4	Mfsd5
1412	4.53e-06	0.300684	0.921	0.769	0.0700051	4	Hnrnpk
1413	3.98e-16	0.299778	0.37	0.112	6.14e-12	4	Yrdc
1414	7e-15	0.299628	0.299	0.085	1.08e-10	4	Pinx1
1415	7.63e-12	0.299147	0.402	0.154	1.18e-07	4	Idh3a
1416	1.3e-07	0.299122	0.827	0.544	0.00201176	4	Ube2i
1417	6.36e-10	0.298525	0.362	0.146	9.82e-06	4	Lsg1
1418	1.34e-09	0.298413	0.496	0.23	2.07e-05	4	Psmc1
1419	3.61e-08	0.298279	0.378	0.17	0.000557725	4	Kpna1
1420	0.000754043	0.298126	0.74	0.56	1	4	Rab8b
1421	4.94e-07	0.297224	0.638	0.37	0.00763469	4	Mrfap1
1422	1.99e-13	0.297022	0.52	0.212	3.08e-09	4	Rpf1
1423	2.3e-17	0.296877	0.283	0.069	3.55e-13	4	Klhdc4
1424	9.33e-08	0.296799	0.622	0.338	0.00144155	4	Tmem256
1425	3.22e-15	0.296747	0.394	0.128	4.97e-11	4	Wdr18
1426	1.47e-07	0.296638	0.835	0.528	0.00226768	4	Zc3h15
1427	1.52e-07	0.296513	0.535	0.286	0.00235149	4	Tubb4b
1428	1.43e-06	0.296231	0.772	0.488	0.022061	4	Timm10b
1429	1.29e-06	0.2961	0.323	0.155	0.0199397	4	Nup50
1430	6.08e-07	0.295812	0.559	0.31	0.00938354	4	Purb
1431	1.1e-14	0.2956	0.323	0.095	1.7e-10	4	Polr3d
1432	1.8e-09	0.294933	0.504	0.239	2.79e-05	4	Vdac3
1433	2.43e-19	0.294428	0.339	0.084	3.75e-15	4	Top2a
1434	7.88e-06	0.29397	0.78	0.508	0.121684	4	Micos13
1435	8.64e-11	0.293366	0.307	0.109	1.33e-06	4	Lrpprc
1436	2.75e-21	0.293303	0.252	0.047	4.24e-17	4	Serf1
1437	1.8e-13	0.293102	0.268	0.076	2.78e-09	4	Fen1
1438	1.11e-08	0.292848	0.48	0.235	0.000171132	4	Mrpl42
1439	3.18e-05	0.292691	0.409	0.235	0.491372	4	Immt
1440	2.5e-08	0.29267	0.299	0.121	0.000386876	4	Gtf2f2
1441	9.18e-10	0.292325	0.48	0.223	1.42e-05	4	Clns1a
1442	1.58e-09	0.292222	0.472	0.22	2.45e-05	4	Mrpl34
1443	2.08e-16	0.292146	0.268	0.066	3.21e-12	4	Cdc25a
1444	2.43e-12	0.291985	0.252	0.072	3.75e-08	4	Slc25a1
1445	1.49e-07	0.291965	0.701	0.418	0.00229416	4	Mapre1
1446	1.01e-06	0.291836	0.78	0.465	0.0156649	4	Rap1a
1447	5.32e-09	0.291835	0.417	0.186	8.22e-05	4	Btg3
1448	1.97e-08	0.291816	0.441	0.208	0.000303962	4	Hacd3
1449	9.08e-08	0.291728	0.835	0.546	0.0014022	4	Psmb3
1450	2.62e-16	0.2917	0.276	0.069	4.04e-12	4	Cad
1451	1.85e-06	0.291183	0.693	0.447	0.0285478	4	Zmat2
1452	1.09e-06	0.290283	0.63	0.39	0.0167905	4	Vdac2
1453	1.18e-09	0.290278	0.362	0.148	1.82e-05	4	Ube2g1
1454	9.33e-07	0.289996	0.535	0.305	0.014409	4	Bsg
1455	3.28e-05	0.289694	0.898	0.699	0.506029	4	Sub1
1456	1.73e-17	0.289212	0.276	0.065	2.68e-13	4	Dimt1
1457	1.46e-08	0.288543	0.402	0.185	0.00022538	4	E2f4
1458	3.18e-07	0.288389	0.535	0.288	0.00491138	4	Ddt
1459	8.22e-06	0.287675	0.748	0.532	0.126936	4	Dnajc8
1460	2.46e-08	0.287077	0.307	0.125	0.000380696	4	Myo1e
1461	3.59e-12	0.28694	0.346	0.122	5.55e-08	4	Fh1
1462	1.92e-08	0.286726	0.299	0.12	0.000296706	4	Usp36
1463	2.74e-07	0.286278	0.606	0.332	0.00423644	4	Bag1
1464	2.33e-09	0.286045	0.457	0.208	3.59e-05	4	Nans
1465	1.15e-05	0.28604	0.685	0.458	0.177767	4	Ndufa11
1466	0.000140927	0.285955	0.764	0.589	1	4	Dynll1
1467	4.23e-06	0.285854	0.89	0.678	0.0653346	4	Rbx1
1468	3.37e-12	0.285751	0.299	0.096	5.21e-08	4	Polr1c
1469	4.53e-06	0.285269	0.496	0.283	0.0699596	4	Mcts1
1470	7.23e-08	0.285169	0.63	0.348	0.00111666	4	Gtf2h5
1471	1.48e-06	0.285068	0.551	0.312	0.0229261	4	Dbnl
1472	4.23e-07	0.284553	0.559	0.314	0.00653996	4	Suclg1
1473	1.27e-07	0.284468	0.402	0.193	0.00195742	4	Vps35
1474	4.86e-11	0.283762	0.551	0.242	7.51e-07	4	Ythdf2
1475	3.84e-09	0.283685	0.323	0.131	5.93e-05	4	Nampt
1476	1.32e-08	0.283333	0.504	0.251	0.000204242	4	Dph3
1477	1.59e-06	0.282152	0.543	0.315	0.0244959	4	Cd44
1478	3.7e-06	0.281946	0.598	0.363	0.0571338	4	Exosc8
1479	4.57e-10	0.281878	0.441	0.193	7.06e-06	4	Actl6a
1480	4.06e-09	0.281699	0.48	0.226	6.28e-05	4	Rheb
1481	2.36e-09	0.281306	0.488	0.226	3.65e-05	4	Tgs1
1482	0.000204547	0.281254	0.874	0.651	1	4	Cox17
1483	4.23e-09	0.281073	0.362	0.15	6.54e-05	4	Mrpl48
1484	1.33e-10	0.28089	0.472	0.204	2.05e-06	4	Hspa14
1485	1.57e-08	0.280847	0.346	0.146	0.000242056	4	Pisd
1486	1.87e-11	0.280454	1	0.997	2.88e-07	4	Rpsa
1487	1.36e-05	0.280438	0.929	0.728	0.210086	4	Ndufb1-ps
1488	1.36e-07	0.28017	0.669	0.372	0.00210516	4	Arf4
1489	5.63e-05	0.280084	0.669	0.435	0.869981	4	Dhx9
1490	4.9e-12	0.279777	0.402	0.15	7.56e-08	4	Ergic1
1491	4.62e-10	0.279631	0.37	0.149	7.14e-06	4	Ttc1
1492	3.99e-10	0.279506	0.449	0.196	6.16e-06	4	Gmps
1493	1.07e-06	0.279447	0.598	0.354	0.0164746	4	Ndufa8
1494	1.76e-08	0.279394	0.465	0.221	0.000271299	4	Usp1
1495	1.04e-12	0.278694	0.378	0.133	1.61e-08	4	Mrps25
1496	5.35e-08	0.27849	0.252	0.097	0.000826464	4	Trib1
1497	1.04e-08	0.27842	0.598	0.313	0.000161301	4	Rpn2
1498	8.1e-08	0.278406	0.583	0.318	0.00125098	4	Pop5
1499	4.1e-06	0.278332	0.85	0.624	0.0633027	4	Ndufb7
1500	6.86e-10	0.278286	0.465	0.204	1.06e-05	4	Stt3a
1501	3.77e-09	0.278137	0.472	0.217	5.83e-05	4	Isy1
1502	2.39e-11	0.277846	0.606	0.274	3.68e-07	4	Srsf9
1503	1.87e-16	0.277398	0.331	0.093	2.89e-12	4	Mrpl45
1504	3.14e-08	0.27715	0.276	0.108	0.000484324	4	Mthfd1l
1505	2.64e-10	0.276943	0.378	0.153	4.08e-06	4	Mrpl3
1506	7.86e-07	0.276942	0.52	0.283	0.0121342	4	Ppm1g
1507	1.44e-06	0.276602	0.488	0.264	0.0222657	4	Bri3
1508	5.5e-14	0.276171	0.283	0.08	8.49e-10	4	Xpot
1509	1.77e-10	0.276162	0.354	0.136	2.73e-06	4	Scd2
1510	4.98e-08	0.275769	0.591	0.312	0.000768738	4	Asnsd1
1511	1.31e-09	0.27538	0.472	0.215	2.02e-05	4	Snrnp40
1512	2.09e-07	0.275197	1	0.972	0.00322045	4	Rpl3
1513	4.7e-06	0.274759	0.669	0.429	0.0726128	4	Tardbp
1514	0.000268208	0.274358	0.709	0.513	1	4	Smdt1
1515	3.51e-12	0.274152	0.339	0.117	5.42e-08	4	Ndufaf2
1516	2.11e-13	0.274126	0.276	0.079	3.25e-09	4	Cmss1
1517	6.63e-06	0.274125	0.717	0.475	0.102364	4	Zfp706
1518	1.32e-12	0.273987	0.315	0.102	2.04e-08	4	9130401M01Rik
1519	5.03e-10	0.273707	0.394	0.162	7.76e-06	4	Rpia
1520	7.49e-08	0.273457	0.425	0.199	0.00115727	4	Clpp
1521	4.01e-12	0.272814	0.378	0.138	6.2e-08	4	Emc8
1522	6.71e-09	0.272363	0.528	0.261	0.000103662	4	Psmb7
1523	3.5e-10	0.271869	0.449	0.193	5.41e-06	4	Ywhag
1524	1.85e-07	0.271825	0.559	0.307	0.00285017	4	Srp72
1525	1.35e-06	0.270971	0.803	0.524	0.0208795	4	Mrps14
1526	1.25e-06	0.270781	0.646	0.376	0.0193686	4	Pabpn1
1527	1.13e-11	0.269776	0.386	0.145	1.75e-07	4	Surf6
1528	3.27e-05	0.269689	0.433	0.248	0.504379	4	Ptger4
1529	2.17e-10	0.269583	0.354	0.138	3.35e-06	4	Trmt11
1530	9.45e-10	0.269338	0.425	0.187	1.46e-05	4	Ubap2
1531	2.21e-07	0.269283	0.417	0.204	0.00341519	4	Ubxn2a
1532	0.000104644	0.269101	0.598	0.404	1	4	Dbi
1533	5.8e-09	0.269016	0.354	0.148	8.96e-05	4	Nfkbib
1534	2.03e-05	0.268916	0.953	0.801	0.31365	4	Atp5h
1535	9.56e-09	0.268262	0.362	0.156	0.000147611	4	Zc3h18
1536	5.59e-09	0.267666	0.535	0.264	8.63e-05	4	Phf5a
1537	1.28e-08	0.2673	0.591	0.304	0.000198148	4	Psmd2
1538	1.17e-07	0.267086	0.48	0.24	0.00180371	4	Atp2a2
1539	4.75e-14	0.265458	0.315	0.095	7.34e-10	4	Nubp2
1540	2.72e-08	0.26471	0.394	0.179	0.000420067	4	Atp9b
1541	3.62e-11	0.263823	0.378	0.145	5.59e-07	4	Carnmt1
1542	6.96e-07	0.263401	0.433	0.225	0.0107483	4	Desi2
1543	2.58e-11	0.263312	0.339	0.122	3.98e-07	4	Sec23b
1544	6.17e-09	0.263006	0.488	0.233	9.52e-05	4	Glrx2
1545	6.82e-05	0.26297	0.283	0.147	1	4	Asna1
1546	2.78e-05	0.261973	0.614	0.403	0.428689	4	Rdx
1547	1.14e-11	0.261592	0.402	0.155	1.76e-07	4	Snd1
1548	2.75e-07	0.261408	0.622	0.357	0.00424786	4	Hypk
1549	2.27e-18	0.260537	0.323	0.082	3.51e-14	4	Ppif
1550	0.000643079	0.260485	0.811	0.629	1	4	Atp5c1
1551	2.33e-11	0.260302	0.457	0.184	3.6e-07	4	Thumpd3
1552	7.66e-11	0.259757	0.441	0.18	1.18e-06	4	Txlna
1553	3.77e-05	0.259648	0.969	0.855	0.582998	4	Oaz1
1554	2.47e-08	0.25927	0.362	0.158	0.000380736	4	Dcps
1555	9.3e-05	0.258602	0.701	0.495	1	4	Cdc37
1556	5.16e-09	0.258601	0.362	0.156	7.97e-05	4	Rfc2
1557	1.27e-10	0.258287	0.52	0.234	1.97e-06	4	Naa20
1558	5.94e-05	0.257811	0.63	0.405	0.917093	4	Trp53
1559	6.63e-06	0.257684	0.496	0.283	0.102392	4	Snhg12
1560	2.95e-07	0.257628	0.48	0.25	0.00456239	4	Gm16286
1561	1.69e-09	0.257171	0.417	0.182	2.62e-05	4	2210016F16Rik
1562	4.39e-08	0.256512	0.496	0.247	0.000678398	4	Cs
1563	3.18e-08	0.256507	0.528	0.261	0.000491649	4	Lars
1564	2.9e-06	0.256486	0.63	0.376	0.0447944	4	Esd
1565	3.3e-07	0.256399	0.276	0.115	0.00509406	4	Idi1
1566	6.91e-05	0.256383	0.299	0.158	1	4	Hivep1
1567	2.84e-05	0.256105	0.693	0.457	0.438617	4	Dhx15
1568	8.44e-08	0.25599	0.724	0.404	0.00130305	4	Ghitm
1569	7.58e-12	0.255887	0.465	0.187	1.17e-07	4	Ide
1570	1.17e-09	0.255602	0.346	0.137	1.81e-05	4	Ing5
1571	2.54e-11	0.255155	0.402	0.153	3.92e-07	4	Ubl4a
1572	3.81e-10	0.25493	0.433	0.183	5.89e-06	4	Commd2
1573	1.93e-07	0.254618	1	0.978	0.00298239	4	Rps25
1574	0.0020748	0.253805	0.898	0.699	1	4	Ndfip1
1575	2.66e-06	0.253629	0.323	0.154	0.0410334	4	Eif2b4
1576	2.19e-10	0.253422	0.315	0.114	3.39e-06	4	Hspbp1
1577	1.07e-05	0.252914	0.858	0.589	0.16513	4	Eif3m
1578	6.08e-14	0.25266	0.331	0.102	9.38e-10	4	Mrps11
1579	1.32e-10	0.252601	0.307	0.106	2.05e-06	4	Gnl2
1580	9.09e-09	0.252058	0.465	0.218	0.000140411	4	Ctsz
1581	7.77e-10	0.251833	0.425	0.182	1.2e-05	4	Zwint
1582	3.39e-08	0.251769	0.276	0.108	0.000522922	4	Dot1l
1583	0.000504803	0.25145	0.764	0.596	1	4	Pdia3
1584	3.1e-16	0.251196	0.26	0.062	4.79e-12	4	Bysl
1585	1.99e-05	0.251146	0.575	0.351	0.307956	4	Ndufaf8
1586	1.85e-14	0.250404	0.346	0.107	2.85e-10	4	Fam136a
1587	5.51e-05	0.250197	0.677	0.446	0.851083	4	Snw1
1588	2.97e-277	4.27208	0.693	0.006	4.59e-273	5	Lyz2
1589	9.33e-52	4.10091	0.973	0.399	1.44e-47	5	Cst3
1590	1.05e-90	4.07544	0.733	0.076	1.63e-86	5	Cd74
1591	5.34e-122	4.02888	0.72	0.047	8.25e-118	5	H2-Aa
1592	8.74e-99	3.5868	0.707	0.061	1.35e-94	5	H2-Ab1
1593	3.28e-107	3.41696	0.693	0.051	5.06e-103	5	H2-Eb1
1594	3.73e-285	3.27396	0.92	0.02	5.77e-281	5	Tyrobp
1595	2.23e-266	2.90865	0.88	0.02	3.45e-262	5	Plac8
1596	1.03e-74	2.77728	0.64	0.065	1.58e-70	5	Ifitm3
1597	1.37e-273	2.6282	0.947	0.024	2.11e-269	5	Fcer1g
1598	8.04e-34	2.49586	0.96	0.522	1.24e-29	5	Crip1
1599	1.37e-61	2.4119	0.76	0.122	2.11e-57	5	Irf8
1600	4.15e-45	2.33164	0.933	0.357	6.4e-41	5	Psap
1601	1.02e-176	2.29803	0.813	0.035	1.58e-172	5	Ccr2
1602	1.78e-239	2.17548	0.8	0.018	2.75e-235	5	Mpeg1
1603	2.34e-208	2.173	0.867	0.032	3.61e-204	5	Lgals3
1604	6.92e-138	2.10229	0.827	0.055	1.07e-133	5	Ifi30
1605	0	2.08703	0.88	0.009	0	5	Alox5ap
1606	1.03e-52	2.06865	0.933	0.217	1.59e-48	5	S100a6
1607	3.37e-23	2.03328	0.267	0.035	5.2e-19	5	Apoe
1608	5.47e-57	1.95518	0.72	0.112	8.45e-53	5	Cybb
1609	7.43e-28	1.86393	0.653	0.185	1.15e-23	5	Id2
1610	6.53e-65	1.82935	0.613	0.065	1.01e-60	5	Tcf4
1611	6.9e-50	1.80347	0.8	0.17	1.07e-45	5	Ms4a6c
1612	2.31e-43	1.78941	0.747	0.146	3.57e-39	5	S100a4
1613	4.5e-277	1.78315	0.733	0.008	6.95e-273	5	Plbd1
1614	3.36e-74	1.74601	0.733	0.087	5.18e-70	5	Anxa2
1615	3.45e-32	1.7089	0.653	0.152	5.33e-28	5	Lst1
1616	4.02e-50	1.69194	0.92	0.24	6.21e-46	5	Gm2a
1617	3.18e-46	1.63399	0.333	0.026	4.92e-42	5	Ly6c2
1618	3.76e-134	1.56789	0.587	0.022	5.81e-130	5	Zeb2
1619	4.25e-189	1.55234	0.72	0.022	6.57e-185	5	Rnase6
1620	2.5e-136	1.55127	0.773	0.043	3.86e-132	5	Mef2c
1621	2.63e-155	1.54821	0.76	0.034	4.06e-151	5	Marcks
1622	1.54e-204	1.52857	0.84	0.029	2.38e-200	5	Lyn
1623	2.4e-18	1.52198	0.747	0.274	3.71e-14	5	Bst2
1624	3.61e-209	1.5077	0.493	0.003	5.58e-205	5	Cx3cr1
1625	9.21e-31	1.47503	0.96	0.511	1.42e-26	5	Gpx1
1626	3.65e-44	1.45106	0.773	0.171	5.63e-40	5	H2-DMa
1627	5.9e-159	1.41933	0.653	0.022	9.11e-155	5	Kctd12
1628	3.96e-19	1.40965	0.893	0.549	6.12e-15	5	Vim
1629	3.82e-32	1.40764	0.533	0.103	5.9e-28	5	Ifitm2
1630	8.71e-199	1.39696	0.747	0.022	1.34e-194	5	Napsa
1631	1.93e-117	1.39203	0.787	0.057	2.97e-113	5	Rgs2
1632	4.03e-101	1.36439	0.853	0.085	6.22e-97	5	Unc93b1
1633	6.86e-134	1.34505	0.507	0.014	1.06e-129	5	Anxa1
1634	8.39e-196	1.33491	0.467	0.003	1.3e-191	5	Wfdc17
1635	2.86e-59	1.32807	0.773	0.113	4.42e-55	5	Lmo4
1636	1.98e-207	1.28845	0.56	0.007	3.06e-203	5	Ccl6
1637	8.92e-273	1.25969	0.773	0.011	1.38e-268	5	Spi1
1638	6.36e-28	1.24142	0.453	0.082	9.82e-24	5	Cd7
1639	4.07e-159	1.24068	0.653	0.022	6.28e-155	5	Ctsh
1640	5.55e-92	1.22894	0.773	0.073	8.57e-88	5	Grn
1641	3.19e-211	1.22133	0.613	0.009	4.93e-207	5	H2-DMb1
1642	5.58e-83	1.22119	0.467	0.026	8.62e-79	5	Naaa
1643	8.4e-23	1.216	0.933	0.429	1.3e-18	5	Tagln2
1644	3e-18	1.21017	0.933	0.57	4.63e-14	5	Ahnak
1645	4.1e-180	1.20094	0.627	0.015	6.34e-176	5	Ly86
1646	4.9e-173	1.17882	0.613	0.015	7.57e-169	5	Myadm
1647	7.79e-105	1.1478	0.573	0.031	1.2e-100	5	Arsb
1648	6.64e-149	1.14633	0.573	0.017	1.03e-144	5	Cbfa2t3
1649	5.44e-78	1.13878	0.32	0.011	8.4e-74	5	Kit
1650	7.58e-203	1.11835	0.64	0.012	1.17e-198	5	Rassf4
1651	1.58e-31	1.09398	0.267	0.025	2.44e-27	5	Tmem176a
1652	1.11e-44	1.08424	0.333	0.027	1.71e-40	5	Tmem176b
1653	4.9e-21	1.08172	0.373	0.073	7.57e-17	5	Runx2
1654	1.08e-28	1.07918	0.893	0.305	1.67e-24	5	Mtpn
1655	2.1e-144	1.07422	0.64	0.024	3.24e-140	5	Jaml
1656	1.06e-168	1.05238	0.68	0.022	1.63e-164	5	Plek
1657	9.55e-101	1.05002	0.253	0.002	1.47e-96	5	Cd209a
1658	1.14e-269	1.04866	0.613	0.003	1.76e-265	5	Tifab
1659	2.64e-230	1.03411	0.64	0.008	4.08e-226	5	Nfam1
1660	3.57e-29	1.02972	0.467	0.083	5.51e-25	5	Ckb
1661	1.48e-89	1.02834	0.733	0.066	2.28e-85	5	Ccdc88a
1662	1.11e-22	1.01684	0.92	0.437	1.71e-18	5	Taldo1
1663	2.08e-204	1.01058	0.613	0.01	3.21e-200	5	Pld4
1664	1.42e-216	1.00429	0.64	0.01	2.19e-212	5	Cd300a
1665	3.2e-21	1.00371	0.947	0.402	4.94e-17	5	Lgals1
1666	4.47e-124	1.00257	0.453	0.012	6.91e-120	5	Aif1
1667	1.1e-189	0.997421	0.587	0.011	1.7e-185	5	Clec12a
1668	3.21e-129	0.995246	0.467	0.012	4.95e-125	5	Klf4
1669	3.18e-217	0.990433	0.547	0.005	4.9e-213	5	Pid1
1670	4.4e-18	0.985805	0.947	0.495	6.8e-14	5	Ctss
1671	2.95e-18	0.978793	0.627	0.212	4.55e-14	5	Ppt1
1672	9.48e-133	0.978772	0.507	0.014	1.46e-128	5	Bcl11a
1673	2.6e-142	0.975118	0.507	0.013	4.02e-138	5	Ciita
1674	3.15e-174	0.97501	0.413	0.003	4.87e-170	5	Tnni2
1675	8.98e-61	0.972721	0.413	0.03	1.39e-56	5	Cd24a
1676	2.67e-155	0.972613	0.533	0.012	4.12e-151	5	Pirb
1677	4.31e-60	0.972409	0.547	0.054	6.65e-56	5	Tent5a
1678	4.39e-36	0.971924	0.813	0.196	6.78e-32	5	Zyx
1679	8.85e-163	0.9615	0.507	0.009	1.37e-158	5	Fgd2
1680	3.92e-19	0.94718	0.973	0.599	6.05e-15	5	H2afy
1681	1.82e-20	0.938189	0.96	0.457	2.81e-16	5	S100a11
1682	3.15e-26	0.928598	0.827	0.267	4.87e-22	5	Anxa5
1683	1.59e-13	0.928481	0.84	0.375	2.45e-09	5	Ctsb
1684	2.01e-35	0.926806	0.773	0.175	3.1e-31	5	Notch2
1685	2.39e-84	0.921859	0.48	0.027	3.7e-80	5	Pak1
1686	2.91e-98	0.921378	0.547	0.029	4.5e-94	5	Trf
1687	1.67e-22	0.910144	0.8	0.281	2.58e-18	5	Erp29
1688	3.68e-93	0.88795	0.333	0.008	5.68e-89	5	Clec4a1
1689	2.53e-33	0.88419	0.733	0.172	3.91e-29	5	Syngr2
1690	1e-176	0.876469	0.387	0.001	1.55e-172	5	Ifi205
1691	1.43e-23	0.875484	0.893	0.343	2.2e-19	5	Gng10
1692	2.55e-123	0.872911	0.507	0.016	3.93e-119	5	Pira2
1693	8.33e-42	0.868791	0.613	0.101	1.29e-37	5	Alcam
1694	1.82e-134	0.865257	0.547	0.018	2.81e-130	5	Cd68
1695	3.72e-239	0.865145	0.533	0.002	5.75e-235	5	Rnd3
1696	2.43e-141	0.85965	0.44	0.008	3.75e-137	5	Gpr141
1697	3.89e-55	0.848376	0.613	0.078	6.01e-51	5	Skap2
1698	3.15e-34	0.840523	0.627	0.123	4.86e-30	5	Prkcd
1699	2.6e-128	0.839125	0.48	0.013	4.01e-124	5	Lat2
1700	6.75e-236	0.826309	0.547	0.003	1.04e-231	5	Ppfia4
1701	1.16e-180	0.82622	0.48	0.005	1.79e-176	5	BC028528
1702	2.86e-87	0.823537	0.347	0.011	4.41e-83	5	Csf1r
1703	6.13e-163	0.810755	0.547	0.012	9.48e-159	5	2023-03-01
1704	2.59e-16	0.810446	0.84	0.366	4e-12	5	Cd2ap
1705	3.8e-165	0.810375	0.413	0.004	5.87e-161	5	Batf3
1706	9.76e-22	0.801944	0.827	0.278	1.51e-17	5	Efhd2
1707	4.99e-16	0.791289	0.96	0.758	7.71e-12	5	Lsp1
1708	3.02e-161	0.790113	0.44	0.005	4.66e-157	5	Kmo
1709	7.13e-109	0.789849	0.493	0.019	1.1e-104	5	Ncf2
1710	1.06e-127	0.786205	0.427	0.009	1.64e-123	5	Wdfy4
1711	8.09e-19	0.784189	0.4	0.09	1.25e-14	5	Rtl8a
1712	2.3e-11	0.779014	0.347	0.1	3.55e-07	5	Yae1d1
1713	1.19e-126	0.772606	0.333	0.004	1.84e-122	5	Ifitm6
1714	1.2e-101	0.760761	0.493	0.022	1.85e-97	5	Shtn1
1715	5.01e-12	0.758675	0.893	0.496	7.74e-08	5	Atox1
1716	2.1e-196	0.757441	0.413	0.001	3.24e-192	5	Olfm1
1717	7.32e-52	0.755339	0.373	0.028	1.13e-47	5	Ifi44
1718	2e-29	0.754444	0.8	0.213	3.09e-25	5	Ctsz
1719	1.45e-20	0.753047	0.813	0.287	2.24e-16	5	Man2b1
1720	1.47e-102	0.752057	0.427	0.014	2.27e-98	5	App
1721	1.08e-27	0.748052	0.733	0.187	1.67e-23	5	Nptn
1722	9.47e-29	0.747768	0.773	0.205	1.46e-24	5	Atp6v0b
1723	6.1e-17	0.747755	0.467	0.126	9.42e-13	5	Msrb1
1724	5.47e-15	0.746765	0.88	0.421	8.45e-11	5	Ptms
1725	3.47e-159	0.742861	0.507	0.01	5.35e-155	5	Themis2
1726	2.25e-42	0.738351	0.507	0.066	3.47e-38	5	Tep1
1727	4.07e-15	0.736513	0.933	0.449	6.29e-11	5	Gdi2
1728	3.23e-174	0.735367	0.413	0.003	4.98e-170	5	Rgs18
1729	2.42e-118	0.727155	0.28	0.002	3.74e-114	5	Ccl9
1730	5.58e-174	0.72652	0.44	0.004	8.62e-170	5	Flt3
1731	7.1e-24	0.714909	0.613	0.161	1.1e-19	5	Slk
1732	3.8e-27	0.712683	0.667	0.163	5.87e-23	5	Ctsa
1733	1.34e-41	0.712467	0.6	0.094	2.06e-37	5	Rab43
1734	3.25e-16	0.699427	1	0.754	5.02e-12	5	Gnai2
1735	2.29e-147	0.697651	0.44	0.007	3.53e-143	5	Grk3
1736	2.86e-19	0.69453	0.813	0.284	4.42e-15	5	Slfn5
1737	1.94e-41	0.692035	0.48	0.061	2.99e-37	5	Myo1f
1738	4.41e-47	0.691777	0.56	0.071	6.82e-43	5	Rnf130
1739	2.03e-113	0.683698	0.467	0.015	3.14e-109	5	Csf2ra
1740	3.74e-50	0.682179	0.547	0.064	5.77e-46	5	Naga
1741	1.63e-177	0.681462	0.44	0.004	2.52e-173	5	F630028O10Rik
1742	4.43e-128	0.68116	0.453	0.011	6.85e-124	5	Fcgrt
1743	7.44e-18	0.676702	0.693	0.229	1.15e-13	5	Selenop
1744	1.81e-64	0.67526	0.413	0.027	2.79e-60	5	Syk
1745	3.88e-13	0.672275	0.973	0.701	5.99e-09	5	Sub1
1746	6.9e-23	0.670656	0.44	0.087	1.07e-18	5	Ms4a4c
1747	2.04e-28	0.669166	0.453	0.077	3.14e-24	5	Tpd52
1748	2.49e-12	0.668762	0.907	0.517	3.85e-08	5	Iqgap1
1749	9.25e-47	0.668111	0.453	0.047	1.43e-42	5	Cyb561a3
1750	3.03e-35	0.659993	0.32	0.032	4.68e-31	5	Lair1
1751	1.38e-11	0.65456	0.973	0.594	2.13e-07	5	Arpc1b
1752	1.58e-74	0.652771	0.467	0.029	2.44e-70	5	Ncf1
1753	1.34e-22	0.648958	0.667	0.182	2.06e-18	5	Arhgap17
1754	6.6e-183	0.648794	0.387	0.001	1.02e-178	5	Cfh
1755	7.13e-22	0.646069	0.693	0.201	1.1e-17	5	Dleu2
1756	2.43e-126	0.639616	0.4	0.007	3.75e-122	5	Cd300c2
1757	3.25e-17	0.639301	0.773	0.284	5.02e-13	5	Ostf1
1758	2.01e-182	0.638683	0.373	0	3.1e-178	5	Ptpro
1759	3.98e-14	0.636666	0.973	0.856	6.14e-10	5	Arpc2
1760	6.8e-20	0.636169	0.347	0.067	1.05e-15	5	Rtl8b
1761	1.23e-11	0.635737	0.947	0.701	1.9e-07	5	Ucp2
1762	1.91e-82	0.635207	0.253	0.004	2.96e-78	5	Tgfbi
1763	8.43e-24	0.631189	0.627	0.157	1.3e-19	5	Plp2
1764	8.73e-44	0.62998	0.467	0.055	1.35e-39	5	Ctnna1
1765	1.33e-137	0.627895	0.373	0.004	2.06e-133	5	Itgax
1766	2.09e-152	0.622121	0.48	0.009	3.23e-148	5	Pkib
1767	1.11e-164	0.621384	0.373	0.002	1.71e-160	5	Clec9a
1768	3.96e-31	0.617073	0.48	0.078	6.12e-27	5	Il10ra
1769	1.06e-64	0.616797	0.36	0.019	1.63e-60	5	Fgr
1770	2.2e-51	0.616461	0.28	0.014	3.39e-47	5	Cadm1
1771	1.82e-33	0.61549	0.64	0.122	2.82e-29	5	Camk1d
1772	2.11e-21	0.6139	0.64	0.172	3.26e-17	5	Mapkapk2
1773	3.71e-11	0.613554	0.987	0.714	5.72e-07	5	Sec61b
1774	3.81e-16	0.613522	0.827	0.327	5.88e-12	5	Serp1
1775	1.19e-13	0.611066	0.973	0.535	1.84e-09	5	Clta
1776	7.59e-116	0.610908	0.293	0.003	1.17e-111	5	Upb1
1777	9.64e-14	0.606668	0.773	0.313	1.49e-09	5	Cd44
1778	2.62e-48	0.603881	0.333	0.024	4.04e-44	5	Nedd4
1779	2.2e-10	0.602482	0.933	0.493	3.39e-06	5	Serinc3
1780	1.18e-137	0.601987	0.467	0.01	1.82e-133	5	Cd180
1781	8.17e-11	0.60159	0.973	0.867	1.26e-06	5	Ftl1
1782	2.91e-24	0.601179	0.507	0.106	4.5e-20	5	Bmp2k
1783	9.92e-11	0.599754	0.973	0.685	1.53e-06	5	Cd47
1784	3.73e-52	0.594422	0.427	0.038	5.77e-48	5	Ehd4
1785	9.99e-55	0.594174	0.573	0.063	1.54e-50	5	Sgk3
1786	7.6e-15	0.593484	0.84	0.346	1.17e-10	5	Gltp
1787	8.01e-71	0.592388	0.493	0.035	1.24e-66	5	Gsn
1788	6.79e-25	0.592075	0.587	0.136	1.05e-20	5	Lamp2
1789	4.4e-130	0.590082	0.373	0.005	6.79e-126	5	Cdk14
1790	1.56e-17	0.589969	0.627	0.189	2.41e-13	5	Ybx3
1791	1.75e-16	0.589848	0.72	0.249	2.7e-12	5	Pip4k2a
1792	3.44e-11	0.589736	0.92	0.517	5.32e-07	5	Capza2
1793	7.3e-11	0.58858	0.693	0.278	1.13e-06	5	Sppl2a
1794	2.48e-75	0.585867	0.507	0.035	3.83e-71	5	Irf5
1795	8.95e-18	0.58363	0.627	0.191	1.38e-13	5	Ptpre
1796	7.26e-11	0.583139	0.893	0.48	1.12e-06	5	Gnb2
1797	2.03e-25	0.582531	0.72	0.187	3.14e-21	5	Stx16
1798	1.97e-27	0.582402	0.56	0.116	3.04e-23	5	Stx7
1799	6.91e-85	0.577928	0.4	0.017	1.07e-80	5	Ogfrl1
1800	6.88e-149	0.576299	0.32	0.001	1.06e-144	5	Rab7b
1801	4.76e-54	0.574545	0.253	0.011	7.35e-50	5	Plxnb2
1802	1.34e-09	0.574076	0.853	0.451	2.07e-05	5	Pitpna
1803	8.56e-47	0.566458	0.4	0.037	1.32e-42	5	Asah1
1804	5.63e-105	0.565738	0.28	0.003	8.7e-101	5	Ifi207
1805	4.9e-44	0.56037	0.253	0.014	7.57e-40	5	Sirpa
1806	2.23e-20	0.558846	0.64	0.179	3.44e-16	5	Soat1
1807	1.81e-12	0.55515	1	0.908	2.8e-08	5	H3f3a
1808	9.83e-14	0.554899	0.747	0.297	1.52e-09	5	Rrbp1
1809	1.69e-86	0.55446	0.413	0.018	2.6e-82	5	Btk
1810	2.65e-26	0.54953	0.587	0.126	4.09e-22	5	Parp8
1811	3.77e-07	0.547986	0.32	0.117	0.00582243	5	Cebpb
1812	1.75e-18	0.547211	0.507	0.13	2.7e-14	5	Ttyh3
1813	3.74e-11	0.545223	0.76	0.324	5.77e-07	5	Ifngr1
1814	1.26e-35	0.544466	0.413	0.051	1.95e-31	5	Prcp
1815	7e-61	0.543528	0.467	0.037	1.08e-56	5	5031439G07Rik
1816	9.21e-129	0.542069	0.347	0.004	1.42e-124	5	Pbx1
1817	1.8e-63	0.541588	0.44	0.031	2.77e-59	5	Tm6sf1
1818	5.04e-42	0.541007	0.44	0.051	7.79e-38	5	Dpy19l1
1819	4.44e-12	0.537283	1	1	6.86e-08	5	Actb
1820	1.24e-09	0.536912	0.893	0.526	1.91e-05	5	Flna
1821	5.5e-68	0.53206	0.387	0.021	8.49e-64	5	Rab32
1822	4.61e-08	0.531143	0.933	0.658	0.000711879	5	2410006H16Rik
1823	5.05e-22	0.528499	0.587	0.145	7.8e-18	5	Iqgap2
1824	4.27e-12	0.527496	0.72	0.295	6.59e-08	5	Ptpn6
1825	1.07e-19	0.523119	0.627	0.176	1.65e-15	5	Trappc5
1826	2.84e-54	0.522613	0.413	0.033	4.38e-50	5	Plekhm3
1827	1.28e-94	0.520346	0.427	0.016	1.98e-90	5	Plekho1
1828	3.07e-16	0.519662	0.733	0.263	4.74e-12	5	Rtn4
1829	3.04e-14	0.517625	0.613	0.211	4.69e-10	5	Bloc1s2
1830	5e-06	0.517518	0.867	0.532	0.0772982	5	Sat1
1831	4.68e-09	0.515866	0.933	0.522	7.22e-05	5	Dock10
1832	1.89e-56	0.51579	0.36	0.023	2.91e-52	5	Sema4a
1833	1.33e-56	0.514334	0.347	0.021	2.06e-52	5	Ifi211
1834	3.86e-13	0.51341	0.813	0.343	5.96e-09	5	Akr1a1
1835	9.67e-65	0.512968	0.28	0.01	1.49e-60	5	Fcgr2b
1836	3.23e-124	0.512891	0.32	0.003	4.98e-120	5	I830077J02Rik
1837	1.15e-29	0.512884	0.387	0.054	1.77e-25	5	Bcl6
1838	2.72e-24	0.511514	0.547	0.12	4.2e-20	5	Fh1
1839	2.12e-19	0.509783	0.68	0.203	3.27e-15	5	Gng2
1840	8.76e-10	0.509666	0.92	0.513	1.35e-05	5	Capzb
1841	1.68e-73	0.5091	0.28	0.008	2.6e-69	5	Clec4a2
1842	4.59e-17	0.507298	0.373	0.08	7.09e-13	5	Furin
1843	3.56e-31	0.506843	0.573	0.105	5.5e-27	5	Plekho2
1844	4.29e-76	0.505347	0.44	0.024	6.62e-72	5	H2-DMb2
1845	0.000469161	0.504923	0.573	0.338	1	5	Ly6e
1846	1.52e-17	0.503682	0.653	0.201	2.35e-13	5	Fam129a
1847	3.27e-16	0.503673	0.707	0.237	5.05e-12	5	Neat1
1848	3.98e-13	0.502909	0.36	0.094	6.15e-09	5	Vwa5a
1849	2.58e-09	0.501372	0.893	0.56	3.99e-05	5	Atp6v0e
1850	7.55e-12	0.500201	0.76	0.324	1.17e-07	5	Glud1
1851	1.46e-13	0.499749	0.587	0.198	2.26e-09	5	Lipa
1852	1.75e-22	0.497939	0.587	0.145	2.7e-18	5	Fuca1
1853	3.89e-19	0.49789	0.6	0.164	6.01e-15	5	Cop1
1854	7.23e-63	0.495478	0.387	0.023	1.12e-58	5	Slc46a3
1855	6.6e-40	0.494858	0.427	0.049	1.02e-35	5	Evi2a
1856	6.32e-69	0.494237	0.36	0.018	9.77e-65	5	Gatm
1857	8.71e-22	0.492306	0.627	0.164	1.35e-17	5	Eid1
1858	1.59e-17	0.490264	0.653	0.205	2.45e-13	5	Ap2a2
1859	2.74e-19	0.490086	0.64	0.183	4.23e-15	5	Ttc7
1860	7.33e-09	0.490027	0.96	0.55	0.000113278	5	Tspo
1861	3.33e-146	0.486462	0.4	0.005	5.14e-142	5	Fes
1862	4.3e-17	0.484374	0.56	0.162	6.65e-13	5	Creg1
1863	3.64e-10	0.482633	0.987	0.798	5.61e-06	5	Laptm5
1864	2.44e-06	0.482087	0.92	0.655	0.0377266	5	Npc2
1865	1.51e-49	0.481763	0.48	0.049	2.33e-45	5	Elmo2
1866	7.04e-13	0.480923	0.667	0.252	1.09e-08	5	Ifnar2
1867	1.84e-12	0.47604	0.667	0.245	2.84e-08	5	Emb
1868	4.98e-149	0.47455	0.32	0.001	7.69e-145	5	Clec4b1
1869	1.62e-122	0.474178	0.267	0.001	2.49e-118	5	Serpinb2
1870	3.2e-17	0.473785	0.76	0.254	4.94e-13	5	Qk
1871	1.17e-07	0.473668	0.627	0.292	0.00181185	5	Sptssa
1872	8.14e-13	0.472773	0.773	0.305	1.26e-08	5	Zmiz1
1873	4.62e-09	0.472539	0.813	0.405	7.14e-05	5	Pgls
1874	9.44e-29	0.472364	0.347	0.046	1.46e-24	5	Idh1
1875	3.51e-15	0.471749	0.773	0.275	5.42e-11	5	Inpp5d
1876	1.22e-11	0.471539	0.893	0.42	1.88e-07	5	Irf2bp2
1877	1.06e-27	0.465393	0.6	0.126	1.64e-23	5	Itpr1
1878	8.31e-08	0.464137	0.947	0.615	0.00128333	5	Arpc5
1879	3.26e-32	0.462171	0.427	0.061	5.03e-28	5	Sgk1
1880	2.6e-27	0.462063	0.48	0.086	4.01e-23	5	Ehbp1l1
1881	2.54e-94	0.460171	0.307	0.006	3.93e-90	5	Csf2rb
1882	8.38e-08	0.460161	0.973	0.637	0.00129434	5	Arpc3
1883	6.14e-15	0.459554	0.72	0.258	9.49e-11	5	P4hb
1884	2.05e-08	0.458181	0.787	0.382	0.000316456	5	Atp6v1g1
1885	1.41e-14	0.454915	0.693	0.241	2.18e-10	5	Mef2a
1886	8.31e-32	0.454151	0.493	0.08	1.28e-27	5	Slc35c2
1887	3e-58	0.454011	0.267	0.011	4.63e-54	5	Zfhx3
1888	2.19e-09	0.453404	0.853	0.421	3.38e-05	5	Dazap2
1889	2.07e-19	0.451382	0.52	0.128	3.2e-15	5	Pde7a
1890	4.32e-28	0.451359	0.36	0.049	6.67e-24	5	Acer3
1891	1.45e-18	0.449335	0.707	0.21	2.24e-14	5	Rnh1
1892	4.84e-17	0.449306	0.413	0.097	7.48e-13	5	Nucb2
1893	4.97e-58	0.44794	0.253	0.009	7.68e-54	5	Srgap3
1894	8.68e-16	0.447586	0.64	0.21	1.34e-11	5	Slc6a6
1895	8.9e-22	0.445003	0.533	0.126	1.38e-17	5	Bri3bp
1896	6.24e-25	0.443109	0.333	0.048	9.64e-21	5	Aldh2
1897	1.25e-54	0.44299	0.347	0.022	1.93e-50	5	Lmo2
1898	1.91e-74	0.441686	0.333	0.013	2.95e-70	5	Plcg2
1899	5.17e-09	0.437197	0.667	0.314	7.99e-05	5	Taok3
1900	9.37e-30	0.436337	0.36	0.047	1.45e-25	5	Milr1
1901	3.26e-08	0.436322	0.88	0.512	0.000504231	5	Smdt1
1902	6.35e-10	0.435433	0.813	0.379	9.8e-06	5	Wasf2
1903	8.75e-61	0.434879	0.36	0.021	1.35e-56	5	Cfp
1904	1.91e-12	0.434252	0.48	0.153	2.95e-08	5	Cpt1a
1905	2.32e-09	0.434134	0.88	0.447	3.58e-05	5	Ccdc12
1906	1.3e-76	0.432892	0.253	0.005	2.01e-72	5	Emp1
1907	9.14e-19	0.432304	0.373	0.075	1.41e-14	5	Bach1
1908	4.87e-23	0.432075	0.4	0.073	7.52e-19	5	Pepd
1909	1.02e-11	0.43101	0.8	0.338	1.58e-07	5	Atxn7l3b
1910	8.95e-08	0.430016	0.907	0.565	0.00138197	5	Selplg
1911	6.1e-10	0.429002	0.84	0.399	9.42e-06	5	Chmp4b
1912	8.41e-11	0.428457	0.773	0.312	1.3e-06	5	Ppp3ca
1913	7.79e-74	0.426564	0.347	0.014	1.2e-69	5	Nav1
1914	3.13e-08	0.426496	0.827	0.451	0.000483334	5	St8sia4
1915	5.6e-61	0.425886	0.373	0.022	8.65e-57	5	St3gal5
1916	9.54e-11	0.425601	0.827	0.369	1.47e-06	5	Wdr26
1917	5.54e-10	0.425429	0.813	0.35	8.56e-06	5	Fmnl1
1918	5.01e-58	0.425297	0.507	0.046	7.74e-54	5	Plin2
1919	1.33e-10	0.425058	0.64	0.254	2.06e-06	5	Ccdc50
1920	1.53e-06	0.424409	0.88	0.549	0.0236567	5	Itga4
1921	1.19e-09	0.424078	1	0.919	1.84e-05	5	Serf2
1922	1.66e-100	0.423831	0.253	0.002	2.56e-96	5	Atp1a3
1923	1.76e-33	0.423437	0.347	0.038	2.71e-29	5	Fos
1924	3.97e-26	0.423057	0.573	0.119	6.13e-22	5	Tnrc18
1925	6.27e-07	0.422393	0.947	0.576	0.00968841	5	Pomp
1926	6.3e-12	0.422259	0.507	0.168	9.73e-08	5	Cyfip1
1927	3.36e-43	0.420078	0.28	0.018	5.19e-39	5	Scarb1
1928	7.02e-78	0.41833	0.307	0.009	1.08e-73	5	Stom
1929	1.05e-13	0.415786	0.467	0.139	1.63e-09	5	Degs1
1930	1.4e-23	0.415739	0.573	0.128	2.17e-19	5	Ankle2
1931	3.29e-17	0.415104	0.533	0.146	5.08e-13	5	Pik3cg
1932	5.29e-27	0.415094	0.373	0.054	8.18e-23	5	Fam102b
1933	1.32e-22	0.414666	0.56	0.129	2.04e-18	5	Fam174a
1934	1.32e-12	0.414109	0.56	0.188	2.03e-08	5	Runx3
1935	5.49e-16	0.41344	0.653	0.208	8.48e-12	5	Hps3
1936	4.96e-13	0.413083	0.693	0.257	7.66e-09	5	Cnih4
1937	1.73e-13	0.411713	0.707	0.259	2.67e-09	5	Adcy7
1938	1.45e-27	0.411331	0.44	0.073	2.24e-23	5	Scpep1
1939	7.23e-06	0.411049	0.987	0.865	0.111662	5	Itm2b
1940	3.08e-23	0.410259	0.453	0.089	4.76e-19	5	Ifi204
1941	1.71e-10	0.410005	0.693	0.295	2.63e-06	5	Trim30a
1942	1.46e-20	0.409575	0.493	0.108	2.26e-16	5	Gpr146
1943	7.02e-25	0.40831	0.44	0.08	1.08e-20	5	Mapk3
1944	8.32e-39	0.407577	0.347	0.032	1.28e-34	5	Mctp1
1945	8.66e-32	0.407062	0.347	0.041	1.34e-27	5	Tctex1d2
1946	4.25e-09	0.407024	0.747	0.36	6.56e-05	5	Ep300
1947	1.23e-148	0.405332	0.293	0	1.9e-144	5	P2ry6
1948	1.18e-10	0.403483	0.76	0.333	1.83e-06	5	Xiap
1949	1.14e-56	0.403026	0.36	0.023	1.76e-52	5	Pqlc1
1950	2.02e-80	0.401552	0.28	0.007	3.12e-76	5	Lrrk2
1951	2.78e-11	0.401506	0.76	0.305	4.29e-07	5	AI662270
1952	4.63e-10	0.401195	0.693	0.296	7.15e-06	5	Cyth4
1953	4.88e-18	0.400104	0.493	0.126	7.54e-14	5	Hexb
1954	4.2e-16	0.399652	0.627	0.195	6.48e-12	5	Rala
1955	2.21e-16	0.399629	0.507	0.138	3.41e-12	5	Pafah1b3
1956	1.81e-16	0.399127	0.507	0.137	2.8e-12	5	Sdad1
1957	4.34e-17	0.398809	0.427	0.101	6.7e-13	5	Colgalt1
1958	4.8e-20	0.397862	0.52	0.126	7.41e-16	5	Baz2b
1959	1.59e-100	0.397272	0.253	0.002	2.45e-96	5	Klrk1
1960	4.49e-74	0.396128	0.253	0.006	6.93e-70	5	Il13ra1
1961	4.04e-85	0.396076	0.267	0.005	6.23e-81	5	Adgrg5
1962	2.71e-67	0.394323	0.347	0.016	4.19e-63	5	Zfp516
1963	6.65e-77	0.390861	0.333	0.012	1.03e-72	5	Hhex
1964	9.04e-31	0.390012	0.253	0.022	1.4e-26	5	Pmaip1
1965	5.89e-16	0.389567	0.52	0.147	9.1e-12	5	Aph1a
1966	4.21e-11	0.388858	0.8	0.348	6.5e-07	5	Tacc1
1967	6.35e-08	0.388507	0.853	0.445	0.000980479	5	Reep5
1968	3.16e-17	0.388489	0.707	0.217	4.88e-13	5	Mtch1
1969	4.33e-21	0.38804	0.293	0.044	6.69e-17	5	Tmem8
1970	1.74e-11	0.388001	0.613	0.228	2.69e-07	5	Nckap1l
1971	5.54e-16	0.387629	0.667	0.208	8.56e-12	5	Med13l
1972	3.02e-14	0.386204	0.4	0.104	4.67e-10	5	Hmgcs1
1973	9.8e-09	0.385191	0.667	0.311	0.000151364	5	Eif4g3
1974	7.1e-17	0.385097	0.467	0.118	1.1e-12	5	Fdps
1975	3.34e-28	0.383876	0.387	0.056	5.16e-24	5	St3gal4
1976	1.7e-29	0.383728	0.28	0.029	2.63e-25	5	Fgl2
1977	1.67e-06	0.382426	0.907	0.522	0.0257226	5	Arf1
1978	5.37e-80	0.382261	0.347	0.012	8.29e-76	5	Cd244a
1979	1.19e-05	0.382116	0.96	0.807	0.18412	5	Sem1
1980	1.54e-06	0.380738	0.813	0.459	0.0237123	5	Cd48
1981	5.18e-06	0.380459	0.987	0.824	0.0800524	5	Ywhaz
1982	1.15e-05	0.380236	0.933	0.576	0.17826	5	Mrpl33
1983	4.51e-14	0.379831	0.44	0.119	6.97e-10	5	9530068E07Rik
1984	1.2e-37	0.379554	0.307	0.027	1.86e-33	5	Sap30
1985	8.74e-06	0.379344	0.933	0.665	0.134976	5	Rhoa
1986	1.23e-99	0.379133	0.32	0.006	1.9e-95	5	Hck
1987	1.73e-06	0.377564	0.96	0.584	0.0266774	5	Nap1l1
1988	1.7e-07	0.377283	0.853	0.457	0.00262353	5	Sh3bgrl
1989	4.34e-05	0.376673	0.96	0.684	0.669982	5	Scand1
1990	1.07e-08	0.376612	0.8	0.385	0.000165192	5	Cltc
1991	7.66e-10	0.376506	0.6	0.229	1.18e-05	5	Klhl24
1992	5.16e-31	0.375546	0.36	0.044	7.98e-27	5	Ptprj
1993	5.71e-15	0.375437	0.76	0.268	8.82e-11	5	Sdcbp
1994	1.76e-52	0.374711	0.28	0.014	2.71e-48	5	Apobr
1995	9.36e-22	0.373811	0.48	0.101	1.45e-17	5	Pip4p1
1996	5.02e-11	0.373703	0.747	0.306	7.75e-07	5	Pten
1997	4.79e-27	0.373451	0.253	0.026	7.4e-23	5	Sdc3
1998	6.57e-08	0.372946	0.8	0.421	0.00101444	5	Sod1
1999	5.5e-23	0.372855	0.307	0.044	8.5e-19	5	Tmem268
[truncated: 2,170 more rows]

## Sheet: Foxp3-LAP+ Clusters
	p_val	avg_log2FC	pct.1	pct.2	p_val_adj	cluster	gene
1	2.69e-116	1.53558	0.689	0.221	4.16e-112	0	Igfbp4
2	1.33e-53	1.1466	0.465	0.171	2.06e-49	0	Dapl1
3	5.67e-70	0.927516	0.824	0.516	8.76e-66	0	Lef1
4	8.18e-58	0.892111	0.383	0.111	1.26e-53	0	Pdlim4
5	9.31e-146	0.677511	1	0.99	1.44e-141	0	Rpl8
6	3.19e-172	0.674008	1	0.995	4.93e-168	0	Rps24
7	4.01e-48	0.667731	0.916	0.768	6.19e-44	0	Npc2
8	3.1e-31	0.651162	0.627	0.42	4.8e-27	0	Arl4c
9	1.45e-132	0.650352	1	0.991	2.24e-128	0	Rps19
10	1.58e-130	0.635175	1	0.988	2.44e-126	0	Rps20
11	3.01e-168	0.6329	1	0.996	4.65e-164	0	Rps29
12	1.74e-149	0.628755	1	0.993	2.69e-145	0	Rps8
13	3.06e-149	0.621085	1	0.992	4.73e-145	0	Rps3a1
14	8.34e-155	0.61672	1	0.988	1.29e-150	0	Rpl35a
15	6.47e-148	0.596164	1	0.988	9.99e-144	0	Rps16
16	8.7e-27	0.591953	0.459	0.257	1.34e-22	0	Kbtbd11
17	1.92e-133	0.588825	1	0.987	2.96e-129	0	Rps7
18	8.1e-133	0.58189	1	0.983	1.25e-128	0	Rps28
19	1.05e-15	0.568789	0.569	0.417	1.62e-11	0	Gm12840
20	2.31e-73	0.563264	1	0.985	3.57e-69	0	Rpl12
21	2.54e-120	0.552172	1	0.987	3.92e-116	0	Rps4x
22	1.67e-129	0.536439	1	0.987	2.58e-125	0	Rpl9
23	4.11e-135	0.535393	1	0.994	6.35e-131	0	Rpl13
24	1.02e-116	0.533683	1	0.991	1.58e-112	0	Rps27
25	4.2e-82	0.533062	0.998	0.977	6.49e-78	0	Rpl14
26	1.79e-107	0.527821	1	0.985	2.76e-103	0	Rps5
27	7.7e-77	0.526788	1	0.975	1.19e-72	0	Rpl36a
28	1.79e-123	0.522744	1	0.986	2.77e-119	0	Rps21
29	5.35e-35	0.519883	0.91	0.83	8.26e-31	0	Rps27rt
30	1.08e-66	0.513722	1	0.96	1.67e-62	0	Rpl35
31	8.68e-21	0.510383	0.575	0.397	1.34e-16	0	Bcl2
32	1.51e-22	0.50164	0.616	0.434	2.33e-18	0	Txk
33	1.22e-18	0.496781	0.289	0.146	1.88e-14	0	Klhdc1
34	5.66e-121	0.492152	1	0.988	8.74e-117	0	Rpl30
35	1.45e-27	0.48917	0.647	0.41	2.24e-23	0	Satb1
36	1.61e-80	0.484907	0.998	0.982	2.48e-76	0	Rpl3
37	3.16e-97	0.469785	1	0.992	4.88e-93	0	Rplp1
38	4.31e-54	0.459249	0.998	0.965	6.66e-50	0	Uba52
39	4.09e-108	0.456524	1	0.988	6.32e-104	0	Rps10
40	1.42e-102	0.454263	1	0.991	2.2e-98	0	Rpl23
41	4.67e-84	0.450218	1	0.985	7.21e-80	0	Rps18
42	1.38e-36	0.444771	0.984	0.943	2.14e-32	0	Rpl5
43	1.1e-81	0.433284	1	0.986	1.7e-77	0	Rps3
44	1.94e-19	0.43017	0.687	0.573	3e-15	0	Snrpd3
45	1.92e-34	0.422446	0.991	0.954	2.97e-30	0	Rpl22l1
46	3.53e-13	0.420783	0.493	0.352	5.45e-09	0	1700097N02Rik
47	1.11e-90	0.418939	1	0.988	1.72e-86	0	Rps15a
48	1.52e-22	0.410251	0.913	0.75	2.34e-18	0	Klf2
49	5.37e-84	0.407503	1	0.993	8.29e-80	0	Rpl36
50	4.05e-88	0.397593	1	0.988	6.25e-84	0	Rps27a
51	1.71e-59	0.397312	0.998	0.982	2.64e-55	0	Rps26
52	1.97e-81	0.394166	1	0.995	3.04e-77	0	Tpt1
53	2.99e-10	0.390666	0.481	0.373	4.62e-06	0	Rasgrp2
54	3.81e-12	0.385471	0.355	0.229	5.89e-08	0	Gm2682
55	4.17e-74	0.382314	1	0.989	6.44e-70	0	Rpl32
56	1.37e-69	0.381913	1	0.988	2.12e-65	0	Rpl21
57	6.7e-19	0.381704	0.863	0.805	1.03e-14	0	Gm11808
58	1.57e-08	0.381318	0.535	0.465	0.000241949	0	Snhg1
59	1.73e-42	0.380973	0.994	0.966	2.67e-38	0	Eef1b2
60	9.65e-45	0.376988	0.998	0.978	1.49e-40	0	Rps2
61	3.13e-72	0.376046	1	0.993	4.84e-68	0	Rpl17
62	8.43e-86	0.374847	1	0.99	1.3e-81	0	Rpl19
63	4.16e-57	0.368815	1	0.997	6.42e-53	0	Rpsa
64	7.04e-77	0.368139	1	0.989	1.09e-72	0	Rpl27a
65	3.28e-14	0.367688	0.751	0.673	5.07e-10	0	Eef1g
66	2.09e-51	0.365501	1	0.984	3.22e-47	0	Rpl15
67	3.56e-13	0.365221	0.736	0.67	5.5e-09	0	Bola2
68	5.09e-26	0.363536	0.995	0.971	7.87e-22	0	Rps15
69	3.86e-45	0.362873	1	0.989	5.96e-41	0	Rplp0
70	3.32e-15	0.359413	0.818	0.764	5.12e-11	0	Grcc10
71	9.07e-51	0.359118	0.998	0.98	1.4e-46	0	Rpl7
72	5.3e-45	0.357575	1	0.985	8.19e-41	0	Rpl10a
73	4.38e-31	0.352093	0.998	0.97	6.77e-27	0	Rps25
74	4.47e-05	0.351768	0.397	0.353	0.69001	0	A930005H10Rik
75	2.73e-57	0.351115	0.998	0.989	4.22e-53	0	Rplp2
76	9.67e-09	0.350583	0.339	0.24	0.000149323	0	Klhdc2
77	1.39e-14	0.350185	0.795	0.746	2.15e-10	0	Rabac1
78	1.26e-72	0.348851	1	0.992	1.95e-68	0	Rps9
79	1.99e-07	0.347652	0.314	0.23	0.00306764	0	Actn1
80	2.69e-65	0.345512	1	0.988	4.16e-61	0	Rps13
81	1.31e-62	0.337205	1	0.981	2.02e-58	0	Rps14
82	1.56e-62	0.337093	1	0.995	2.41e-58	0	Eef1a1
83	5.42e-53	0.334987	1	0.991	8.38e-49	0	Rpl6
84	5.08e-54	0.33489	1	0.989	7.85e-50	0	Rpl18a
85	5e-63	0.321494	1	0.987	7.72e-59	0	Rps23
86	1.91e-61	0.319131	1	0.989	2.96e-57	0	Rpl38
87	4.62e-06	0.318086	0.376	0.312	0.0714035	0	Acp5
88	7.45e-34	0.31465	0.995	0.978	1.15e-29	0	Rpl26
89	2.37e-48	0.311767	1	0.985	3.66e-44	0	Rpl18
90	3.04e-08	0.309262	0.67	0.613	0.000468945	0	Klf13
91	9.6e-31	0.308276	1	0.974	1.48e-26	0	Rack1
92	7.03e-52	0.30536	1	0.988	1.09e-47	0	Rpl37
93	3.06e-14	0.302572	0.686	0.53	4.73e-10	0	S1pr1
94	1.1e-07	0.299974	0.519	0.445	0.00170225	0	Hmgn1
95	1.56e-08	0.297919	0.656	0.613	0.000241647	0	Nop10
96	2.76e-29	0.297544	1	0.987	4.26e-25	0	Tmsb10
97	2.02e-48	0.295172	1	0.988	3.11e-44	0	Rpl11
98	7.48e-13	0.294121	0.827	0.726	1.15e-08	0	Smc6
99	6.29e-25	0.292322	0.975	0.945	9.72e-21	0	Npm1
100	6.25e-26	0.28984	0.998	0.973	9.66e-22	0	Rps6
101	7.37e-07	0.288676	0.565	0.513	0.0113786	0	Rpl9-ps6
102	1.56e-15	0.288007	0.946	0.888	2.42e-11	0	Nme2
103	2.56e-13	0.287292	0.571	0.405	3.95e-09	0	Sell
104	1.01e-11	0.283437	0.816	0.674	1.56e-07	0	Emp3
105	3.52e-09	0.283182	0.607	0.515	5.44e-05	0	Gm20186
106	5.07e-30	0.282076	1	0.984	7.83e-26	0	Rpl13a
107	9.82e-05	0.281935	0.477	0.444	1	0	Ccnd3
108	3.6e-26	0.280513	0.998	0.973	5.55e-22	0	Rpl10
109	1.91e-42	0.2801	1	0.988	2.95e-38	0	Rpl39
110	2.57e-07	0.27831	0.686	0.624	0.00397231	0	Txnip
111	3.42e-19	0.278029	0.975	0.932	5.28e-15	0	Rpl31
112	8.2e-42	0.275012	1	0.993	1.27e-37	0	Rpl37a
113	2.94e-12	0.269514	0.938	0.882	4.55e-08	0	Limd2
114	1.04e-07	0.269081	0.331	0.234	0.0016032	0	Rflnb
115	4.39e-08	0.267355	0.695	0.614	0.000678302	0	Nme1
116	0.000150236	0.267315	0.398	0.368	1	0	Gm2000
117	1.23e-08	0.258844	0.6	0.498	0.000189942	0	Foxp1
118	3.7e-15	0.256382	0.619	0.428	5.71e-11	0	Ccr7
119	0.000277179	0.256066	0.513	0.475	1	0	Gimap9
120	7.93e-13	0.253013	0.978	0.94	1.23e-08	0	Rps17
121	9.35e-29	0.823506	0.581	0.325	1.44e-24	1	Itgb1
122	5.51e-39	0.752519	0.679	0.363	8.5e-35	1	Izumo1r
123	9.81e-31	0.741105	0.605	0.312	1.51e-26	1	Ikzf2
124	7.2e-34	0.709262	0.771	0.514	1.11e-29	1	Smap1
125	5.04e-32	0.645058	0.953	0.805	7.78e-28	1	Ifi27l2a
126	4.99e-21	0.562175	0.863	0.67	7.71e-17	1	AW112010
127	4.72e-15	0.496354	0.421	0.247	7.28e-11	1	Mxd4
128	7.02e-21	0.490523	0.5	0.279	1.08e-16	1	Slamf6
129	1.53e-16	0.488624	0.558	0.359	2.37e-12	1	Sh2d1a
130	6.76e-17	0.487054	0.658	0.465	1.04e-12	1	Smc4
131	1.7e-18	0.467147	0.524	0.306	2.62e-14	1	BE692007
132	2.88e-19	0.466047	0.511	0.279	4.45e-15	1	Ctla4
133	1.63e-17	0.46536	0.615	0.404	2.52e-13	1	Gimap7
134	3.86e-16	0.4638	0.568	0.354	5.96e-12	1	Ahnak
135	2.8e-13	0.450621	0.254	0.124	4.32e-09	1	Cxcr3
136	2.01e-17	0.425796	0.94	0.822	3.11e-13	1	Ms4a4b
137	1.65e-19	0.421799	0.947	0.842	2.54e-15	1	Ets1
138	1.16e-13	0.406136	0.613	0.434	1.78e-09	1	Prr13
139	4.06e-13	0.401093	0.534	0.354	6.27e-09	1	Smpdl3a
140	7.75e-11	0.398483	0.765	0.666	1.2e-06	1	Gimap3
141	3.37e-10	0.392577	0.513	0.362	5.2e-06	1	Utrn
142	5.7e-17	0.391101	0.75	0.56	8.8e-13	1	Cd28
143	5.08e-13	0.386879	0.667	0.507	7.84e-09	1	Chd3
144	1.05e-12	0.384673	0.363	0.206	1.62e-08	1	Igflr1
145	4.33e-12	0.381459	0.748	0.638	6.69e-08	1	Supt4a
146	1.27e-10	0.3736	0.583	0.418	1.96e-06	1	Clec2d
147	1.14e-16	0.373257	0.921	0.833	1.76e-12	1	Pdcd4
148	1.07e-15	0.371048	0.955	0.894	1.66e-11	1	Rac2
149	1.56e-15	0.367943	0.259	0.115	2.41e-11	1	Ift80
150	3.21e-11	0.367913	0.694	0.525	4.96e-07	1	Samhd1
151	8.69e-11	0.360845	0.739	0.588	1.34e-06	1	Gimap4
152	1.55e-08	0.358853	0.541	0.392	0.000238644	1	Thy1
153	3.92e-11	0.358792	0.639	0.466	6.05e-07	1	Itga4
154	3.31e-10	0.356838	0.677	0.542	5.11e-06	1	Bcl11b
155	2.79e-07	0.345349	0.613	0.506	0.00430526	1	Dock2
156	1.42e-10	0.34419	0.265	0.144	2.19e-06	1	Farsb
157	2.46e-12	0.342426	0.908	0.861	3.8e-08	1	Mbnl1
158	5.2e-16	0.342109	0.934	0.863	8.03e-12	1	Shisa5
159	9.4e-10	0.33805	0.442	0.295	1.45e-05	1	2310001H17Rik
160	4.87e-11	0.337289	0.316	0.18	7.52e-07	1	Eva1b
161	5.49e-05	0.332824	0.671	0.585	0.847675	1	Trbc1
162	2.29e-09	0.331576	0.677	0.54	3.54e-05	1	Gm8369
163	4.09e-12	0.328638	0.793	0.688	6.31e-08	1	Akap13
164	2.64e-11	0.32745	0.878	0.754	4.08e-07	1	Ms4a6b
165	2.65e-05	0.327335	0.318	0.228	0.408991	1	Dtx1
166	3.57e-11	0.318562	0.605	0.442	5.52e-07	1	Cd5
167	1.71e-05	0.317948	0.553	0.463	0.264528	1	Tnfaip3
168	8.27e-09	0.315787	0.609	0.493	0.000127709	1	Flna
169	5.55e-09	0.315477	0.5	0.349	8.57e-05	1	Cd6
170	1.28e-11	0.313826	0.767	0.652	1.97e-07	1	Ddx24
171	3.76e-11	0.313721	0.378	0.225	5.81e-07	1	Trp53inp1
172	3.71e-06	0.312783	0.256	0.167	0.0572311	1	Id3
173	3.03e-11	0.311403	0.348	0.204	4.68e-07	1	Ptpn7
174	1.53e-10	0.311265	0.853	0.751	2.37e-06	1	Laptm5
175	1.65e-10	0.310256	0.459	0.291	2.55e-06	1	Maf
176	3.68e-10	0.31001	0.622	0.47	5.69e-06	1	Ablim1
177	2.71e-06	0.305894	0.534	0.418	0.0419244	1	Ypel3
178	5.95e-11	0.305754	0.908	0.81	9.19e-07	1	Scand1
179	9.25e-08	0.300754	0.549	0.41	0.00142807	1	Rinl
180	1.18e-06	0.295173	0.479	0.361	0.0181952	1	Anxa6
181	3.74e-06	0.291535	0.682	0.593	0.0577318	1	Myh9
182	5.05e-09	0.291398	0.314	0.191	7.8e-05	1	Cd96
183	3.62e-12	0.289721	0.325	0.177	5.6e-08	1	Il2rb
184	7.53e-08	0.286719	0.748	0.657	0.00116259	1	Rgs10
185	4.85e-11	0.285864	0.267	0.139	7.49e-07	1	Cyth3
186	5.69e-07	0.28424	0.611	0.495	0.00878192	1	Bin2
187	2.74e-09	0.283708	0.669	0.519	4.23e-05	1	Cd27
188	3.91e-06	0.281332	0.618	0.52	0.0604429	1	Irf2
189	5.38e-10	0.281146	0.344	0.204	8.31e-06	1	Pou2f2
190	6.92e-06	0.279501	0.598	0.52	0.106937	1	Macf1
191	8.29e-09	0.279376	0.329	0.201	0.000128014	1	Msi2
192	7.29e-09	0.279369	0.609	0.458	0.000112586	1	Lbh
193	2.01e-11	0.278432	0.959	0.935	3.11e-07	1	Ptpn18
194	8.29e-09	0.277359	0.449	0.313	0.000128029	1	Cd84
195	1.15e-08	0.27483	0.293	0.177	0.000177555	1	Gpr174
196	4.09e-08	0.274634	0.853	0.758	0.000631924	1	Hcst
197	3.11e-06	0.273599	0.615	0.517	0.0480169	1	Ifi203
198	8.66e-09	0.272391	0.556	0.417	0.00013377	1	Ankrd12
199	4.09e-06	0.271719	0.483	0.372	0.0632259	1	Atp2b1
200	9.35e-07	0.271393	0.558	0.427	0.01444	1	Inpp4b
201	1.46e-06	0.271132	0.344	0.238	0.0224851	1	Ccs
202	1.4e-06	0.267473	0.776	0.696	0.0215838	1	Zfp36l2
203	4.23e-09	0.266375	0.365	0.231	6.54e-05	1	Icos
204	3.06e-06	0.266214	0.457	0.349	0.0472423	1	Ppp1r12a
205	5.89e-08	0.266102	0.538	0.404	0.000910142	1	Itpkb
206	6.26e-09	0.26504	0.404	0.263	9.67e-05	1	Ube2h
207	5.89e-09	0.264487	0.314	0.19	9.09e-05	1	Rab37
208	1.23e-05	0.263838	0.491	0.384	0.189735	1	Tut4
209	4.31e-13	0.263309	0.959	0.864	6.66e-09	1	Cd3e
210	1.2e-09	0.262434	0.868	0.765	1.86e-05	1	Skap1
211	3.31e-08	0.261156	0.259	0.152	0.000511902	1	Rora
212	7.74e-05	0.260743	0.429	0.335	1	1	Nrip1
213	2.7e-08	0.260077	0.288	0.176	0.000416851	1	Ttc39b
214	1.71e-06	0.258695	0.571	0.441	0.0263977	1	Sh3kbp1
215	1.08e-05	0.257631	0.421	0.313	0.166482	1	Sh3bgrl
216	3.03e-09	0.256687	0.897	0.802	4.67e-05	1	Ptprcap
217	1.08e-05	0.254664	0.494	0.382	0.166939	1	Hp1bp3
218	2.92e-06	0.253086	0.451	0.335	0.0450226	1	Fip1l1
219	3.97e-07	0.25198	0.56	0.441	0.00612685	1	Cd4
220	1.77e-145	2.75459	0.827	0.24	2.74e-141	2	Tnfrsf4
221	1.11e-82	1.8659	0.401	0.064	1.71e-78	2	Nrn1
222	5.6e-104	1.73487	0.851	0.347	8.64e-100	2	Izumo1r
223	4.92e-106	1.68194	0.789	0.285	7.6e-102	2	Bcl2a1b
224	1.15e-94	1.65171	0.967	0.842	1.78e-90	2	Srgn
225	2.62e-115	1.63971	0.469	0.057	4.05e-111	2	Tnfrsf9
226	3.17e-99	1.58826	0.751	0.246	4.89e-95	2	Ctla4
227	5.06e-86	1.4641	0.802	0.29	7.82e-82	2	Ikzf2
228	7.09e-57	1.46285	0.696	0.346	1.1e-52	2	Rel
229	5.46e-48	1.42794	0.528	0.21	8.43e-44	2	Gadd45b
230	3.83e-68	1.40669	0.675	0.26	5.91e-64	2	Maf
231	3.43e-75	1.3919	0.501	0.125	5.3e-71	2	Cd200
232	2.11e-57	1.32012	0.726	0.376	3.26e-53	2	Tnfrsf18
233	7.89e-42	1.2929	0.472	0.188	1.22e-37	2	Cd81
234	2.73e-45	1.26453	0.526	0.207	4.21e-41	2	Bhlhe40
235	6.33e-31	1.24243	0.312	0.103	9.77e-27	2	Tnfsf8
236	3.89e-70	1.22803	0.916	0.667	6.01e-66	2	Ndfip1
237	2.23e-39	1.22427	0.534	0.257	3.44e-35	2	Batf
238	3.43e-41	1.22029	0.686	0.407	5.29e-37	2	Hif1a
239	1.02e-54	1.19299	0.726	0.369	1.57e-50	2	Samsn1
240	5.16e-67	1.19129	0.466	0.119	7.98e-63	2	Eea1
241	1.22e-55	1.14769	0.377	0.089	1.89e-51	2	Hivep3
242	1.34e-62	1.14196	0.447	0.115	2.07e-58	2	Cst7
243	7.96e-47	1.13755	0.523	0.212	1.23e-42	2	Rilpl2
244	5.85e-56	1.12943	0.528	0.175	9.03e-52	2	Bcl2a1d
245	5.65e-57	1.0773	0.401	0.093	8.73e-53	2	Cd83
246	3.81e-39	1.06557	0.856	0.718	5.89e-35	2	Psme2
247	6.02e-35	1.03544	0.848	0.657	9.3e-31	2	Nfkbia
248	3.1e-40	1.0343	0.897	0.674	4.79e-36	2	AW112010
249	6.16e-40	1.00998	0.572	0.278	9.52e-36	2	2310001H17Rik
250	7.88e-49	0.99103	0.537	0.208	1.22e-44	2	Mrps6
251	2e-34	0.968903	0.266	0.067	3.09e-30	2	Sapcd1
252	3.02e-44	0.964366	0.656	0.331	4.67e-40	2	B3gnt2
253	5.01e-61	0.963739	0.312	0.049	7.73e-57	2	Pdcd1
254	1.26e-39	0.962766	0.482	0.194	1.95e-35	2	Odc1
255	1.83e-31	0.953941	0.726	0.501	2.82e-27	2	Sdf4
256	3.32e-33	0.950233	0.626	0.371	5.13e-29	2	Orai1
257	6.67e-40	0.943615	0.339	0.096	1.03e-35	2	Gm45716
258	3.89e-28	0.930344	0.764	0.559	6.01e-24	2	Zfp36l1
259	2.97e-29	0.924544	0.434	0.194	4.58e-25	2	Pou2f2
260	3.87e-41	0.911567	0.892	0.69	5.98e-37	2	Cd2
261	7.96e-47	0.909661	0.404	0.118	1.23e-42	2	Tiam1
262	5.56e-35	0.88263	0.661	0.385	8.59e-31	2	Rab8b
263	9.44e-41	0.87421	0.951	0.813	1.46e-36	2	Ifi27l2a
264	1.6e-55	0.864484	0.986	0.891	2.48e-51	2	Cd3g
265	6.71e-24	0.85872	0.591	0.378	1.04e-19	2	Gimap5
266	1.58e-50	0.840976	0.967	0.868	2.44e-46	2	Cd3e
267	2.88e-32	0.838235	0.566	0.306	4.44e-28	2	Agfg1
268	1.35e-29	0.836972	0.417	0.184	2.08e-25	2	Nfatc1
269	1.13e-37	0.833749	0.461	0.18	1.75e-33	2	Tox
270	2.47e-19	0.825494	0.472	0.275	3.82e-15	2	Arid5b
271	6.1e-34	0.818747	0.523	0.253	9.42e-30	2	Zap70
272	1.29e-42	0.81421	0.304	0.072	1.99e-38	2	Stx11
273	3.59e-37	0.813007	0.322	0.091	5.55e-33	2	Nfil3
274	3.22e-28	0.812393	0.683	0.48	4.97e-24	2	St13
275	2.86e-30	0.80689	0.78	0.651	4.41e-26	2	2023-09-07
276	1.04e-16	0.800251	0.648	0.523	1.61e-12	2	Ramp1
277	4.34e-32	0.792599	0.388	0.146	6.71e-28	2	Ephx1
278	6.35e-37	0.790805	0.919	0.803	9.8e-33	2	Ptprcap
279	1.53e-37	0.79055	0.298	0.078	2.36e-33	2	Casp4
280	6.03e-31	0.785613	0.507	0.249	9.31e-27	2	Smco4
281	8.12e-30	0.780607	0.453	0.206	1.25e-25	2	Tank
282	2e-27	0.773372	0.485	0.24	3.09e-23	2	Timp2
283	1.73e-29	0.772367	0.366	0.141	2.67e-25	2	Larp1b
284	2.44e-23	0.765693	0.626	0.425	3.76e-19	2	Tnfaip8
285	3.99e-26	0.753055	0.913	0.821	6.17e-22	2	Rnaset2a
286	1.3e-20	0.751777	0.526	0.32	2e-16	2	Ptpn22
287	3.93e-38	0.743305	0.442	0.162	6.06e-34	2	Il2rb
288	3.91e-31	0.737564	0.312	0.098	6.04e-27	2	A430093F15Rik
289	1.9e-24	0.72883	0.705	0.496	2.93e-20	2	Fyn
290	5.98e-14	0.728693	0.867	0.842	9.24e-10	2	Ncl
291	3.41e-23	0.724936	0.474	0.26	5.27e-19	2	Itm2c
292	6.52e-24	0.723541	0.553	0.318	1.01e-19	2	Traf1
293	3.87e-24	0.716924	0.363	0.159	5.97e-20	2	Ptpn11
294	2.38e-22	0.7064	0.35	0.155	3.68e-18	2	Casp3
295	1.77e-20	0.692278	0.965	0.91	2.74e-16	2	Junb
296	4.21e-25	0.692146	0.615	0.394	6.5e-21	2	Plgrkt
297	3.97e-23	0.690469	0.84	0.736	6.14e-19	2	Hspa5
298	3.16e-10	0.686688	0.401	0.262	4.88e-06	2	Bmyc
299	1.59e-16	0.685263	0.415	0.229	2.45e-12	2	Icos
300	8.35e-17	0.673285	0.634	0.446	1.29e-12	2	Dusp1
301	6.39e-19	0.67303	0.561	0.358	9.87e-15	2	Smpdl3a
302	7.01e-46	0.670654	0.992	0.964	1.08e-41	2	H2-K1
303	1.45e-14	0.664235	0.352	0.191	2.25e-10	2	Isg15
304	8.83e-37	0.66063	0.271	0.064	1.36e-32	2	Myo1e
305	7.29e-20	0.651804	0.561	0.362	1.13e-15	2	Jarid2
306	2.24e-50	0.646576	0.593	0.232	3.46e-46	2	Tbc1d4
307	8.55e-25	0.639422	0.29	0.102	1.32e-20	2	Bcl2l15
308	1.4e-22	0.639033	0.352	0.152	2.16e-18	2	Hdac7
309	7.74e-34	0.63838	0.978	0.892	1.2e-29	2	Cd3d
310	4.32e-22	0.630119	0.867	0.737	6.68e-18	2	Ucp2
311	2.41e-23	0.626018	0.458	0.234	3.72e-19	2	Fam162a
312	6.25e-12	0.620311	0.515	0.37	9.65e-08	2	Ubald2
313	1.01e-14	0.617167	0.458	0.286	1.55e-10	2	Sdhaf1
314	4.2e-17	0.615439	0.515	0.324	6.48e-13	2	Nrip1
315	2.02e-19	0.614429	0.396	0.201	3.12e-15	2	Elk3
316	1.41e-14	0.614035	0.339	0.176	2.18e-10	2	Gata3
317	7.08e-21	0.612113	0.908	0.812	1.09e-16	2	Trac
318	1.08e-22	0.604645	0.347	0.145	1.66e-18	2	Cd82
319	2.14e-21	0.603025	0.764	0.598	3.31e-17	2	Rap1a
320	3.89e-14	0.601475	0.453	0.291	6e-10	2	Spint2
321	1.31e-12	0.600192	0.542	0.392	2.03e-08	2	Vgll4
322	8.2e-14	0.59978	0.612	0.465	1.27e-09	2	Lbh
323	1.46e-18	0.598802	0.317	0.143	2.25e-14	2	Prkca
324	5.4e-17	0.595677	0.255	0.107	8.34e-13	2	Swap70
325	1.26e-08	0.594972	0.65	0.544	0.000193895	2	Pim1
326	2.01e-18	0.587254	0.957	0.862	3.11e-14	2	Shisa5
327	1.35e-17	0.582362	0.423	0.231	2.09e-13	2	Sla
328	1.37e-11	0.574569	0.604	0.458	2.12e-07	2	Tnfaip3
329	1.49e-25	0.572066	0.257	0.081	2.3e-21	2	Dusp4
330	8.67e-15	0.568193	0.889	0.805	1.34e-10	2	Cyba
331	2.58e-14	0.565559	0.401	0.229	3.99e-10	2	Trp53inp1
332	2.87e-14	0.564546	0.583	0.429	4.43e-10	2	Inpp4b
333	1.65e-17	0.562753	0.653	0.49	2.55e-13	2	Metap2
334	4.42e-19	0.562454	0.789	0.647	6.83e-15	2	Lck
335	5.39e-10	0.561748	0.523	0.381	8.33e-06	2	Capg
336	1.93e-15	0.560948	0.36	0.19	2.99e-11	2	Prelid2
337	6.02e-17	0.559681	0.794	0.659	9.3e-13	2	Ptp4a2
338	3.53e-12	0.558115	0.485	0.324	5.45e-08	2	BE692007
339	9.45e-14	0.556116	0.577	0.42	1.46e-09	2	Arf6
340	2.83e-32	0.554574	0.997	0.986	4.36e-28	2	Pfn1
341	7.14e-14	0.552543	0.485	0.306	1.1e-09	2	Sh3bgrl
342	2.53e-14	0.552322	0.29	0.139	3.9e-10	2	Pmepa1
343	8.24e-17	0.551898	0.959	0.931	1.27e-12	2	Hsp90ab1
344	1.32e-07	0.551314	0.423	0.304	0.00203137	2	Slamf6
345	5.06e-24	0.54817	0.93	0.861	7.82e-20	2	Gapdh
346	4.73e-12	0.546309	0.35	0.207	7.3e-08	2	Itgal
347	2.26e-14	0.545388	0.32	0.165	3.49e-10	2	Relb
348	2.59e-08	0.544749	0.93	0.912	0.000400053	2	Ltb
349	6.35e-19	0.542277	0.255	0.098	9.81e-15	2	Wls
350	1.97e-17	0.542123	0.377	0.19	3.04e-13	2	Pglyrp1
351	4.02e-18	0.541822	0.743	0.597	6.21e-14	2	Eif3c
352	5.32e-14	0.537675	0.94	0.887	8.22e-10	2	Jund
353	2.47e-19	0.537563	0.285	0.116	3.81e-15	2	Ahi1
354	1.57e-09	0.529568	0.501	0.353	2.42e-05	2	Itgb1
355	1.31e-15	0.527299	0.309	0.15	2.03e-11	2	Ccdc50
356	4.05e-15	0.52656	0.724	0.617	6.26e-11	2	Micos10
357	4.06e-22	0.523317	0.808	0.591	6.26e-18	2	S100a11
358	6.81e-21	0.522984	0.266	0.095	1.05e-16	2	Tmem65
359	6.47e-06	0.521322	0.623	0.595	0.0999415	2	Ddx21
360	2.31e-08	0.517664	0.393	0.274	0.000357228	2	Tceal9
361	3.09e-08	0.517449	0.379	0.261	0.000477713	2	Spty2d1
362	7.44e-09	0.512197	0.328	0.207	0.000114838	2	Tgif1
363	1.84e-09	0.511627	0.341	0.211	2.84e-05	2	Kdm6b
364	4.34e-10	0.510192	0.661	0.528	6.7e-06	2	Cd27
365	8.76e-05	0.508114	0.664	0.669	1	2	Mif
366	3e-16	0.506216	0.715	0.567	4.64e-12	2	Txn1
367	3.66e-10	0.504805	0.431	0.301	5.66e-06	2	Adss
368	7.92e-15	0.504504	0.786	0.654	1.22e-10	2	Ddx24
369	3.42e-14	0.500114	0.526	0.354	5.28e-10	2	Lcp2
370	5.2e-10	0.499621	0.36	0.227	8.04e-06	2	Gpr65
371	2.18e-17	0.499352	0.848	0.762	3.37e-13	2	Atp5j
372	1.3e-13	0.49643	0.274	0.135	2.01e-09	2	Cyfip1
373	7.96e-18	0.495149	0.905	0.854	1.23e-13	2	Psme1
374	8.97e-20	0.4937	0.252	0.092	1.39e-15	2	Lax1
375	8.42e-17	0.491034	0.266	0.112	1.3e-12	2	Nfkb2
376	2.69e-09	0.490757	0.396	0.273	4.16e-05	2	Nek7
377	1.04e-12	0.488185	0.621	0.467	1.6e-08	2	Arf4
378	6.42e-23	0.487975	0.938	0.873	9.91e-19	2	Elob
379	1.31e-14	0.487319	0.797	0.688	2.02e-10	2	Edf1
380	6.61e-13	0.487175	0.621	0.441	1.02e-08	2	Rgs1
381	3.1e-11	0.486397	0.333	0.192	4.78e-07	2	Fabp5
382	3.57e-08	0.485648	0.379	0.264	0.000550634	2	Mxd4
383	8.4e-13	0.484858	0.542	0.394	1.3e-08	2	Ghitm
384	9.29e-05	0.484643	0.724	0.679	1	2	Ccnd2
385	7.62e-12	0.483912	0.569	0.443	1.18e-07	2	Spcs1
386	7.57e-11	0.483621	0.629	0.5	1.17e-06	2	Calr
387	3.94e-13	0.482175	0.661	0.523	6.09e-09	2	Smarca5
388	1.44e-08	0.482168	0.379	0.264	0.000222779	2	Sh2d2a
389	1.38e-11	0.481615	0.623	0.488	2.14e-07	2	Psma4
390	9.86e-25	0.4798	0.921	0.801	1.52e-20	2	H2afz
391	3.38e-11	0.479333	0.347	0.204	5.22e-07	2	Msi2
392	4.39e-11	0.47927	0.469	0.329	6.78e-07	2	Vps29
393	1.72e-16	0.476068	0.501	0.305	2.66e-12	2	Ctsb
394	3.05e-10	0.47496	0.58	0.421	4.71e-06	2	Gimap7
395	1.25e-10	0.472876	0.496	0.362	1.93e-06	2	Irf2bp2
396	1.66e-10	0.471748	0.986	0.978	2.57e-06	2	Cd52
397	5.05e-13	0.465348	0.48	0.31	7.79e-09	2	Nfkb1
398	6.99e-13	0.464722	0.374	0.212	1.08e-08	2	Rnf19a
399	5.4e-12	0.463642	0.366	0.217	8.34e-08	2	Vmp1
400	3.21e-09	0.46264	0.542	0.414	4.96e-05	2	Atpif1
401	2.1e-07	0.462459	0.526	0.441	0.00323605	2	Ifi27
402	2.26e-11	0.462348	0.439	0.285	3.5e-07	2	Gstp3
403	3.34e-17	0.461169	0.843	0.74	5.15e-13	2	Mrpl52
404	5.41e-08	0.460731	0.477	0.374	0.000835767	2	Etfb
405	2.51e-14	0.458659	0.805	0.694	3.87e-10	2	Lcp1
406	7.32e-09	0.458622	0.331	0.209	0.000113108	2	Fam169b
407	7.48e-12	0.458155	0.74	0.634	1.16e-07	2	Csnk1a1
408	3.95e-09	0.456764	0.496	0.374	6.1e-05	2	Cct3
409	1.49e-05	0.455336	0.322	0.237	0.229423	2	Vsir
410	1.06e-09	0.453688	0.35	0.22	1.64e-05	2	Tob2
411	3.91e-10	0.449946	0.583	0.442	6.04e-06	2	H2-Q7
412	1.29e-11	0.448962	0.721	0.631	2e-07	2	Uqcrb
413	1.16e-28	0.448457	1	0.994	1.8e-24	2	H2-D1
414	2.8e-11	0.448399	0.304	0.17	4.32e-07	2	Atl3
415	3.44e-12	0.448103	0.783	0.713	5.32e-08	2	Uqcrq
416	2.71e-13	0.446396	0.702	0.586	4.18e-09	2	Aldoa
417	2.05e-14	0.445457	0.252	0.112	3.17e-10	2	Hnrnpll
418	1.15e-16	0.444834	0.892	0.797	1.77e-12	2	Ubl5
419	1.22e-12	0.444764	0.664	0.539	1.89e-08	2	Ndufb8
420	9.18e-08	0.443392	0.789	0.761	0.00141826	2	Set
421	3.69e-11	0.44284	0.314	0.178	5.7e-07	2	Vamp5
422	5.3e-08	0.441437	0.385	0.268	0.000818139	2	Stat4
423	3.81e-09	0.440264	0.621	0.515	5.88e-05	2	Zc3h15
424	3.25e-07	0.43984	0.729	0.706	0.00501224	2	Eif4a1
425	5.26e-06	0.439091	0.42	0.328	0.081197	2	Pdia6
426	1.19e-07	0.438708	0.797	0.789	0.00183965	2	Eif5a
427	1.21e-10	0.437358	0.39	0.253	1.86e-06	2	Timm17b
428	1.22e-23	0.436646	0.921	0.75	1.88e-19	2	S100a10
429	9.99e-08	0.436621	0.431	0.327	0.00154294	2	Naa10
430	7.76e-07	0.436445	0.526	0.429	0.0119906	2	Ankrd12
431	9.37e-10	0.433859	0.618	0.5	1.45e-05	2	Prkar1a
432	1.22e-07	0.433208	0.29	0.182	0.00189025	2	Cxcr4
433	5e-10	0.433027	0.512	0.367	7.72e-06	2	Pkp3
434	1.34e-08	0.432876	0.285	0.171	0.000206458	2	Cd44
435	3.87e-05	0.431709	0.472	0.385	0.597836	2	Sh2d1a
436	1.54e-11	0.431451	0.287	0.155	2.37e-07	2	Ybx3
437	0.000739712	0.430708	0.45	0.418	1	2	Hspd1
438	3.19e-13	0.430073	0.696	0.541	4.93e-09	2	Smap1
439	1.52e-11	0.429596	0.634	0.515	2.34e-07	2	Pebp1
440	1.36e-06	0.429506	0.493	0.398	0.020984	2	Gna13
441	1.72e-08	0.428904	0.518	0.404	0.000265036	2	Tespa1
442	4.14e-09	0.428719	0.339	0.215	6.39e-05	2	Faim
443	5.28e-10	0.428399	0.309	0.18	8.15e-06	2	Gpr174
444	5.48e-10	0.427327	0.634	0.512	8.46e-06	2	Ndufa5
445	5.73e-13	0.425563	0.753	0.668	8.86e-09	2	Psma3
446	2.63e-11	0.423893	0.561	0.423	4.06e-07	2	Txnl1
447	4.38e-06	0.423625	0.379	0.279	0.0675822	2	Id2
448	2.51e-11	0.422217	0.751	0.632	3.88e-07	2	Pomp
449	2.17e-07	0.421871	0.461	0.353	0.00335879	2	Tmem256
450	7.87e-08	0.420488	0.68	0.583	0.00121597	2	Cd28
451	2.01e-12	0.420361	0.783	0.722	3.1e-08	2	Uqcr10
452	7.24e-06	0.420058	0.436	0.349	0.111771	2	Asnsd1
453	4.24e-14	0.418636	0.946	0.906	6.55e-10	2	Ptprc
454	0.000551882	0.418078	0.678	0.674	1	2	Rgs10
455	1.11e-12	0.41721	0.751	0.662	1.71e-08	2	Ndufb7
456	1.29e-06	0.415891	0.314	0.218	0.0198657	2	Rsbn1
457	1.37e-07	0.415868	0.675	0.616	0.00211967	2	Ran
458	2.01e-08	0.415162	0.274	0.165	0.000310439	2	Tmem154
459	4.46e-09	0.414755	0.659	0.565	6.9e-05	2	Cotl1
460	6.25e-14	0.414543	0.911	0.835	9.65e-10	2	Sec61g
461	2.68e-07	0.41435	0.648	0.553	0.00413671	2	Gm8369
462	4.32e-08	0.413424	0.615	0.513	0.00066708	2	Thoc7
463	3.79e-08	0.413304	0.607	0.51	0.000585494	2	Rbis
464	1.12e-07	0.413058	0.553	0.432	0.00173632	2	Clec2d
465	9.5e-09	0.412878	0.287	0.172	0.000146797	2	Jak2
466	6.71e-09	0.409579	0.602	0.517	0.000103684	2	Aprt
467	0.000122521	0.408185	0.686	0.688	1	2	Cdk2ap2
468	2.04e-05	0.40757	0.564	0.474	0.31484	2	Cd69
469	1.42e-07	0.4073	0.458	0.344	0.00218689	2	M6pr
470	3.47e-08	0.407097	0.518	0.411	0.000536586	2	Fundc2
471	8e-06	0.406173	0.312	0.223	0.123501	2	Igflr1
472	1.9e-09	0.405258	0.71	0.616	2.94e-05	2	Ube2i
473	6.64e-08	0.403703	0.26	0.157	0.00102604	2	Kdm2b
474	2.38e-06	0.402563	0.355	0.255	0.0367169	2	Tagap
475	1.15e-09	0.40144	0.42	0.28	1.78e-05	2	Cab39
476	6.56e-12	0.401272	0.786	0.696	1.01e-07	2	Psma7
477	1.95e-10	0.39964	0.74	0.634	3.01e-06	2	Ost4
478	5.01e-11	0.398878	0.504	0.357	7.74e-07	2	Eif1ax
479	8.01e-09	0.398614	0.621	0.495	0.00012371	2	Celf2
480	1.68e-06	0.398559	0.339	0.237	0.0259839	2	Crlf2
481	8.52e-13	0.397386	0.293	0.149	1.32e-08	2	B9d2
482	1.7e-08	0.395739	0.455	0.328	0.000261949	2	Fnbp1
483	1.66e-07	0.391767	0.388	0.278	0.00255768	2	4921524J17Rik
484	6.35e-11	0.39157	0.78	0.701	9.8e-07	2	Atp5k
485	1.21e-13	0.390053	0.846	0.787	1.87e-09	2	Sumo2
486	8.16e-09	0.389943	0.585	0.454	0.000126073	2	Cd5
487	4.46e-11	0.38959	0.474	0.32	6.89e-07	2	Sra1
488	3.51e-08	0.389284	0.669	0.58	0.000541495	2	Ssb
489	6.25e-08	0.389023	0.556	0.45	0.000965482	2	Ptpn1
490	2.79e-07	0.388674	0.317	0.211	0.00431435	2	Mif4gd
491	3.06e-08	0.38864	0.675	0.572	0.00047238	2	Sec11c
492	3.49e-06	0.38694	0.463	0.371	0.0539682	2	Cisd2
493	8.71e-17	0.386568	0.951	0.898	1.35e-12	2	Rac2
494	2.24e-08	0.385403	0.45	0.334	0.00034644	2	Trappc4
495	1.93e-12	0.383709	0.957	0.952	2.98e-08	2	Myl6
496	2.12e-10	0.383212	0.786	0.727	3.28e-06	2	Atp5md
497	8.67e-12	0.38307	0.824	0.765	1.34e-07	2	Ndufa13
498	3.02e-07	0.382972	0.604	0.53	0.00466801	2	Fam104a
499	3.31e-17	0.382546	0.938	0.887	5.11e-13	2	Chchd2
500	5.04e-10	0.382453	0.271	0.149	7.78e-06	2	Nfat5
501	1.68e-09	0.380945	0.61	0.509	2.59e-05	2	Ndufa11
502	1.1e-09	0.380451	0.379	0.242	1.69e-05	2	Lrp10
503	3.94e-08	0.379803	0.526	0.415	0.000608522	2	Tecr
504	0.000309313	0.378512	0.266	0.193	1	2	Nfkbiz
505	2.42e-06	0.377456	0.474	0.37	0.0373813	2	Zfp91
506	3.15e-07	0.376656	0.331	0.22	0.00485877	2	Prkch
507	1.84e-07	0.37447	0.409	0.283	0.0028495	2	Ptms
508	9.3e-08	0.373456	0.312	0.202	0.00143646	2	Dleu2
509	7.61e-08	0.373188	0.629	0.538	0.00117539	2	Tmem134
510	3.38e-05	0.372898	0.431	0.348	0.522239	2	Mrpl21
511	1.28e-06	0.37287	0.472	0.381	0.0197959	2	Psma6
512	3.47e-05	0.372354	0.675	0.635	0.535719	2	Il2rg
513	3.68e-07	0.371991	0.68	0.617	0.00569062	2	Sf3b6
514	4.18e-08	0.371293	0.295	0.185	0.000646325	2	Tm2d3
515	9.04e-06	0.371192	0.561	0.494	0.139691	2	Rbm8a
516	3.7e-09	0.370674	0.637	0.517	5.71e-05	2	Fkbp1a
517	1.62e-09	0.368905	0.805	0.709	2.51e-05	2	Gabarap
518	3.75e-10	0.36866	0.802	0.722	5.79e-06	2	Atp5d
519	4.81e-07	0.368127	0.431	0.321	0.00742994	2	Ube2n
520	1.38e-09	0.367917	0.74	0.646	2.13e-05	2	Tmem258
521	1.61e-14	0.367867	0.911	0.845	2.49e-10	2	Atp5j2
522	8.49e-08	0.366568	0.333	0.219	0.00131136	2	Agpat3
523	7.69e-07	0.366134	0.385	0.278	0.0118775	2	Cnih4
524	0.000199712	0.365757	0.553	0.506	1	2	Kras
525	3.4e-05	0.365392	0.293	0.21	0.525404	2	Gbp7
526	8.77e-05	0.365197	0.753	0.717	1	2	Slfn2
527	1.86e-09	0.364858	0.279	0.158	2.88e-05	2	Rasa1
528	8.47e-11	0.363778	0.864	0.758	1.31e-06	2	Calm2
529	2.39e-07	0.36372	0.767	0.707	0.00369354	2	Map1lc3b
530	5.34e-09	0.363645	0.322	0.196	8.24e-05	2	Mea1
531	1.78e-09	0.363461	0.707	0.643	2.74e-05	2	Sumo1
532	8.94e-08	0.362464	0.726	0.627	0.00138061	2	Pak2
533	7.84e-10	0.36196	0.818	0.742	1.21e-05	2	Cnbp
534	0.000102491	0.361109	0.455	0.379	1	2	AC149090.1
535	8.59e-05	0.360765	0.396	0.327	1	2	Nhp2
536	3.92e-06	0.359897	0.423	0.33	0.0606012	2	Dnajc2
537	2.38e-09	0.359888	0.764	0.68	3.68e-05	2	Dad1
538	6.52e-10	0.359647	0.905	0.86	1.01e-05	2	Ybx1
539	2.87e-09	0.359355	0.791	0.709	4.43e-05	2	Anp32b
540	6.46e-06	0.356969	0.561	0.502	0.0998452	2	Cycs
541	8.41e-06	0.356777	0.442	0.362	0.129898	2	Abcf1
542	8.59e-07	0.356304	0.453	0.337	0.0132739	2	Ociad1
543	5.3e-07	0.356094	0.255	0.157	0.00818818	2	Reep3
544	1.72e-06	0.355981	0.653	0.587	0.0266365	2	Chmp2a
545	1.36e-06	0.355859	0.358	0.248	0.0210714	2	Rbpj
546	2.29e-07	0.355619	0.344	0.234	0.00353887	2	Sar1b
547	2.65e-06	0.355538	0.276	0.183	0.040889	2	Ppa1
548	9.11e-10	0.354327	0.81	0.719	1.41e-05	2	Hnrnpk
549	6.68e-07	0.352158	0.317	0.216	0.0103188	2	Zbtb1
550	6.65e-05	0.350995	0.534	0.467	1	2	Ndufa12
551	1.58e-06	0.350795	0.276	0.182	0.0244675	2	Hivep2
552	1.49e-05	0.350772	0.509	0.424	0.230018	2	Ndufab1
553	2.59e-10	0.349275	0.268	0.144	4.01e-06	2	Stx6
554	2.44e-06	0.348802	0.488	0.389	0.0376796	2	Mpc1
555	0.0010271	0.347203	0.45	0.398	1	2	Cdv3
556	1.24e-05	0.346962	0.686	0.62	0.191138	2	Hsp90aa1
557	2.68e-06	0.346861	0.268	0.174	0.0414357	2	Cdk17
558	3.69e-09	0.345913	0.743	0.651	5.7e-05	2	Ssr4
559	0.000183578	0.345465	0.293	0.22	1	2	Lyar
560	2.09e-07	0.344872	0.523	0.42	0.00322236	2	Dcun1d5
561	1.16e-05	0.344582	0.396	0.309	0.179678	2	Snrpa1
562	9.25e-12	0.344408	0.621	0.441	1.43e-07	2	Prr13
563	1.78e-07	0.343331	0.618	0.517	0.00275317	2	Ube2l3
564	5.44e-05	0.342638	0.545	0.477	0.84026	2	Eif5b
565	1.28e-07	0.342167	0.274	0.166	0.00197755	2	Nucb1
566	4.08e-06	0.340304	0.32	0.224	0.0629506	2	Chchd10
567	1.01e-07	0.340253	0.713	0.637	0.00155336	2	Hnrnpu
568	4.28e-19	0.340237	0.997	0.983	6.61e-15	2	B2m
569	1.21e-05	0.339912	0.355	0.263	0.186891	2	Ipcef1
570	6.87e-06	0.33914	0.515	0.429	0.106059	2	Ubap2l
571	2.73e-06	0.338565	0.282	0.187	0.0421103	2	Ldhb
572	9.51e-06	0.338491	0.526	0.443	0.14692	2	Cox20
573	1.5e-05	0.338122	0.591	0.52	0.230962	2	Pdcd5
574	1.3e-12	0.337851	0.927	0.89	2e-08	2	Cox6c
575	5.01e-06	0.336098	0.566	0.48	0.077362	2	Khdrbs1
576	7.95e-05	0.332986	0.287	0.209	1	2	Dnajc1
577	7.05e-06	0.332836	0.591	0.495	0.108827	2	H2-T22
578	2.29e-05	0.330825	0.412	0.33	0.353017	2	Asap1
579	6.39e-06	0.33038	0.696	0.657	0.0986215	2	Ldha
580	9.97e-05	0.330067	0.322	0.244	1	2	Wdr61
581	7.36e-06	0.328779	0.504	0.403	0.113717	2	Hsbp1
582	4.22e-12	0.32828	0.862	0.788	6.51e-08	2	Srrm2
583	1.34e-06	0.327309	0.388	0.283	0.020701	2	Dapp1
584	2.08e-14	0.327105	0.997	0.986	3.21e-10	2	Eif1
585	0.000206082	0.326837	0.279	0.21	1	2	Psen2
586	2.79e-08	0.326412	0.263	0.154	0.000430442	2	Slamf1
587	7.01e-11	0.326389	0.946	0.944	1.08e-06	2	Atp5e
588	1.12e-05	0.326358	0.347	0.26	0.173083	2	Eif4e
589	1.97e-07	0.326301	0.837	0.81	0.00304912	2	Dnaja1
590	1.04e-13	0.32627	0.938	0.905	1.6e-09	2	Cox7c
591	3.98e-05	0.325679	0.369	0.283	0.613996	2	Naa20
592	1.62e-05	0.325548	0.347	0.259	0.249621	2	Tmbim4
593	1.89e-06	0.325447	0.778	0.712	0.0291659	2	Gimap1
594	1.66e-06	0.325367	0.488	0.394	0.0256829	2	Csnk2b
595	8.72e-08	0.325295	0.705	0.618	0.00134615	2	Uqcr11
596	6.13e-13	0.324388	0.935	0.909	9.47e-09	2	Cox8a
597	1.42e-05	0.324019	0.352	0.262	0.21946	2	Dgkz
598	1.81e-06	0.322504	0.767	0.718	0.0279728	2	Polr1d
599	0.00418213	0.321783	0.417	0.362	1	2	Ifrd1
600	5.19e-08	0.321038	0.848	0.808	0.000801783	2	Slc25a3
601	5.47e-07	0.320149	0.266	0.165	0.00845072	2	Lrmp
602	8.71e-05	0.319695	0.604	0.538	1	2	Vasp
603	5.24e-07	0.319605	0.341	0.228	0.00809274	2	Larp7
604	8.51e-10	0.319491	0.856	0.803	1.31e-05	2	Gnas
605	0.000230957	0.318793	0.379	0.307	1	2	Cstb
606	0.000143454	0.317963	0.412	0.337	1	2	Cfdp1
607	0.000102086	0.31721	0.393	0.323	1	2	Gspt1
608	9.01e-18	0.317117	0.997	0.984	1.39e-13	2	Ubb
609	5.2e-05	0.316838	0.629	0.583	0.803181	2	Top1
610	6.22e-05	0.315907	0.472	0.389	0.960143	2	Sms
611	6.07e-08	0.315559	0.805	0.734	0.000937938	2	Abracl
612	3.39e-08	0.314446	0.924	0.895	0.000523091	2	Serbp1
613	0.000262521	0.314132	0.295	0.221	1	2	Psmc1
614	1.33e-06	0.314019	0.518	0.414	0.0204684	2	Itpkb
615	0.00132949	0.313433	0.409	0.355	1	2	Srsf6
616	2.78e-06	0.313363	0.585	0.495	0.0428783	2	Tcea1
617	8.53e-05	0.312724	0.442	0.37	1	2	Aamp
618	1.57e-06	0.311943	0.423	0.32	0.0241827	2	Psmc2
619	0.000144286	0.311569	0.344	0.266	1	2	Ube2v1
620	5.39e-05	0.311289	0.366	0.283	0.832128	2	Ubtf
621	3.81e-05	0.311195	0.537	0.452	0.589223	2	Prdx5
622	3.04e-05	0.310943	0.417	0.341	0.468814	2	Bola3
623	2.42e-06	0.310366	0.455	0.357	0.0373839	2	Timm8b
624	2.73e-08	0.309556	0.764	0.698	0.000422224	2	Atp6v1f
625	0.00248129	0.309363	0.474	0.432	1	2	Plaat3
626	0.000543591	0.309147	0.52	0.479	1	2	Ppp1r11
627	0.000307202	0.309044	0.257	0.184	1	2	Fyttd1
628	0.000741356	0.308833	0.322	0.257	1	2	Pigx
629	8.21e-05	0.308811	0.301	0.225	1	2	Gng2
630	2.21e-05	0.308476	0.491	0.4	0.341337	2	Tm9sf3
631	1.99e-06	0.307658	0.588	0.511	0.0307868	2	Esd
632	0.00133018	0.306804	0.539	0.474	1	2	Stat1
633	4.7e-05	0.306496	0.68	0.606	0.725309	2	Ube2b
634	4.05e-05	0.306201	0.287	0.204	0.625143	2	Yaf2
635	0.000208141	0.306135	0.683	0.686	1	2	Snrpf
636	3.23e-07	0.30596	0.702	0.63	0.00499145	2	Atp5g3
637	3.13e-07	0.305349	0.276	0.171	0.00482719	2	Tmem173
638	7.36e-07	0.304328	0.585	0.475	0.0113626	2	Txndc17
639	0.000134732	0.3043	0.271	0.195	1	2	Ddx27
640	1.11e-05	0.304045	0.583	0.504	0.171611	2	Ndufc2
641	8.12e-05	0.303754	0.553	0.492	1	2	Ostc
642	1.51e-05	0.303665	0.753	0.673	0.233859	2	Gimap3
643	0.000426102	0.303273	0.434	0.369	1	2	Cd6
644	3.88e-05	0.303231	0.71	0.667	0.599125	2	Bzw1
645	0.000249625	0.303012	0.542	0.482	1	2	Pdap1
646	2.35e-05	0.302911	0.68	0.618	0.362551	2	Psenen
647	5.41e-05	0.302879	0.409	0.316	0.836237	2	Hpf1
648	0.000691665	0.302667	0.526	0.474	1	2	Snw1
649	0.000401845	0.302659	0.412	0.355	1	2	Hnrnpr
650	4.75e-05	0.302093	0.504	0.424	0.733643	2	Ndufb2
651	0.000571041	0.301985	0.463	0.403	1	2	Lamtor4
652	2.18e-10	0.301482	0.946	0.898	3.37e-06	2	Hmgb1
653	9.05e-07	0.301481	0.696	0.634	0.0139744	2	Pdia3
654	0.00338213	0.301414	0.417	0.366	1	2	Bex3
655	2.58e-05	0.300399	0.39	0.302	0.398947	2	Hadha
656	6.55e-05	0.299973	0.547	0.495	1	2	Rwdd1
657	0.000484782	0.299014	0.279	0.212	1	2	Adam10
658	1.25e-06	0.298943	0.285	0.185	0.0193678	2	Crnkl1
659	0.000272329	0.298742	0.566	0.497	1	2	Pkm
660	4.56e-08	0.297768	0.518	0.374	0.000704404	2	Ahnak
661	9.45e-06	0.297548	0.675	0.637	0.146008	2	Ndufb9
662	1.37e-05	0.296728	0.423	0.328	0.211129	2	Psmd11
663	1.17e-05	0.296422	0.629	0.545	0.179978	2	Paip2
664	5.48e-09	0.295443	0.851	0.788	8.46e-05	2	Arf5
665	0.00605903	0.295429	0.52	0.488	1	2	Mrfap1
666	8.71e-05	0.295131	0.412	0.333	1	2	Ift20
667	6.89e-05	0.29507	0.447	0.371	1	2	Med28
668	0.000446001	0.294549	0.45	0.39	1	2	Cetn2
669	0.000146981	0.294256	0.434	0.366	1	2	Polr2e
670	0.00136461	0.294128	0.566	0.513	1	2	Fam107b
671	5.49e-07	0.294111	0.832	0.766	0.0084717	2	Hcst
672	4.43e-07	0.293832	0.645	0.522	0.00684191	2	Vamp8
673	8.6e-05	0.293585	0.425	0.344	1	2	Znrd1
674	1.23e-05	0.293427	0.255	0.169	0.190061	2	Cfap36
675	0.00041477	0.293411	0.312	0.236	1	2	Ly6e
676	8.35e-10	0.293335	0.867	0.808	1.29e-05	2	Snrpe
677	1.75e-06	0.293087	0.268	0.171	0.0270969	2	Trim59
678	0.000115108	0.292002	0.656	0.614	1	2	Arpc4
679	9.38e-05	0.291797	0.331	0.246	1	2	Chd1
680	1.28e-05	0.29133	0.631	0.553	0.197458	2	Tmbim6
681	0.00034183	0.291127	0.501	0.44	1	2	Fubp1
682	5.31e-07	0.290756	0.816	0.776	0.00820293	2	Ppib
683	7.5e-05	0.289897	0.539	0.474	1	2	Rps27l
684	6.32e-07	0.289831	0.48	0.363	0.00976351	2	Slc3a2
685	0.000139773	0.289159	0.393	0.313	1	2	Zbtb8os
686	9.4e-05	0.288719	0.401	0.324	1	2	Etf1
687	5.56e-06	0.288541	0.588	0.497	0.0859411	2	Eloc
688	0.000159649	0.288406	0.322	0.243	1	2	Erbin
689	0.00389012	0.287996	0.347	0.289	1	2	Tpm4
690	0.00198416	0.287632	0.344	0.281	1	2	Arl4a
691	1.07e-05	0.28701	0.398	0.305	0.164852	2	Ddt
692	0.000250403	0.286308	0.442	0.381	1	2	Psmc5
693	4.55e-05	0.286187	0.287	0.202	0.702559	2	Rab37
694	0.000742994	0.285948	0.499	0.449	1	2	Bax
695	7.5e-07	0.285395	0.772	0.753	0.0115861	2	Cox7b
696	0.000208706	0.285075	0.764	0.712	1	2	Psmb9
697	0.00361203	0.284861	0.453	0.404	1	2	Senp6
698	2.44e-05	0.284792	0.461	0.374	0.377315	2	Psmd12
699	0.00098138	0.284208	0.379	0.314	1	2	Atp1a1
700	0.00303113	0.283276	0.542	0.519	1	2	Ranbp1
701	0.00601317	0.283223	0.496	0.459	1	2	Cd4
702	0.000624948	0.283214	0.341	0.272	1	2	Cul1
703	0.000247502	0.283098	0.295	0.221	1	2	Ptpn7
704	0.000108447	0.283053	0.561	0.477	1	2	Chd4
705	2.01e-05	0.282835	0.298	0.21	0.310274	2	Raf1
706	7.63e-07	0.282682	0.726	0.676	0.0117919	2	Prdx1
707	3e-07	0.282647	0.257	0.155	0.00462914	2	Hbs1l
708	4.44e-05	0.28166	0.304	0.217	0.686381	2	Upf3b
709	0.00033114	0.281434	0.491	0.41	1	2	Rrp1
710	8.74e-05	0.281245	0.539	0.453	1	2	Ndufs4
711	9.15e-05	0.281137	0.336	0.257	1	2	Exosc3
712	9.16e-06	0.28081	0.35	0.253	0.141405	2	Mrpl17
713	0.000458673	0.279469	0.355	0.283	1	2	Cflar
714	7.78e-07	0.279196	0.252	0.152	0.0120113	2	Farsb
715	0.00235064	0.278943	0.558	0.504	1	2	Bnip3l
716	2.41e-07	0.278591	0.867	0.844	0.00371625	2	Ndufa4
717	0.000346069	0.278493	0.404	0.331	1	2	Mrpl14
718	2.17e-05	0.278471	0.702	0.67	0.335105	2	Snrpd2
719	0.000165725	0.278425	0.298	0.216	1	2	Rhof
720	2.47e-05	0.278255	0.322	0.235	0.38073	2	Pin1
721	2.55e-06	0.277884	0.491	0.38	0.039398	2	Vcp
722	6.22e-05	0.277811	0.341	0.253	0.960183	2	Ap2b1
723	3.13e-05	0.277586	0.493	0.407	0.483115	2	Polr2k
724	3.75e-05	0.277446	0.547	0.469	0.578812	2	Psmd8
725	0.00817753	0.276957	0.444	0.409	1	2	Eif3j1
726	0.000289338	0.276773	0.653	0.605	1	2	H2-Q4
727	2.14e-05	0.276104	0.729	0.664	0.330806	2	Sec62
728	3.5e-07	0.27609	0.978	0.913	0.0054027	2	Trbc2
729	2.21e-06	0.275869	0.745	0.71	0.0341112	2	Psma2
730	0.000258608	0.275011	0.575	0.523	1	2	Tmem160
731	0.00473319	0.274941	0.363	0.302	1	2	Cebpb
732	0.000120906	0.27474	0.341	0.267	1	2	Tmem208
733	6.99e-06	0.274286	0.407	0.311	0.107941	2	Ak2
734	0.00204839	0.274029	0.415	0.36	1	2	Cops6
735	0.00112973	0.273533	0.314	0.252	1	2	Hspa14
736	0.000409109	0.27339	0.344	0.269	1	2	Dnajb11
737	0.000103925	0.273243	0.415	0.329	1	2	Ppp4r2
738	0.00147149	0.272636	0.35	0.286	1	2	Cltc
739	6.04e-05	0.272311	0.64	0.57	0.932746	2	Selenof
740	0.000536206	0.272288	0.583	0.525	1	2	Tmem167
741	7.59e-09	0.272049	0.886	0.826	0.000117167	2	Sem1
742	0.000514089	0.27177	0.491	0.432	1	2	Gtf2h5
743	0.00258048	0.271671	0.447	0.384	1	2	Atp2b1
744	0.000401519	0.269397	0.493	0.431	1	2	Chrac1
745	1.96e-05	0.268468	0.642	0.582	0.302392	2	Mrps14
746	2.9e-07	0.268457	0.932	0.912	0.00448112	2	Arpc2
747	1.93e-07	0.267979	0.794	0.734	0.00298459	2	Ndufb1-ps
748	5.98e-05	0.267726	0.575	0.514	0.92378	2	Psmb2
749	4.76e-06	0.267205	0.585	0.493	0.0735111	2	Pfdn2
750	0.000357134	0.266802	0.48	0.417	1	2	Psma5
751	0.000936128	0.266534	0.469	0.418	1	2	Eny2
752	0.00284979	0.266183	0.417	0.355	1	2	Ptpn6
753	0.000586539	0.265991	0.566	0.504	1	2	Rhoh
754	0.000112673	0.265895	0.612	0.525	1	2	Chd3
755	7.94e-06	0.265853	0.618	0.542	0.122686	2	Csnk2a1
756	1.22e-08	0.2658	0.916	0.87	0.000187808	2	Gng5
757	0.000508931	0.265409	0.295	0.227	1	2	Zmat5
758	2.19e-16	0.265386	0.997	0.986	3.38e-12	2	H3f3b
759	0.000745814	0.264857	0.428	0.369	1	2	Bsg
760	2.89e-09	0.264322	0.927	0.912	4.46e-05	2	Psmb8
761	0.00059931	0.264177	0.347	0.272	1	2	Ubl3
762	1.89e-07	0.263766	0.954	0.952	0.0029226	2	Pfdn5
763	5.42e-08	0.26361	0.881	0.802	0.000837056	2	Arpc3
764	0.000958944	0.263498	0.534	0.493	1	2	Cct8
765	0.000142985	0.263419	0.561	0.492	1	2	Dnaja2
766	0.00187663	0.263186	0.436	0.38	1	2	Fam173a
767	0.000385604	0.262659	0.68	0.627	1	2	Ndufa1
768	0.00105264	0.262631	0.439	0.375	1	2	Nmi
769	0.00144186	0.262482	0.447	0.388	1	2	Ppig
770	0.000939649	0.262318	0.382	0.321	1	2	Dph3
771	3.5e-05	0.262239	0.279	0.193	0.54046	2	Ppid
772	0.00653019	0.261662	0.35	0.301	1	2	Mrpl15
773	0.00106743	0.261593	0.564	0.509	1	2	Mrps16
774	0.00272229	0.26159	0.396	0.333	1	2	Nsrp1
775	2.51e-05	0.26158	0.539	0.464	0.387272	2	Bag1
776	1.85e-09	0.261564	0.997	0.992	2.85e-05	2	Ddx5
777	7.77e-05	0.261327	0.528	0.444	1	2	Pet100
778	0.00203807	0.261263	0.52	0.487	1	2	Ppp2ca
779	0.00424009	0.261052	0.455	0.414	1	2	Cebpz
780	0.000370492	0.260018	0.577	0.527	1	2	Bcl10
781	0.00394161	0.259594	0.382	0.333	1	2	Crbn
782	2.07e-05	0.259366	0.572	0.472	0.319962	2	Rock1
783	2.45e-05	0.259251	0.474	0.379	0.378886	2	Psmc6
784	2.05e-05	0.259249	0.699	0.645	0.317116	2	Fis1
785	0.000106294	0.258063	0.255	0.177	1	2	Arhgef3
786	8.37e-08	0.257951	0.867	0.807	0.0012928	2	Cox6b1
787	0.00035149	0.25793	0.309	0.235	1	2	Derl1
788	3.39e-05	0.257848	0.675	0.598	0.523225	2	Myh9
789	0.00118487	0.257391	0.396	0.341	1	2	Rab7
790	0.0013907	0.255988	0.328	0.258	1	2	Vps13c
791	0.000135342	0.255402	0.61	0.551	1	2	Zmat2
792	0.00060413	0.255399	0.585	0.542	1	2	Nap1l1
793	0.00574683	0.255063	0.404	0.352	1	2	Ubxn4
794	2.25e-05	0.255036	0.317	0.224	0.347354	2	Eml4
795	0.00032876	0.254854	0.477	0.396	1	2	Higd1a
796	0.00120714	0.254808	0.398	0.335	1	2	Supt16
797	1.87e-05	0.252692	0.878	0.833	0.288697	2	Hnrnpa2b1
798	0.0053267	0.252328	0.453	0.405	1	2	Pdcd6
799	0.000721951	0.251911	0.474	0.415	1	2	Phb2
800	5.88e-05	0.251837	0.409	0.317	0.907597	2	Rtf2
801	0.000402147	0.251533	0.355	0.285	1	2	Ncf4
802	7.33e-05	0.251098	0.772	0.728	1	2	Sri
803	0.00533023	0.250886	0.333	0.289	1	2	Ssr2
804	0.000305748	0.250646	0.458	0.384	1	2	Zcchc9
805	0.00585907	0.250578	0.352	0.304	1	2	Tram1
806	0.00605694	0.250226	0.556	0.507	1	2	Mdh1
807	2.47e-40	1.17776	0.808	0.515	3.82e-36	3	Vps37b
808	1.12e-37	1.14334	0.789	0.468	1.72e-33	3	Il7r
809	5.47e-44	1.03797	0.801	0.433	8.45e-40	3	Satb1
810	2.64e-41	0.989399	0.872	0.566	4.08e-37	3	Lef1
811	5.06e-21	0.965261	0.774	0.624	7.82e-17	3	Txnip
812	8.05e-27	0.964237	0.553	0.278	1.24e-22	3	Dusp10
813	5.34e-28	0.871869	0.763	0.512	8.25e-24	3	Gm20186
814	6.39e-36	0.849291	0.974	0.772	9.87e-32	3	Klf2
815	1.36e-26	0.845471	0.726	0.449	2.1e-22	3	Ccr7
816	3.19e-26	0.794399	0.62	0.346	4.92e-22	3	Gramd3
817	4.97e-29	0.785769	0.891	0.736	7.68e-25	3	Smc6
818	3.58e-25	0.780245	0.797	0.565	5.53e-21	3	Emb
819	2.16e-21	0.771878	0.677	0.423	3.33e-17	3	Tsc22d3
820	2.29e-22	0.758001	0.774	0.547	3.54e-18	3	S1pr1
821	1.04e-21	0.749265	0.748	0.565	1.6e-17	3	Crlf3
822	6.3e-21	0.746376	0.605	0.316	9.73e-17	3	Igfbp4
823	4.41e-13	0.717588	0.628	0.437	6.81e-09	3	Gm12840
824	7.25e-19	0.690731	0.673	0.459	1.12e-14	3	Txk
825	3.18e-17	0.670189	0.692	0.504	4.92e-13	3	Tcf7
826	1.06e-17	0.655986	0.699	0.504	1.64e-13	3	Foxp1
827	6.94e-17	0.646524	0.455	0.236	1.07e-12	3	Rflnb
828	2.62e-18	0.644934	0.673	0.422	4.04e-14	3	Sell
829	9.52e-45	0.63758	1	0.988	1.47e-40	3	Rpl12
830	1.01e-10	0.626588	0.402	0.25	1.56e-06	3	Klhdc2
831	7.02e-16	0.620952	0.617	0.414	1.08e-11	3	Ssh2
832	3.92e-12	0.620625	0.459	0.297	6.06e-08	3	Klf3
833	3.26e-13	0.618067	0.635	0.484	5.04e-09	3	Stk38
834	3.12e-14	0.616122	0.444	0.227	4.83e-10	3	Dapl1
835	1.62e-13	0.613463	0.609	0.425	2.5e-09	3	Bcl2
836	2.32e-13	0.584985	0.323	0.155	3.59e-09	3	Atp1b1
837	4.56e-16	0.579547	0.774	0.631	7.05e-12	3	Atp1b3
838	8.93e-15	0.579543	0.526	0.322	1.38e-10	3	Cblb
839	1.71e-14	0.573145	0.726	0.547	2.63e-10	3	Gm8369
840	2.06e-10	0.561105	0.451	0.299	3.18e-06	3	Klhl6
841	1.02e-09	0.556084	0.293	0.16	1.57e-05	3	Il4ra
842	2.3e-11	0.555508	0.278	0.135	3.55e-07	3	Cd55
843	5.62e-13	0.555069	0.575	0.395	8.68e-09	3	Peli1
844	9.91e-16	0.554531	0.703	0.526	1.53e-11	3	Rapgef6
845	6.97e-11	0.550103	0.395	0.235	1.08e-06	3	Actn1
846	3.4e-27	0.541552	0.981	0.951	5.25e-23	3	Rpl5
847	5.88e-13	0.534962	0.327	0.163	9.09e-09	3	Pik3ip1
848	1.01e-16	0.532843	0.293	0.117	1.57e-12	3	Tdrp
849	1.9e-14	0.532351	0.726	0.581	2.93e-10	3	4930523C07Rik
850	2.21e-10	0.505903	0.541	0.395	3.42e-06	3	Saraf
851	1.32e-12	0.503504	0.654	0.478	2.03e-08	3	Smad7
852	1.77e-08	0.500594	0.274	0.156	0.000273083	3	Ifngr2
853	2.58e-25	0.493723	0.985	0.976	3.98e-21	3	Rps15
854	2.62e-57	0.490015	1	0.997	4.05e-53	3	Rps29
855	1.1e-08	0.48758	0.331	0.199	0.000170153	3	Ugcg
856	5.53e-44	0.477252	0.996	0.992	8.53e-40	3	Rpl8
857	4.06e-08	0.473702	0.568	0.477	0.000627225	3	Nsd3
858	2.86e-49	0.47265	0.996	0.987	4.41e-45	3	Rps28
859	7.92e-09	0.470818	0.515	0.376	0.000122274	3	Itk
860	1.63e-27	0.465416	0.996	0.975	2.51e-23	3	Rps25
861	3.58e-06	0.463936	0.451	0.348	0.0553373	3	Tmem71
862	5.84e-09	0.461794	0.481	0.35	9.02e-05	3	A930005H10Rik
863	4.32e-09	0.461721	0.368	0.228	6.68e-05	3	Trib2
864	1.35e-05	0.457366	0.346	0.25	0.208794	3	Stat5b
865	2.55e-45	0.455789	1	0.996	3.94e-41	3	Rps24
866	9.01e-14	0.452962	0.936	0.885	1.39e-09	3	Pnrc1
867	2.87e-12	0.45212	0.868	0.801	4.44e-08	3	Npc2
868	7.84e-11	0.448884	0.797	0.688	1.21e-06	3	Gimap6
869	9.27e-08	0.443442	0.508	0.384	0.00143188	3	Dnah8
870	1.56e-44	0.44325	0.996	0.993	2.4e-40	3	Rps27
871	2.83e-08	0.439961	0.346	0.213	0.000437859	3	Selenop
872	3.55e-10	0.438441	0.711	0.618	5.48e-06	3	Klf13
873	4.74e-10	0.437286	0.861	0.763	7.32e-06	3	Cytip
874	4.86e-09	0.436426	0.639	0.488	7.51e-05	3	Gpr183
875	2.14e-48	0.435626	1	0.996	3.3e-44	3	Tpt1
876	2.62e-06	0.435002	0.376	0.27	0.040499	3	Gtf2i
877	1.51e-07	0.429471	0.346	0.223	0.00233174	3	Arid5a
878	4.11e-07	0.428056	0.301	0.186	0.00634288	3	Trat1
879	1.98e-43	0.426463	1	0.99	3.06e-39	3	Rps16
880	1.2e-06	0.421623	0.365	0.253	0.018569	3	Frat2
881	8.3e-06	0.41804	0.289	0.196	0.128241	3	Stt3b
882	2.13e-33	0.417251	1	0.99	3.29e-29	3	Rps20
883	1.38e-05	0.412087	0.32	0.219	0.213464	3	Hbp1
884	8.21e-06	0.407355	0.267	0.171	0.12682	3	Bcl2l11
885	0.00105872	0.406138	0.421	0.36	1	3	Resf1
886	8.99e-35	0.404918	1	0.989	1.39e-30	3	Rps7
887	2.12e-07	0.404854	0.297	0.182	0.00328082	3	Crebrf
888	2.38e-05	0.404641	0.308	0.211	0.367582	3	Kif1b
889	1.69e-06	0.403823	0.282	0.173	0.026073	3	Klhdc1
890	4.85e-07	0.402685	0.271	0.158	0.00748391	3	Cmah
891	0.000675735	0.396128	0.346	0.279	1	3	Klhl24
892	8.79e-18	0.394721	1	0.979	1.36e-13	3	Btg1
893	0.00194073	0.394719	0.515	0.482	1	3	Gimap9
894	3.18e-07	0.392442	0.692	0.597	0.00490882	3	Chd2
895	8.89e-36	0.387283	1	0.993	1.37e-31	3	Rps3a1
896	1.32e-05	0.386842	0.5	0.417	0.203864	3	Add3
897	0.000451336	0.383219	0.459	0.398	1	3	Rnf138
898	3.22e-27	0.383129	1	0.992	4.97e-23	3	Rps19
899	7.65e-07	0.380328	0.466	0.347	0.0118111	3	Ifngr1
900	1.94e-05	0.373515	0.32	0.222	0.29894	3	Tgfbr2
901	1.2e-33	0.372673	1	0.994	1.85e-29	3	Rps8
902	2.59e-31	0.369048	1	0.994	4e-27	3	Rplp1
903	8.41e-34	0.36787	0.996	0.99	1.3e-29	3	Rpl35a
904	3.71e-06	0.367833	0.583	0.49	0.0573392	3	Ablim1
905	3.03e-20	0.362145	0.996	0.98	4.68e-16	3	Rpl36a
906	1.03e-32	0.357851	0.996	0.989	1.59e-28	3	Rpl9
907	5.33e-32	0.356391	1	0.988	8.24e-28	3	Rps21
908	3.6e-05	0.354295	0.767	0.732	0.555695	3	Jak1
909	2.72e-09	0.351407	0.756	0.671	4.2e-05	3	Cd53
910	9.77e-09	0.35089	0.898	0.844	0.000150906	3	Pdcd4
911	6.42e-06	0.350649	0.459	0.357	0.099156	3	2023-03-07
912	0.000908454	0.340824	0.335	0.265	1	3	P2ry10
913	1.17e-11	0.339611	0.914	0.856	1.81e-07	3	Ets1
914	0.00135176	0.337263	0.301	0.229	1	3	Rnf19a
915	0.00944269	0.335023	0.534	0.512	1	3	Clint1
916	2.71e-30	0.330495	1	0.992	4.18e-26	3	Rpl23
917	5.47e-08	0.324359	0.955	0.933	0.000844243	3	Rpl23a
918	5.59e-05	0.324313	0.436	0.357	0.863655	3	Zc3hav1
919	0.00551178	0.324216	0.289	0.234	1	3	Grap2
920	0.000122499	0.316448	0.477	0.397	1	3	Tut4
921	0.00431325	0.313493	0.376	0.328	1	3	Add1
922	1.63e-13	0.311717	0.977	0.94	2.51e-09	3	Rpl31
923	1.36e-27	0.308516	1	0.995	2.1e-23	3	Rpl13
924	3.14e-22	0.307378	1	0.989	4.84e-18	3	Rps4x
925	0.00510287	0.306447	0.286	0.229	1	3	Rb1cc1
926	5.3e-08	0.305823	0.831	0.75	0.000819088	3	Rabac1
927	0.000659376	0.304554	0.353	0.279	1	3	Arap2
928	0.000376785	0.304399	0.62	0.58	1	3	Cirbp
929	0.00244264	0.303274	0.556	0.517	1	3	Fam107b
930	0.00203994	0.302973	0.297	0.232	1	3	Rasa3
931	2.13e-27	0.301822	1	0.99	3.28e-23	3	Rps10
932	1.17e-15	0.300929	0.996	0.981	1.8e-11	3	Rpl14
933	0.0041684	0.300408	0.256	0.199	1	3	Epc2
934	0.00104841	0.298606	0.617	0.609	1	3	Syf2
935	0.000338871	0.294804	0.252	0.173	1	3	Tcp11l2
936	9.47e-10	0.294086	0.985	0.946	1.46e-05	3	Rps17
937	6.7e-06	0.291546	0.462	0.355	0.103524	3	4932438A13Rik
938	8.18e-21	0.290016	1	0.988	1.26e-16	3	Rps18
939	0.000144052	0.288697	0.654	0.566	1	3	Cdkn1b
940	4.18e-05	0.288266	0.827	0.806	0.645976	3	Tra2b
941	0.0001677	0.287748	0.65	0.595	1	3	Arhgap15
942	6.33e-05	0.287307	0.688	0.649	0.977526	3	Elf1
943	6.83e-23	0.286561	1	0.988	1.06e-18	3	Rps3
944	0.000193189	0.285648	0.496	0.422	1	3	Phf20l1
945	1.92e-26	0.285099	1	0.994	2.97e-22	3	Rps9
946	5.47e-24	0.284343	1	0.991	8.44e-20	3	Rplp2
947	3.35e-09	0.284049	0.895	0.846	5.18e-05	3	Rps27rt
948	0.000338815	0.282546	0.643	0.58	1	3	Tax1bp1
949	0.00223795	0.281796	0.526	0.492	1	3	1810026B05Rik
950	8.4e-24	0.279251	0.996	0.991	1.3e-19	3	Rpl30
951	4.33e-24	0.278554	1	0.991	6.69e-20	3	Rpl27a
952	1.11e-16	0.277159	0.996	0.988	1.71e-12	3	Rpl13a
953	1.62e-12	0.27503	0.981	0.974	2.5e-08	3	Uba52
954	4.43e-12	0.274345	0.989	0.979	6.84e-08	3	Rps6
955	0.00415071	0.273361	0.259	0.197	1	3	Chd7
956	0.00143154	0.273223	0.297	0.225	1	3	Pde4b
957	0.00725469	0.272044	0.263	0.208	1	3	Ino80d
958	2.59e-06	0.271616	0.793	0.743	0.0399332	3	Mcl1
959	1.12e-06	0.271334	0.861	0.816	0.0173242	3	Gm11808
960	0.00242075	0.271207	0.278	0.209	1	3	Gpr18
961	0.000118401	0.270951	0.267	0.175	1	3	Pdlim4
962	1.07e-15	0.269226	1	0.983	1.66e-11	3	Rpl7
963	2.38e-11	0.269096	0.992	0.968	3.68e-07	3	Rpl35
964	3.05e-16	0.266843	1	0.987	4.71e-12	3	Rpl15
965	1.83e-20	0.266763	1	0.99	2.83e-16	3	Rps15a
966	0.0026688	0.265966	0.297	0.232	1	3	Rasgrp1
967	0.000657292	0.264939	0.331	0.257	1	3	Kdm5a
968	4.07e-21	0.264543	1	0.994	6.28e-17	3	Rpl17
969	1.07e-10	0.264339	0.996	0.971	1.66e-06	3	Eef1b2
970	0.000242041	0.263166	0.256	0.177	1	3	Nup153
971	2.38e-13	0.260631	1	0.985	3.68e-09	3	Rps26
972	2.83e-05	0.25761	0.733	0.676	0.43637	3	Clk1
973	3.72e-06	0.256082	0.853	0.816	0.0575007	3	Cox7a2l
974	0.000890924	0.254902	0.59	0.541	1	3	Klf6
975	0.00396856	0.254859	0.647	0.633	1	3	Arhgef1
976	0.00164291	0.254292	0.286	0.216	1	3	Ss18
977	5.4e-17	0.254035	1	0.988	8.33e-13	3	Rps5
978	1.36e-22	0.252917	0.996	0.99	2.09e-18	3	Rps23
979	1.22e-19	0.252592	0.996	0.985	1.88e-15	3	Rps14
980	0.00409754	0.251033	0.282	0.223	1	3	Gpr132
981	0.000330623	0.250846	0.297	0.212	1	3	Aff4
982	3.73e-271	6.03626	0.879	0.042	5.76e-267	4	Cd74
983	1.71e-287	5.63166	0.847	0.031	2.65e-283	4	H2-Aa
984	3.36e-292	5.41984	0.809	0.024	5.19e-288	4	H2-Eb1
985	2.33e-234	5.15219	0.834	0.05	3.59e-230	4	H2-Ab1
986	0	3.53948	0.975	0.023	0	4	Tyrobp
987	3e-235	3.53542	0.752	0.032	4.64e-231	4	Atf3
988	4.62e-97	3.47585	0.987	0.471	7.14e-93	4	Cst3
989	0	3.41151	0.962	0.023	0	4	Fcer1g
990	0	3.3632	0.86	0.019	0	4	Ifitm3
991	1.1e-129	3.25921	0.439	0.019	1.7e-125	4	Ccl4
992	6.01e-226	3.2043	0.917	0.074	9.29e-222	4	Ifi30
993	2.5e-61	3.12907	0.752	0.255	3.87e-57	4	Tbc1d4
994	1.02e-289	2.86401	0.624	0.003	1.58e-285	4	Il1b
995	5.14e-249	2.76191	0.79	0.029	7.94e-245	4	Plac8
996	0	2.61628	0.911	0.018	0	4	Napsa
997	1.6e-288	2.59515	0.86	0.03	2.46e-284	4	Plek
998	5.11e-174	2.58031	0.401	0.004	7.89e-170	4	Ccl3
999	7.06e-100	2.54658	0.688	0.107	1.09e-95	4	Egr1
1000	0	2.54595	0.885	0.021	0	4	Alox5ap
1001	1.95e-60	2.52707	0.866	0.373	3.01e-56	4	Fos
1002	6.26e-126	2.49161	0.726	0.092	9.66e-122	4	Ifitm2
1003	2.69e-152	2.48418	0.771	0.08	4.16e-148	4	Pmaip1
1004	2.54e-299	2.39059	0.72	0.01	3.92e-295	4	H2-DMb2
1005	4.21e-91	2.37995	0.917	0.285	6.5e-87	4	Zfp36
1006	1.89e-200	2.36801	0.529	0.011	2.92e-196	4	Ier3
1007	1.27e-109	2.35501	0.949	0.274	1.96e-105	4	Gm2a
1008	2.13e-135	2.3387	0.854	0.143	3.3e-131	4	H2-DMa
1009	4.26e-57	2.33072	0.975	0.566	6.58e-53	4	Sat1
1010	0	2.32303	0.885	0.012	0	4	Spi1
1011	0	2.31458	0.892	0.024	0	4	Ctsh
1012	7.02e-116	2.29412	0.796	0.129	1.08e-111	4	Ms4a6c
1013	1.4e-57	2.26453	0.516	0.097	2.17e-53	4	Lgals3
1014	2.78e-48	2.25333	0.93	0.495	4.3e-44	4	Jun
1015	2.77e-228	2.24902	0.643	0.018	4.28e-224	4	Tmem176b
1016	1.92e-304	2.22136	0.873	0.024	2.97e-300	4	Mef2c
1017	1.42e-287	2.22063	0.822	0.025	2.2e-283	4	Lyn
1018	0	2.20921	0.822	0.006	0	4	Plbd1
1019	2.27e-33	2.15302	0.796	0.446	3.5e-29	4	Rgs1
1020	9.3e-123	2.14443	0.745	0.1	1.44e-118	4	Lst1
1021	3.07e-220	2.06217	0.471	0.002	4.74e-216	4	Mmp12
1022	3.4e-279	2.05771	0.783	0.022	5.25e-275	4	Marcks
1023	7.02e-298	2.03766	0.739	0.012	1.08e-293	4	H2-DMb1
1024	4.11e-296	1.9851	0.796	0.018	6.35e-292	4	Ly86
1025	4.37e-73	1.97715	0.745	0.178	6.75e-69	4	Nr4a1
1026	3.38e-199	1.96987	0.522	0.01	5.22e-195	4	Apoe
1027	4.13e-77	1.92375	1	0.565	6.38e-73	4	Gpx1
1028	1.16e-219	1.91627	0.618	0.016	1.8e-215	4	Tmem176a
1029	1.74e-263	1.85672	0.611	0.006	2.69e-259	4	Havcr2
1030	4.94e-57	1.84581	0.904	0.383	7.63e-53	4	Rgs2
1031	1.06e-65	1.78029	0.975	0.56	1.63e-61	4	Atox1
1032	5.95e-247	1.76089	0.516	0.001	9.2e-243	4	Ppp1r14a
1033	1.28e-67	1.75684	0.904	0.385	1.97e-63	4	Ctss
1034	2.33e-61	1.73719	0.968	0.471	3.59e-57	4	Ier5
1035	9.04e-212	1.73382	0.465	0.003	1.4e-207	4	Bcl2a1a
1036	3.7e-150	1.72865	0.459	0.015	5.71e-146	4	Rasgef1b
1037	2.94e-242	1.70417	0.535	0.004	4.55e-238	4	Gm6377
1038	1.3e-264	1.70002	0.777	0.022	2.01e-260	4	Rnase6
1039	5.73e-94	1.69533	0.866	0.203	8.86e-90	4	Ctsz
1040	1.13e-133	1.69077	0.624	0.054	1.74e-129	4	H2-Oa
1041	4.59e-38	1.66581	0.936	0.677	7.08e-34	4	Btg2
1042	3.19e-136	1.65901	0.662	0.06	4.93e-132	4	Avpi1
1043	2.73e-232	1.64747	0.522	0.004	4.21e-228	4	Dnase1l3
1044	1.64e-50	1.63658	0.962	0.601	2.54e-46	4	S100a11
1045	1.55e-101	1.59043	0.688	0.099	2.4e-97	4	Ckb
1046	1.53e-89	1.57886	0.65	0.104	2.37e-85	4	Gngt2
1047	5.61e-46	1.57563	0.828	0.338	8.66e-42	4	Neat1
1048	2.46e-69	1.55789	0.637	0.125	3.8e-65	4	Fosb
1049	1.05e-67	1.55717	0.573	0.102	1.62e-63	4	Cd7
1050	2.57e-144	1.55494	0.318	0.002	3.98e-140	4	Wfdc17
1051	5.47e-238	1.51014	0.669	0.017	8.44e-234	4	Bcl11a
1052	1.36e-129	1.50438	0.299	0.003	2.1e-125	4	Hes1
1053	1.06e-100	1.50394	0.51	0.046	1.64e-96	4	Ahr
1054	2.7e-250	1.50122	0.541	0.003	4.18e-246	4	Cd300c2
1055	3.98e-53	1.48651	0.879	0.42	6.14e-49	4	Gng10
1056	3.66e-235	1.47939	0.605	0.011	5.65e-231	4	I830077J02Rik
1057	2.14e-136	1.46401	0.631	0.052	3.31e-132	4	Tctex1d2
1058	1.07e-30	1.46113	0.631	0.251	1.65e-26	4	Psap
1059	1.8e-153	1.46034	0.586	0.034	2.78e-149	4	Hk2
1060	3.32e-53	1.44808	0.93	0.542	5.13e-49	4	Taldo1
1061	8.86e-224	1.44692	0.694	0.025	1.37e-219	4	Plekho1
1062	3.38e-163	1.44541	0.72	0.053	5.23e-159	4	Unc93b1
1063	6.08e-262	1.42584	0.618	0.007	9.4e-258	4	Cd300a
1064	5.71e-134	1.41358	0.713	0.074	8.81e-130	4	Skap2
1065	4.78e-66	1.40891	0.809	0.242	7.38e-62	4	Man2b1
1066	2.16e-141	1.40584	0.478	0.02	3.34e-137	4	Basp1
1067	1.04e-272	1.40414	0.58	0.002	1.6e-268	4	Batf3
1068	1.8e-31	1.40384	0.834	0.45	2.77e-27	4	Dusp1
1069	7.65e-58	1.39206	0.643	0.151	1.18e-53	4	Filip1l
1070	6.79e-99	1.38305	0.548	0.056	1.05e-94	4	Klf4
1071	3.19e-243	1.36698	0.529	0.003	4.92e-239	4	Itgax
1072	1.52e-209	1.36581	0.592	0.016	2.35e-205	4	Pak1
1073	2.74e-134	1.36323	0.446	0.018	4.23e-130	4	Ccnd1
1074	1.27e-194	1.35599	0.554	0.015	1.97e-190	4	Cbfa2t3
1075	8.85e-247	1.35498	0.503	0	1.37e-242	4	Ifitm6
1076	4.09e-70	1.35318	0.732	0.163	6.32e-66	4	Lmo4
1077	3.74e-99	1.3528	0.611	0.073	5.77e-95	4	Cybb
1078	1.16e-212	1.3509	0.503	0.006	1.79e-208	4	Fcgrt
1079	4.66e-214	1.3477	0.465	0.002	7.2e-210	4	Adam23
1080	1.37e-60	1.34355	0.777	0.224	2.12e-56	4	Pip4k2a
1081	1.37e-110	1.33666	0.478	0.032	2.12e-106	4	Zeb2
1082	2.83e-39	1.32732	0.924	0.52	4.38e-35	4	Ier2
1083	1.06e-192	1.32522	0.427	0.003	1.64e-188	4	Kit
1084	3.7e-48	1.32159	0.675	0.198	5.71e-44	4	Bcl2a1d
1085	1.55e-77	1.31424	0.713	0.141	2.39e-73	4	Evi2a
1086	7.47e-60	1.30942	0.726	0.198	1.15e-55	4	Efhd2
1087	6.67e-239	1.30319	0.541	0.005	1.03e-234	4	Grk3
1088	6.34e-87	1.29773	0.752	0.143	9.79e-83	4	Syngr2
1089	2.16e-53	1.26967	0.809	0.266	3.34e-49	4	Ptms
1090	5.3e-70	1.26641	0.879	0.214	8.18e-66	4	S100a4
1091	1.02e-154	1.25779	0.51	0.02	1.58e-150	4	Pkib
1092	3.79e-71	1.2497	0.643	0.12	5.85e-67	4	Lyst
1093	1.68e-154	1.2495	0.484	0.016	2.59e-150	4	Rnd3
1094	7.15e-59	1.24705	0.694	0.171	1.1e-54	4	Stap1
1095	4.8e-171	1.2465	0.42	0.006	7.42e-167	4	Ciita
1096	9.03e-174	1.24059	0.459	0.009	1.39e-169	4	Siglecg
1097	8.63e-212	1.2357	0.573	0.013	1.33e-207	4	Pirb
1098	2.57e-158	1.23348	0.631	0.039	3.97e-154	4	Rnf130
1099	2.82e-169	1.23171	0.548	0.02	4.36e-165	4	Pld4
1100	6.51e-46	1.23002	0.885	0.427	1.01e-41	4	Erp29
1101	4.72e-142	1.22593	0.433	0.014	7.29e-138	4	Cd209a
1102	8.52e-191	1.22345	0.439	0.004	1.32e-186	4	Arhgap6
1103	1.42e-29	1.20481	0.854	0.51	2.2e-25	4	Mdh2
1104	7.46e-48	1.20253	0.987	0.986	1.15e-43	4	Fth1
1105	1.07e-170	1.1976	0.567	0.023	1.65e-166	4	Cd68
1106	8.82e-205	1.19281	0.439	0.002	1.36e-200	4	1600010M07Rik
1107	5.85e-73	1.18711	0.401	0.039	9.04e-69	4	Egr3
1108	2.95e-27	1.18455	0.427	0.121	4.55e-23	4	Cd83
1109	1.89e-56	1.17938	0.777	0.24	2.92e-52	4	Mtpn
1110	5.16e-36	1.1779	0.503	0.133	7.98e-32	4	Dennd4a
1111	5.13e-54	1.17455	0.503	0.094	7.92e-50	4	Map3k8
1112	8.22e-70	1.1658	0.592	0.104	1.27e-65	4	Fam49a
1113	1.19e-197	1.16503	0.465	0.005	1.84e-193	4	Cyp4f16
1114	1.32e-194	1.1647	0.484	0.007	2.03e-190	4	Pid1
1115	1.58e-107	1.15979	0.618	0.068	2.44e-103	4	Gsn
1116	4.72e-35	1.15948	0.58	0.183	7.29e-31	4	Runx3
1117	2.93e-30	1.14702	0.803	0.419	4.52e-26	4	Tspan13
1118	6.85e-224	1.14536	0.459	0	1.06e-219	4	Sirpb1c
1119	8.49e-196	1.13806	0.471	0.006	1.31e-191	4	Wdfy4
1120	8.05e-78	1.13767	0.42	0.038	1.24e-73	4	Tcf4
1121	2.27e-46	1.13757	0.975	0.953	3.51e-42	4	Ftl1
1122	6.4e-119	1.1364	0.255	0.001	9.88e-115	4	Ptgs2
1123	1.12e-72	1.13128	0.503	0.068	1.72e-68	4	Ms4a4c
1124	1.37e-38	1.12869	0.949	0.743	2.11e-34	4	Lsp1
1125	2.15e-24	1.12556	0.713	0.339	3.33e-20	4	Bcl2a1b
1126	1.19e-51	1.12539	0.936	0.333	1.84e-47	4	S100a6
1127	1.62e-38	1.12284	0.943	0.589	2.5e-34	4	Gdi2
1128	6.06e-46	1.11667	0.516	0.115	9.36e-42	4	Rhob
1129	5.86e-205	1.11189	0.484	0.005	9.05e-201	4	Themis2
1130	6.03e-19	1.11116	0.268	0.071	9.32e-15	4	Ccr2
1131	2.3e-157	1.08278	0.465	0.014	3.56e-153	4	Shtn1
1132	2.41e-34	1.0784	0.72	0.27	3.73e-30	4	Dapp1
1133	2.57e-28	1.07547	0.803	0.372	3.96e-24	4	Rel
1134	3.41e-41	1.07062	0.707	0.234	5.27e-37	4	Snx20
1135	1.04e-96	1.06997	0.357	0.018	1.61e-92	4	Anxa1
1136	7.78e-75	1.06987	0.529	0.073	1.2e-70	4	Nrros
1137	3.04e-21	1.0692	1	0.987	4.7e-17	4	H3f3b
1138	9.16e-197	1.06821	0.478	0.006	1.41e-192	4	Sirpa
1139	1.62e-47	1.06722	0.656	0.182	2.5e-43	4	Uvrag
1140	1.53e-157	1.06605	0.51	0.02	2.36e-153	4	Lmo2
1141	5.7e-178	1.05575	0.478	0.01	8.81e-174	4	Cfp
1142	2.32e-150	1.05505	0.478	0.017	3.58e-146	4	Rogdi
1143	6.97e-188	1.05225	0.522	0.013	1.08e-183	4	Ogfrl1
1144	5.22e-224	1.04713	0.459	0	8.06e-220	4	Clec4a2
1145	3.22e-149	1.04649	0.452	0.014	4.98e-145	4	Fgr
1146	4.8e-26	1.04487	0.936	0.696	7.41e-22	4	Lcp1
1147	2.64e-198	1.04404	0.408	0	4.07e-194	4	Ffar2
1148	4.54e-56	1.03541	0.554	0.11	7.01e-52	4	Tmem131l
1149	7.85e-177	1.03531	0.497	0.013	1.21e-172	4	Rassf4
1150	1.69e-107	1.03334	0.465	0.031	2.61e-103	4	Cd86
1151	5.23e-188	1.03076	0.484	0.009	8.08e-184	4	Ncf2
1152	4.43e-33	1.02768	0.962	0.734	6.85e-29	4	Mcl1
1153	2.01e-101	1.02527	0.357	0.016	3.11e-97	4	Asb2
1154	8.91e-101	1.02412	0.306	0.01	1.38e-96	4	Tnni2
1155	5.56e-192	1.02259	0.401	0.001	8.58e-188	4	Gpr141
1156	1.09e-46	1.01632	0.567	0.139	1.68e-42	4	Ctsc
1157	3.97e-16	1.01497	0.631	0.335	6.13e-12	4	Traf1
1158	5.36e-31	1.00978	0.624	0.222	8.29e-27	4	Spag9
1159	2.9e-189	1.00967	0.42	0.003	4.48e-185	4	Hck
1160	8.78e-179	1.00752	0.395	0.002	1.36e-174	4	Eps8
1161	5.15e-98	0.99568	0.49	0.042	7.95e-94	4	Ccdc88a
1162	1.39e-20	0.993644	0.809	0.492	2.15e-16	4	Mycbp2
1163	2.44e-198	0.993588	0.408	0	3.77e-194	4	Gm5150
1164	1.33e-184	0.97991	0.433	0.005	2.05e-180	4	2023-03-01
1165	1.58e-188	0.979506	0.395	0.001	2.45e-184	4	Adgrl3
1166	3.78e-70	0.976343	0.586	0.097	5.83e-66	4	Stx7
1167	1.18e-90	0.976115	0.471	0.043	1.82e-86	4	Jaml
1168	6.82e-16	0.974682	0.611	0.314	1.05e-11	4	Malt1
1169	4.6e-34	0.968845	0.898	0.477	7.1e-30	4	Ostf1
1170	1.86e-14	0.965848	0.892	0.672	2.87e-10	4	Nfkbia
1171	1.46e-33	0.964187	0.427	0.105	2.26e-29	4	Chka
1172	2.78e-56	0.955434	0.325	0.033	4.29e-52	4	Egr2
1173	1.67e-19	0.953133	0.357	0.112	2.57e-15	4	Mast4
1174	4.2e-122	0.948263	0.376	0.012	6.49e-118	4	Fgl2
1175	3.39e-25	0.947156	0.873	0.538	5.24e-21	4	Pim1
1176	5.86e-29	0.937482	0.904	0.607	9.05e-25	4	Capza2
1177	2.46e-26	0.93702	0.739	0.344	3.8e-22	4	Dock10
1178	8.12e-144	0.92328	0.306	0.001	1.25e-139	4	2900052N01Rik
1179	3.14e-37	0.918961	0.987	0.959	4.85e-33	4	H3f3a
1180	1.16e-75	0.918009	0.516	0.066	1.8e-71	4	Bmp2k
1181	5.23e-96	0.914429	0.376	0.021	8.07e-92	4	Slc46a3
1182	7.76e-33	0.911072	0.975	0.889	1.2e-28	4	Sub1
1183	1.5e-47	0.909766	0.369	0.056	2.31e-43	4	Eno3
1184	1.94e-53	0.906263	0.408	0.06	2.99e-49	4	Plxnc1
1185	4.84e-137	0.904835	0.427	0.014	7.48e-133	4	Syk
1186	6.18e-18	0.900202	0.834	0.526	9.55e-14	4	Klf6
1187	2.17e-53	0.900031	0.65	0.153	3.35e-49	4	Fam174a
1188	6.13e-108	0.898492	0.414	0.023	9.47e-104	4	Csf2ra
1189	1.81e-83	0.897611	0.338	0.02	2.79e-79	4	Nedd4
1190	1.54e-28	0.897254	0.325	0.069	2.37e-24	4	Tnf
1191	4.75e-21	0.894019	0.656	0.298	7.34e-17	4	Jmjd1c
1192	5.14e-118	0.893655	0.433	0.021	7.94e-114	4	App
1193	4.72e-74	0.892678	0.414	0.042	7.28e-70	4	Clic4
1194	4.27e-163	0.88919	0.357	0.002	6.59e-159	4	Tbc1d9
1195	1.6e-107	0.886007	0.255	0.003	2.47e-103	4	Tnfaip2
1196	9.56e-25	0.885638	0.522	0.182	1.48e-20	4	Nfkbiz
1197	4.96e-35	0.884491	0.783	0.339	7.67e-31	4	Atp6v0b
1198	5.13e-23	0.884375	0.694	0.313	7.93e-19	4	Ppp1r10
1199	9.1e-154	0.884197	0.318	0	1.41e-149	4	Sash1
1200	1.68e-34	0.88345	0.643	0.224	2.59e-30	4	Herpud1
1201	1.54e-140	0.881545	0.459	0.017	2.38e-136	4	Ppfia4
1202	1.54e-31	0.878068	0.924	0.577	2.39e-27	4	Sh3glb1
1203	1.26e-20	0.87486	0.656	0.302	1.95e-16	4	Picalm
1204	1.98e-73	0.87133	0.414	0.042	3.06e-69	4	Slamf7
1205	1.38e-33	0.866187	0.707	0.26	2.14e-29	4	Rrbp1
1206	2.84e-78	0.864141	0.306	0.017	4.38e-74	4	Abcg3
1207	2.03e-137	0.862151	0.382	0.009	3.13e-133	4	Pira2
1208	4.28e-12	0.861108	0.567	0.293	6.62e-08	4	Bst2
1209	2.24e-166	0.857375	0.357	0.001	3.46e-162	4	Hfe
1210	6.37e-163	0.855613	0.35	0.001	9.84e-159	4	Igsf6
1211	2.35e-198	0.850375	0.478	0.006	3.64e-194	4	Nfam1
1212	6.85e-26	0.848637	0.605	0.232	1.06e-21	4	Bhlhe40
1213	1.79e-131	0.846338	0.293	0.002	2.77e-127	4	Nlrp3
1214	4.35e-33	0.846244	0.701	0.26	6.71e-29	4	Otulinl
1215	3.68e-27	0.837505	0.592	0.214	5.69e-23	4	Zfand5
1216	5.2e-89	0.835369	0.28	0.01	8.03e-85	4	Sowahc
1217	2.75e-23	0.831801	0.898	0.605	4.25e-19	4	H2afy
1218	9.29e-44	0.831634	0.586	0.151	1.43e-39	4	Ctsa
1219	1.96e-24	0.828735	0.943	0.809	3.03e-20	4	Cyba
1220	1.95e-32	0.823719	0.427	0.104	3.01e-28	4	Baz2b
1221	4.99e-171	0.823464	0.395	0.004	7.7e-167	4	Nav1
1222	7.3e-59	0.821278	0.446	0.065	1.13e-54	4	Alcam
1223	6.21e-25	0.814761	0.478	0.161	9.59e-21	4	Man1a
1224	5.95e-52	0.813627	0.35	0.045	9.19e-48	4	Ccrl2
1225	2.46e-37	0.808955	0.255	0.032	3.8e-33	4	Il1r2
1226	6.54e-55	0.807119	0.433	0.066	1.01e-50	4	Rab43
1227	1.07e-24	0.807106	0.777	0.377	1.65e-20	4	Bri3
1228	3.85e-42	0.803241	0.497	0.112	5.95e-38	4	Dpp4
1229	9.49e-30	0.801122	0.58	0.193	1.47e-25	4	Dleu2
1230	4.71e-11	0.799287	0.312	0.13	7.27e-07	4	Nr4a3
1231	6.3e-22	0.799223	0.51	0.191	9.72e-18	4	Etv3
1232	6.33e-41	0.797553	0.427	0.084	9.77e-37	4	Mapk14
1233	8.5e-35	0.794275	0.586	0.175	1.31e-30	4	Creg1
1234	1.65e-144	0.790077	0.318	0.002	2.55e-140	4	Rtn1
1235	7.55e-114	0.789477	0.293	0.005	1.17e-109	4	Aif1
1236	2.92e-21	0.788163	0.65	0.309	4.51e-17	4	Anxa5
1237	4.18e-104	0.787699	0.35	0.014	6.45e-100	4	Tm6sf1
1238	4.49e-24	0.783235	0.573	0.219	6.94e-20	4	Iscu
1239	2.32e-15	0.778928	0.573	0.279	3.58e-11	4	Slc38a1
1240	1.08e-97	0.777519	0.357	0.017	1.67e-93	4	Pik3cb
1241	7.92e-95	0.777319	0.312	0.012	1.22e-90	4	Cd180
1242	2.15e-89	0.766162	0.42	0.032	3.33e-85	4	Irf5
1243	1.42e-20	0.766129	0.701	0.338	2.2e-16	4	M6pr
1244	1.44e-17	0.761977	0.739	0.391	2.22e-13	4	Ubc
1245	2.22e-90	0.75703	0.325	0.015	3.43e-86	4	Pik3ap1
1246	4.18e-135	0.756168	0.382	0.01	6.45e-131	4	Fgd2
1247	1.08e-105	0.741896	0.331	0.011	1.66e-101	4	Scimp
1248	1.01e-21	0.739282	0.688	0.315	1.57e-17	4	Oser1
1249	4.5e-24	0.739199	0.395	0.112	6.95e-20	4	Dstn
1250	9.21e-95	0.735998	0.344	0.016	1.42e-90	4	BC035044
1251	5.84e-114	0.732471	0.363	0.013	9.02e-110	4	Rgs18
1252	5.78e-81	0.731637	0.338	0.021	8.93e-77	4	Lat2
1253	8.29e-28	0.729944	0.49	0.15	1.28e-23	4	Tnpo3
1254	7.99e-48	0.720818	0.395	0.06	1.23e-43	4	Bach1
1255	9.89e-59	0.716982	0.338	0.035	1.53e-54	4	Tep1
1256	1.26e-16	0.715395	0.796	0.479	1.95e-12	4	Itga4
1257	2.69e-47	0.714835	0.338	0.044	4.16e-43	4	Kctd12
1258	3.6e-26	0.714677	0.548	0.18	5.56e-22	4	Cyth4
1259	1.18e-13	0.711328	0.904	0.648	1.83e-09	4	Slc38a2
1260	1.07e-25	0.709899	0.471	0.153	1.66e-21	4	Plp2
1261	2.6e-121	0.708894	0.293	0.004	4.02e-117	4	Cd244a
1262	5.59e-71	0.70637	0.357	0.031	8.63e-67	4	Rp2
1263	7.26e-26	0.697845	0.726	0.306	1.12e-21	4	Sh3bgrl
1264	2.16e-23	0.696152	0.541	0.195	3.33e-19	4	Knop1
1265	1.55e-70	0.694754	0.439	0.048	2.4e-66	4	Grn
1266	4.06e-112	0.689609	0.344	0.011	6.27e-108	4	Smim3
1267	1.39e-19	0.685	0.707	0.336	2.15e-15	4	Ifngr1
1268	3.18e-15	0.683395	0.535	0.257	4.92e-11	4	Cd2ap
1269	2.85e-18	0.681925	0.841	0.516	4.41e-14	4	Atp6v1g1
1270	7.72e-43	0.679124	0.395	0.069	1.19e-38	4	Myo1f
1271	4.12e-109	0.676386	0.306	0.007	6.36e-105	4	Rgl1
1272	3.94e-18	0.674303	0.841	0.528	6.08e-14	4	Nap1l1
1273	8.95e-62	0.671494	0.312	0.026	1.38e-57	4	H2-Ob
1274	5.25e-09	0.670862	0.586	0.355	8.1e-05	4	Ifrd1
1275	4.94e-75	0.669812	0.331	0.023	7.63e-71	4	5031439G07Rik
1276	1.46e-57	0.666796	0.389	0.047	2.25e-53	4	Sgk3
1277	9.89e-43	0.659343	0.331	0.049	1.53e-38	4	Ehd4
1278	6.35e-27	0.658253	0.344	0.081	9.8e-23	4	Rnf19b
1279	3.09e-21	0.65365	0.567	0.228	4.77e-17	4	Bloc1s2
1280	2.28e-16	0.652036	0.783	0.451	3.53e-12	4	Iqgap1
1281	7.56e-18	0.650266	0.707	0.37	1.17e-13	4	Rala
1282	3.03e-116	0.648885	0.293	0.005	4.68e-112	4	Cdk14
1283	1.58e-23	0.6482	0.758	0.336	2.44e-19	4	Ptpn6
1284	2.89e-20	0.647545	0.471	0.169	4.46e-16	4	Relb
1285	5e-08	0.646666	0.465	0.257	0.000771686	4	Tagap
1286	5.08e-19	0.642332	0.771	0.41	7.84e-15	4	Atpif1
1287	2.96e-22	0.641446	0.51	0.176	4.58e-18	4	Anxa2
1288	9.5e-50	0.64052	0.338	0.043	1.47e-45	4	Ctnna1
1289	1.83e-13	0.640212	0.611	0.318	2.83e-09	4	St8sia4
1290	7.06e-18	0.638986	0.312	0.092	1.09e-13	4	Nfkbid
1291	1.57e-90	0.638061	0.306	0.012	2.42e-86	4	Flt3
1292	6.54e-73	0.636849	0.274	0.014	1.01e-68	4	Kmo
1293	1.87e-58	0.63584	0.382	0.046	2.89e-54	4	Asah1
1294	2.97e-16	0.63566	0.331	0.111	4.59e-12	4	Tiparp
1295	6.58e-54	0.634181	0.293	0.027	1.02e-49	4	Slc15a3
1296	1.25e-86	0.634024	0.293	0.012	1.93e-82	4	Csf2rb
1297	6.45e-19	0.633488	0.611	0.273	9.96e-15	4	Ncf4
1298	6.67e-27	0.630902	0.586	0.207	1.03e-22	4	Fuca1
1299	2.97e-35	0.62555	1	0.996	4.59e-31	4	Tmsb4x
1300	2.01e-13	0.623253	0.688	0.39	3.11e-09	4	Ywhah
1301	3.11e-95	0.623249	0.287	0.009	4.81e-91	4	Myadm
1302	2.22e-73	0.623221	0.255	0.011	3.42e-69	4	Hebp1
1303	2.95e-97	0.621916	0.331	0.014	4.56e-93	4	Ncf1
1304	1.49e-16	0.621808	0.866	0.518	2.3e-12	4	Vamp8
1305	7.89e-27	0.62086	0.459	0.135	1.22e-22	4	Lactb
1306	6.22e-67	0.619932	0.318	0.025	9.61e-63	4	Plekhm3
1307	4.47e-24	0.614693	0.65	0.258	6.9e-20	4	Bmyc
1308	5.49e-35	0.610644	0.439	0.102	8.47e-31	4	Cuedc2
1309	1.22e-19	0.609454	0.58	0.242	1.88e-15	4	Ifnar2
1310	6.73e-29	0.608156	0.497	0.144	1.04e-24	4	Sh3bp1
1311	4.46e-84	0.60804	0.28	0.011	6.89e-80	4	Haao
1312	8.09e-87	0.607617	0.293	0.012	1.25e-82	4	Cebpd
1313	1.22e-16	0.606157	0.879	0.668	1.89e-12	4	Atp6v0e
1314	5.58e-43	0.606059	0.427	0.077	8.62e-39	4	Tpd52
1315	8.69e-14	0.606046	0.675	0.365	1.34e-09	4	Hcls1
1316	5.61e-19	0.603339	0.987	0.807	8.67e-15	4	H2afz
1317	5.86e-122	0.601888	0.261	0.001	9.05e-118	4	Sulf2
1318	4.78e-11	0.601885	0.752	0.495	7.37e-07	4	Atp6v0c
1319	2.93e-12	0.598826	0.764	0.505	4.53e-08	4	Ppp1r15a
1320	5.55e-21	0.59662	0.478	0.167	8.57e-17	4	Mapkapk2
1321	7.08e-23	0.596482	0.414	0.125	1.09e-18	4	Fem1c
1322	2.5e-29	0.594275	0.446	0.12	3.86e-25	4	Zmiz2
1323	9.01e-29	0.593623	0.42	0.108	1.39e-24	4	Mink1
1324	2.36e-22	0.593206	0.618	0.24	3.65e-18	4	Rbpj
1325	9.65e-12	0.593045	0.459	0.215	1.49e-07	4	Kdm6b
1326	7.38e-31	0.59066	0.357	0.076	1.14e-26	4	Fbrsl1
1327	2.88e-21	0.585813	0.541	0.203	4.45e-17	4	Trappc5
1328	2.11e-99	0.583179	0.293	0.008	3.27e-95	4	Lrrk1
1329	4.64e-19	0.581895	0.459	0.163	7.17e-15	4	Smarca2
1330	4.22e-43	0.581544	0.35	0.053	6.52e-39	4	Dnajb14
1331	8.61e-41	0.581411	0.338	0.053	1.33e-36	4	St3gal4
1332	1.69e-99	0.580349	0.28	0.007	2.6e-95	4	Fes
1333	3.19e-29	0.579831	0.503	0.146	4.93e-25	4	Bri3bp
1334	9.19e-135	0.57967	0.293	0.001	1.42e-130	4	Lrrc25
1335	5.63e-16	0.579464	0.567	0.263	8.69e-12	4	Ubl3
1336	3.07e-48	0.579399	0.318	0.038	4.74e-44	4	Cyb561a3
1337	8.03e-86	0.579079	0.255	0.007	1.24e-81	4	Ube2e2
1338	1.62e-103	0.577952	0.293	0.007	2.51e-99	4	Btk
1339	6.51e-49	0.577353	0.369	0.052	1.01e-44	4	Sap30
1340	7.79e-26	0.575392	0.452	0.129	1.2e-21	4	Arhgef2
1341	1.23e-22	0.571546	0.529	0.188	1.9e-18	4	Inpp5d
1342	1.29e-16	0.570961	0.955	0.804	2e-12	4	Arpc3
1343	2.29e-22	0.568352	0.471	0.158	3.54e-18	4	Ttc7
1344	3.01e-16	0.56832	0.834	0.517	4.64e-12	4	Fam49b
1345	2.06e-14	0.567374	0.72	0.37	3.18e-10	4	Jarid2
1346	1.51e-100	0.56702	0.299	0.009	2.33e-96	4	Tifab
1347	3.21e-27	0.565073	0.414	0.111	4.95e-23	4	Ube2e3
1348	7.54e-25	0.564059	0.338	0.081	1.16e-20	4	Synj1
1349	1.91e-11	0.561623	0.376	0.161	2.94e-07	4	Ybx3
1350	6.3e-27	0.557528	0.497	0.146	9.73e-23	4	Ifngr2
1351	8.53e-33	0.556485	0.299	0.05	1.32e-28	4	Serpina3g
1352	4.3e-42	0.55641	0.261	0.029	6.64e-38	4	Acer3
1353	2.83e-20	0.556147	0.516	0.193	4.37e-16	4	Ssr1
1354	1.17e-90	0.555338	0.268	0.008	1.8e-86	4	Dna2
1355	4.02e-21	0.555009	0.554	0.21	6.21e-17	4	Tmem147
1356	4.53e-25	0.553694	0.389	0.102	6.99e-21	4	Nfkbie
1357	1.06e-25	0.552943	0.369	0.094	1.63e-21	4	Soat1
1358	3.87e-14	0.549427	0.605	0.298	5.98e-10	4	Atf4
1359	2.98e-17	0.548622	0.554	0.24	4.59e-13	4	Bnip2
1360	3.01e-20	0.547647	0.465	0.16	4.66e-16	4	Ptpre
1361	8.3e-123	0.547476	0.28	0.002	1.28e-118	4	Sh2d1b1
1362	2.36e-45	0.545605	0.261	0.027	3.65e-41	4	Immp2l
1363	3.01e-15	0.544813	0.541	0.239	4.65e-11	4	Taok3
1364	3.62e-11	0.540553	0.541	0.274	5.59e-07	4	Skil
1365	1.06e-11	0.539034	0.611	0.338	1.63e-07	4	Smap2
1366	3.08e-22	0.538508	0.395	0.118	4.75e-18	4	Cyb5r3
1367	1.28e-23	0.537855	0.28	0.061	1.98e-19	4	Plekho2
1368	4.9e-46	0.537348	0.338	0.046	7.57e-42	4	Atf6
1369	3.87e-43	0.535943	0.293	0.036	5.98e-39	4	Prcp
1370	3.47e-21	0.533969	0.427	0.138	5.36e-17	4	Pip4p1
1371	1.54e-15	0.533026	0.968	0.852	2.37e-11	4	Arpc1b
1372	2.24e-18	0.532188	0.331	0.1	3.46e-14	4	Prkcb
1373	8.57e-22	0.528237	0.357	0.1	1.32e-17	4	Ap1s2
1374	1.68e-35	0.524154	0.299	0.047	2.6e-31	4	Hmgn3
1375	2.56e-20	0.52297	0.446	0.155	3.95e-16	4	Fh1
1376	7.03e-40	0.520217	0.293	0.04	1.09e-35	4	Slc15a4
1377	9.27e-14	0.519446	0.261	0.083	1.43e-09	4	Errfi1
1378	8.55e-16	0.512969	0.408	0.155	1.32e-11	4	Reep3
1379	9.66e-35	0.512431	0.363	0.069	1.49e-30	4	Hexa
1380	1.75e-16	0.511221	0.439	0.171	2.7e-12	4	Tmed3
1381	1.52e-13	0.510579	0.478	0.215	2.35e-09	4	Pde4b
1382	1.58e-90	0.509683	0.274	0.008	2.45e-86	4	Adgrg5
1383	6.55e-30	0.509442	0.318	0.062	1.01e-25	4	Notch2
1384	1.66e-12	0.50926	0.739	0.458	2.57e-08	4	Mkrn1
1385	2.98e-17	0.508568	0.439	0.167	4.61e-13	4	Qk
1386	1.26e-21	0.507562	0.274	0.064	1.94e-17	4	Lysmd2
1387	3.59e-15	0.507268	0.471	0.195	5.54e-11	4	Arhgap17
1388	4.11e-08	0.507053	0.949	0.909	0.000634153	4	Ptprc
1389	1.27e-23	0.504563	0.325	0.079	1.97e-19	4	Etv6
1390	1.68e-16	0.503385	0.433	0.166	2.59e-12	4	Leprot
1391	2.49e-11	0.500127	0.79	0.511	3.85e-07	4	Rsrp1
1392	7.96e-25	0.498947	0.446	0.132	1.23e-20	4	Nckap1l
1393	7.83e-23	0.498682	0.357	0.095	1.21e-18	4	Tmem168
1394	4.99e-105	0.489019	0.255	0.003	7.71e-101	4	Tifa
1395	1.43e-09	0.487451	0.497	0.261	2.21e-05	4	Med21
1396	4.05e-27	0.486484	0.28	0.054	6.25e-23	4	Abi3
1397	8.46e-16	0.485848	0.357	0.122	1.31e-11	4	Csrnp1
1398	0.000174068	0.485492	0.599	0.42	1	4	Dusp2
1399	2.88e-08	0.484888	0.713	0.49	0.000444397	4	Gpr183
1400	2.39e-96	0.483926	0.261	0.005	3.69e-92	4	Rasa4
1401	1.3e-20	0.483073	0.363	0.107	2.01e-16	4	Hexb
1402	5.43e-13	0.478183	0.662	0.363	8.39e-09	4	Mia2
1403	2.15e-11	0.478009	0.752	0.466	3.32e-07	4	Ywhae
1404	6.8e-25	0.476378	0.338	0.08	1.05e-20	4	Camk1d
1405	1.98e-11	0.476322	0.777	0.478	3.06e-07	4	Grb2
1406	1.71e-16	0.475362	0.376	0.131	2.64e-12	4	Vrk2
1407	1.69e-14	0.474633	0.427	0.172	2.6e-10	4	Ppt1
1408	2.78e-14	0.47429	0.503	0.222	4.29e-10	4	Dipk1a
1409	0.000228767	0.473952	0.312	0.188	1	4	Msrb1
1410	1.32e-16	0.473337	0.395	0.142	2.04e-12	4	Ube2f
1411	4.89e-18	0.472165	0.382	0.125	7.56e-14	4	Chd9
1412	2.8e-21	0.471672	0.357	0.098	4.33e-17	4	Hps3
1413	6.14e-16	0.471509	0.274	0.08	9.48e-12	4	Fgfr1op
1414	1.4e-60	0.470392	0.433	0.057	2.16e-56	4	Ccl5
1415	2.07e-19	0.469263	0.299	0.08	3.19e-15	4	Tfrc
1416	5.43e-15	0.468603	0.637	0.315	8.39e-11	4	Nfkb1
1417	1e-22	0.465723	0.35	0.092	1.55e-18	4	Prkcd
1418	7.91e-14	0.463472	0.643	0.331	1.22e-09	4	Srsf9
1419	4.69e-24	0.463085	0.344	0.084	7.24e-20	4	Trps1
1420	1.54e-21	0.462748	0.42	0.133	2.37e-17	4	Tm2d2
1421	2.56e-15	0.462422	0.567	0.254	3.96e-11	4	Baz1a
1422	1.37e-12	0.460063	0.344	0.13	2.11e-08	4	Fcho2
1423	7.24e-10	0.459799	0.796	0.532	1.12e-05	4	Mtdh
1424	5.82e-36	0.459142	0.255	0.033	8.99e-32	4	Snx9
1425	2.28e-19	0.458861	0.293	0.078	3.52e-15	4	Abhd12
1426	9.62e-14	0.458738	0.955	0.825	1.49e-09	4	Cdc42
1427	4.44e-16	0.457011	0.446	0.172	6.86e-12	4	Jak2
1428	1.75e-24	0.456155	0.287	0.062	2.7e-20	4	Slc36a3os
1429	6.67e-12	0.454623	0.414	0.184	1.03e-07	4	Glipr1
1430	1.68e-10	0.453706	0.363	0.156	2.6e-06	4	Mbnl2
1431	5.32e-12	0.45209	0.433	0.2	8.22e-08	4	Epn1
1432	1e-11	0.449116	0.395	0.172	1.55e-07	4	Zyx
1433	5.3e-14	0.448875	0.389	0.156	8.18e-10	4	Tmem219
1434	3.51e-14	0.44809	0.522	0.23	5.42e-10	4	Hmox2
1435	4.44e-07	0.447248	0.516	0.312	0.00685159	4	Lamp1
1436	2.63e-14	0.446525	0.535	0.248	4.06e-10	4	Rtn4
1437	2.27e-09	0.446045	0.752	0.466	3.5e-05	4	Ppp1r11
1438	1.63e-17	0.444675	0.363	0.119	2.51e-13	4	Sdf2l1
1439	1.05e-31	0.443857	0.293	0.051	1.63e-27	4	Dpy19l1
1440	4.3e-13	0.443302	0.344	0.131	6.64e-09	4	Nsmaf
1441	1.26e-05	0.443221	0.599	0.41	0.195204	4	Wnk1
1442	3.43e-19	0.442108	0.369	0.113	5.29e-15	4	Rnf13
1443	1.51e-05	0.441061	0.764	0.578	0.232658	4	Zfp36l1
1444	1.97e-17	0.440527	0.401	0.139	3.04e-13	4	Lamp2
1445	1.23e-12	0.440281	0.624	0.319	1.9e-08	4	Itgb2
1446	2.65e-44	0.439954	0.28	0.031	4.09e-40	4	Zfp710
1447	2.82e-14	0.438271	0.312	0.107	4.35e-10	4	Map1lc3a
1448	3.96e-06	0.437213	0.777	0.583	0.0612179	4	Gabarapl2
1449	5.25e-25	0.43718	0.274	0.055	8.12e-21	4	Lair1
1450	2.14e-21	0.436656	0.255	0.055	3.31e-17	4	Abr
1451	7.19e-17	0.434717	0.408	0.147	1.11e-12	4	Unc119
1452	1.79e-13	0.433748	0.446	0.191	2.76e-09	4	Ankrd13a
1453	1.83e-16	0.433558	0.274	0.077	2.83e-12	4	Susd3
1454	7.1e-11	0.432977	0.478	0.237	1.1e-06	4	Crlf2
1455	8.42e-10	0.432484	0.58	0.314	1.3e-05	4	Tmed5
1456	5.14e-12	0.432454	0.439	0.196	7.93e-08	4	Itch
1457	2.7e-22	0.431736	0.338	0.087	4.17e-18	4	Plekha1
1458	1.05e-16	0.431319	0.357	0.119	1.62e-12	4	Gfpt1
1459	3.29e-10	0.429354	0.611	0.35	5.07e-06	4	Rheb
1460	1.02e-06	0.428434	0.949	0.892	0.0157474	4	Jund
1461	1.61e-10	0.426665	0.58	0.318	2.49e-06	4	Ctsb
1462	1.01e-20	0.42608	0.306	0.078	1.55e-16	4	Cnpy3
1463	2.83e-08	0.425948	0.752	0.498	0.000437113	4	Celf2
1464	3.77e-10	0.425605	0.631	0.353	5.82e-06	4	Brd2
1465	7.95e-10	0.425249	0.643	0.365	1.23e-05	4	Irf2bp2
1466	3.2e-11	0.425134	0.592	0.313	4.94e-07	4	Serp1
1467	1.44e-10	0.42036	0.624	0.344	2.23e-06	4	Dbnl
1468	2.51e-11	0.419607	0.656	0.365	3.87e-07	4	Grk2
1469	2.38e-11	0.419476	0.338	0.137	3.68e-07	4	Tet2
1470	2.38e-09	0.419225	0.739	0.466	3.68e-05	4	Rps27l
1471	2.79e-10	0.418635	0.446	0.219	4.31e-06	4	H2-M3
1472	1.92e-15	0.417888	0.395	0.141	2.97e-11	4	Stx16
1473	3.39e-12	0.416386	0.318	0.121	5.23e-08	4	Ufsp2
1474	2.57e-11	0.415985	0.605	0.325	3.97e-07	4	Tacc1
1475	2.66e-09	0.415396	0.936	0.76	4.12e-05	4	Laptm5
1476	1.55e-13	0.413821	0.497	0.221	2.39e-09	4	Exosc5
1477	2.77e-08	0.413007	0.847	0.609	0.000428301	4	Rap1a
1478	1.03e-22	0.412315	0.306	0.073	1.59e-18	4	Htra2
1479	7.99e-05	0.411503	0.987	0.981	1	4	Btg1
1480	6.19e-08	0.411196	0.58	0.329	0.000956096	4	Kpna4
1481	1.56e-08	0.408984	0.873	0.698	0.000240657	4	Cd47
1482	1.59e-11	0.407865	0.752	0.44	2.46e-07	4	Dnajc7
1483	2.68e-07	0.407773	0.338	0.168	0.00413986	4	Nabp1
1484	9.24e-11	0.407662	0.771	0.434	1.43e-06	4	Tnfaip8
1485	9.53e-16	0.407109	0.42	0.157	1.47e-11	4	Ccdc50
1486	1.47e-12	0.406496	0.408	0.169	2.28e-08	4	Kdm7a
1487	7.6e-14	0.405887	0.465	0.198	1.17e-09	4	Galnt1
1488	1.04e-25	0.405883	0.287	0.058	1.61e-21	4	Slc35c2
1489	5.08e-14	0.404741	0.401	0.156	7.84e-10	4	Polb
1490	4.86e-08	0.404514	0.994	0.913	0.000750158	4	Junb
1491	4.35e-11	0.404466	0.911	0.747	6.72e-07	4	Ucp2
1492	2.32e-11	0.404079	0.35	0.146	3.58e-07	4	Mta3
1493	2.88e-16	0.402529	0.363	0.123	4.45e-12	4	Nenf
1494	5.81e-10	0.40017	0.924	0.709	8.98e-06	4	Gabarap
1495	1.68e-15	0.40004	0.452	0.173	2.59e-11	4	Nptn
1496	1.35e-13	0.399621	0.28	0.093	2.09e-09	4	Tmem131
1497	2.18e-11	0.399223	0.567	0.293	3.37e-07	4	Mob1a
1498	1.77e-13	0.398952	0.516	0.226	2.74e-09	4	Laptm4a
1499	2.93e-09	0.398109	0.427	0.214	4.52e-05	4	Tm9sf2
1500	2.38e-05	0.397128	0.51	0.327	0.367041	4	Dusp5
1501	6.15e-10	0.392888	0.357	0.155	9.5e-06	4	Nfat5
1502	1.28e-11	0.391062	0.631	0.329	1.98e-07	4	Gtf2b
1503	1.01e-10	0.390521	0.338	0.141	1.56e-06	4	Ppp3ca
1504	2.72e-16	0.390091	0.401	0.142	4.2e-12	4	Ywhag
1505	9.34e-16	0.388387	0.261	0.074	1.44e-11	4	Adam19
1506	3.39e-13	0.388036	0.427	0.173	5.23e-09	4	Nadk
1507	9.88e-16	0.386672	0.255	0.07	1.53e-11	4	Zfp263
1508	3.96e-08	0.386299	0.898	0.693	0.000611963	4	Clta
1509	3.13e-09	0.38575	0.344	0.16	4.83e-05	4	B9d2
1510	5.57e-09	0.385055	0.834	0.571	8.6e-05	4	Gnb2
1511	1.33e-07	0.383771	0.79	0.532	0.00205702	4	Capzb
1512	1.52e-07	0.383469	0.599	0.368	0.002351	4	Cd48
1513	1.39e-05	0.383299	0.707	0.521	0.215011	4	Timm10b
1514	2.83e-12	0.381655	0.465	0.209	4.38e-08	4	Hdlbp
1515	2.62e-15	0.381333	0.312	0.099	4.04e-11	4	Mapk3
1516	1.84e-15	0.380669	0.382	0.135	2.85e-11	4	Birc3
1517	4.84e-07	0.379642	0.312	0.15	0.00746825	4	Mef2a
1518	9.65e-10	0.379548	0.516	0.266	1.49e-05	4	Smim14
1519	9.15e-08	0.379393	0.662	0.421	0.00141364	4	Mapre1
1520	1.41e-07	0.378707	0.854	0.64	0.00217509	4	Tln1
1521	9.77e-12	0.378255	0.497	0.233	1.51e-07	4	Csnk1g3
1522	1.08e-16	0.376546	0.268	0.073	1.67e-12	4	Tbc1d5
1523	4.05e-12	0.375981	0.287	0.102	6.26e-08	4	Itpr1
1524	6.44e-15	0.375853	0.401	0.151	9.95e-11	4	Atp6v0d1
1525	3.08e-17	0.375518	0.293	0.082	4.76e-13	4	Tent5a
1526	6.26e-07	0.374174	0.885	0.646	0.00966617	4	Luc7l2
1527	2.16e-09	0.373596	0.516	0.272	3.34e-05	4	Tmpo
1528	8.77e-22	0.373001	0.268	0.058	1.35e-17	4	Csnk1e
1529	1.05e-06	0.372374	0.51	0.317	0.0162579	4	Vrk1
1530	5.55e-33	0.371351	0.312	0.053	8.57e-29	4	Tnfrsf1a
1531	1.11e-06	0.370808	0.949	0.828	0.0171266	4	Sem1
1532	1.73e-10	0.370332	0.382	0.169	2.67e-06	4	Eif4g3
1533	1.46e-22	0.369364	0.28	0.063	2.25e-18	4	Milr1
1534	5.46e-11	0.367234	0.389	0.17	8.44e-07	4	Hltf
1535	4.09e-06	0.367035	0.344	0.18	0.0632291	4	Lmnb1
1536	1.59e-06	0.366167	0.465	0.266	0.0246171	4	Sqstm1
1537	6.05e-11	0.365071	0.605	0.318	9.35e-07	4	Anapc13
1538	6.83e-09	0.364366	0.599	0.353	0.000105477	4	Tmem256
1539	4.53e-11	0.363913	0.529	0.26	7e-07	4	Chmp5
1540	3.44e-14	0.363299	0.287	0.089	5.31e-10	4	Diaph2
1541	2.45e-15	0.362084	0.318	0.102	3.78e-11	4	Pepd
1542	2.11e-07	0.36176	0.363	0.188	0.00325867	4	Nrbf2
1543	1.37e-10	0.360576	0.643	0.349	2.12e-06	4	Lamtor1
1544	4.9e-07	0.359595	0.605	0.385	0.00757322	4	Fam32a
1545	5.15e-11	0.357848	0.395	0.172	7.96e-07	4	Mthfs
1546	1.24e-14	0.357787	0.395	0.144	1.91e-10	4	Limd1
1547	2.27e-06	0.35757	0.605	0.401	0.0351189	4	Arl6ip5
1548	1.39e-12	0.357233	0.459	0.198	2.14e-08	4	Rsu1
1549	2.59e-06	0.355454	0.624	0.421	0.0400395	4	Akr1a1
1550	3.86e-21	0.355098	0.293	0.069	5.97e-17	4	Sgpl1
1551	2.6e-09	0.354903	0.917	0.694	4.02e-05	4	Eif4a1
1552	9.8e-10	0.354891	0.401	0.192	1.51e-05	4	Atp6ap2
1553	1.06e-09	0.354584	0.439	0.215	1.64e-05	4	Arhgef6
1554	1.54e-10	0.352492	0.573	0.29	2.38e-06	4	BC005624
1555	4.55e-07	0.351696	0.688	0.44	0.00702624	4	Arhgap30
1556	2.4e-05	0.351526	0.529	0.333	0.371348	4	Hist1h1c
1557	2.23e-18	0.351391	0.331	0.096	3.44e-14	4	Slc6a6
1558	1.28e-10	0.34981	0.427	0.193	1.98e-06	4	Paxbp1
1559	1.98e-11	0.34979	0.318	0.123	3.06e-07	4	Usp12
1560	2.34e-11	0.34969	0.408	0.181	3.61e-07	4	Vps35
1561	1.44e-07	0.349203	0.522	0.301	0.00221964	4	Dock8
1562	4.32e-07	0.347091	0.745	0.52	0.00666728	4	Bcl10
1563	4.29e-09	0.346734	0.675	0.4	6.63e-05	4	Rab14
1564	2.4e-11	0.346157	0.529	0.258	3.7e-07	4	Atg3
1565	0.000224428	0.344992	0.911	0.806	1	4	Sec61b
1566	8.24e-13	0.344679	0.414	0.17	1.27e-08	4	Vamp4
1567	2.43e-07	0.344654	0.478	0.266	0.00375948	4	Elmo1
1568	2.46e-24	0.344519	0.261	0.051	3.8e-20	4	Snx10
1569	1.25e-06	0.343133	0.809	0.602	0.0192479	4	Smdt1
1570	6.36e-12	0.341788	0.338	0.131	9.82e-08	4	Idh2
1571	1.14e-11	0.341617	0.287	0.103	1.77e-07	4	Iah1
1572	1.17e-06	0.340972	0.694	0.473	0.0180705	4	Eif5b
1573	6.04e-11	0.340832	0.376	0.161	9.32e-07	4	Ppm1m
1574	7.14e-07	0.340418	0.682	0.467	0.0110323	4	Tmem59
1575	6.79e-10	0.339829	0.357	0.157	1.05e-05	4	Rad23b
1576	4.1e-06	0.339544	0.764	0.524	0.0633298	4	Arhgdia
1577	1.24e-08	0.339435	0.975	0.964	0.000191127	4	Serf2
1578	1.29e-09	0.339368	0.338	0.149	1.99e-05	4	Magt1
1579	1.5e-14	0.339027	0.382	0.141	2.31e-10	4	Cyfip1
1580	2.33e-09	0.33662	0.35	0.157	3.61e-05	4	Ptcd2
1581	2.61e-10	0.333317	0.318	0.131	4.03e-06	4	Pnp
1582	8.99e-09	0.331914	0.618	0.347	0.000138888	4	Pold4
1583	1.58e-10	0.331683	0.344	0.145	2.44e-06	4	Slk
1584	4.47e-06	0.331662	0.841	0.637	0.0691007	4	Pomp
1585	2.75e-09	0.331259	0.293	0.122	4.24e-05	4	2900060B14Rik
1586	1.81e-08	0.330754	0.599	0.339	0.000279218	4	Znrd1
1587	1.51e-08	0.330508	0.529	0.284	0.000232487	4	Tor1aip1
1588	5.88e-09	0.329714	0.497	0.258	9.09e-05	4	Slirp
1589	9.35e-10	0.329443	0.382	0.175	1.44e-05	4	Ivns1abp
1590	2.64e-10	0.329015	0.344	0.144	4.07e-06	4	Gm3448
1591	3e-15	0.328583	0.255	0.071	4.63e-11	4	Snap23
1592	9.25e-07	0.328521	0.688	0.443	0.0142808	4	Rab8a
1593	5.15e-07	0.328421	0.446	0.248	0.0079615	4	Rilpl2
1594	2.72e-07	0.328291	0.796	0.542	0.00420025	4	Samhd1
1595	0.00989184	0.327184	0.389	0.288	1	4	Id2
1596	5.3e-09	0.326986	0.752	0.451	8.19e-05	4	Atxn7l3b
1597	1.76e-06	0.326363	0.752	0.527	0.0272069	4	Srsf11
1598	3.28e-08	0.324781	0.739	0.465	0.000505933	4	Ccnl1
1599	1.22e-08	0.324429	0.567	0.312	0.000188505	4	Tmco1
1600	1.5e-09	0.323595	0.274	0.109	2.32e-05	4	Hmgcl
1601	0.000927597	0.322936	0.427	0.278	1	4	Arap2
1602	2.26e-08	0.322509	0.936	0.8	0.000348446	4	Rhoa
1603	2.52e-06	0.322216	0.873	0.694	0.0388582	4	Nedd8
1604	2.12e-09	0.322152	0.331	0.146	3.27e-05	4	Lipa
1605	9.76e-05	0.319621	0.72	0.547	1	4	Ndufb8
1606	4.19e-05	0.318205	0.306	0.165	0.646925	4	Nedd9
1607	1.54e-06	0.318105	0.955	0.786	0.0237328	4	Tpm3
1608	5.35e-11	0.317936	0.255	0.089	8.26e-07	4	Pea15a
1609	2.4e-10	0.317414	0.382	0.167	3.7e-06	4	Exoc6
1610	4.43e-09	0.31722	0.433	0.218	6.84e-05	4	Gm12166
1611	6.21e-11	0.315919	0.293	0.109	9.59e-07	4	Pafah1b3
1612	3.24e-10	0.31545	0.42	0.193	5e-06	4	Osgep
1613	1.23e-05	0.315309	0.656	0.442	0.190463	4	Tra2a
1614	8.14e-11	0.314927	0.299	0.114	1.26e-06	4	Dcaf12
1615	9.53e-07	0.314912	0.535	0.318	0.0147184	4	Glud1
1616	8.99e-09	0.311956	0.306	0.134	0.000138777	4	Nelfe
1617	1.57e-07	0.311947	0.688	0.438	0.00242678	4	Wasf2
1618	7.81e-09	0.31193	0.669	0.37	0.000120552	4	Etfb
1619	2.63e-09	0.311129	0.274	0.11	4.06e-05	4	Pex16
1620	4.24e-12	0.311128	0.255	0.084	6.54e-08	4	Icam1
1621	3.78e-13	0.310361	0.318	0.112	5.85e-09	4	Hivep1
1622	1.77e-09	0.310243	0.382	0.174	2.74e-05	4	Neurl3
1623	1.15e-14	0.308256	0.369	0.13	1.77e-10	4	Abraxas2
1624	1.98e-09	0.307471	0.529	0.278	3.06e-05	4	Cnih4
1625	4.3e-13	0.306564	0.318	0.112	6.63e-09	4	Irak1
1626	4.33e-08	0.306121	0.962	0.911	0.000668014	4	Arpc2
1627	1.89e-10	0.305654	0.459	0.212	2.92e-06	4	Pkn1
1628	1.15e-06	0.305279	0.338	0.174	0.0176886	4	Cks2
1629	1.74e-07	0.304024	0.42	0.224	0.00268734	4	Gng2
1630	1.3e-07	0.303976	0.554	0.316	0.00200347	4	Gtpbp4
1631	0.00958	0.30344	0.815	0.723	1	4	Fyb
1632	5.71e-11	0.303344	0.268	0.096	8.82e-07	4	Efcab14
1633	3.7e-09	0.303129	0.446	0.217	5.71e-05	4	Rraga
1634	5.65e-10	0.30183	0.357	0.153	8.73e-06	4	Tuba1c
1635	1.75e-08	0.301752	0.268	0.11	0.000270982	4	Elmsan1
1636	2.61e-11	0.301103	0.389	0.162	4.03e-07	4	Ndel1
1637	1.52e-08	0.300927	0.408	0.198	0.00023412	4	Ddx3x
1638	1.43e-06	0.300649	0.293	0.148	0.0220126	4	Tnfrsf13b
1639	9.08e-08	0.300325	0.459	0.255	0.00140175	4	Nubp1
1640	1.98e-06	0.298563	0.318	0.161	0.0305591	4	Ptger4
1641	2e-05	0.298532	0.49	0.307	0.308472	4	Cd9
1642	4.88e-07	0.297653	0.567	0.336	0.00753553	4	Uqcc2
1643	7.9e-06	0.297602	0.707	0.52	0.122044	4	Pitpna
1644	3.27e-14	0.296211	0.268	0.08	5.05e-10	4	Mbtd1
1645	1.71e-05	0.295544	0.459	0.279	0.263345	4	Ikbkb
1646	6.36e-10	0.294971	0.465	0.222	9.82e-06	4	Zfp106
1647	0.00206452	0.294045	0.783	0.577	1	4	Top1
1648	1.05e-07	0.29402	0.503	0.284	0.00162167	4	Trappc2l
1649	3.7e-09	0.293977	0.484	0.239	5.71e-05	4	Sbds
1650	8.96e-06	0.293168	0.675	0.45	0.138315	4	Tmed10
1651	4.38e-06	0.292718	0.414	0.24	0.0676529	4	Mrpl13
1652	2.18e-08	0.290424	0.331	0.151	0.000336104	4	Ethe1
1653	1.85e-05	0.290391	0.924	0.776	0.285174	4	Actr3
1654	1.72e-05	0.290271	0.637	0.398	0.265093	4	Psma1
1655	5.31e-06	0.290193	0.726	0.464	0.0820409	4	Psmd8
1656	1.8e-07	0.29009	0.325	0.156	0.00277482	4	Ccnt2
1657	2.71e-09	0.290003	0.605	0.316	4.19e-05	4	Rab21
1658	3.41e-08	0.287737	0.318	0.146	0.000525987	4	Aim2
1659	3.14e-05	0.286675	0.439	0.267	0.484723	4	Wipf1
1660	2.55e-10	0.286389	0.325	0.131	3.94e-06	4	Prex1
1661	1.71e-13	0.286298	0.325	0.113	2.64e-09	4	Fam129a
1662	9.85e-05	0.285517	0.732	0.553	1	4	Srrm1
1663	2.96e-14	0.284867	0.306	0.099	4.56e-10	4	Matk
1664	3.15e-06	0.284386	0.955	0.836	0.0486812	4	Srsf5
1665	1e-11	0.283465	0.42	0.178	1.55e-07	4	Mpp6
1666	1e-07	0.283385	0.382	0.19	0.0015504	4	Ptp4a3
1667	4.71e-07	0.283131	0.452	0.248	0.00727152	4	Adgre5
1668	1.83e-06	0.283102	0.363	0.193	0.0282517	4	Ap2a2
1669	1.68e-06	0.282479	0.439	0.248	0.0259561	4	Runx1
1670	2.06e-05	0.281817	0.975	0.942	0.318445	4	Calm1
1671	2.19e-10	0.281439	0.255	0.092	3.38e-06	4	Clptm1
1672	8.7e-10	0.280986	0.255	0.095	1.34e-05	4	Amfr
1673	0.000651816	0.280815	0.892	0.805	1	4	Gnas
1674	4.34e-06	0.280803	0.497	0.298	0.0669648	4	Supt20
1675	8.65e-07	0.280059	0.274	0.128	0.0133614	4	Zfp62
1676	8.04e-07	0.279801	0.924	0.792	0.0124222	4	Gnai2
1677	3.55e-06	0.279467	0.586	0.374	0.0547974	4	Sptssa
1678	1.16e-05	0.279287	0.369	0.209	0.179261	4	Pglyrp1
1679	2.25e-06	0.278924	0.408	0.225	0.0348086	4	Aup1
1680	1.94e-09	0.278659	0.299	0.124	3e-05	4	Nbdy
1681	0.000176322	0.278269	0.446	0.277	1	4	Smndc1
1682	4.56e-07	0.277792	0.503	0.286	0.00704136	4	Akirin1
1683	1.62e-12	0.276769	0.274	0.091	2.5e-08	4	Dnmt3a
1684	9.23e-06	0.27465	0.255	0.125	0.142506	4	Rara
1685	1.09e-09	0.27401	0.293	0.12	1.68e-05	4	Acaa1a
1686	1.61e-07	0.273731	0.465	0.248	0.00248803	4	Ppp1r2
1687	7.02e-09	0.273463	0.401	0.19	0.000108376	4	Sema4d
1688	7.94e-05	0.272388	0.701	0.493	1	4	Brk1
1689	1.81e-13	0.271123	0.255	0.077	2.8e-09	4	Eif4ebp1
1690	7.18e-08	0.270958	0.395	0.2	0.00110942	4	Rtn3
1691	6.34e-07	0.270816	0.268	0.126	0.00978553	4	Far1
1692	0.000632986	0.269359	0.522	0.371	1	4	Slc3a2
1693	1.5e-09	0.269007	0.408	0.184	2.32e-05	4	Hnrnph2
1694	9.23e-05	0.26809	0.382	0.239	1	4	Alkbh1
1695	7.81e-11	0.268086	0.306	0.117	1.21e-06	4	Fundc1
1696	4.23e-07	0.267803	0.439	0.236	0.00653089	4	Pts
1697	4.9e-09	0.267612	0.287	0.119	7.56e-05	4	Swap70
1698	8.25e-10	0.267588	0.414	0.188	1.27e-05	4	Atraid
1699	6.67e-09	0.267287	0.49	0.251	0.000102993	4	Rnh1
1700	9.97e-07	0.267259	0.535	0.308	0.0153982	4	Eif4h
1701	8.41e-07	0.26633	0.331	0.165	0.0129924	4	Ppp3r1
1702	2.71e-12	0.265342	0.261	0.085	4.18e-08	4	Arhgap18
1703	3.76e-06	0.265115	0.363	0.197	0.0581014	4	Necap2
1704	0.000104356	0.264674	0.694	0.519	1	4	Ccdc12
1705	0.00079191	0.264549	0.274	0.163	1	4	Sgk1
1706	3.12e-06	0.2632	0.465	0.273	0.0482227	4	Eid1
1707	0.000216314	0.262735	0.478	0.32	1	4	Cdc5l
1708	2.2e-06	0.262268	0.452	0.256	0.033987	4	Brd7
1709	1.17e-08	0.262096	0.414	0.198	0.000180641	4	Card19
1710	3.02e-14	0.262082	0.255	0.073	4.66e-10	4	Ttyh3
1711	8.51e-05	0.261906	0.854	0.698	1	4	Atp6v1f
1712	4.95e-10	0.260515	0.28	0.109	7.64e-06	4	Stxbp2
1713	2.98e-11	0.260446	0.363	0.143	4.61e-07	4	Acadm
1714	1.02e-05	0.260219	0.401	0.224	0.157877	4	Ddx3y
1715	4.81e-07	0.259298	0.592	0.348	0.00743576	4	Dazap2
1716	5.11e-06	0.258939	0.847	0.668	0.0789036	4	Ptp4a2
1717	1.51e-08	0.258516	0.395	0.188	0.000233692	4	Mrpl48
1718	5.73e-07	0.258424	0.389	0.202	0.00884436	4	Tor1a
1719	0.000132744	0.257491	0.35	0.211	1	4	Tent5c
1720	1.69e-06	0.257343	0.465	0.252	0.0260702	4	9930111J21Rik2
1721	4.83e-10	0.256615	0.357	0.151	7.46e-06	4	Scamp2
1722	7.36e-08	0.256551	0.318	0.146	0.00113626	4	Chmp2b
1723	4.19e-09	0.256286	0.306	0.126	6.47e-05	4	Washc2
1724	2.1e-06	0.256154	0.567	0.339	0.0324243	4	Rhog
1725	6.2e-08	0.2556	0.408	0.206	0.000957635	4	Ep300
1726	2.94e-09	0.255063	0.274	0.11	4.53e-05	4	Edem2
1727	4.54e-06	0.254375	0.484	0.283	0.0701018	4	Cltc
1728	3.24e-06	0.254341	0.414	0.227	0.0499954	4	Susd6
1729	3.06e-07	0.253984	0.42	0.222	0.00471899	4	Mthfsl
1730	5.3e-06	0.252783	0.471	0.275	0.0818452	4	Pten
1731	4.78e-07	0.252626	0.274	0.126	0.00738024	4	Mxd1
1732	6.45e-07	0.252365	0.338	0.17	0.00995914	4	Nipa2
1733	2.56e-05	0.251315	0.42	0.251	0.395014	4	Ube2e1
1734	0.000369323	0.251104	0.758	0.552	1	4	Tmbim6
1735	1.37e-05	0.250998	0.962	0.871	0.211041	4	Gng5
1736	5.5e-08	0.250646	0.274	0.117	0.000849298	4	Rabep1
1737	6.8e-85	2.83283	0.866	0.217	1.05e-80	5	S100a4
1738	1.29e-65	2.69802	0.899	0.338	1.98e-61	5	S100a6
1739	1.93e-75	2.22921	1	0.762	2.98e-71	5	S100a10
1740	1.56e-52	1.83918	1	0.824	2.41e-48	5	Ifi27l2a
1741	8.23e-41	1.80177	0.946	0.622	1.27e-36	5	Crip1
1742	1.73e-46	1.73925	0.819	0.346	2.68e-42	5	Itgb1
1743	1.71e-53	1.69903	0.966	0.53	2.65e-49	5	Lgals1
1744	5.8e-51	1.52634	0.98	0.601	8.96e-47	5	S100a11
1745	1.21e-44	1.30465	0.859	0.372	1.87e-40	5	Capg
1746	1.37e-45	1.2957	0.879	0.442	2.12e-41	5	Prr13
1747	6.84e-36	1.22835	0.953	0.61	1.06e-31	5	Vim
1748	3.48e-45	1.21611	0.631	0.169	5.37e-41	5	Anxa2
1749	6.06e-37	1.20062	0.839	0.366	9.36e-33	5	Ahnak
1750	3.29e-38	1.19222	0.859	0.337	5.08e-34	5	Ikzf2
1751	3.5e-41	1.18876	0.557	0.147	5.41e-37	5	Rora
1752	2.01e-37	1.10625	0.913	0.555	3.11e-33	5	S100a13
1753	1.2e-30	1.10043	0.772	0.373	1.85e-26	5	Sh2d1a
1754	1.51e-24	1.06037	0.812	0.52	2.33e-20	5	Pycard
1755	9.33e-38	0.990773	0.463	0.102	1.44e-33	5	Lgals3
1756	1.19e-36	0.975522	0.966	0.745	1.84e-32	5	Tspo
1757	6.07e-22	0.926138	0.671	0.338	9.38e-18	5	Ass1
1758	1.77e-47	0.915806	0.403	0.066	2.74e-43	5	Gna15
1759	2.82e-26	0.899929	0.987	0.933	4.35e-22	5	Actg1
1760	3.05e-38	0.894145	0.436	0.092	4.71e-34	5	Nrp1
1761	3.01e-29	0.870397	0.987	0.741	4.64e-25	5	Lsp1
1762	9.82e-11	0.860728	0.369	0.172	1.52e-06	5	Id3
1763	2.71e-18	0.853991	0.664	0.364	4.19e-14	5	Cd48
1764	2.29e-20	0.849571	0.503	0.2	3.54e-16	5	Pglyrp1
1765	2.04e-21	0.834718	0.57	0.237	3.15e-17	5	Icos
1766	2.63e-24	0.830373	0.456	0.15	4.07e-20	5	Slc4a7
1767	4.52e-23	0.800767	0.866	0.545	6.98e-19	5	Smap1
1768	2.09e-16	0.790038	0.799	0.545	3.23e-12	5	Pim1
1769	2.51e-26	0.78581	0.966	0.787	3.88e-22	5	Gmfg
1770	2.05e-20	0.78229	0.664	0.302	3.16e-16	5	Maf
1771	4.46e-21	0.778208	0.463	0.17	6.89e-17	5	Cldnd1
1772	4.27e-20	0.771611	0.758	0.402	6.6e-16	5	Hist1h1e
1773	4.06e-20	0.767152	0.705	0.364	6.27e-16	5	Dok2
1774	5.14e-17	0.75914	0.819	0.523	7.94e-13	5	Vamp8
1775	6.38e-46	0.743968	1	0.996	9.85e-42	5	Tmsb4x
1776	1.46e-14	0.741083	0.752	0.487	2.26e-10	5	Smc4
1777	3.27e-21	0.740522	0.94	0.698	5.05e-17	5	Emp3
1778	5.21e-16	0.738991	0.826	0.587	8.05e-12	5	Tagln2
1779	4.04e-15	0.734306	0.604	0.316	6.24e-11	5	Sh3bgrl
1780	1.84e-21	0.729376	0.497	0.188	2.84e-17	5	Eva1b
1781	1.78e-25	0.726509	1	0.9	2.76e-21	5	Cd3g
1782	9.89e-17	0.725925	0.799	0.542	1.53e-12	5	Samhd1
1783	3.35e-16	0.722224	0.483	0.213	5.18e-12	5	S1pr4
1784	3.13e-18	0.721413	0.584	0.27	4.83e-14	5	Smco4
1785	2.09e-18	0.720125	0.919	0.734	3.23e-14	5	Abracl
1786	2.21e-30	0.719838	1	0.963	3.41e-26	5	Coro1a
1787	3.79e-17	0.716284	0.758	0.46	5.86e-13	5	Itgb7
1788	4.69e-20	0.684887	0.98	0.837	7.25e-16	5	Ms4a4b
1789	1.59e-10	0.683102	0.617	0.375	2.45e-06	5	Pkp3
1790	4.86e-14	0.678442	0.785	0.51	7.51e-10	5	Dock2
1791	6.86e-16	0.677837	0.812	0.54	1.06e-11	5	Reep5
1792	9.66e-16	0.675489	0.597	0.304	1.49e-11	5	Slamf6
1793	1.15e-11	0.670076	0.631	0.375	1.78e-07	5	1700097N02Rik
1794	7.83e-13	0.660913	0.477	0.246	1.21e-08	5	Snx2
1795	3.79e-25	0.656291	0.993	0.931	5.86e-21	5	Arhgdib
1796	1.52e-14	0.651624	0.631	0.358	2.35e-10	5	Bloc1s1
1797	0.000526371	0.651237	0.651	0.599	1	5	Trbc1
1798	1.31e-19	0.647908	0.953	0.853	2.03e-15	5	Arpc1b
1799	1.22e-11	0.647556	0.819	0.617	1.88e-07	5	Xrn2
1800	1.66e-17	0.642026	0.973	0.893	2.56e-13	5	Itm2b
1801	5.57e-16	0.627871	0.799	0.561	8.61e-12	5	Cyb5a
1802	1.25e-11	0.611015	0.805	0.636	1.93e-07	5	Mndal
1803	9.1e-15	0.610009	0.772	0.515	1.41e-10	5	Tmem160
1804	1.88e-08	0.609253	0.47	0.285	0.000290532	5	Ebp
1805	3.49e-14	0.605605	0.651	0.377	5.38e-10	5	Atp2b1
1806	3.88e-15	0.604297	0.611	0.314	5.99e-11	5	Glud1
1807	1.82e-12	0.602778	0.329	0.13	2.82e-08	5	Il18r1
1808	1.63e-15	0.599154	0.966	0.773	2.52e-11	5	Skap1
1809	5.96e-14	0.598008	0.671	0.41	9.21e-10	5	Zfand6
1810	2.11e-11	0.597505	0.523	0.295	3.25e-07	5	Gstp3
1811	1.41e-11	0.597079	0.671	0.418	2.18e-07	5	Atpif1
1812	9.47e-18	0.595349	0.356	0.119	1.46e-13	5	Sytl1
1813	2.37e-15	0.593623	0.926	0.769	3.66e-11	5	Ms4a6b
1814	2.33e-09	0.592903	0.631	0.41	3.59e-05	5	Cited2
1815	1.07e-10	0.589355	0.544	0.312	1.65e-06	5	Epsti1
1816	1.3e-13	0.586786	0.45	0.204	2.01e-09	5	Glmp
1817	1.36e-10	0.586637	0.557	0.324	2.09e-06	5	Tkt
1818	4.03e-28	0.58137	1	0.975	6.22e-24	5	Naca
1819	8.94e-19	0.580223	0.584	0.248	1.38e-14	5	Cmtm7
1820	7.91e-12	0.57997	0.752	0.498	1.22e-07	5	Rhoh
1821	8.79e-12	0.573889	0.295	0.115	1.36e-07	5	Fam129a
1822	2.88e-16	0.572093	0.966	0.825	4.45e-12	5	Cdc42
1823	1.21e-09	0.569058	0.732	0.512	1.87e-05	5	Cd37
1824	1.57e-13	0.565434	0.664	0.371	2.43e-09	5	Smpdl3a
1825	2.53e-12	0.565294	0.886	0.746	3.91e-08	5	2023-09-01
1826	6.18e-15	0.56306	0.926	0.771	9.55e-11	5	Anp32a
1827	2.11e-12	0.562462	0.463	0.22	3.25e-08	5	Mthfsl
1828	5.1e-09	0.561574	0.483	0.283	7.88e-05	5	Ncf4
1829	9.97e-11	0.551888	0.799	0.596	1.54e-06	5	Tmem50a
1830	1.12e-05	0.546158	0.597	0.435	0.172472	5	Gimap7
1831	1.19e-11	0.543731	0.772	0.52	1.84e-07	5	Fkbp1a
1832	3.44e-08	0.542845	0.537	0.347	0.000530859	5	Lamtor5
1833	5.49e-05	0.542527	0.611	0.493	0.847753	5	Itga4
1834	5.87e-14	0.53726	0.933	0.827	9.06e-10	5	Clic1
1835	1.78e-07	0.533924	0.523	0.35	0.00275029	5	Tnfaip8l2
1836	2.68e-11	0.529299	0.893	0.705	4.14e-07	5	Map1lc3b
1837	1.26e-15	0.528622	0.349	0.126	1.95e-11	5	Acot7
1838	1.44e-13	0.528365	0.483	0.224	2.22e-09	5	Arl5c
1839	4.58e-10	0.527596	0.758	0.521	7.07e-06	5	Ifi203
1840	4.64e-10	0.52584	0.839	0.697	7.16e-06	5	Ppp1ca
1841	6.74e-11	0.524368	0.456	0.222	1.04e-06	5	Igflr1
1842	1.36e-06	0.523929	0.483	0.32	0.0210661	5	Wdr1
1843	1.17e-08	0.523692	0.664	0.473	0.000181186	5	Cwc15
1844	5.7e-09	0.52172	0.376	0.19	8.81e-05	5	Ifi209
1845	7.08e-10	0.519431	0.792	0.609	1.09e-05	5	Arpc4
1846	2.34e-11	0.517662	0.691	0.422	3.62e-07	5	Plaat3
1847	3.83e-13	0.51747	0.919	0.824	5.92e-09	5	Scand1
1848	9.48e-21	0.515634	0.987	0.944	1.46e-16	5	Cox4i1
1849	4.47e-09	0.512403	0.711	0.505	6.91e-05	5	Mrps16
1850	3.83e-14	0.511534	0.98	0.888	5.92e-10	5	Sh3bgrl3
1851	4.33e-08	0.51022	0.604	0.4	0.000669264	5	Gna13
1852	1.85e-08	0.509911	0.389	0.206	0.000286369	5	Nudcd2
1853	1.1e-09	0.506643	0.785	0.581	1.69e-05	5	Gpx1
1854	3.61e-08	0.505896	0.839	0.673	0.000557892	5	Prdx1
1855	2.45e-08	0.505421	0.711	0.508	0.000377785	5	Fam107b
1856	2.84e-07	0.503064	0.604	0.41	0.00438805	5	Thy1
1857	2.1e-10	0.501584	0.611	0.369	3.24e-06	5	Ufc1
1858	1.3e-12	0.498689	0.987	0.919	2.01e-08	5	Trbc2
1859	8.53e-09	0.498539	0.624	0.398	0.000131804	5	Lamtor4
1860	3.22e-12	0.497147	0.906	0.695	4.97e-08	5	AW112010
1861	3.4e-09	0.495173	0.678	0.468	5.24e-05	5	Psmd8
1862	2.72e-10	0.494194	0.933	0.83	4.2e-06	5	Hint1
1863	1.17e-09	0.494128	0.537	0.309	1.81e-05	5	Serinc3
1864	3.69e-10	0.492068	0.772	0.499	5.69e-06	5	Flna
1865	4.25e-07	0.491874	0.691	0.525	0.00656745	5	Ppdpf
1866	7.18e-18	0.491739	0.993	0.963	1.11e-13	5	Serf2
1867	5.39e-12	0.489916	0.973	0.901	8.32e-08	5	Cd3d
1868	5.26e-09	0.489405	0.477	0.265	8.13e-05	5	Timp2
1869	1.31e-11	0.487334	0.812	0.573	2.03e-07	5	Sec11c
1870	2.35e-12	0.487148	0.926	0.855	3.62e-08	5	Eif3h
1871	4.7e-09	0.486983	0.523	0.302	7.25e-05	5	Klhl6
1872	3.75e-17	0.484073	1	0.997	5.79e-13	5	Actb
1873	6.1e-13	0.48348	0.966	0.868	9.42e-09	5	Myl12b
1874	1.07e-10	0.483017	0.886	0.717	1.65e-06	5	Arpc5
1875	3.34e-07	0.482841	0.423	0.26	0.00515481	5	Phf11b
1876	2.14e-09	0.481233	0.785	0.63	3.31e-05	5	Glo1
1877	3.99e-08	0.48081	0.624	0.398	0.000615549	5	Eif4e2
1878	2.07e-15	0.47812	1	0.949	3.19e-11	5	Myl6
1879	3.49e-10	0.477701	0.664	0.412	5.39e-06	5	Rab8b
1880	5.04e-10	0.477683	0.57	0.338	7.79e-06	5	Dynlrb1
1881	8.81e-12	0.476547	0.919	0.809	1.36e-07	5	Cox6b1
1882	2.37e-11	0.476491	0.43	0.207	3.66e-07	5	Psen2
1883	2.34e-10	0.470323	0.785	0.593	3.61e-06	5	Ube2d2a
1884	1.41e-07	0.469687	0.617	0.435	0.0021827	5	Sars
1885	1.68e-08	0.469454	0.47	0.271	0.000259891	5	Ebpl
1886	8.11e-09	0.466374	0.409	0.212	0.000125255	5	Tox
1887	4.43e-09	0.466225	0.812	0.624	6.85e-05	5	Ndufa1
1888	5.6e-16	0.465844	0.262	0.073	8.65e-12	5	Cdc25b
1889	9.4e-09	0.463814	0.275	0.119	0.000145135	5	Casp1
1890	1.13e-09	0.463662	0.913	0.765	1.74e-05	5	Ndufa13
1891	8.85e-08	0.462747	0.772	0.563	0.00136657	5	Cdkn1b
1892	9.52e-10	0.462105	0.705	0.461	1.47e-05	5	Prelid1
1893	1.45e-10	0.460234	0.362	0.164	2.24e-06	5	Glrx
1894	4.66e-12	0.460207	0.336	0.135	7.2e-08	5	Serpinb6a
1895	2.43e-07	0.458538	0.705	0.501	0.00375499	5	Clint1
1896	3.53e-12	0.455666	0.826	0.572	5.45e-08	5	Atox1
1897	4.56e-11	0.454994	0.933	0.806	7.05e-07	5	Arpc3
1898	1.25e-07	0.454275	0.591	0.389	0.00193752	5	Ap2s1
1899	1.18e-11	0.454079	0.356	0.151	1.82e-07	5	Unc119
1900	2.68e-08	0.454021	0.275	0.12	0.000413299	5	Swap70
1901	5.39e-06	0.453293	0.275	0.148	0.0831813	5	Rfk
1902	1.35e-12	0.451915	0.369	0.152	2.09e-08	5	Glipr2
1903	2.6e-07	0.45031	0.678	0.482	0.00402237	5	Cap1
1904	5.51e-10	0.450295	0.98	0.877	8.51e-06	5	Cd3e
1905	1.73e-08	0.449269	0.403	0.216	0.000266846	5	Mif4gd
1906	1.63e-17	0.448096	0.993	0.853	2.52e-13	5	Srgn
1907	4.68e-10	0.447997	0.477	0.249	7.23e-06	5	Lrp10
1908	4.12e-09	0.447924	0.812	0.615	6.36e-05	5	Psenen
1909	1.24e-07	0.447242	0.544	0.342	0.00192261	5	Traf3ip3
1910	6.42e-09	0.447204	0.886	0.744	9.92e-05	5	Psmb1
1911	1.83e-08	0.44704	0.523	0.322	0.000282156	5	1110008P14Rik
1912	7.05e-09	0.446024	0.839	0.634	0.000108935	5	Atp1b3
1913	3.41e-14	0.445699	0.255	0.076	5.27e-10	5	Gm30054
1914	3.07e-15	0.445526	1	0.987	4.74e-11	5	Pfn1
1915	3.09e-08	0.444094	0.832	0.719	0.000476719	5	2410006H16Rik
1916	2.11e-06	0.441941	0.671	0.508	0.0326078	5	Bin2
1917	2.54e-11	0.441905	0.919	0.713	3.93e-07	5	Polr1d
1918	8.2e-08	0.441058	0.866	0.714	0.00126596	5	Gabarap
1919	1.95e-07	0.440601	0.705	0.546	0.00300787	5	Nt5c
1920	1.71e-05	0.440255	0.517	0.375	0.264291	5	Anxa6
1921	2.86e-11	0.43915	0.966	0.902	4.41e-07	5	Rac2
1922	1.63e-09	0.438353	0.826	0.665	2.51e-05	5	Mrpl33
1923	7.28e-22	0.43814	0.919	0.697	1.12e-17	5	Hmgb2
1924	2.6e-11	0.437199	1	0.923	4.02e-07	5	Fxyd5
1925	1.73e-10	0.437065	0.946	0.813	2.67e-06	5	Ptprcap
1926	5.7e-14	0.437039	0.973	0.911	8.8e-10	5	Arpc2
1927	1.67e-07	0.436583	0.329	0.16	0.00258117	5	Slamf1
1928	2.5e-06	0.434975	0.396	0.232	0.0386354	5	Cdipt
1929	5.46e-07	0.434243	0.745	0.578	0.00843647	5	Gnb2
1930	1.43e-12	0.431629	0.98	0.908	2.21e-08	5	Cox8a
1931	8.87e-08	0.429736	0.711	0.537	0.00136995	5	Vasp
1932	1.48e-10	0.428585	0.57	0.309	2.28e-06	5	Ctla4
1933	4.73e-07	0.428366	0.604	0.427	0.00730475	5	Rinl
1934	5.07e-06	0.427406	0.409	0.245	0.0783617	5	Trp53inp1
1935	2.05e-06	0.425202	0.362	0.203	0.0316628	5	Uhrf2
1936	3.76e-07	0.424441	0.49	0.31	0.00580478	5	Adss
1937	2.69e-07	0.422091	0.362	0.2	0.0041578	5	Myo1g
1938	6.75e-08	0.420519	0.792	0.584	0.00104242	5	Chmp2a
1939	2.72e-06	0.418663	0.557	0.389	0.042076	5	Stk24
1940	1.23e-08	0.418543	0.886	0.7	0.000190066	5	Lcp1
1941	1.32e-08	0.416564	0.826	0.617	0.000203174	5	Ndufv3
1942	4.19e-08	0.416372	0.812	0.643	0.000647586	5	Fis1
1943	6.86e-07	0.416184	0.477	0.304	0.0106009	5	Glrx2
1944	5.95e-08	0.415579	0.638	0.429	0.000919451	5	Prdx2
1945	1.19e-06	0.415213	0.617	0.421	0.0183741	5	Ripor2
1946	3.13e-06	0.413763	0.497	0.335	0.0482671	5	Hist1h1c
1947	4.43e-05	0.413662	0.658	0.525	0.684055	5	Timm10b
1948	1.66e-05	0.413384	0.51	0.35	0.256319	5	AI662270
1949	4.04e-07	0.413256	0.832	0.704	0.00623661	5	Tsc22d4
1950	9.32e-06	0.41284	0.396	0.246	0.14388	5	Def6
1951	0.000358432	0.411148	0.591	0.465	1	5	Iqgap1
1952	2.06e-06	0.411112	0.591	0.407	0.0318866	5	Dbi
1953	0.000168378	0.411093	0.416	0.282	1	5	Ube2h
1954	5.36e-05	0.410595	0.517	0.374	0.827529	5	Pik3r1
1955	7.16e-10	0.408929	0.946	0.93	1.11e-05	5	Cfl1
1956	6.18e-10	0.408221	0.906	0.766	9.54e-06	5	Cox5b
1957	5.65e-08	0.40644	0.302	0.14	0.000871873	5	Cxcr3
1958	1.07e-07	0.40616	0.839	0.648	0.00165958	5	Supt4a
1959	1.96e-07	0.405817	0.537	0.332	0.00302352	5	Ift20
1960	2.45e-05	0.405771	0.483	0.328	0.377665	5	Adk
1961	2.01e-06	0.404017	0.275	0.137	0.0310254	5	P4ha1
1962	4.85e-08	0.403041	0.711	0.51	0.000749249	5	Esd
1963	9.36e-06	0.400809	0.443	0.282	0.144544	5	Tceal9
1964	8.25e-10	0.398975	0.96	0.892	1.27e-05	5	Eif3f
1965	2.14e-06	0.395797	0.624	0.445	0.0331118	5	Tnfaip8
1966	1.61e-07	0.395776	0.812	0.655	0.00248529	5	Ssr4
1967	8.25e-07	0.395055	0.738	0.551	0.0127491	5	Aimp1
1968	1.29e-06	0.393295	0.658	0.46	0.0198639	5	1810058I24Rik
1969	4.72e-07	0.392809	0.503	0.31	0.00728492	5	Retreg1
1970	0.000133285	0.39278	0.275	0.16	1	5	Farsb
1971	1.57e-08	0.391216	0.403	0.203	0.0002431	5	Cd96
1972	1.37e-07	0.390983	0.342	0.176	0.00211144	5	Mthfs
1973	1.86e-06	0.390707	0.557	0.37	0.0286679	5	B3gnt2
1974	1.76e-07	0.390612	0.899	0.748	0.00272161	5	Ucp2
1975	8.44e-08	0.390591	0.919	0.792	0.00130354	5	Gnai2
1976	1.34e-07	0.390439	0.584	0.377	0.00207318	5	Mien1
1977	9.37e-08	0.389759	0.658	0.462	0.00144736	5	Cd5
1978	1.13e-06	0.388447	0.349	0.197	0.017441	5	Mvb12a
1979	2.87e-06	0.387682	0.671	0.471	0.0443194	5	Rps27l
1980	6.43e-06	0.386397	0.403	0.25	0.0992995	5	Ccs
1981	0.000486275	0.382608	0.51	0.39	1	5	Vcp
1982	2.77e-06	0.379823	0.846	0.728	0.0427563	5	Sri
1983	5.9e-06	0.379779	0.564	0.374	0.0911939	5	Birc2
1984	2.83e-07	0.377484	0.591	0.379	0.00436444	5	Rab5if
1985	1.6e-06	0.375521	0.396	0.229	0.0246678	5	Rasa3
1986	0.000101245	0.375437	0.725	0.582	1	5	Emb
1987	1.53e-10	0.374248	0.966	0.933	2.36e-06	5	Uqcrh
1988	5.95e-05	0.37369	0.577	0.452	0.918438	5	Ndufa8
1989	2.79e-05	0.373687	0.477	0.306	0.43153	5	Capns1
1990	6.61e-08	0.371825	0.423	0.235	0.00102018	5	Cnpy2
1991	2.48e-05	0.371614	0.718	0.557	0.382787	5	Gm8369
1992	2.24e-05	0.371278	0.577	0.409	0.346464	5	Cast
1993	0.00065342	0.371042	0.685	0.572	1	5	Cotl1
1994	2.47e-08	0.369708	0.275	0.121	0.00038189	5	Dstn
1995	2.11e-05	0.369605	0.611	0.467	0.326514	5	Bag1
1996	0.000154633	0.368985	0.624	0.489	1	5	Grb2
1997	3.07e-06	0.368091	0.423	0.262	0.0474623	5	Tmbim4
1998	0.000704824	0.368073	0.49	0.361	1	5	Tmem256
1999	1.16e-06	0.367921	0.638	0.442	0.0178979	5	Mbd2
[truncated: 2,549 more rows]
