# Supplementary material for: Distinct functions and transcriptional signatures in orally induced regulatory T cell populations
Source: Front Immunol. 2023 Oct 26;14:1278184. doi: 10.3389/fimmu.2023.1278184 (PMC10637621; doi:10.3389/fimmu.2023.1278184)
Supplement: Supplementary file 4 [file DataSheet_4.xlsx]

## Sheet: FoxP3-LAP+ vs FoxP3+LAP- Up
	baseMean	log2FoldChange	lfcSE	stat	pvalue	padj
Tgfb1	0.311807	2.79984	0.0364142	76.8886	0	0
Gm20186	0.237465	1.92793	0.0855523	22.5351	1.88e-112	1.33e-110
Junb	1.11455	1.9222	0.0282506	68.041	0	0
Vps37b	0.368859	1.85474	0.0628529	29.5092	2.19e-191	3.78e-189
Fos	0.18523	1.81646	0.125411	14.4841	1.53e-47	2.73e-46
Rps27rt	0.710093	1.77572	0.0344781	51.5029	0	0
Rgs2	0.19195	1.73289	0.116691	14.8503	6.93e-50	1.33e-48
Ppp1r15a	0.265828	1.6963	0.0763672	22.2123	2.61e-109	1.73e-107
Tnfaip3	0.263757	1.68032	0.0822441	20.4309	8.89e-93	4.25e-91
Jun	0.410106	1.65025	0.0601982	27.4135	1.89e-165	2.57e-163
S100a6	0.446913	1.62097	0.0899686	18.0171	1.43e-72	4.68e-71
Emb	0.41575	1.61834	0.0532349	30.4	5.49e-203	1.18e-200
Igfbp4	0.220915	1.59408	0.116121	13.7278	6.92e-43	1.08e-41
Rnaset2a	0.778215	1.57932	0.033948	46.5219	0	0
Hist1h4d	0.332427	1.56899	0.0700154	22.4093	3.2e-111	2.23e-109
Dusp1	0.283916	1.5449	0.0786251	19.6489	5.9e-86	2.44e-84
Gm12840	0.369473	1.54198	0.0722565	21.3404	4.79e-101	2.75e-99
Lgals1	0.653265	1.53534	0.0554679	27.6797	1.22e-168	1.76e-166
Rpl9-ps6	0.292334	1.46349	0.066581	21.9807	4.41e-107	2.78e-105
Hnrnpa0	0.773774	1.40955	0.0341559	41.2681	0	0
Prdx6	0.466073	1.40056	0.0473899	29.554	5.83e-192	1.04e-189
Ier2	0.402826	1.39805	0.0570078	24.5238	8.23e-133	7.72e-131
Ube2s	0.336604	1.39205	0.0635836	21.8932	3.01e-106	1.87e-104
Cd69	0.375343	1.33231	0.0646871	20.5962	2.97e-94	1.5e-92
Gmfg	0.81474	1.32905	0.035346	37.6011	0	0
Arpc1b	0.955464	1.25631	0.0311281	40.3595	0	0
Btg2	0.66368	1.24776	0.0402394	31.0083	4.16e-211	1.02e-208
Dapl1	0.148471	1.20921	0.168229	7.18787	6.58e-13	3.76e-12
Lars2	1.26579	1.20683	0.026624	45.3285	0	0
Ostf1	0.343111	1.20656	0.0606924	19.8798	6.08e-88	2.69e-86
Cited2	0.275895	1.19431	0.077234	15.4635	6.12e-54	1.31e-52
Hist1h1e	0.427444	1.19322	0.0671837	17.7606	1.43e-70	4.39e-69
S100a4	0.349248	1.19039	0.118386	10.0551	8.72e-24	7.68e-23
Gramd3	0.199342	1.18737	0.100081	11.8641	1.82e-32	2.16e-31
Pycard	0.461344	1.18656	0.0537419	22.0788	5.05e-108	3.3e-106
Gpr183	0.439994	1.17884	0.0612047	19.2606	1.15e-82	4.57e-81
Rpl10-ps3	0.181578	1.16907	0.100563	11.6252	3.07e-31	3.52e-30
Klf6	0.472755	1.15786	0.0526576	21.9885	3.71e-107	2.37e-105
Ifrd1	0.229965	1.10725	0.0919942	12.036	2.3e-33	2.81e-32
Tsc22d3	0.343104	1.09429	0.0671316	16.3006	9.77e-60	2.45e-58
S100a11	0.767001	1.09295	0.0471694	23.1708	8.98e-119	6.72e-117
Vdac2	0.482508	1.08941	0.0479974	22.6973	4.76e-114	3.41e-112
Eif3i	0.576318	1.08	0.0431367	25.0367	2.43e-138	2.68e-136
Tagln2	0.602107	1.07934	0.0473087	22.8148	3.27e-115	2.41e-113
Gm11361	0.253557	1.05968	0.078148	13.5599	6.93e-42	1.05e-40
Nfkbia	0.801815	1.05106	0.042151	24.9357	3.05e-137	3.22e-135
Arpc4	0.580792	1.0492	0.0447228	23.4602	1.04e-121	8.27e-120
Wdr89	0.278801	1.04274	0.0723125	14.42	3.88e-47	6.86e-46
Pabpn1	0.467697	1.03911	0.0488057	21.2907	1.39e-100	7.69e-99
Rasgrp2	0.286827	1.03371	0.0765397	13.5055	1.45e-41	2.17e-40
Ccr7	0.470138	1.02973	0.055505	18.5519	7.87e-77	2.84e-75
Slc25a4	0.421474	1.02073	0.0550514	18.5414	9.58e-77	3.43e-75
Erp29	0.324766	1.0179	0.0641376	15.8706	1.01e-56	2.3e-55
Uqcrfs1	0.355035	1.01766	0.059749	17.0322	4.74e-65	1.34e-63
Smad7	0.413704	1.01439	0.0573738	17.6803	5.95e-70	1.82e-68
Gm11808	0.890571	1.00991	0.0328793	30.7156	3.52e-207	7.9e-205
Bzw1	0.639351	1.0079	0.0413771	24.359	4.65e-131	4.14e-129
Vgll4	0.280882	0.98684	0.0737003	13.3899	6.93e-41	1.02e-39
Bhlhe40	0.128551	0.986507	0.161243	6.11813	9.47e-10	4.65e-09
Pnrc1	1.12397	0.98377	0.0286842	34.2966	8.82e-258	2.85e-255
Selenok	0.685823	0.983642	0.0387458	25.387	3.51e-142	3.94e-140
Gdi2	0.56259	0.982384	0.0448757	21.8912	3.15e-106	1.94e-104
Ubald2	0.270969	0.979884	0.0780909	12.548	4.08e-36	5.28e-35
Hspa5	0.814555	0.979649	0.0358495	27.3267	2.04e-164	2.7e-162
Esd	0.428879	0.977346	0.0530697	18.4163	9.73e-76	3.4e-74
Mkrn1	0.34625	0.975246	0.0609288	16.0063	1.15e-57	2.7e-56
Orai1	0.283727	0.973627	0.0761437	12.7867	1.95e-37	2.64e-36
Sugt1	0.329171	0.972509	0.064864	14.9931	8.15e-51	1.61e-49
Sub1	1.20754	0.962951	0.0279688	34.4295	9.13e-260	3.14e-257
Gm16286	0.302318	0.957242	0.0665966	14.3737	7.56e-47	1.32e-45
Sys1	0.364248	0.955403	0.0595607	16.0408	6.63e-58	1.58e-56
Tmem160	0.428384	0.95481	0.0531493	17.9647	3.68e-72	1.18e-70
Cct2	0.537321	0.946991	0.0461458	20.5217	1.38e-93	6.84e-92
Hnrnpd	0.571786	0.945843	0.0441646	21.4163	9.41e-102	5.52e-100
Dnaja1	0.93912	0.941897	0.0318058	29.614	9.88e-193	1.89e-190
Purb	0.355859	0.93944	0.0614745	15.2818	1.01e-52	2.08e-51
Rap1a	0.611033	0.931647	0.043676	21.3309	5.87e-101	3.33e-99
Gpi1	0.476497	0.930214	0.0498207	18.6713	8.48e-78	3.11e-76
Polr1d	0.743531	0.92987	0.0376346	24.7078	8.82e-135	8.76e-133
Gpx1	0.627324	0.929698	0.045911	20.25	3.55e-91	1.65e-89
Rtraf	0.615987	0.926087	0.0423474	21.8688	5.15e-106	3.13e-104
Cggbp1	0.389846	0.922229	0.0570292	16.1712	8.06e-59	1.94e-57
Bcl10	0.457308	0.91799	0.0514536	17.8411	3.39e-71	1.06e-69
Cst3	0.531508	0.917201	0.054142	16.9407	2.26e-64	6.26e-63
Gpsm3	0.581548	0.917088	0.0447956	20.4727	3.77e-93	1.85e-91
Bcl2a1b	0.352745	0.914407	0.0753202	12.1403	6.46e-34	8e-33
Atp5f1	0.804534	0.910947	0.0356142	25.5782	2.67e-144	3.06e-142
Rab2a	0.468858	0.906263	0.0494418	18.3299	4.78e-75	1.65e-73
Gadd45b	0.159731	0.902759	0.135173	6.67855	2.41e-11	1.28e-10
Snu13	0.588456	0.901318	0.0440915	20.442	7.07e-93	3.42e-91
Reep5	0.548932	0.897376	0.0488073	18.3861	1.7e-75	5.88e-74
Mrpl30	0.53433	0.89496	0.0464809	19.2544	1.3e-82	5.12e-81
Cebpb	0.177557	0.894952	0.115821	7.72703	1.1e-14	6.91e-14
Jund	1.22275	0.894351	0.0277778	32.1966	1.97e-227	5.64e-225
Nop53	0.481475	0.893824	0.0490964	18.2055	4.67e-74	1.57e-72
Cd74	0.155108	0.893173	0.246655	3.62114	0.000293306	0.000961856
Cct5	0.480161	0.893156	0.0498686	17.9102	9.82e-72	3.13e-70
Prr13	0.432614	0.891129	0.0573286	15.5442	1.74e-54	3.76e-53
Crip1	0.954643	0.890853	0.0451971	19.7104	1.76e-86	7.31e-85
Tspo	0.866049	0.889333	0.0345172	25.7649	2.19e-146	2.58e-144
Gapdh	1.20672	0.889255	0.0283427	31.3751	4.42e-216	1.14e-213
Map1lc3b	0.750205	0.887412	0.0375937	23.6054	3.39e-123	2.83e-121
Dusp2	0.401111	0.886547	0.0630415	14.0629	6.42e-45	1.08e-43
Tmed2	0.48453	0.885429	0.0483648	18.3073	7.24e-75	2.48e-73
Cdv3	0.275214	0.884941	0.0735408	12.0333	2.37e-33	2.9e-32
Klf2	1.18044	0.884633	0.0302806	29.2145	1.27e-187	2.11e-185
Snrpb	0.688062	0.882995	0.0400915	22.0245	1.68e-107	1.08e-105
Ybx1	1.12528	0.882951	0.0293538	30.0796	8.95e-199	1.85e-196
Eif3h	1.08111	0.882505	0.0298452	29.5694	3.7e-192	6.83e-190
Calm3	0.371729	0.882084	0.0609709	14.4673	1.95e-47	3.47e-46
Mbd2	0.341367	0.879139	0.0626815	14.0255	1.09e-44	1.81e-43
Bag1	0.373606	0.876061	0.0584667	14.9839	9.35e-51	1.84e-49
Arpc3	0.975119	0.874382	0.0316164	27.656	2.36e-168	3.3e-166
Ier5	0.472539	0.870851	0.0545899	15.9526	2.73e-57	6.33e-56
Eif3k	0.955102	0.865522	0.0319257	27.1105	7.41e-162	9.57e-160
Dusp5	0.222698	0.864513	0.0938476	9.21188	3.2e-20	2.47e-19
Mrpl54	0.327264	0.863518	0.0649157	13.3021	2.25e-40	3.25e-39
Gng10	0.374693	0.863224	0.0603251	14.3095	1.91e-46	3.32e-45
Eif3c	0.605473	0.862024	0.043364	19.8788	6.21e-88	2.72e-86
Dusp10	0.20051	0.859866	0.102667	8.37527	5.51e-17	3.81e-16
Srpk1	0.475857	0.856019	0.0505449	16.9358	2.45e-64	6.76e-63
Atp6v1g1	0.456591	0.855601	0.0509543	16.7915	2.82e-63	7.53e-62
Taldo1	0.555226	0.853386	0.0472586	18.0578	6.85e-73	2.25e-71
Atp5d	0.797989	0.852388	0.0360812	23.6242	2.17e-123	1.84e-121
Psmd8	0.406209	0.850156	0.0559136	15.2048	3.29e-52	6.68e-51
Txnl1	0.327124	0.849881	0.0644909	13.1783	1.17e-39	1.67e-38
Ubxn1	0.567991	0.846635	0.0448269	18.8868	1.47e-79	5.52e-78
Ndufb8	0.524876	0.846622	0.0481738	17.5743	3.88e-69	1.17e-67
Ppp1r14b	0.426948	0.843954	0.0564153	14.9597	1.35e-50	2.6e-49
Ufc1	0.259757	0.840412	0.0785843	10.6944	1.08e-26	1.04e-25
Psmb2	0.472099	0.840371	0.0499627	16.82	1.74e-63	4.71e-62
Pgk1	0.339212	0.839697	0.0656227	12.7958	1.73e-37	2.35e-36
Frat2	0.107214	0.838499	0.162591	5.1571	2.51e-07	1.06e-06
Neat1	0.281849	0.837191	0.0766629	10.9204	9.21e-28	9.32e-27
Rala	0.249933	0.834476	0.0798587	10.4494	1.47e-25	1.37e-24
Id2	0.218842	0.831603	0.106903	7.77905	7.31e-15	4.61e-14
Vasp	0.506634	0.828872	0.0493837	16.7843	3.18e-63	8.46e-62
Cox5a	0.755666	0.828596	0.0384464	21.552	5.07e-103	3.01e-101
Arf4	0.410693	0.827814	0.0553346	14.9602	1.34e-50	2.59e-49
Vim	0.857927	0.825159	0.0436182	18.9178	8.14e-80	3.09e-78
Atp6v0b	0.235557	0.824593	0.0834833	9.87734	5.22e-23	4.51e-22
Psmd4	0.529874	0.82296	0.0470808	17.4797	2.04e-68	6.07e-67
Snrpd1	0.465631	0.821332	0.0524349	15.6638	2.67e-55	5.85e-54
Oser1	0.205546	0.821123	0.097091	8.45725	2.74e-17	1.92e-16
Ssr4	0.698162	0.819568	0.0414226	19.7855	3.97e-87	1.69e-85
Atp6v0c	0.451577	0.818455	0.0523864	15.6234	5.04e-55	1.1e-53
Timm23	0.324476	0.815993	0.0648517	12.5824	2.64e-36	3.45e-35
Mrfap1	0.419761	0.813949	0.0551824	14.7502	3.07e-49	5.74e-48
Mrpl18	0.356464	0.810378	0.0622741	13.0131	1.03e-38	1.43e-37
Lef1	0.696087	0.810119	0.0437625	18.5117	1.66e-76	5.88e-75
Ndufv2	0.431843	0.809236	0.0526178	15.3795	2.25e-53	4.73e-52
Pgls	0.443379	0.808118	0.0544466	14.8424	7.79e-50	1.48e-48
Nt5c	0.521505	0.805575	0.0484852	16.6149	5.44e-62	1.4e-60
Nars	0.367832	0.802277	0.0601649	13.3346	1.46e-40	2.11e-39
Rel	0.395737	0.802221	0.0650556	12.3313	6.14e-35	7.78e-34
Txndc17	0.413282	0.802099	0.0552401	14.5202	9.02e-48	1.63e-46
Slc3a2	0.26516	0.798739	0.0763663	10.4593	1.33e-25	1.24e-24
H2-Aa	0.112065	0.798266	0.304637	2.62039	0.00878297	0.0228304
Clta	0.721405	0.797788	0.0385023	20.7205	2.26e-95	1.18e-93
Vapa	0.393617	0.795396	0.056539	14.0681	5.97e-45	1e-43
Eif3f	1.24288	0.794713	0.0280036	28.3789	3.68e-177	5.94e-175
Adh5	0.264183	0.792361	0.076027	10.4221	1.97e-25	1.82e-24
Tyrobp	0.0803394	0.791326	0.378676	2.08972	0.0366433	NA
Selenof	0.536011	0.791106	0.0468207	16.8965	4.77e-64	1.3e-62
Sec11c	0.647918	0.790259	0.0456799	17.2999	4.71e-67	1.38e-65
Taf10	0.698317	0.786842	0.039803	19.7684	5.57e-87	2.34e-85
Grb2	0.428032	0.785383	0.0538801	14.5765	3.96e-48	7.31e-47
Tpm3	0.955486	0.784543	0.031977	24.5346	6.32e-133	6.04e-131
Bcl2a1d	0.138837	0.78403	0.148016	5.29694	1.18e-07	5.06e-07
Arl4c	0.461143	0.77868	0.0564302	13.799	2.58e-43	4.11e-42
Gm2000	0.248928	0.777878	0.0798923	9.73659	2.11e-22	1.77e-21
Commd8	0.208837	0.776726	0.0918446	8.45696	2.74e-17	1.92e-16
Ostc	0.432018	0.774581	0.053229	14.5519	5.68e-48	1.04e-46
Dnajc3	0.307416	0.773124	0.0668089	11.5722	5.7e-31	6.49e-30
Eif3j1	0.327017	0.772082	0.0658726	11.7208	9.97e-32	1.15e-30
Rab8a	0.382663	0.770734	0.0576434	13.3707	8.97e-41	1.31e-39
Eif4e2	0.315061	0.76943	0.0676158	11.3794	5.29e-30	5.82e-29
Taf7	0.193869	0.768808	0.0952633	8.07034	7.01e-16	4.69e-15
Tmem234	0.569458	0.767158	0.0464058	16.5315	2.18e-61	5.54e-60
Srp9	0.763481	0.7667	0.0374591	20.4676	4.18e-93	2.04e-91
Gnb2	0.601568	0.764111	0.0457524	16.701	1.29e-62	3.4e-61
Sh3glb1	0.594909	0.76373	0.0444544	17.1801	3.74e-66	1.07e-64
Cacybp	0.384924	0.762561	0.0584665	13.0427	6.99e-39	9.79e-38
Eloc	0.458956	0.76241	0.0520825	14.6385	1.6e-48	2.96e-47
Borcs8	0.327325	0.761692	0.0656006	11.6111	3.62e-31	4.14e-30
Npc2	1.01422	0.761421	0.0311947	24.4087	1.38e-131	1.25e-129
Fam104a	0.487397	0.761284	0.0502454	15.1513	7.43e-52	1.5e-50
Lsm12	0.340741	0.760315	0.0624518	12.1744	4.25e-34	5.28e-33
Selenos	0.376902	0.759164	0.0594461	12.7706	2.39e-37	3.23e-36
Cd40lg	0.199514	0.758697	0.103785	7.31028	2.67e-13	1.56e-12
Mpc2	0.414171	0.755036	0.0556054	13.5785	5.37e-42	8.21e-41
Rnf138	0.307711	0.754358	0.0678673	11.1152	1.06e-28	1.11e-27
Wdr43	0.418312	0.753282	0.0565266	13.3262	1.63e-40	2.36e-39
Coq10b	0.150435	0.751719	0.120091	6.25957	3.86e-10	1.93e-09
Atp5o	0.722884	0.748746	0.0396575	18.8803	1.66e-79	6.2e-78
Rbis	0.489024	0.745907	0.0513338	14.5305	7.76e-48	1.41e-46
Uqcrc2	0.355246	0.742921	0.0623088	11.9232	8.96e-33	1.08e-31
Mdh2	0.520287	0.739459	0.0498943	14.8205	1.08e-49	2.04e-48
Vamp8	0.544018	0.738558	0.0492094	15.0085	6.46e-51	1.28e-49
Ndufb11	0.746469	0.738445	0.0384517	19.2045	3.39e-82	1.32e-80
Ptpn6	0.283345	0.738322	0.0764374	9.65918	4.49e-22	3.73e-21
Nr4a1	0.11722	0.737029	0.171332	4.30176	1.69e-05	6.2e-05
Nudt21	0.324811	0.736223	0.0657424	11.1986	4.14e-29	4.39e-28
Srsf7	0.666764	0.735916	0.0417773	17.6152	1.88e-69	5.72e-68
Slfn2	0.866121	0.735745	0.0371902	19.7833	4.15e-87	1.76e-85
Ndufb10	0.557363	0.73549	0.0461775	15.9274	4.09e-57	9.38e-56
Aprt	0.527634	0.73506	0.0496877	14.7936	1.61e-49	3.03e-48
Ddx24	0.722538	0.734591	0.0387493	18.9575	3.83e-80	1.46e-78
Emc6	0.307085	0.734098	0.0682988	10.7483	6.03e-27	5.85e-26
Bri3	0.312975	0.73161	0.0693264	10.5531	4.91e-26	4.63e-25
Aurkaip1	0.465842	0.730329	0.0522545	13.9764	2.17e-44	3.57e-43
Sfr1	0.609022	0.73032	0.0454067	16.084	3.3e-58	7.9e-57
Atxn7l3b	0.392976	0.728502	0.0578427	12.5945	2.26e-36	2.97e-35
Arpc5	0.857765	0.725835	0.0356363	20.3679	3.22e-92	1.53e-90
Psmb6	0.49555	0.725607	0.0500603	14.4947	1.31e-47	2.36e-46
Mpc1	0.320346	0.724096	0.0665822	10.8752	1.51e-27	1.51e-26
Drap1	0.56673	0.723754	0.0466087	15.5283	2.23e-54	4.8e-53
Pdlim4	0.0636758	0.723525	0.251522	2.87658	0.00402006	NA
Anp32b	0.842521	0.72312	0.0364073	19.862	8.68e-88	3.77e-86
Dek	0.620772	0.721477	0.0467398	15.436	9.37e-54	1.99e-52
Pebp1	0.509882	0.721384	0.0495877	14.5476	6.04e-48	1.1e-46
H2-Ab1	0.110991	0.720173	0.250366	2.87648	0.00402133	0.0112068
Lsm4	0.519538	0.719622	0.0496705	14.4879	1.44e-47	2.59e-46
Ndufb5	0.606235	0.717096	0.0442453	16.2073	4.48e-59	1.1e-57
Dnttip2	0.277625	0.716606	0.0743627	9.63663	5.6e-22	4.63e-21
Cycs	0.493137	0.714701	0.0517859	13.8011	2.51e-43	4e-42
Ubc	0.360754	0.714275	0.0631803	11.3053	1.23e-29	1.34e-28
Selenoh	0.296361	0.713407	0.0754324	9.45757	3.15e-21	2.54e-20
Plaat3	0.383218	0.712479	0.0595522	11.964	5.49e-33	6.64e-32
Imp3	0.425904	0.711494	0.0547094	13.005	1.15e-38	1.58e-37
Rp9	0.471904	0.710024	0.0523428	13.5649	6.47e-42	9.8e-41
Pdcd5	0.507189	0.709138	0.0513478	13.8105	2.2e-43	3.53e-42
H2-Q4	0.613476	0.708045	0.0438058	16.1633	9.16e-59	2.2e-57
Psmb1	0.888404	0.708031	0.0339765	20.8388	1.93e-96	1.01e-94
Rsl1d1	0.322523	0.708014	0.0665208	10.6435	1.87e-26	1.78e-25
Slc25a3	1.03294	0.707996	0.0311487	22.7296	2.29e-114	1.66e-112
Ppp1r11	0.432913	0.707624	0.0551137	12.8393	9.87e-38	1.35e-36
Fxr1	0.408297	0.706542	0.0572557	12.3401	5.51e-35	6.99e-34
Higd1a	0.327866	0.706461	0.0654555	10.793	3.71e-27	3.65e-26
Bc1	0.0630052	0.705055	0.285586	2.4688	0.0135567	NA
Psmb5	0.45273	0.702438	0.0525278	13.3727	8.73e-41	1.28e-39
Psmb4	0.569158	0.700966	0.0469156	14.941	1.78e-50	3.42e-49
Mrps16	0.502315	0.700913	0.0509744	13.7503	5.07e-43	8.01e-42
Dnajb6	0.48867	0.700267	0.0506572	13.8236	1.84e-43	2.95e-42
S100a13	0.648885	0.699097	0.0460465	15.1824	4.62e-52	9.37e-51
Nme1	0.703099	0.698621	0.0428231	16.3141	7.83e-60	1.97e-58
Ranbp1	0.524723	0.69753	0.0509655	13.6863	1.23e-42	1.9e-41
Atox1	0.67153	0.697308	0.0446491	15.6175	5.53e-55	1.2e-53
Klhdc2	0.150904	0.695314	0.123891	5.61231	2e-08	8.97e-08
Cct8	0.454385	0.69418	0.0527461	13.1608	1.48e-39	2.09e-38
Rheb	0.264125	0.69239	0.0765525	9.04464	1.5e-19	1.13e-18
Ndufs3	0.30644	0.692011	0.068181	10.1496	3.33e-24	2.96e-23
Rrp1	0.338827	0.691925	0.0630946	10.9665	5.54e-28	5.62e-27
Ppib	0.944407	0.69101	0.0327864	21.0762	1.32e-98	7.08e-97
D8Ertd738e	0.753368	0.689057	0.0385436	17.8773	1.77e-71	5.61e-70
Slc38a2	0.746609	0.688454	0.0399308	17.2412	1.3e-66	3.78e-65
Nol7	0.904423	0.688351	0.0338514	20.3345	6.37e-92	2.99e-90
Hspa8	1.288	0.68805	0.0278447	24.7103	8.3e-135	8.4e-133
H2afj	0.913198	0.686462	0.0341485	20.1023	7.05e-90	3.22e-88
Smco4	0.187363	0.685894	0.107533	6.37845	1.79e-10	9.04e-10
Sin3b	0.375296	0.684519	0.0604596	11.3219	1.02e-29	1.12e-28
Anxa2	0.127881	0.684515	0.174451	3.92382	8.72e-05	0.000299709
Ndufs2	0.297998	0.684481	0.0694307	9.85848	6.3e-23	5.39e-22
Chic2	0.398163	0.681574	0.0571575	11.9245	8.82e-33	1.06e-31
Ppp2ca	0.437116	0.681447	0.0532963	12.786	1.96e-37	2.65e-36
Avl9	0.223136	0.680593	0.0874363	7.78388	7.03e-15	4.46e-14
Bex3	0.288291	0.679939	0.0738711	9.2044	3.44e-20	2.64e-19
Yeats4	0.294966	0.679859	0.071448	9.51544	1.81e-21	1.48e-20
Utp3	0.318866	0.679489	0.0663172	10.246	1.23e-24	1.11e-23
Hist1h3e	0.109753	0.679045	0.183458	3.70137	0.000214442	0.000711364
Mrpl43	0.300359	0.678411	0.0700301	9.68741	3.41e-22	2.85e-21
Cuta	0.348407	0.678225	0.0632192	10.7281	7.51e-27	7.24e-26
Ube2l3	0.527226	0.67821	0.048746	13.9132	5.27e-44	8.56e-43
Etf1	0.226219	0.678018	0.0859193	7.89134	2.99e-15	1.93e-14
Gabarapl2	0.594761	0.677582	0.045651	14.8426	7.76e-50	1.48e-48
Spty2d1	0.189097	0.677025	0.106038	6.38477	1.72e-10	8.69e-10
H2-Eb1	0.0957788	0.67571	0.322148	2.09751	0.0359482	0.0823747
Kxd1	0.231384	0.675107	0.085723	7.87544	3.4e-15	2.19e-14
Lat	0.882315	0.674561	0.0346387	19.4742	1.82e-84	7.39e-83
Atp6v0e	0.73577	0.674496	0.038414	17.5586	5.11e-69	1.54e-67
Gna13	0.372383	0.673666	0.0619523	10.8739	1.53e-27	1.53e-26
Capza2	0.654866	0.673163	0.0425658	15.8146	2.47e-56	5.51e-55
Eif6	0.283494	0.672905	0.0726226	9.26579	1.94e-20	1.51e-19
Psme2	0.92881	0.672526	0.0344186	19.5396	5.06e-85	2.07e-83
Pold4	0.27285	0.672082	0.0762577	8.8133	1.22e-18	8.92e-18
Snf8	0.236996	0.671897	0.0830944	8.08595	6.17e-16	4.14e-15
Gm2a	0.27114	0.668727	0.0830872	8.04849	8.38e-16	5.59e-15
Pitpna	0.510215	0.667399	0.0497627	13.4116	5.17e-41	7.63e-40
Rhoa	0.994609	0.667388	0.0317825	20.9986	6.76e-98	3.6e-96
Dnaja2	0.451376	0.667076	0.052628	12.6753	8.1e-37	1.09e-35
Phb2	0.365064	0.666571	0.0618039	10.7853	4.04e-27	3.96e-26
Zcrb1	0.384037	0.666433	0.0599772	11.1114	1.1e-28	1.15e-27
Puf60	0.295	0.665749	0.0714616	9.31618	1.21e-20	9.55e-20
Arf5	0.970844	0.665736	0.0323569	20.5748	4.62e-94	2.32e-92
Tesc	0.183898	0.665733	0.106746	6.23659	4.47e-10	2.23e-09
Ccnl1	0.452365	0.664157	0.0540289	12.2926	9.92e-35	1.25e-33
Rbm3	1.56195	0.662372	0.0253021	26.1785	4.67e-151	5.61e-149
Gtf2b	0.244251	0.661881	0.0818816	8.0834	6.3e-16	4.22e-15
Cdk11b	0.339179	0.661747	0.0631248	10.4832	1.03e-25	9.68e-25
Aimp1	0.570634	0.661592	0.0477963	13.8419	1.42e-43	2.3e-42
Rnf7	0.360041	0.661539	0.0613607	10.7811	4.23e-27	4.13e-26
Frg1	0.391632	0.660165	0.0599655	11.0091	3.46e-28	3.53e-27
Ndufa8	0.398914	0.658749	0.0573695	11.4826	1.61e-30	1.8e-29
Tbrg1	0.391582	0.656146	0.0591411	11.0946	1.33e-28	1.38e-27
Mrps18c	0.321299	0.655714	0.0658278	9.96104	2.26e-23	1.98e-22
Emp3	0.959009	0.655557	0.0361167	18.1511	1.26e-73	4.2e-72
1810058I24Rik	0.42654	0.655429	0.0552905	11.8543	2.04e-32	2.42e-31
Batf	0.237543	0.655338	0.0953758	6.87112	6.37e-12	3.49e-11
Ddrgk1	0.341569	0.655306	0.0643175	10.1886	2.23e-24	2e-23
Cct7	0.454003	0.654967	0.0531639	12.3198	7.09e-35	8.95e-34
Psmd12	0.307962	0.65409	0.0676554	9.66796	4.13e-22	3.44e-21
Zmat2	0.551332	0.653316	0.0475451	13.741	5.77e-43	9.06e-42
Psmc5	0.29337	0.652943	0.0709492	9.20296	3.48e-20	2.68e-19
Sri	0.845807	0.652287	0.0353575	18.4483	5.38e-76	1.89e-74
Klk8	0.410041	0.650406	0.0582931	11.1575	6.58e-29	6.95e-28
Clic1	1.19031	0.649289	0.0291306	22.2889	4.74e-110	3.18e-108
Mrpl12	0.254349	0.649208	0.0798643	8.12889	4.33e-16	2.92e-15
Akr1a1	0.382309	0.648663	0.0598715	10.8342	2.37e-27	2.35e-26
Ptpn1	0.424063	0.646953	0.0556825	11.6186	3.32e-31	3.8e-30
Rbm22	0.391697	0.646896	0.0589643	10.971	5.27e-28	5.36e-27
Pkm	0.516812	0.645937	0.0509543	12.6768	7.95e-37	1.07e-35
Nudc	0.346569	0.645634	0.0634744	10.1716	2.66e-24	2.37e-23
Tra2a	0.41001	0.644329	0.0566422	11.3754	5.54e-30	6.08e-29
Dynll1	0.877651	0.643375	0.0355517	18.0969	3.37e-73	1.12e-71
Ndufb6	0.303643	0.642209	0.0687497	9.34126	9.52e-21	7.56e-20
Mrpl24	0.384752	0.64199	0.0581953	11.0316	2.69e-28	2.76e-27
Nhp2	0.261506	0.641212	0.0806012	7.95536	1.79e-15	1.17e-14
Fosb	0.058856	0.640096	0.265729	2.40883	0.0160038	NA
Scand1	1.12122	0.639168	0.0300256	21.2874	1.48e-100	8.15e-99
Fam204a	0.270877	0.638881	0.075145	8.50198	1.86e-17	1.32e-16
Cct6a	0.328346	0.638625	0.0661838	9.64927	4.95e-22	4.1e-21
Rer1	0.406239	0.638282	0.056897	11.2182	3.32e-29	3.53e-28
Ddx21	0.670058	0.63828	0.045319	14.0842	4.75e-45	8.07e-44
Rflnb	0.176812	0.637428	0.112689	5.65651	1.54e-08	7.01e-08
Elf1	0.703213	0.63688	0.0401428	15.8654	1.1e-56	2.48e-55
Etfb	0.339032	0.636563	0.0661076	9.62919	6.02e-22	4.97e-21
Cnbp	0.879784	0.635833	0.0340182	18.6909	5.87e-78	2.16e-76
Txnl4a	0.24908	0.634954	0.081162	7.82329	5.15e-15	3.28e-14
Aldoa	0.649487	0.634451	0.0447399	14.1809	1.2e-45	2.06e-44
Glrx3	0.341565	0.633761	0.064235	9.86629	5.83e-23	5.01e-22
Grpel1	0.320099	0.631849	0.0678559	9.31164	1.26e-20	9.94e-20
Eif5	0.724446	0.6317	0.0389815	16.2051	4.64e-59	1.14e-57
Hmgb2	1.03805	0.631384	0.0370736	17.0306	4.87e-65	1.37e-63
Ran	0.718308	0.630254	0.043249	14.5727	4.19e-48	7.7e-47
Dad1	0.746531	0.628897	0.0386882	16.2555	2.04e-59	5.04e-58
Snrpd3	0.629956	0.628502	0.0443749	14.1634	1.54e-45	2.63e-44
BC031181	0.377558	0.628005	0.0603673	10.4031	2.4e-25	2.22e-24
Tuba1a	0.244328	0.627664	0.0845857	7.42045	1.17e-13	6.99e-13
Ftl1	1.75309	0.627655	0.0239104	26.2502	7.1e-152	8.74e-150
Sat1	0.674553	0.62723	0.0442295	14.1813	1.2e-45	2.06e-44
Fam107b	0.535402	0.626292	0.0497354	12.5925	2.32e-36	3.04e-35
Sra1	0.256313	0.625059	0.0786902	7.94329	1.97e-15	1.29e-14
Ap2s1	0.333204	0.624308	0.0657394	9.49672	2.17e-21	1.75e-20
Arpp19	0.829759	0.623848	0.03565	17.4993	1.45e-68	4.33e-67
Ccdc59	0.313847	0.623357	0.0697335	8.93913	3.92e-19	2.92e-18
Txn1	0.703858	0.623337	0.0442913	14.0736	5.52e-45	9.32e-44
Ezr	0.469901	0.622068	0.053452	11.6379	2.65e-31	3.04e-30
Bax	0.406919	0.621964	0.05764	10.7905	3.82e-27	3.75e-26
Hspd1	0.390755	0.621732	0.0619159	10.0416	1e-23	8.79e-23
Taf1d	0.512582	0.620481	0.0506668	12.2463	1.76e-34	2.2e-33
Abhd17a	0.261597	0.620047	0.0788854	7.86009	3.84e-15	2.46e-14
Pomp	0.771938	0.618997	0.0394818	15.678	2.14e-55	4.7e-54
Tmed9	0.488389	0.618621	0.0500297	12.3651	4.04e-35	5.15e-34
Eef1d	1.05853	0.618331	0.0309784	19.96	1.23e-88	5.46e-87
Micos13	0.659423	0.617049	0.0420854	14.6618	1.13e-48	2.11e-47
Uqcrb	0.711887	0.616757	0.0412097	14.9663	1.22e-50	2.37e-49
Chchd2	1.33259	0.61518	0.0275942	22.2938	4.24e-110	2.88e-108
Timm8b	0.296301	0.614988	0.0712805	8.62771	6.26e-18	4.49e-17
Hint1	1.15965	0.614807	0.0297346	20.6765	5.64e-95	2.91e-93
Prelid1	0.460947	0.614638	0.0538607	11.4116	3.66e-30	4.03e-29
Ifi30	0.0830518	0.613691	0.253547	2.42042	0.0155024	NA
Psmc6	0.321712	0.61319	0.0663526	9.24139	2.43e-20	1.89e-19
Sptssa	0.323686	0.61296	0.0672801	9.11057	8.19e-20	6.2e-19
Atp6v1f	0.818769	0.612878	0.0364444	16.8168	1.84e-63	4.95e-62
Ddx50	0.383236	0.612842	0.0587929	10.4238	1.93e-25	1.79e-24
Birc2	0.330502	0.612251	0.0668	9.16543	4.93e-20	3.77e-19
Rab5a	0.298288	0.6114	0.0686594	8.90482	5.35e-19	3.97e-18
Slc25a5	0.8426	0.609961	0.0365913	16.6696	2.18e-62	5.66e-61
Sumo1	0.705404	0.608957	0.0406561	14.9782	1.02e-50	1.99e-49
Hsp90ab1	1.66077	0.607537	0.0246447	24.6518	3.52e-134	3.43e-132
Nucks1	0.552991	0.606868	0.0486698	12.4691	1.1e-35	1.42e-34
Scp2	0.721091	0.606865	0.0394823	15.3706	2.58e-53	5.39e-52
Ola1	0.251839	0.606709	0.078821	7.6973	1.39e-14	8.69e-14
Oaz1	1.7218	0.606515	0.0242304	25.0311	2.8e-138	3.02e-136
Tiprl	0.208808	0.605425	0.0942035	6.42679	1.3e-10	6.66e-10
H2afv	0.58458	0.605141	0.0489649	12.3587	4.37e-35	5.56e-34
Nme2	1.49867	0.604955	0.0260734	23.202	4.35e-119	3.3e-117
Myl12b	1.24632	0.604821	0.0284796	21.237	4.35e-100	2.37e-98
Cmc1	0.363146	0.60343	0.0621407	9.7107	2.71e-22	2.27e-21
Swi5	0.443763	0.603428	0.054533	11.0654	1.85e-28	1.9e-27
Sec11a	0.544289	0.602825	0.0479795	12.5642	3.32e-36	4.32e-35
Rap1b	0.804679	0.601937	0.0364463	16.5157	2.83e-61	7.16e-60
Cdkn1b	0.609261	0.601862	0.0460177	13.0789	4.35e-39	6.12e-38
Manf	0.459444	0.600352	0.0545267	11.0102	3.41e-28	3.49e-27
Eid1	0.176667	0.600169	0.107846	5.56504	2.62e-08	1.17e-07
Tle5	1.0608	0.598834	0.0310229	19.303	5.07e-83	2.03e-81
Cox5b	1.00768	0.597956	0.0322067	18.5662	6.04e-77	2.2e-75
Ywhaq	0.532513	0.597757	0.0492746	12.1311	7.22e-34	8.93e-33
Prdx2	0.421977	0.596852	0.0580007	10.2904	7.78e-25	7.09e-24
Tra2b	1.04581	0.596511	0.0310387	19.2183	2.6e-82	1.02e-80
Dnajc8	0.653003	0.596424	0.0437529	13.6316	2.6e-42	3.99e-41
Cox20	0.454632	0.595194	0.0563804	10.5568	4.73e-26	4.46e-25
U2af1	0.434718	0.595021	0.0557493	10.6732	1.36e-26	1.3e-25
Mrpl33	0.796381	0.5945	0.0386599	15.3777	2.31e-53	4.85e-52
Cenpx	0.311106	0.594159	0.0684173	8.68433	3.81e-18	2.75e-17
Glrx5	0.274326	0.59388	0.0745568	7.96548	1.65e-15	1.08e-14
Ube2a	0.224665	0.591695	0.0877906	6.73985	1.59e-11	8.52e-11
Dnajb9	0.133501	0.590749	0.136217	4.33683	1.45e-05	5.34e-05
Edf1	0.833965	0.590584	0.0362724	16.2819	1.33e-59	3.31e-58
Cox4i1	1.65655	0.590205	0.0247634	23.8338	1.49e-125	1.31e-123
Ndufa12	0.478611	0.589638	0.0532624	11.0704	1.75e-28	1.81e-27
Dok2	0.353025	0.589625	0.065905	8.94659	3.67e-19	2.74e-18
Rilpl2	0.204421	0.589501	0.105966	5.56313	2.65e-08	1.18e-07
Psmb10	0.520448	0.589496	0.0501015	11.766	5.84e-32	6.84e-31
Bcl7c	0.158527	0.589476	0.118212	4.98662	6.14e-07	2.51e-06
Gstp3	0.250044	0.589395	0.0864147	6.82054	9.07e-12	4.92e-11
Pdcd10	0.604019	0.58892	0.0448157	13.1409	1.92e-39	2.72e-38
Psma1	0.361823	0.587833	0.0617439	9.5205	1.72e-21	1.41e-20
Tmem167	0.534257	0.585425	0.0495495	11.815	3.27e-32	3.84e-31
Wasf2	0.424547	0.585412	0.0565278	10.3562	3.92e-25	3.62e-24
Tmed10	0.436226	0.584841	0.0545554	10.7201	8.19e-27	7.88e-26
Tgif1	0.133995	0.583863	0.143616	4.06546	4.79e-05	0.000168093
Mrpl57	0.429959	0.583628	0.0557055	10.477	1.1e-25	1.03e-24
Ube2i	0.686107	0.583556	0.0416077	14.0252	1.09e-44	1.82e-43
Tagap	0.205206	0.583182	0.103534	5.63275	1.77e-08	8e-08
Rexo2	0.54433	0.582794	0.0505417	11.531	9.21e-31	1.04e-29
Tmem256	0.338433	0.582402	0.0681517	8.54567	1.28e-17	9.05e-17
Snrpb2	0.344616	0.58227	0.0659252	8.83228	1.03e-18	7.54e-18
Ppp1cc	0.47454	0.582158	0.051814	11.2355	2.73e-29	2.92e-28
Rbm8a	0.494997	0.581873	0.0512774	11.3475	7.63e-30	8.35e-29
Lgals3	0.073832	0.580848	0.287853	2.01786	0.0436054	NA
Psma5	0.389195	0.580544	0.0583368	9.9516	2.48e-23	2.17e-22
Rnf19a	0.149698	0.579344	0.124793	4.64246	3.44e-06	1.33e-05
0610012G03Rik	0.252598	0.579206	0.079554	7.28067	3.32e-13	1.93e-12
Cct4	0.449483	0.579153	0.053767	10.7715	4.69e-27	4.56e-26
Btf3	1.51509	0.578905	0.0259467	22.3113	2.87e-110	1.97e-108
Mrps26	0.365459	0.578874	0.0613084	9.442	3.66e-21	2.94e-20
Nsmce4a	0.298813	0.578362	0.0704298	8.21189	2.18e-16	1.48e-15
Smap2	0.282381	0.577871	0.0735312	7.85886	3.88e-15	2.48e-14
Calm1	1.6792	0.574782	0.0245884	23.3761	7.48e-121	5.77e-119
Dnajb1	0.167792	0.574682	0.114016	5.04036	4.65e-07	1.92e-06
Gnl3	0.287823	0.574146	0.0758271	7.57178	3.68e-14	2.26e-13
Smdt1	0.714993	0.573339	0.0426918	13.4297	4.05e-41	5.99e-40
AI662270	0.315115	0.573057	0.0705729	8.12008	4.66e-16	3.13e-15
Csnk2b	0.360683	0.573018	0.0620121	9.24041	2.46e-20	1.9e-19
Ppdpf	0.543927	0.572599	0.0495038	11.5668	6.07e-31	6.89e-30
Dctn3	0.318376	0.571816	0.066677	8.57592	9.83e-18	6.99e-17
Pdcd6	0.350883	0.571629	0.0626185	9.12876	6.93e-20	5.26e-19
Rab7	0.266844	0.569455	0.0755309	7.53937	4.72e-14	2.89e-13
Malt1	0.307197	0.568236	0.0741612	7.66217	1.83e-14	1.14e-13
Sumo2	1.0353	0.568034	0.0315698	17.9929	2.21e-72	7.14e-71
Ndufab1	0.407461	0.567981	0.0571997	9.92979	3.09e-23	2.69e-22
Bcas2	0.494544	0.567509	0.0502696	11.2893	1.48e-29	1.59e-28
1110004F10Rik	0.585481	0.566851	0.0462761	12.2493	1.69e-34	2.13e-33
Emc7	0.258111	0.565971	0.0770685	7.34374	2.08e-13	1.23e-12
Tcf7	0.555259	0.56566	0.0507948	11.1362	8.36e-29	8.78e-28
Ssbp4	0.171035	0.565609	0.111308	5.0815	3.74e-07	1.56e-06
Capzb	0.595249	0.565431	0.047426	11.9224	9.05e-33	1.08e-31
Bloc1s1	0.303412	0.565094	0.0715148	7.90177	2.75e-15	1.78e-14
Mrps24	0.551522	0.564762	0.0481	11.7414	7.82e-32	9.09e-31
Arhgdia	0.545833	0.564201	0.0489942	11.5157	1.1e-30	1.24e-29
Tomm20	0.820773	0.564077	0.0368087	15.3246	5.24e-53	1.09e-51
Vps29	0.27654	0.563974	0.0740112	7.62012	2.53e-14	1.57e-13
Nsrp1	0.284027	0.563674	0.0768585	7.33391	2.24e-13	1.31e-12
Otulin	0.391192	0.563364	0.0606187	9.29357	1.49e-20	1.17e-19
Chmp2a	0.64742	0.563026	0.0447876	12.571	3.05e-36	3.97e-35
Ak2	0.241575	0.562852	0.0820639	6.8587	6.95e-12	3.79e-11
Fkbp3	0.702536	0.562045	0.0412439	13.6273	2.75e-42	4.22e-41
Rtf2	0.24882	0.56048	0.0805793	6.95563	3.51e-12	1.94e-11
Tmem14c	0.420999	0.557881	0.0572573	9.74339	1.97e-22	1.66e-21
Hmgn1	0.482142	0.557812	0.0551044	10.1228	4.38e-24	3.88e-23
Srsf9	0.270288	0.55718	0.0743782	7.49118	6.83e-14	4.13e-13
Sde2	0.164403	0.557046	0.113049	4.92749	8.33e-07	3.37e-06
Ccdc12	0.538565	0.55681	0.0496141	11.2228	3.15e-29	3.36e-28
Rwdd1	0.504118	0.555708	0.0512915	10.8343	2.37e-27	2.35e-26
Prdx5	0.447959	0.554886	0.0550157	10.086	6.37e-24	5.65e-23
Hspa4	0.293739	0.55425	0.0701258	7.90364	2.71e-15	1.76e-14
Tkt	0.275255	0.553308	0.0753096	7.3471	2.03e-13	1.2e-12
H3f3b	2.33838	0.553206	0.020813	26.5798	1.16e-155	1.46e-153
Bsg	0.317651	0.553084	0.06673	8.28839	1.15e-16	7.89e-16
Rab5if	0.337267	0.55295	0.0645777	8.56255	1.1e-17	7.84e-17
Ramp1	0.621576	0.552701	0.04813	11.4835	1.6e-30	1.78e-29
Srgn	1.52278	0.552119	0.0258983	21.3187	7.61e-101	4.27e-99
Rbm17	0.230445	0.551804	0.08698	6.34403	2.24e-10	1.13e-09
Mrpl20	0.310817	0.551593	0.0672841	8.19798	2.44e-16	1.66e-15
Epsti1	0.271446	0.551508	0.0774786	7.1182	1.09e-12	6.19e-12
Cks2	0.112048	0.551459	0.177395	3.10864	0.00187949	0.00548142
Phax	0.215001	0.551383	0.0917128	6.01206	1.83e-09	8.85e-09
Atp5c1	0.905033	0.551096	0.0345979	15.9286	4.01e-57	9.25e-56
Atf4	0.247075	0.550963	0.082429	6.68409	2.32e-11	1.23e-10
Mdp1	0.268209	0.550856	0.0762458	7.22473	5.02e-13	2.89e-12
Zfp644	0.333052	0.549541	0.064837	8.47572	2.34e-17	1.64e-16
Cops6	0.29629	0.549358	0.0699182	7.85715	3.93e-15	2.52e-14
Tceal9	0.237085	0.549322	0.0902352	6.08767	1.15e-09	5.6e-09
Ndufv3	0.717974	0.549139	0.0411412	13.3477	1.22e-40	1.78e-39
Cxcr4	0.112227	0.549119	0.167243	3.28336	0.00102576	0.00311505
Lman2	0.29245	0.548926	0.0701862	7.821	5.24e-15	3.34e-14
Yrdc	0.119339	0.548689	0.144945	3.78549	0.000153407	0.000515181
Denr	0.365255	0.548598	0.0617421	8.88533	6.37e-19	4.71e-18
Tmed5	0.261782	0.548296	0.0779153	7.03708	1.96e-12	1.1e-11
Ube2m	0.233379	0.5482	0.0825358	6.64197	3.1e-11	1.63e-10
1110008P14Rik	0.263976	0.547463	0.0782847	6.99323	2.69e-12	1.49e-11
Zfp622	0.19328	0.547115	0.100801	5.42768	5.71e-08	2.5e-07
Zcchc9	0.355496	0.546962	0.0634577	8.61931	6.74e-18	4.83e-17
Pafah1b1	0.725929	0.545893	0.0397608	13.7294	6.77e-43	1.06e-41
Abracl	1.0017	0.54587	0.0325939	16.7476	5.89e-63	1.56e-61
Ndufc2	0.525501	0.545162	0.0502733	10.844	2.13e-27	2.12e-26
Pdcl3	0.181721	0.545016	0.102971	5.29292	1.2e-07	5.16e-07
Eif5a	1.045	0.543946	0.0317887	17.1113	1.22e-65	3.49e-64
Fxyd5	1.62019	0.543773	0.025087	21.6755	3.5e-104	2.1e-102
Eif1ax	0.336224	0.543426	0.0664829	8.17392	2.99e-16	2.02e-15
Map2k2	0.335447	0.542588	0.0665485	8.15327	3.54e-16	2.39e-15
Dbi	0.439028	0.542364	0.0587261	9.23548	2.57e-20	1.99e-19
A930024E05Rik	0.0897506	0.542268	0.185317	2.92616	0.00343176	0.00967524
Cmpk1	0.252935	0.541534	0.0813743	6.65486	2.84e-11	1.5e-10
Dcun1d5	0.409723	0.541268	0.05818	9.30335	1.36e-20	1.07e-19
Svbp	0.264911	0.540136	0.0765457	7.05639	1.71e-12	9.57e-12
Anxa5	0.260571	0.540067	0.0796492	6.78057	1.2e-11	6.46e-11
Ifi27	0.460658	0.539492	0.0559313	9.64562	5.13e-22	4.25e-21
Gtf2h5	0.416623	0.539416	0.0571642	9.43626	3.86e-21	3.1e-20
Lrrfip1	0.433198	0.538609	0.0560333	9.6123	7.09e-22	5.84e-21
Cct3	0.35064	0.538358	0.0640649	8.40332	4.34e-17	3.02e-16
Psma2	0.865321	0.537659	0.0353359	15.2157	2.78e-52	5.71e-51
Emg1	0.638391	0.537521	0.0445927	12.054	1.85e-33	2.27e-32
Crbn	0.282189	0.536939	0.0731663	7.33861	2.16e-13	1.27e-12
Cox14	0.461108	0.536846	0.0533655	10.0598	8.32e-24	7.33e-23
Phf5a	0.281813	0.536708	0.0742081	7.23248	4.74e-13	2.74e-12
Kras	0.526116	0.535592	0.0508257	10.5378	5.78e-26	5.44e-25
Arid5a	0.15468	0.535537	0.121795	4.39702	1.1e-05	4.09e-05
Fis1	0.731359	0.535488	0.0396699	13.4986	1.59e-41	2.38e-40
Ssr2	0.210394	0.53548	0.0928923	5.76453	8.19e-09	3.78e-08
Sec61b	1.154	0.535448	0.0301054	17.7858	9.11e-71	2.82e-69
Ubn1	0.250956	0.535283	0.0802403	6.671	2.54e-11	1.34e-10
Hpf1	0.267219	0.535166	0.07722	6.9304	4.2e-12	2.31e-11
Phf3	0.434826	0.534797	0.0545103	9.81092	1.01e-22	8.61e-22
Mrpl58	0.262327	0.534439	0.0780353	6.84868	7.45e-12	4.07e-11
Sf3b5	0.605198	0.534289	0.0461678	11.5728	5.66e-31	6.46e-30
4921524J17Rik	0.217172	0.534177	0.0933714	5.721	1.06e-08	4.85e-08
Arl4a	0.216917	0.533476	0.0937683	5.6893	1.28e-08	5.81e-08
Commd1	0.179459	0.533421	0.106529	5.00729	5.52e-07	2.26e-06
Arpc5l	0.527631	0.53338	0.050111	10.644	1.86e-26	1.77e-25
Naa10	0.284987	0.532545	0.0740635	7.19037	6.46e-13	3.7e-12
Bin1	0.241236	0.532138	0.0839015	6.34242	2.26e-10	1.14e-09
Dph3	0.259984	0.532067	0.0788575	6.7472	1.51e-11	8.12e-11
Hypk	0.427905	0.531891	0.0563963	9.43131	4.05e-21	3.24e-20
Polr2m	0.296087	0.531569	0.072065	7.37624	1.63e-13	9.69e-13
Evi2a	0.0812157	0.531455	0.199135	2.66881	0.00761196	NA
Rex1bd	0.401975	0.53131	0.0589573	9.01178	2.03e-19	1.52e-18
Pdia6	0.293545	0.531271	0.0730491	7.27279	3.52e-13	2.05e-12
Cript	0.332332	0.531237	0.0664788	7.99108	1.34e-15	8.85e-15
Atp5mpl	1.05883	0.530622	0.0314241	16.8859	5.72e-64	1.55e-62
Ndufb2	0.42121	0.530452	0.0573056	9.25654	2.11e-20	1.65e-19
Sik1	0.0818036	0.529267	0.195667	2.70494	0.00683177	NA
Tcp1	0.3162	0.528692	0.0678022	7.79757	6.31e-15	4.01e-14
Dnajc7	0.471464	0.528385	0.0538284	9.81611	9.6e-23	8.19e-22
Tln1	0.768913	0.527928	0.0385658	13.689	1.18e-42	1.84e-41
Eif2s1	0.349796	0.526647	0.0637238	8.26452	1.4e-16	9.63e-16
Mrps33	0.508895	0.526413	0.0511192	10.2977	7.21e-25	6.58e-24
Suclg1	0.337114	0.526224	0.0641899	8.19793	2.45e-16	1.66e-15
Ebp	0.213483	0.526202	0.0923069	5.70057	1.19e-08	5.46e-08
Cox6a1	0.661066	0.526176	0.044044	11.9466	6.76e-33	8.16e-32
Ppp1ca	0.875675	0.525712	0.0359668	14.6166	2.2e-48	4.08e-47
Mettl9	0.101137	0.525663	0.163934	3.20655	0.00134338	0.00400379
Gnas	1.12278	0.525212	0.0303833	17.2862	5.98e-67	1.74e-65
Hist2h2ac	0.149216	0.525144	0.137409	3.82176	0.000132501	0.000448178
Adk	0.286481	0.525107	0.0742683	7.0704	1.54e-12	8.67e-12
1500011B03Rik	0.189774	0.524871	0.101828	5.15446	2.54e-07	1.07e-06
Satb1	0.57779	0.524797	0.0537504	9.76358	1.61e-22	1.36e-21
Siah2	0.0804255	0.522767	0.201143	2.59898	0.00935009	NA
Sf3b2	0.582221	0.52235	0.0472048	11.0656	1.84e-28	1.9e-27
0610010K14Rik	0.313294	0.522093	0.0687717	7.59168	3.16e-14	1.95e-13
Tmem126a	0.173716	0.520779	0.110286	4.72209	2.33e-06	9.16e-06
Pkp3	0.399839	0.520659	0.063196	8.2388	1.74e-16	1.19e-15
Raly	0.464294	0.520425	0.0535242	9.72318	2.4e-22	2.02e-21
Pgam1	0.229513	0.520138	0.0850411	6.11632	9.58e-10	4.7e-09
Ubxn4	0.307886	0.519793	0.0695615	7.47243	7.87e-14	4.76e-13
Sgk1	0.0837463	0.519091	0.198197	2.61906	0.00881727	NA
Eif3e	1.1013	0.518988	0.0306859	16.9129	3.61e-64	9.93e-63
Ech1	0.258427	0.518623	0.0794719	6.52586	6.76e-11	3.5e-10
Ctsz	0.19045	0.518467	0.106271	4.87873	1.07e-06	4.28e-06
Gm42418	4.39061	0.517509	0.0152364	33.9652	7.28e-253	2.21e-250
Cox7a2l	1.1184	0.517462	0.0303633	17.0423	3.98e-65	1.13e-63
Srp14	0.714123	0.517158	0.0400028	12.928	3.13e-38	4.31e-37
Vps36	0.221857	0.515858	0.0900433	5.729	1.01e-08	4.63e-08
Nubp1	0.187104	0.515677	0.103514	4.98171	6.3e-07	2.57e-06
Rnasek	0.709224	0.515675	0.0412253	12.5087	6.69e-36	8.64e-35
Fkbp8	0.310933	0.514858	0.0690397	7.45743	8.82e-14	5.31e-13
Tubb4b	0.329391	0.51481	0.0716914	7.18092	6.92e-13	3.95e-12
Vrk1	0.274824	0.51423	0.0765869	6.71434	1.89e-11	1.01e-10
Dbf4	0.105094	0.513389	0.164687	3.11737	0.00182475	0.00534592
Zfp36	0.346396	0.513137	0.0724475	7.08289	1.41e-12	7.94e-12
Atp5h	1.43948	0.51308	0.026833	19.1212	1.68e-81	6.48e-80
Sdcbp	0.264606	0.512764	0.0764179	6.71	1.95e-11	1.04e-10
Rgs1	0.68509	0.512505	0.0558596	9.17489	4.52e-20	3.46e-19
Anp32e	0.383893	0.512491	0.0609908	8.40275	4.36e-17	3.03e-16
Yy1	0.408687	0.512198	0.0574805	8.91081	5.07e-19	3.77e-18
Prmt1	0.28595	0.512029	0.0750497	6.82254	8.94e-12	4.86e-11
Ube2b	0.680766	0.512016	0.0422336	12.1234	7.94e-34	9.78e-33
Mrps34	0.225201	0.511304	0.0865716	5.90614	3.5e-09	1.66e-08
Top1	0.661811	0.511221	0.0445924	11.4643	1.99e-30	2.21e-29
Brd1	0.335029	0.510497	0.0651791	7.83222	4.79e-15	3.06e-14
Magoh	0.481918	0.510348	0.0539348	9.46231	3.01e-21	2.43e-20
Clint1	0.552153	0.509371	0.0495402	10.282	8.5e-25	7.73e-24
Acin1	0.483767	0.508599	0.0520108	9.77872	1.39e-22	1.18e-21
Smarca5	0.588821	0.507882	0.047295	10.7386	6.71e-27	6.49e-26
Cul1	0.210601	0.507397	0.0940957	5.39235	6.95e-08	3.02e-07
Chrac1	0.420102	0.507107	0.058126	8.72427	2.68e-18	1.95e-17
Txk	0.556182	0.506849	0.0533442	9.50148	2.07e-21	1.68e-20
Ywhah	0.391977	0.506525	0.0602148	8.41196	4.03e-17	2.81e-16
Jpt1	0.699201	0.50638	0.0426478	11.8735	1.62e-32	1.93e-31
Ube2d3	1.02015	0.506086	0.0318563	15.8865	7.86e-57	1.79e-55
Psmd11	0.282788	0.504625	0.0738551	6.83264	8.34e-12	4.54e-11
Ndufa11	0.544902	0.504377	0.0492825	10.2344	1.39e-24	1.25e-23
Rpl14	2.43766	0.504364	0.0205813	24.506	1.28e-132	1.18e-130
Sdhb	0.396441	0.503879	0.0587406	8.57802	9.65e-18	6.88e-17
Pfdn2	0.495486	0.503786	0.0506987	9.93687	2.88e-23	2.51e-22
Sap30l	0.177114	0.502506	0.106141	4.73434	2.2e-06	8.64e-06
Uchl3	0.238026	0.502496	0.0844392	5.95097	2.67e-09	1.28e-08
Eif4a1	0.901026	0.502297	0.0360067	13.9501	3.14e-44	5.13e-43
Coa3	0.286748	0.501493	0.0713545	7.02819	2.09e-12	1.17e-11
Tcf25	0.510773	0.500901	0.0507345	9.87297	5.45e-23	4.7e-22
Zbtb8os	0.260856	0.500667	0.0784365	6.38308	1.74e-10	8.78e-10
Timp2	0.224429	0.500383	0.0943563	5.30312	1.14e-07	4.9e-07
Mrpl32	0.281859	0.500019	0.074206	6.73826	1.6e-11	8.61e-11
Tsn	0.484287	0.499916	0.0529478	9.44168	3.67e-21	2.95e-20
Icos	0.228676	0.499499	0.0989966	5.04562	4.52e-07	1.86e-06
Uqcrq	0.910274	0.499397	0.0347327	14.3783	7.08e-47	1.24e-45
Hist1h1c	0.335604	0.499295	0.0690653	7.22932	4.85e-13	2.8e-12
Cenpa	0.160854	0.498596	0.131299	3.7974	0.000146219	0.000491361
Ppm1g	0.283005	0.497586	0.0743042	6.69661	2.13e-11	1.13e-10
Twistnb	0.330489	0.497518	0.0674355	7.37769	1.61e-13	9.59e-13
Rab4b	0.267496	0.497403	0.0777186	6.40006	1.55e-10	7.9e-10
Ccdc124	0.216054	0.496983	0.0916653	5.42171	5.9e-08	2.58e-07
Ten1	0.164324	0.496678	0.11437	4.34274	1.41e-05	5.21e-05
Psmc2	0.27399	0.496478	0.0744115	6.67206	2.52e-11	1.33e-10
Abcf1	0.348987	0.496018	0.0660052	7.51483	5.7e-14	3.45e-13
2023-09-07	0.813299	0.495461	0.0378929	13.0753	4.56e-39	6.4e-38
Morf4l1	1.17675	0.494921	0.0296492	16.6926	1.48e-62	3.89e-61
Dnajc19	0.34504	0.494797	0.0636	7.77983	7.26e-15	4.6e-14
Lamtor1	0.305598	0.494474	0.0696835	7.096	1.28e-12	7.24e-12
Smc1a	0.317094	0.494325	0.0681244	7.25621	3.98e-13	2.31e-12
Mrps6	0.206287	0.493488	0.0979396	5.03869	4.69e-07	1.93e-06
Srsf5	1.1755	0.492953	0.029546	16.6843	1.71e-62	4.45e-61
Ciao2a	0.259776	0.491994	0.0766888	6.41546	1.4e-10	7.16e-10
Card19	0.115916	0.49162	0.151633	3.24217	0.00118625	0.00356426
Txn2	0.30209	0.491305	0.0692651	7.09311	1.31e-12	7.39e-12
Stk17b	1.13507	0.490728	0.0301407	16.2812	1.34e-59	3.33e-58
Mrpl36	0.242167	0.490616	0.0852179	5.75719	8.55e-09	3.94e-08
Gtpbp4	0.277658	0.490293	0.0749672	6.5401	6.15e-11	3.19e-10
Syf2	0.667746	0.490059	0.0428776	11.4292	2.99e-30	3.3e-29
Mrps21	0.550943	0.489847	0.0496811	9.85984	6.21e-23	5.32e-22
4930453N24Rik	0.221459	0.489709	0.0903231	5.42175	5.9e-08	2.58e-07
Ccdc174	0.220842	0.489269	0.09016	5.42667	5.74e-08	2.51e-07
Lmnb1	0.124958	0.489172	0.154447	3.16724	0.00153892	0.0045524
Tmem134	0.58132	0.489015	0.0474454	10.3069	6.56e-25	6.01e-24
Psmc4	0.221897	0.488945	0.0866896	5.64018	1.7e-08	7.67e-08
Mrpl42	0.251158	0.488584	0.0821368	5.94842	2.71e-09	1.29e-08
Ube2j2	0.196161	0.488346	0.096381	5.06683	4.05e-07	1.68e-06
Dapp1	0.244738	0.488121	0.0851014	5.73576	9.71e-09	4.46e-08
Gm12166	0.132325	0.487926	0.137133	3.55805	0.00037362	0.00120534
Use1	0.257432	0.487236	0.0779675	6.24921	4.13e-10	2.06e-09
Pdia3	0.744875	0.48691	0.0392482	12.4059	2.43e-35	3.11e-34
A930005H10Rik	0.334265	0.486777	0.0694212	7.01194	2.35e-12	1.31e-11
2023-03-05	0.184718	0.486341	0.10322	4.71168	2.46e-06	9.61e-06
Atp5b	0.907472	0.485728	0.0346229	14.0291	1.03e-44	1.73e-43
Itk	0.38867	0.485103	0.0609056	7.96483	1.65e-15	1.09e-14
C1qbp	0.341866	0.484552	0.06663	7.27228	3.53e-13	2.05e-12
Snrpa1	0.273397	0.484354	0.0774779	6.25151	4.06e-10	2.03e-09
Acadl	0.198025	0.48352	0.098478	4.90993	9.11e-07	3.67e-06
Ldha	0.829408	0.482897	0.0381405	12.661	9.73e-37	1.3e-35
Prelid2	0.144591	0.481686	0.131534	3.66207	0.000250184	0.00082516
Dut	0.30536	0.481391	0.0748647	6.43014	1.27e-10	6.53e-10
Dnajb11	0.202444	0.480686	0.0953789	5.03975	4.66e-07	1.92e-06
Ssu72	0.577194	0.479601	0.0483482	9.91973	3.42e-23	2.97e-22
Med8	0.22118	0.479111	0.0892574	5.36774	7.97e-08	3.46e-07
Ppp4r2	0.287859	0.478381	0.0726182	6.58761	4.47e-11	2.34e-10
Eif3g	0.371254	0.478194	0.0615417	7.77025	7.83e-15	4.93e-14
Sarnp	0.616129	0.477842	0.0471495	10.1346	3.88e-24	3.45e-23
Hif1a	0.508662	0.476823	0.0553241	8.61873	6.77e-18	4.84e-17
Ccdc85b	0.257841	0.476661	0.0795936	5.98869	2.12e-09	1.02e-08
Prkar1a	0.543101	0.476419	0.0492744	9.66868	4.1e-22	3.42e-21
Ppp1r2	0.185164	0.476164	0.104082	4.5749	4.76e-06	1.83e-05
Ndufa6	0.953716	0.47593	0.0333397	14.2752	3.13e-46	5.4e-45
Jtb	0.262572	0.475608	0.0766411	6.20566	5.45e-10	2.71e-09
Cmtm7	0.243915	0.47427	0.0904189	5.24526	1.56e-07	6.67e-07
Tmem59	0.472396	0.473948	0.0534958	8.85953	8.03e-19	5.92e-18
Ngdn	0.219583	0.473648	0.0888254	5.33234	9.7e-08	4.19e-07
Mrpl21	0.316551	0.47273	0.0685482	6.89632	5.34e-12	2.93e-11
Gimap5	0.44491	0.472404	0.0606517	7.7888	6.77e-15	4.29e-14
Dnm2	0.255249	0.472121	0.0787041	5.99868	1.99e-09	9.58e-09
Srsf11	0.571367	0.471895	0.0478328	9.86551	5.87e-23	5.04e-22
Acbd6	0.230501	0.471696	0.085319	5.52862	3.23e-08	1.43e-07
Sh3bgrl3	1.50073	0.471613	0.026463	17.8216	4.8e-71	1.49e-69
Hsp90aa1	0.768178	0.471428	0.0407718	11.5626	6.37e-31	7.22e-30
Tmod3	0.241841	0.471419	0.0812426	5.8026	6.53e-09	3.04e-08
Vdac3	0.268393	0.47127	0.0769123	6.12736	8.93e-10	4.39e-09
Nedd8	0.863051	0.471038	0.0361366	13.035	7.74e-39	1.07e-37
Cstb	0.264557	0.47056	0.0792358	5.93873	2.87e-09	1.37e-08
Psma4	0.563724	0.470018	0.0492278	9.54781	1.32e-21	1.09e-20
Gpbp1	0.425691	0.469906	0.0566158	8.29991	1.04e-16	7.18e-16
Ncf4	0.242239	0.469294	0.0852423	5.50541	3.68e-08	1.63e-07
Zfand6	0.400182	0.469239	0.0582943	8.04948	8.31e-16	5.55e-15
H3f3a	1.89052	0.469111	0.0234965	19.9652	1.11e-88	4.97e-87
Psmd6	0.24085	0.469013	0.0806204	5.81754	5.97e-09	2.79e-08
Ube2k	0.360326	0.468152	0.0628219	7.45206	9.19e-14	5.52e-13
Tax1bp1	0.65543	0.467948	0.0437149	10.7045	9.69e-27	9.3e-26
Rps2	2.62844	0.467197	0.0199565	23.4107	3.32e-121	2.6e-119
Tob2	0.187882	0.466929	0.106009	4.40463	1.06e-05	3.95e-05
Cd9	0.268099	0.466841	0.0782373	5.96699	2.42e-09	1.16e-08
Eif2s2	1.05218	0.466593	0.032152	14.5121	1.02e-47	1.83e-46
Smap1	0.671583	0.466056	0.0452166	10.3072	6.54e-25	6e-24
Dpm1	0.380216	0.465677	0.0598617	7.77922	7.3e-15	4.61e-14
Sh2d1a	0.458671	0.465462	0.060925	7.63991	2.17e-14	1.35e-13
Vps28	0.575966	0.465263	0.047823	9.72885	2.27e-22	1.91e-21
Zfp91	0.3756	0.464658	0.0622311	7.46665	8.23e-14	4.96e-13
Psmb3	0.708161	0.464338	0.0418934	11.0838	1.5e-28	1.56e-27
Was	0.301392	0.464116	0.0679564	6.82962	8.51e-12	4.63e-11
Exosc3	0.192746	0.463899	0.099017	4.68504	2.8e-06	1.09e-05
Lmo4	0.143259	0.463575	0.140827	3.29181	0.000995437	0.0030315
Timm13	0.586746	0.46353	0.0472898	9.80191	1.1e-22	9.4e-22
Pdap1	0.544079	0.463188	0.0520166	8.90462	5.36e-19	3.98e-18
Mrpl14	0.288104	0.463055	0.0724195	6.39406	1.62e-10	8.2e-10
Pfdn1	0.420939	0.462941	0.0585132	7.91173	2.54e-15	1.65e-14
Cetn2	0.375804	0.462369	0.0628803	7.35317	1.94e-13	1.15e-12
Ddx46	0.383889	0.46189	0.0594803	7.76543	8.14e-15	5.12e-14
Cox8a	1.58499	0.461213	0.0257998	17.8766	1.79e-71	5.65e-70
Dap	0.134165	0.461127	0.13803	3.34078	0.000835444	0.00256849
Rfxap	0.163122	0.460939	0.112983	4.07974	4.51e-05	0.000158416
Tbc1d15	0.199285	0.460244	0.097156	4.73717	2.17e-06	8.54e-06
Cops5	0.242595	0.460079	0.0827556	5.55949	2.71e-08	1.2e-07
Neurl3	0.126355	0.459549	0.147717	3.111	0.00186453	0.00544085
Dnajc21	0.174394	0.459478	0.111639	4.11576	3.86e-05	0.000136243
Dipk1a	0.157573	0.458474	0.117867	3.88976	0.000100342	0.000343016
Plekhj1	0.352604	0.458088	0.0636178	7.20063	5.99e-13	3.44e-12
Kif5b	0.441055	0.458035	0.0554373	8.26221	1.43e-16	9.8e-16
Hprt	0.334116	0.458031	0.0649512	7.05193	1.76e-12	9.87e-12
Snapc5	0.227139	0.457899	0.088805	5.15623	2.52e-07	1.07e-06
Gpr132	0.154394	0.45746	0.123418	3.70659	0.000210072	0.000697763
Tpr	0.946083	0.457361	0.0342213	13.3648	9.71e-41	1.42e-39
Tcea1	0.536695	0.45718	0.0499793	9.1474	5.83e-20	4.44e-19
Asnsd1	0.327082	0.457169	0.0684417	6.67969	2.39e-11	1.27e-10
Eny2	0.419714	0.457068	0.0579606	7.88584	3.12e-15	2.02e-14
Med28	0.342041	0.457	0.0631989	7.23113	4.79e-13	2.76e-12
Hsd17b10	0.298273	0.456855	0.0713367	6.40422	1.51e-10	7.69e-10
Ppp2r5a	0.495087	0.456722	0.0525294	8.69461	3.48e-18	2.52e-17
Plgrkt	0.429201	0.456355	0.0571608	7.98371	1.42e-15	9.38e-15
Npm1	1.89154	0.456017	0.0235389	19.3729	1.31e-83	5.28e-82
Cnih4	0.246707	0.45574	0.0832042	5.47737	4.32e-08	1.9e-07
Limd2	1.49058	0.45524	0.0264808	17.1913	3.08e-66	8.9e-65
Samm50	0.214948	0.45499	0.092013	4.94484	7.62e-07	3.08e-06
Asap1	0.304293	0.454779	0.0702304	6.47553	9.45e-11	4.86e-10
B3gnt2	0.39257	0.454053	0.0616432	7.36582	1.76e-13	1.05e-12
Hikeshi	0.15445	0.453981	0.119379	3.80286	0.000143033	0.000480968
Ndufb9	0.765408	0.453657	0.0396927	11.4292	2.99e-30	3.3e-29
Thoc7	0.603877	0.453645	0.0488084	9.2944	1.48e-20	1.16e-19
Snrpc	0.351944	0.453169	0.0630007	7.19309	6.33e-13	3.63e-12
Ubl3	0.226714	0.452168	0.0899716	5.02568	5.02e-07	2.06e-06
Npm3	0.344208	0.451791	0.0664254	6.80147	1.04e-11	5.61e-11
Ube2n	0.297715	0.451207	0.0717448	6.28905	3.19e-10	1.6e-09
Pak1ip1	0.288542	0.451159	0.072987	6.18136	6.36e-10	3.15e-09
Eif3m	0.813025	0.45076	0.0376078	11.9858	4.22e-33	5.11e-32
Smarce1	0.299135	0.450676	0.0699766	6.44038	1.19e-10	6.11e-10
Mrps14	0.653215	0.450472	0.0439162	10.2575	1.09e-24	9.9e-24
Micos10	0.772571	0.450254	0.0398701	11.293	1.42e-29	1.54e-28
Trappc4	0.307922	0.450229	0.06853	6.5698	5.04e-11	2.63e-10
Copb2	0.22362	0.449898	0.0872622	5.1557	2.53e-07	1.07e-06
Arl1	0.197313	0.449831	0.0991386	4.5374	5.7e-06	2.17e-05
Rnh1	0.198712	0.448863	0.099248	4.52264	6.11e-06	2.32e-05
Lsm6	0.449596	0.448811	0.0560225	8.01126	1.14e-15	7.54e-15
Pgp	0.151238	0.447875	0.125622	3.56526	0.000363494	0.00117635
Slc25a11	0.192516	0.447321	0.100539	4.44922	8.62e-06	3.24e-05
Dbnl	0.319284	0.447078	0.0665842	6.71448	1.89e-11	1.01e-10
Zfp36l2	0.973582	0.446552	0.0337771	13.2206	6.68e-40	9.58e-39
Timm17b	0.21063	0.446254	0.0942108	4.73676	2.17e-06	8.55e-06
Cdc42	1.22452	0.446252	0.0293481	15.2055	3.25e-52	6.64e-51
Klf13	0.720076	0.445856	0.04138	10.7747	4.53e-27	4.43e-26
Cops4	0.174325	0.445742	0.105992	4.20543	2.61e-05	9.39e-05
Ddx39	0.235514	0.445715	0.0875274	5.09229	3.54e-07	1.48e-06
Xpa	0.204968	0.445694	0.0953295	4.67529	2.94e-06	1.14e-05
Spag9	0.183926	0.445429	0.102831	4.33165	1.48e-05	5.45e-05
Itgb1bp1	0.171393	0.445159	0.111647	3.98721	6.69e-05	0.000231744
Egln1	0.128369	0.445113	0.139949	3.18053	0.00147004	0.00435863
Chmp4b	0.443562	0.444302	0.055588	7.99277	1.32e-15	8.74e-15
Tnfaip8	0.49807	0.443348	0.0553386	8.01155	1.13e-15	7.53e-15
St13	0.570893	0.442844	0.050273	8.80879	1.26e-18	9.27e-18
H2afx	0.120639	0.44271	0.16275	2.72018	0.0065246	0.017479
Timm17a	0.233721	0.441906	0.0845588	5.22602	1.73e-07	7.38e-07
Fam49b	0.572923	0.441606	0.0473653	9.32342	1.13e-20	8.94e-20
Glrx2	0.249561	0.441323	0.0800427	5.51359	3.52e-08	1.56e-07
Psmd13	0.21086	0.440686	0.0922642	4.77635	1.79e-06	7.06e-06
Sms	0.397808	0.440428	0.0600535	7.33392	2.24e-13	1.31e-12
Hnrnpa3	1.41846	0.43943	0.0271651	16.1763	7.42e-59	1.81e-57
Def6	0.184818	0.439143	0.105527	4.16142	3.16e-05	0.00011266
Crlf2	0.194219	0.438902	0.104514	4.19944	2.68e-05	9.62e-05
Psmc3	0.435832	0.438506	0.0564037	7.77443	7.58e-15	4.78e-14
Bst2	0.320785	0.438326	0.074351	5.89536	3.74e-09	1.77e-08
Mien1	0.35776	0.438245	0.0616789	7.10527	1.2e-12	6.79e-12
Skap1	1.1013	0.438146	0.0309062	14.1766	1.28e-45	2.19e-44
Csnk2a2	0.184844	0.438139	0.103196	4.24569	2.18e-05	7.92e-05
Psmb9	0.951587	0.437908	0.0340421	12.8637	7.2e-38	9.9e-37
Higd2a	0.372586	0.437861	0.0616339	7.10423	1.21e-12	6.84e-12
Gmps	0.193248	0.437763	0.0996729	4.392	1.12e-05	4.18e-05
Bzw2	0.463993	0.437523	0.0551234	7.93714	2.07e-15	1.35e-14
Anp32a	1.06918	0.437049	0.0314968	13.876	8.86e-44	1.43e-42
Nap1l4	0.371178	0.436685	0.0609876	7.16023	8.05e-13	4.59e-12
Eif4h	0.275808	0.43643	0.0754531	5.78412	7.29e-09	3.39e-08
H2afz	1.39381	0.436323	0.0281821	15.4823	4.57e-54	9.79e-53
Gspt1	0.282418	0.435339	0.0723117	6.02031	1.74e-09	8.43e-09
Gnai3	0.279478	0.434958	0.073647	5.90599	3.51e-09	1.66e-08
Ndufa13	1.04575	0.434328	0.0320768	13.5402	9.05e-42	1.36e-40
Psma3	0.822383	0.434213	0.0368427	11.7856	4.63e-32	5.44e-31
Fuca1	0.151285	0.433978	0.121089	3.58397	0.000338416	0.00109932
Atp5g3	0.786454	0.433758	0.0397771	10.9047	1.09e-27	1.1e-26
Fundc2	0.438826	0.433288	0.0567816	7.63079	2.33e-14	1.45e-13
Scamp3	0.28969	0.433087	0.0741035	5.84436	5.09e-09	2.39e-08
Uqcrh	1.71591	0.432297	0.0247957	17.4344	4.53e-68	1.34e-66
Cd28	0.7344	0.43203	0.0419389	10.3014	6.94e-25	6.35e-24
Churc1	0.58868	0.431784	0.0475641	9.07794	1.11e-19	8.34e-19
Cebpz	0.417713	0.431679	0.0589818	7.31886	2.5e-13	1.46e-12
Acaa2	0.236341	0.431603	0.0854955	5.04826	4.46e-07	1.84e-06
Pop5	0.319124	0.431587	0.067517	6.39228	1.63e-10	8.29e-10
Abt1	0.104018	0.431457	0.168673	2.55796	0.0105289	0.0269617
Luc7l2	0.781942	0.431058	0.0381337	11.3039	1.26e-29	1.36e-28
Nasp	0.212954	0.430519	0.0955307	4.5066	6.59e-06	2.49e-05
Isca1	0.119199	0.429871	0.150759	2.85138	0.00435297	0.0120553
Ube2d2a	0.669436	0.429473	0.0432384	9.93269	3e-23	2.61e-22
Fkbp1a	0.605094	0.429282	0.0482486	8.89731	5.72e-19	4.23e-18
Akirin1	0.234992	0.428584	0.0840695	5.09797	3.43e-07	1.44e-06
Park7	0.935097	0.428245	0.0339763	12.6042	2e-36	2.64e-35
Ppp1r10	0.318386	0.428217	0.0694905	6.16224	7.17e-10	3.54e-09
Crebzf	0.190906	0.428205	0.101891	4.20257	2.64e-05	9.51e-05
Rnf125	0.0762026	0.427799	0.211926	2.01862	0.0435265	NA
Pole4	0.359474	0.427273	0.0635937	6.71879	1.83e-11	9.8e-11
Grcc10	1.07182	0.427006	0.0314607	13.5727	5.82e-42	8.86e-41
Amd1	0.119655	0.426849	0.148617	2.87215	0.0040769	0.0113394
Mpp6	0.114441	0.426831	0.152721	2.79483	0.00519263	0.014168
Acp5	0.293589	0.426576	0.0736469	5.79218	6.95e-09	3.23e-08
Tox4	0.203442	0.42617	0.0945472	4.50749	6.56e-06	2.48e-05
Sirt7	0.255652	0.424726	0.0798854	5.31669	1.06e-07	4.56e-07
Atpif1	0.509669	0.424537	0.056446	7.52112	5.43e-14	3.31e-13
Psip1	0.422077	0.423855	0.0578747	7.32366	2.41e-13	1.42e-12
Cox16	0.463911	0.423227	0.055198	7.66744	1.75e-14	1.09e-13
Hadha	0.277253	0.422726	0.0748333	5.6489	1.61e-08	7.31e-08
Cib1	0.249292	0.42261	0.0821523	5.14422	2.69e-07	1.13e-06
Itgb1	0.554037	0.422584	0.0640143	6.6014	4.07e-11	2.14e-10
Tomm5	0.430811	0.422297	0.0566655	7.45245	9.16e-14	5.51e-13
Mrpl35	0.198806	0.421803	0.0982544	4.29297	1.76e-05	6.45e-05
Tgoln1	0.361206	0.421722	0.0626549	6.73087	1.69e-11	9.05e-11
Rlim	0.225387	0.421401	0.0856534	4.91984	8.66e-07	3.5e-06
Me2	0.263422	0.421247	0.0748228	5.62994	1.8e-08	8.12e-08
Actg1	1.99979	0.420662	0.0230763	18.2292	3.03e-74	1.03e-72
Lamtor4	0.427042	0.420449	0.0587363	7.15825	8.17e-13	4.65e-12
Naa20	0.247029	0.420382	0.0832291	5.0509	4.4e-07	1.82e-06
Ssna1	0.238845	0.419721	0.0840564	4.99333	5.93e-07	2.43e-06
Bbip1	0.308999	0.419612	0.0694026	6.04605	1.48e-09	7.21e-09
Cytip	1.09583	0.419347	0.0311286	13.4714	2.3e-41	3.43e-40
Cdc40	0.301984	0.419196	0.0689533	6.07942	1.21e-09	5.88e-09
Mapre1	0.438486	0.41866	0.0559055	7.48872	6.96e-14	4.21e-13
Fbl	0.386455	0.418291	0.0611946	6.83542	8.18e-12	4.45e-11
Krtcap2	0.898281	0.417574	0.0356197	11.7231	9.7e-32	1.13e-30
Ndufs7	0.442163	0.416871	0.0553242	7.53506	4.88e-14	2.98e-13
Senp6	0.404963	0.416055	0.0588818	7.06593	1.6e-12	8.95e-12
Arpc2	1.6047	0.415465	0.0256908	16.1717	7.98e-59	1.94e-57
Nol12	0.217687	0.414876	0.0912649	4.54585	5.47e-06	2.09e-05
Kdelr1	0.241769	0.414565	0.083304	4.97653	6.47e-07	2.64e-06
Mrpl40	0.152818	0.413715	0.123521	3.34934	0.000810048	0.00249487
Fth1	2.50292	0.413707	0.0205146	20.1665	1.93e-90	8.89e-89
Set	1.07082	0.413371	0.0317022	13.0392	7.32e-39	1.02e-37
Mrps15	0.237513	0.412996	0.0841384	4.90853	9.18e-07	3.7e-06
Senp2	0.176931	0.412954	0.10498	3.93366	8.37e-05	0.000287889
Ndufs5	0.56317	0.41284	0.0491938	8.39212	4.77e-17	3.31e-16
Arl6ip4	0.22233	0.41262	0.0899766	4.58586	4.52e-06	1.74e-05
Klhdc1	0.122271	0.412602	0.151332	2.72647	0.00640166	0.0171675
Chd7	0.137685	0.412424	0.129644	3.18121	0.00146661	0.00435098
Ccnd3	0.482278	0.412255	0.0542889	7.59373	3.11e-14	1.92e-13
Fkbp2	0.169137	0.412083	0.115235	3.57604	0.000348835	0.00113174
Rchy1	0.22529	0.411915	0.0884407	4.65753	3.2e-06	1.24e-05
Snrpd2	0.822299	0.411781	0.037753	10.9073	1.06e-27	1.07e-26
Ift20	0.321872	0.411188	0.0691288	5.94815	2.71e-09	1.29e-08
Ifitm2	0.0961569	0.411131	0.202229	2.033	0.0420525	0.0940106
Tnfaip8l2	0.337631	0.411032	0.0666091	6.17082	6.79e-10	3.35e-09
Mrpl41	0.220315	0.410813	0.0909566	4.51658	6.28e-06	2.38e-05
Atp5md	0.979997	0.410761	0.0336062	12.2228	2.35e-34	2.92e-33
Emc2	0.199264	0.410668	0.0964348	4.2585	2.06e-05	7.5e-05
Dda1	0.171941	0.409995	0.108636	3.77403	0.000160631	0.000538739
Mettl23	0.249855	0.409775	0.0818429	5.00684	5.53e-07	2.26e-06
Ifngr2	0.100142	0.409482	0.17197	2.38112	0.0172599	0.0424107
Ocel1	0.169129	0.409456	0.113094	3.62051	0.000294024	0.000963599
Fam173a	0.370769	0.409412	0.0623188	6.56964	5.04e-11	2.63e-10
Hmgb1	1.56489	0.409237	0.0259993	15.7403	8.01e-56	1.77e-54
Zfp830	0.105572	0.409141	0.162119	2.52372	0.0116122	0.0294148
Mrpl15	0.253635	0.408984	0.0800113	5.11157	3.19e-07	1.34e-06
Ebna1bp2	0.223689	0.408235	0.088691	4.60289	4.17e-06	1.6e-05
Cox7b	1.04552	0.407879	0.0321905	12.6708	8.58e-37	1.15e-35
Smpdl3a	0.415622	0.407344	0.061614	6.61122	3.81e-11	2e-10
Glud1	0.300324	0.407027	0.0704298	5.77919	7.51e-09	3.47e-08
Pstpip1	0.186054	0.406211	0.103937	3.90826	9.3e-05	0.000319045
Cmas	0.177613	0.406103	0.106324	3.81949	0.00013373	0.000451233
Rbmxl1	0.175569	0.40605	0.109475	3.70907	0.000208024	0.000691406
Emd	0.262111	0.405213	0.0778329	5.2062	1.93e-07	8.19e-07
Uqcc3	0.376	0.404611	0.0601545	6.72619	1.74e-11	9.32e-11
Hspa14	0.195265	0.404078	0.0995509	4.059	4.93e-05	0.000172455
Snx6	0.289883	0.403615	0.0722081	5.58961	2.28e-08	1.02e-07
Cox6b1	1.19707	0.403523	0.0299712	13.4637	2.56e-41	3.8e-40
Wapl	0.391422	0.403501	0.0597163	6.75696	1.41e-11	7.6e-11
Baz1a	0.224277	0.403354	0.0891963	4.5221	6.12e-06	2.32e-05
Srp72	0.287452	0.403016	0.0731802	5.50717	3.65e-08	1.61e-07
Dera	0.128869	0.402865	0.141835	2.84038	0.00450595	0.0124456
Psmb7	0.251905	0.402745	0.0795688	5.06159	4.16e-07	1.72e-06
Mdh1	0.569757	0.40274	0.0488079	8.25153	1.56e-16	1.07e-15
Lsm1	0.239923	0.402436	0.0827931	4.86074	1.17e-06	4.69e-06
Lsm8	0.331124	0.402428	0.0667105	6.03245	1.61e-09	7.83e-09
Ing2	0.110928	0.402264	0.160781	2.50195	0.0123513	0.0311344
Rtf1	0.505664	0.401954	0.0531225	7.56655	3.83e-14	2.35e-13
Ndufs8	0.298432	0.401895	0.0709881	5.66144	1.5e-08	6.81e-08
Gltp	0.358603	0.401853	0.0636372	6.31475	2.71e-10	1.36e-09
Ndufb7	0.860829	0.40164	0.0372893	10.7709	4.72e-27	4.58e-26
Ddost	0.242264	0.401344	0.0833477	4.8153	1.47e-06	5.84e-06
Srrm1	0.649566	0.400834	0.0450282	8.90184	5.49e-19	4.07e-18
Eef1g	0.909037	0.400804	0.0354145	11.3175	1.08e-29	1.17e-28
Rraga	0.167264	0.400598	0.112757	3.55277	0.000381199	0.00122902
Sod2	0.298039	0.400479	0.0709629	5.64349	1.67e-08	7.54e-08
Mrpl17	0.213225	0.399954	0.0920488	4.34502	1.39e-05	5.16e-05
C1d	0.235365	0.399868	0.086266	4.63529	3.56e-06	1.38e-05
Psmd7	0.265357	0.399777	0.0776816	5.14636	2.66e-07	1.12e-06
Atp5j	1.07802	0.399731	0.0316509	12.6294	1.45e-36	1.93e-35
Usf2	0.249533	0.399355	0.0816483	4.89116	1e-06	4.03e-06
Sf3a3	0.183672	0.399271	0.103552	3.85576	0.000115369	0.000392803
Lyar	0.178526	0.398599	0.111634	3.57058	0.000356193	0.00115416
Pin1	0.181951	0.398169	0.105634	3.76933	0.000163689	0.000547927
Rnaseh2c	0.30166	0.397969	0.0719946	5.52775	3.24e-08	1.44e-07
Glo1	0.769784	0.397946	0.0402387	9.88963	4.62e-23	3.99e-22
Tprgl	0.316465	0.396607	0.0686097	5.78063	7.44e-09	3.45e-08
Atp6v1d	0.264594	0.396548	0.078138	5.07497	3.88e-07	1.61e-06
Hras	0.132396	0.396518	0.139188	2.84878	0.00438869	0.0121347
Hnrnpdl	0.596558	0.396337	0.0482342	8.21693	2.09e-16	1.42e-15
Znrd1	0.331298	0.39628	0.0677155	5.85213	4.85e-09	2.28e-08
Hspe1	0.913657	0.395774	0.0359863	10.9979	3.91e-28	3.98e-27
Pcmt1	0.212615	0.395569	0.0917034	4.31357	1.61e-05	5.89e-05
Ntan1	0.270259	0.395498	0.0759191	5.20946	1.89e-07	8.05e-07
Zcchc17	0.218711	0.395363	0.0915356	4.31923	1.57e-05	5.75e-05
Cyba	1.31332	0.395353	0.0286358	13.8063	2.34e-43	3.74e-42
Bnip3l	0.551945	0.395204	0.0497658	7.94128	2e-15	1.31e-14
Ubxn6	0.16799	0.394241	0.113614	3.46999	0.000520477	0.00164219
Tpst2	0.191418	0.393856	0.102143	3.85595	0.000115283	0.000392767
Hscb	0.125956	0.393478	0.143058	2.75047	0.00595099	0.016059
Zmat5	0.166717	0.393353	0.113633	3.46161	0.000536963	0.00169214
Cblb	0.339941	0.393135	0.067032	5.86489	4.49e-09	2.12e-08
Ufm1	0.214711	0.393023	0.0922862	4.25874	2.06e-05	7.5e-05
Tmed3	0.118124	0.39302	0.153554	2.55949	0.0104827	0.0268568
Zfp706	0.554189	0.392864	0.0495107	7.93493	2.11e-15	1.37e-14
Ghitm	0.417479	0.39253	0.0577383	6.79842	1.06e-11	5.73e-11
Sec62	0.809882	0.392527	0.0377097	10.4092	2.25e-25	2.08e-24
Nmi	0.386262	0.392509	0.0623244	6.29784	3.02e-10	1.51e-09
Thumpd1	0.166176	0.392044	0.11464	3.41979	0.000626684	0.00196409
Rab10os	0.13373	0.391882	0.13672	2.86631	0.00415285	0.0115258
Polr2f	0.41516	0.391499	0.0576809	6.78733	1.14e-11	6.17e-11
Dynlrb1	0.333668	0.391391	0.066264	5.90653	3.49e-09	1.66e-08
Bola3	0.340548	0.391036	0.0667587	5.85745	4.7e-09	2.22e-08
Mrpl4	0.160487	0.390923	0.117653	3.32269	0.00089154	0.0027312
Polr2c	0.198084	0.390709	0.0956419	4.08513	4.41e-05	0.000154889
Atp6ap2	0.134449	0.39017	0.137599	2.83555	0.00457469	0.0126287
H2-DMa	0.174462	0.389606	0.119306	3.26561	0.00109229	0.00330696
Slfn1	0.36603	0.389571	0.06673	5.83802	5.28e-09	2.47e-08
Chd2	0.72921	0.389058	0.0418204	9.30305	1.36e-20	1.07e-19
Cwc15	0.524281	0.389009	0.0517065	7.52341	5.34e-14	3.25e-13
Cdk4	0.256117	0.388397	0.0811204	4.7879	1.69e-06	6.67e-06
Stub1	0.24194	0.388234	0.0833638	4.6571	3.21e-06	1.24e-05
Med10	0.254152	0.388103	0.0806553	4.81187	1.5e-06	5.94e-06
Gm5617	0.089037	0.387694	0.185715	2.08758	0.0368361	0.0838327
Cetn3	0.372884	0.386805	0.06266	6.17307	6.7e-10	3.31e-09
Mrps7	0.118726	0.386664	0.149986	2.578	0.00993739	0.0255229
Atg101	0.124442	0.386637	0.14499	2.66665	0.00766123	0.0201683
Chordc1	0.271866	0.386257	0.0749387	5.15431	2.55e-07	1.07e-06
Cdc42se1	0.51107	0.386146	0.0528271	7.30962	2.68e-13	1.56e-12
Lamtor2	0.695467	0.386016	0.0421294	9.16262	5.07e-20	3.86e-19
Pop7	0.136478	0.386	0.133732	2.88638	0.00389697	0.0108799
Rrbp1	0.257943	0.385956	0.080483	4.79549	1.62e-06	6.43e-06
Exoc3	0.239755	0.385867	0.0835731	4.61712	3.89e-06	1.5e-05
Gm8369	0.727971	0.385006	0.0452828	8.50226	1.86e-17	1.32e-16
Chchd3	0.205393	0.38472	0.0935605	4.11199	3.92e-05	0.000138389
Cdkn2d	0.240902	0.384319	0.0887091	4.33235	1.48e-05	5.44e-05
Snx2	0.21677	0.384039	0.0938625	4.09151	4.29e-05	0.000150792
Trim26	0.186786	0.383985	0.103778	3.70004	0.000215565	0.00071417
Ttc1	0.143974	0.383786	0.127532	3.00934	0.00261815	0.00750429
Atg3	0.217772	0.383654	0.0887047	4.32506	1.52e-05	5.61e-05
Mvb12a	0.140169	0.383508	0.133706	2.86829	0.00412693	0.0114723
Llph	0.783671	0.383489	0.0404059	9.49092	2.29e-21	1.85e-20
Ndufa2	1.07618	0.383051	0.0317235	12.0747	1.44e-33	1.77e-32
Cisd2	0.384406	0.382769	0.0613948	6.23455	4.53e-10	2.26e-09
Isg15	0.209619	0.382577	0.108221	3.53517	0.00040752	0.00130573
Gabarap	0.934076	0.381939	0.0343269	11.1265	9.32e-29	9.76e-28
Prdx1	0.901084	0.381361	0.0363667	10.4865	9.96e-26	9.35e-25
Timm10b	0.60381	0.381098	0.0479067	7.95501	1.79e-15	1.17e-14
Snx20	0.22309	0.381087	0.09165	4.15807	3.21e-05	0.000114168
Rgs10	0.930962	0.380891	0.035967	10.59	3.32e-26	3.14e-25
Xrn2	0.764772	0.380803	0.0400877	9.49926	2.11e-21	1.71e-20
Cdk2ap1	0.166637	0.38072	0.115821	3.28714	0.0010121	0.00307862
Ms4a6c	0.167234	0.38055	0.131326	2.89775	0.00375856	0.0105219
H2afy	0.754127	0.380224	0.0406502	9.35356	8.47e-21	6.75e-20
Trappc2l	0.243315	0.38016	0.0825743	4.60386	4.15e-06	1.6e-05
Ndufa10	0.313962	0.380083	0.0687377	5.52947	3.21e-08	1.43e-07
Zranb2	0.392406	0.379033	0.0601253	6.30405	2.9e-10	1.46e-09
Tubb5	0.844331	0.37848	0.0397495	9.52165	1.7e-21	1.4e-20
Tspan13	0.49661	0.378429	0.054351	6.96268	3.34e-12	1.85e-11
Mob4	0.273471	0.378063	0.0747406	5.05834	4.23e-07	1.75e-06
Myl12a	0.917533	0.378046	0.0348979	10.8329	2.4e-27	2.38e-26
Cotl1	0.725346	0.378035	0.0434998	8.69048	3.61e-18	2.61e-17
Srsf3	0.919496	0.377696	0.0349064	10.8203	2.76e-27	2.73e-26
Cul3	0.33859	0.377262	0.0652885	5.77839	7.54e-09	3.49e-08
Tmem147	0.171096	0.377224	0.111543	3.38187	0.000719953	0.00223471
Ptpn2	0.255918	0.377133	0.0800034	4.71395	2.43e-06	9.51e-06
Cd3g	1.87068	0.377095	0.0238408	15.8172	2.37e-56	5.32e-55
Pde4b	0.18516	0.377054	0.106964	3.52507	0.000423371	0.00135316
H2-T22	0.564332	0.376791	0.0496813	7.58417	3.35e-14	2.06e-13
Hddc2	0.185026	0.376686	0.106322	3.54287	0.0003958	0.00127371
Pitpnb	0.134121	0.376532	0.133044	2.83013	0.00465295	0.0128242
Nsmce3	0.12349	0.376416	0.145945	2.57917	0.00990384	0.0254621
Psma6	0.391876	0.376187	0.0606145	6.20622	5.43e-10	2.7e-09
Hdlbp	0.168208	0.375556	0.111522	3.36756	0.00075837	0.0023455
Med30	0.294833	0.374855	0.072593	5.16379	2.42e-07	1.03e-06
Brk1	0.545839	0.374768	0.0497521	7.53271	4.97e-14	3.03e-13
Cdc37	0.526493	0.374553	0.0509755	7.3477	2.02e-13	1.19e-12
Bloc1s4	0.090564	0.374541	0.185185	2.02252	0.0431227	0.096128
Prelid3b	0.121178	0.374515	0.149227	2.5097	0.0120832	0.030487
Ier3ip1	0.563163	0.374502	0.0498316	7.51534	5.68e-14	3.45e-13
Mrpl28	0.164607	0.374175	0.116069	3.22374	0.0012653	0.00379517
Pip4k2a	0.228721	0.37407	0.0887707	4.21389	2.51e-05	9.07e-05
Trappc5	0.169427	0.373978	0.113437	3.2968	0.000977924	0.00297993
Cisd1	0.139404	0.373152	0.134695	2.77035	0.00559954	0.0151861
Eif4e	0.225253	0.372527	0.0896602	4.15487	3.25e-05	0.000115614
Emc10	0.270523	0.372252	0.0767839	4.84805	1.25e-06	4.99e-06
Akirin2	0.179538	0.371943	0.105163	3.53681	0.000404985	0.00129868
Morf4l2	0.175155	0.371934	0.109184	3.4065	0.000658017	0.00205481
Ociad1	0.331573	0.371738	0.0658984	5.64107	1.69e-08	7.64e-08
AI413582	0.169612	0.371082	0.111488	3.32844	0.000873325	0.00267955
Derl1	0.183601	0.370589	0.105191	3.523	0.000426695	0.00136294
Relb	0.142662	0.370239	0.134919	2.74415	0.00606681	0.0163459
Themis	0.166596	0.370212	0.114091	3.24488	0.00117501	0.00353257
Stx8	0.182518	0.36997	0.102717	3.60184	0.000315973	0.00102965
Faim	0.184309	0.36989	0.105997	3.48962	0.000483715	0.00153369
Lamtor5	0.332452	0.369241	0.0647917	5.69889	1.21e-08	5.51e-08
Commd4	0.295496	0.368962	0.0726776	5.07669	3.84e-07	1.6e-06
Spcs1	0.492611	0.368669	0.0531513	6.93622	4.03e-12	2.22e-11
Gm17018	0.154508	0.368544	0.122599	3.00608	0.00264636	0.00758096
Fam174a	0.126825	0.368006	0.141985	2.59186	0.00954573	0.0246395
Suds3	0.173653	0.36798	0.108988	3.37632	0.000734616	0.00227885
Snw1	0.506941	0.367737	0.0523251	7.02793	2.1e-12	1.17e-11
2023-09-01	1.0249	0.367467	0.0325186	11.3002	1.31e-29	1.42e-28
Rdx	0.399292	0.36732	0.0604568	6.07574	1.23e-09	6.01e-09
Syncrip	0.340007	0.367009	0.065275	5.6225	1.88e-08	8.47e-08
Nsmce1	0.302139	0.366928	0.0718314	5.10819	3.25e-07	1.36e-06
Arf6	0.481539	0.366388	0.0557541	6.5715	4.98e-11	2.6e-10
Rnps1	0.384722	0.365926	0.0608776	6.01084	1.85e-09	8.91e-09
Mia2	0.374429	0.365672	0.0614097	5.95463	2.61e-09	1.25e-08
Egr1	0.153623	0.365577	0.155258	2.35464	0.0185407	0.0452779
Rbfa	0.134555	0.365298	0.135904	2.68791	0.00718998	0.0190247
Srp19	0.45867	0.365234	0.0561467	6.505	7.77e-11	4.02e-10
Atp6v1e1	0.368967	0.365132	0.0628354	5.81092	6.21e-09	2.9e-08
Rhog	0.328262	0.364709	0.066678	5.4697	4.51e-08	1.98e-07
Cyc1	0.274414	0.364178	0.0759354	4.79589	1.62e-06	6.42e-06
Glmp	0.16046	0.363999	0.116873	3.11449	0.00184264	0.0053922
Pycr2	0.144186	0.363128	0.128931	2.81646	0.00485565	0.0133189
Srpr	0.224457	0.363105	0.087302	4.15918	3.19e-05	0.000113692
Bccip	0.215459	0.363077	0.0901649	4.0268	5.65e-05	0.000196918
Slc38a1	0.271559	0.362525	0.0765703	4.73454	2.2e-06	8.64e-06
Mrps28	0.169113	0.362349	0.112261	3.22775	0.00124769	0.0037467
Dusp11	0.67517	0.362335	0.0434602	8.33717	7.61e-17	5.25e-16
Mat2b	0.412897	0.361984	0.0586019	6.177	6.53e-10	3.23e-09
Eapp	0.388092	0.361319	0.0607315	5.94945	2.69e-09	1.29e-08
Wdr46	0.13095	0.361084	0.137488	2.62629	0.00863212	0.0225176
Arpc1a	0.167859	0.361076	0.112248	3.21678	0.00129638	0.00387616
Ddx18	0.46843	0.361047	0.0556199	6.49132	8.51e-11	4.39e-10
Snhg8	0.52941	0.360793	0.0513264	7.02937	2.07e-12	1.16e-11
Ccm2	0.297925	0.360715	0.0720214	5.00845	5.49e-07	2.25e-06
Rab18	0.173627	0.360484	0.106517	3.3843	0.000713608	0.00221635
Fyn	0.63009	0.360397	0.0474194	7.60021	2.96e-14	1.83e-13
Strap	0.198274	0.35983	0.0980015	3.67168	0.000240961	0.000795248
Rpl3	2.75762	0.359312	0.0197304	18.211	4.22e-74	1.42e-72
Prorsd1	0.23036	0.359041	0.0921914	3.89452	9.84e-05	0.00033701
Eprs	0.251215	0.359028	0.0808358	4.44145	8.94e-06	3.35e-05
Cbx4	0.208384	0.358818	0.0957429	3.74772	0.000178449	0.00059579
Utp18	0.167903	0.358404	0.112934	3.17356	0.00150584	0.0044571
Msrb1	0.136525	0.358277	0.137378	2.60796	0.00910831	0.0235812
Rbm39	1.28927	0.358029	0.0287423	12.4565	1.29e-35	1.66e-34
Rgs19	0.179837	0.357992	0.106177	3.37166	0.000747156	0.00231358
Rplp0	3.4008	0.357127	0.0177887	20.0761	1.2e-89	5.42e-88
Tbc1d4	0.400587	0.356987	0.0734986	4.85706	1.19e-06	4.77e-06
Zrsr2	0.230651	0.356417	0.0859185	4.14831	3.35e-05	0.000118814
Snx5	0.231483	0.356049	0.0869006	4.0972	4.18e-05	0.000147231
Ubl4a	0.156768	0.355472	0.120578	2.94806	0.00319771	0.00905491
Actr3	1.14433	0.354407	0.0307385	11.5297	9.34e-31	1.05e-29
Tbcb	0.159446	0.353858	0.116237	3.04428	0.00233241	0.00672634
Psma7	0.944335	0.353668	0.0347405	10.1803	2.43e-24	2.17e-23
Fdx2	0.152911	0.353544	0.122204	2.89307	0.00381496	0.0106682
Add3	0.464859	0.353446	0.0571393	6.18569	6.18e-10	3.07e-09
Nrbf2	0.135486	0.353418	0.134423	2.62914	0.00856006	0.0223635
Csnk1a1	0.778756	0.353348	0.0390581	9.04671	1.47e-19	1.11e-18
Pin4	0.348556	0.353333	0.0647241	5.45906	4.79e-08	2.1e-07
Uvrag	0.171104	0.35228	0.11216	3.14087	0.00168449	0.00496881
Fdps	0.120843	0.352234	0.154152	2.28498	0.022314	0.0536804
Capns1	0.287077	0.351949	0.0732831	4.80259	1.57e-06	6.21e-06
Tuba1c	0.111847	0.351777	0.164591	2.13728	0.032575	0.075584
Txndc9	0.265789	0.350684	0.0762923	4.59658	4.29e-06	1.65e-05
Cfdp1	0.318927	0.350474	0.0677117	5.17598	2.27e-07	9.61e-07
Ndufs6	0.526678	0.350461	0.051614	6.79004	1.12e-11	6.06e-11
Tbc1d1	0.221157	0.350336	0.0905602	3.86854	0.000109487	0.000373515
Serp1	0.332134	0.350324	0.0690218	5.07555	3.86e-07	1.61e-06
BC005624	0.260567	0.350062	0.0770954	4.54063	5.61e-06	2.14e-05
Actr10	0.310648	0.349274	0.0687185	5.08269	3.72e-07	1.55e-06
Mgat2	0.156675	0.349079	0.12008	2.90705	0.00364853	0.0102417
Rfc1	0.218399	0.34883	0.090865	3.83899	0.000123542	0.000418697
Plekhf2	0.115346	0.348809	0.156029	2.23554	0.0253821	0.060303
Tlk1	0.241713	0.348792	0.0825244	4.22653	2.37e-05	8.58e-05
Rsu1	0.157275	0.348684	0.118484	2.94289	0.0032516	0.00918738
Haus3	0.231074	0.348619	0.0864043	4.03474	5.47e-05	0.000190768
Dhx36	0.36626	0.348386	0.062376	5.58525	2.33e-08	1.04e-07
Sf3b3	0.369528	0.348313	0.0620668	5.61191	2e-08	8.99e-08
Psmb8	1.64468	0.348076	0.0256458	13.5724	5.84e-42	8.86e-41
Gtf2i	0.2476	0.347508	0.0827887	4.19753	2.7e-05	9.69e-05
Nmt1	0.619528	0.346701	0.0468737	7.39648	1.4e-13	8.36e-13
Ucp2	1.11321	0.346662	0.0314005	11.04	2.45e-28	2.52e-27
Gnai2	1.19997	0.346403	0.0301463	11.4907	1.47e-30	1.64e-29
Eif4a3	0.33536	0.346137	0.0651867	5.30993	1.1e-07	4.72e-07
Nfu1	0.134118	0.345035	0.135779	2.54116	0.0110487	0.0281389
Pdlim2	0.163009	0.344838	0.115603	2.98296	0.00285476	0.00815081
Uqcc2	0.336333	0.34481	0.0659958	5.22472	1.74e-07	7.43e-07
Pfdn5	1.76881	0.344431	0.0246603	13.967	2.48e-44	4.06e-43
Rpl7a	2.07829	0.344024	0.0228231	15.0735	2.42e-51	4.82e-50
Rbm7	0.264468	0.34391	0.0772848	4.4499	8.59e-06	3.23e-05
Naca	2.3481	0.343854	0.0214428	16.0359	7.17e-58	1.7e-56
Sf3b6	0.750381	0.343662	0.0408143	8.42013	3.76e-17	2.62e-16
Smim20	0.147864	0.343618	0.126542	2.71545	0.00661849	0.0176847
Tmem219	0.107507	0.343438	0.161741	2.12338	0.0337219	0.0777909
Ttc19	0.115608	0.343376	0.152941	2.24515	0.0247582	0.059002
Bud31	0.183273	0.343306	0.103146	3.32834	0.000873643	0.00267955
Msn	1.09129	0.343017	0.0314781	10.897	1.19e-27	1.19e-26
Nudcd2	0.162817	0.342731	0.117247	2.92316	0.00346502	0.00974241
Ccz1	0.175781	0.342194	0.109264	3.1318	0.00173737	0.00510347
Eef2	1.3497	0.340965	0.0283414	12.0306	2.45e-33	2.99e-32
Idh3a	0.13654	0.340516	0.13443	2.53304	0.0113078	0.0287002
Pglyrp1	0.202046	0.340186	0.106123	3.20558	0.0013479	0.00401493
Ddt	0.292368	0.340157	0.0723151	4.70382	2.55e-06	9.97e-06
Alkbh1	0.210157	0.340132	0.0955083	3.56129	0.000369044	0.00119356
Ifngr1	0.388788	0.339864	0.0639979	5.31055	1.09e-07	4.71e-07
Slbp	0.189813	0.339459	0.106157	3.1977	0.00138527	0.00412388
Cdc5l	0.302255	0.339085	0.0703853	4.81755	1.45e-06	5.79e-06
Fip1l1	0.349176	0.338952	0.0641547	5.28335	1.27e-07	5.43e-07
Mrpl23	0.505754	0.338922	0.0530367	6.39034	1.66e-10	8.39e-10
Zfp593	0.137489	0.338723	0.136039	2.48989	0.0127783	0.0321011
Mff	0.267082	0.338271	0.0761422	4.44263	8.89e-06	3.33e-05
Txnrd1	0.101988	0.337942	0.165889	2.03716	0.0416342	0.0932415
Mrpl9	0.174664	0.33789	0.108269	3.12082	0.00180347	0.00528656
Amz2	0.117739	0.337718	0.153913	2.19421	0.0282205	0.0664655
Eif5b	0.567519	0.337392	0.0524162	6.43679	1.22e-10	6.25e-10
Zfand5	0.209297	0.337362	0.0968029	3.48504	0.000492069	0.00155923
Mphosph10	0.184393	0.337263	0.105659	3.19199	0.00141297	0.00419667
Gatad1	0.170138	0.337002	0.111233	3.02969	0.00244804	0.00704015
Got1	0.108965	0.336991	0.16577	2.03289	0.0420636	0.0940106
Sgms1	0.108622	0.336911	0.162187	2.0773	0.0377736	0.0856456
Gramd1a	0.141133	0.336858	0.131124	2.569	0.0101994	0.0261698
Fam162a	0.231191	0.336833	0.087465	3.85106	0.000117606	0.000399366
Tmem50a	0.714093	0.336655	0.0423056	7.9577	1.75e-15	1.15e-14
Mrpl51	0.274884	0.336314	0.0745996	4.50825	6.54e-06	2.47e-05
Lsm2	0.19678	0.336312	0.0992258	3.38936	0.000700553	0.00217973
Ggnbp2	0.369228	0.335277	0.0632265	5.3028	1.14e-07	4.9e-07
Nans	0.204411	0.335237	0.0967838	3.46377	0.000532662	0.00167961
Aebp2	0.334852	0.335132	0.0673854	4.97336	6.58e-07	2.68e-06
Fus	1.04664	0.334887	0.0320421	10.4515	1.44e-25	1.35e-24
Hmgn5	0.125052	0.334607	0.153812	2.17542	0.0295985	0.0694892
Psph	0.122486	0.334562	0.147398	2.26978	0.023221	0.0557066
Gpr65	0.229405	0.33452	0.0927222	3.60777	0.000308844	0.00100897
Mrpl46	0.13581	0.334464	0.134116	2.49383	0.0126372	0.0317929
Dnajc15	0.201592	0.334349	0.0993991	3.3637	0.000769045	0.00237567
Ndufa9	0.197339	0.33408	0.0995268	3.35668	0.000788835	0.00243389
Pa2g4	0.292819	0.333805	0.074538	4.47831	7.52e-06	2.83e-05
Fbxw2	0.276387	0.333588	0.0752248	4.43455	9.23e-06	3.45e-05
Creg1	0.154766	0.333505	0.121928	2.73526	0.0062331	0.0167415
Etfa	0.203346	0.333219	0.0965978	3.44956	0.000561511	0.00176842
Necap2	0.154289	0.332931	0.122446	2.719	0.00654787	0.0175141
Pnkd	0.209381	0.332664	0.0939724	3.54001	0.000400109	0.00128598
Maf1	0.216681	0.332646	0.0911113	3.65098	0.000261238	0.000860518
Herpud1	0.218092	0.332646	0.0944876	3.52052	0.000430695	0.00137317
Mettl26	0.211423	0.332538	0.0956298	3.47735	0.000506397	0.00160266
Pbdc1	0.154036	0.332357	0.120601	2.75584	0.00585414	0.0158307
Lsp1	1.16235	0.332068	0.0306999	10.8166	2.87e-27	2.83e-26
Yaf2	0.168328	0.331829	0.114783	2.89091	0.00384122	0.0107359
Tmem11	0.113589	0.331782	0.157087	2.1121	0.034678	0.0797825
Ube2v2	0.264382	0.33173	0.076248	4.35068	1.36e-05	5.03e-05
Fh1	0.110058	0.331684	0.158758	2.08923	0.0366866	0.0835478
Gadd45gip1	0.123782	0.33163	0.144514	2.29479	0.0217452	0.0525078
Dtd1	0.140469	0.331541	0.132745	2.49758	0.0125043	0.0314895
Sar1b	0.208223	0.331435	0.0930974	3.56009	0.000370724	0.00119749
Sirt2	0.119301	0.331361	0.149571	2.21541	0.026732	0.0632191
Eif3l	0.200412	0.331014	0.0998518	3.31505	0.000916271	0.00280198
Cnp	0.40944	0.330824	0.0594645	5.56339	2.65e-08	1.18e-07
Klhl24	0.253504	0.330575	0.0819631	4.03321	5.5e-05	0.000191881
Ubb	2.53735	0.330336	0.020632	16.0109	1.07e-57	2.52e-56
Cd2bp2	0.130348	0.329891	0.138143	2.38804	0.0169387	0.0417207
Srsf10	0.47123	0.329748	0.0542932	6.07346	1.25e-09	6.09e-09
Bloc1s2	0.207737	0.329633	0.0970331	3.39712	0.000680994	0.00212143
Stk38	0.568248	0.329379	0.0502591	6.55362	5.62e-11	2.92e-10
Aplp2	0.170232	0.329291	0.11256	2.92547	0.00343937	0.00968612
Snx18	0.11258	0.329155	0.161586	2.03703	0.0416473	0.0932415
Sh2d2a	0.268079	0.328974	0.0806434	4.07937	4.52e-05	0.000158563
Riok3	0.279949	0.328883	0.0742232	4.431	9.38e-06	3.51e-05
Runx3	0.172649	0.328771	0.1136	2.89412	0.00380229	0.0106386
Zfand2b	0.116138	0.328501	0.156175	2.10342	0.035429	0.0812931
Cap1	0.549142	0.328443	0.050151	6.54907	5.79e-11	3.01e-10
Mrto4	0.142551	0.32834	0.130765	2.51092	0.0120417	0.0304013
Psmd14	0.264553	0.328237	0.0773132	4.24555	2.18e-05	7.92e-05
Api5	0.236514	0.327729	0.0832548	3.93646	8.27e-05	0.000284735
Pdcd2	0.204804	0.327696	0.0954748	3.43228	0.00059853	0.00188135
Gnb1	0.43757	0.32756	0.0566786	5.77925	7.5e-09	3.47e-08
Leprotl1	0.647335	0.32751	0.044737	7.32079	2.47e-13	1.45e-12
Exosc7	0.215962	0.327463	0.0914571	3.58051	0.00034292	0.00111325
Lage3	0.177926	0.327364	0.107359	3.04923	0.00229428	0.00663491
Serf2	2.07694	0.327261	0.0228732	14.3076	1.96e-46	3.4e-45
Irf7	0.114272	0.326788	0.160718	2.0333	0.0420218	0.0939985
Arf1	0.634073	0.326764	0.0460081	7.10231	1.23e-12	6.93e-12
Mrps23	0.16438	0.326682	0.114289	2.85839	0.00425798	0.0117985
Cbx3	0.905835	0.326475	0.0358075	9.11748	7.69e-20	5.82e-19
Supt16	0.339209	0.325882	0.0653861	4.98397	6.23e-07	2.54e-06
Syngr2	0.142081	0.325668	0.133897	2.43223	0.0150063	0.0372275
Ube2e1	0.215099	0.324962	0.0909827	3.57169	0.000354684	0.00115
Commd6	0.313238	0.324833	0.0700108	4.63976	3.49e-06	1.35e-05
Rab11a	0.211574	0.324774	0.0963158	3.37196	0.000746343	0.00231246
Hint3	0.212243	0.324388	0.0934198	3.47237	0.000515884	0.00162969
Naa50	0.187415	0.323975	0.102085	3.17357	0.00150575	0.0044571
Nrbp1	0.247463	0.323939	0.0829061	3.9073	9.33e-05	0.000320101
Anapc13	0.331809	0.323841	0.0678675	4.77167	1.83e-06	7.22e-06
Atp5g2	1.46359	0.323793	0.0273309	11.8471	2.23e-32	2.63e-31
Acbd3	0.176447	0.323257	0.106059	3.0479	0.00230444	0.00665683
Hnrnpf	1.42794	0.322631	0.027528	11.7201	1.01e-31	1.16e-30
Mcrip1	0.186353	0.322128	0.104224	3.09073	0.00199662	0.00580662
Arhgap17	0.164378	0.322047	0.110736	2.90825	0.00363455	0.010208
Mrpl34	0.228681	0.321869	0.0885098	3.63653	0.000276331	0.00090792
Nifk	0.237219	0.321806	0.0893319	3.60237	0.000315331	0.00102821
Saraf	0.445339	0.321563	0.0574485	5.59742	2.18e-08	9.75e-08
Vdac1	0.248443	0.321415	0.0807696	3.97941	6.91e-05	0.000239165
Ndufb4	0.694534	0.321064	0.0429874	7.46879	8.09e-14	4.88e-13
Snrnp40	0.210461	0.320649	0.0922383	3.47631	0.000508357	0.00160788
Ogfr	0.116866	0.320476	0.151839	2.11064	0.0348035	0.0800001
Mrps9	0.214897	0.320443	0.090857	3.5269	0.000420463	0.0013447
Polr2j	0.39344	0.320429	0.0599304	5.34669	8.96e-08	3.88e-07
Dennd4a	0.115963	0.320396	0.157148	2.03881	0.0414686	0.093043
Kpna1	0.156487	0.319966	0.118133	2.70853	0.0067583	0.0180105
Ing3	0.123843	0.319885	0.14384	2.2239	0.0261553	0.0619691
Mbd3	0.20925	0.319681	0.0961003	3.32653	0.00087934	0.00269542
Smc3	0.298489	0.319588	0.0733307	4.35818	1.31e-05	4.87e-05
Phyh	0.256781	0.319358	0.0788772	4.0488	5.15e-05	0.000179902
Dcps	0.156206	0.318765	0.121738	2.61845	0.00883292	0.0229487
Upf3a	0.136098	0.318199	0.133326	2.38663	0.0170036	0.0418208
Ndufa4	1.32198	0.318	0.0288664	11.0163	3.19e-28	3.27e-27
Cdc26	0.222752	0.31796	0.0887154	3.58404	0.00033832	0.00109932
Copb1	0.25119	0.317809	0.0794629	3.99946	6.35e-05	0.000220373
Rbx1	0.966676	0.317764	0.0338701	9.38184	6.48e-21	5.18e-20
Malsu1	0.193999	0.317717	0.101379	3.13394	0.00172477	0.00507315
Cope	0.281662	0.317559	0.0736727	4.31041	1.63e-05	5.97e-05
Lyst	0.113255	0.3175	0.156292	2.03145	0.0422095	0.0942958
Dleu2	0.190504	0.317412	0.107514	2.95229	0.00315431	0.00894673
Snrpe	1.23937	0.317319	0.0298395	10.6342	2.07e-26	1.96e-25
Psme1	1.4365	0.317214	0.0275685	11.5064	1.22e-30	1.37e-29
Smim10l1	0.154539	0.316801	0.121327	2.61113	0.00902429	0.0233988
Hmox2	0.200436	0.316596	0.0957517	3.30643	0.00094493	0.00288449
Abhd8	0.283313	0.316387	0.0760097	4.16245	3.15e-05	0.000112321
Dnajc2	0.325994	0.316324	0.0670858	4.71521	2.41e-06	9.46e-06
Cirbp	0.677238	0.316321	0.0446998	7.07657	1.48e-12	8.3e-12
Ndufaf8	0.385802	0.316072	0.0615577	5.13455	2.83e-07	1.19e-06
Psmg4	0.370467	0.31604	0.0630738	5.01064	5.43e-07	2.23e-06
Timm8a1	0.120781	0.315437	0.151544	2.0815	0.0373885	0.0848469
Trappc6a	0.197907	0.315314	0.097874	3.22163	0.00127463	0.00382092
Vbp1	0.196456	0.31474	0.0977753	3.21902	0.00128631	0.00384925
Rpp25l	0.139779	0.314739	0.13102	2.40221	0.0162963	0.0403501
Cd4	0.504982	0.314639	0.0531518	5.91962	3.23e-09	1.54e-08
Smim15	0.312608	0.31424	0.069289	4.5352	5.75e-06	2.19e-05
Smu1	0.196516	0.314086	0.100024	3.14011	0.00168881	0.00497873
Gng2	0.199162	0.313691	0.0988259	3.17418	0.00150261	0.00445267
Bri3bp	0.110737	0.313662	0.157062	1.99705	0.0458193	0.101092
Ino80b	0.216893	0.313647	0.0950615	3.29941	0.000968889	0.00295588
Aarsd1	0.129356	0.313618	0.141993	2.20869	0.0271964	0.0642293
Anapc5	0.223494	0.31353	0.089066	3.5202	0.000431218	0.00137399
Hmg20b	0.153387	0.313107	0.124693	2.51102	0.0120383	0.0304013
Hpcal1	0.114004	0.313061	0.155323	2.01555	0.043847	0.0975743
Impdh2	0.204437	0.312382	0.0960249	3.25314	0.00114139	0.00343547
Gpatch11	0.168231	0.312265	0.113596	2.7489	0.00597962	0.0161194
Sars	0.490742	0.312104	0.0541273	5.7661	8.11e-09	3.75e-08
Stip1	0.153592	0.312049	0.122275	2.55202	0.0107101	0.0273984
Mrpl11	0.179095	0.311888	0.104963	2.97141	0.00296436	0.00844041
Bola2	0.938095	0.311853	0.0358643	8.69536	3.46e-18	2.5e-17
Cdc123	0.172102	0.311745	0.111053	2.80718	0.0049978	0.013687
Mydgf	0.164628	0.311637	0.115087	2.70783	0.00677248	0.0180308
Zfp330	0.16854	0.310992	0.112949	2.75339	0.00589813	0.015933
Eci2	0.129767	0.310856	0.144915	2.14509	0.031946	0.0743584
Vamp3	0.117182	0.310739	0.153142	2.0291	0.0424486	0.094748
Vti1b	0.207174	0.310643	0.0939201	3.30752	0.00094125	0.00287496
Ddx42	0.253119	0.310359	0.0799704	3.88092	0.00010406	0.000355236
Stk4	0.617649	0.310251	0.0468754	6.61863	3.63e-11	1.91e-10
Cnot7	0.17984	0.310104	0.105083	2.95104	0.00316702	0.00897785
Mthfsl	0.197227	0.310051	0.1022	3.03377	0.00241519	0.00694956
Galnt11	0.22151	0.309944	0.0905093	3.42444	0.000616059	0.00193196
Ctsb	0.354787	0.30923	0.0657413	4.70374	2.55e-06	9.97e-06
Uchl5	0.13568	0.308982	0.137008	2.25521	0.0241202	0.0576495
Rpl36al	2.09931	0.308708	0.0227983	13.5408	8.98e-42	1.35e-40
Mcl1	1.01545	0.308627	0.0327546	9.4224	4.41e-21	3.53e-20
Fibp	0.183158	0.308482	0.105356	2.928	0.00341154	0.00962348
Nabp2	0.158895	0.308463	0.121409	2.5407	0.011063	0.0281389
Nup50	0.139269	0.308382	0.134745	2.28864	0.0221003	0.0532406
Ramac	0.249035	0.308351	0.0808272	3.81494	0.000136218	0.000458947
Dmac1	0.218092	0.308339	0.0903024	3.41452	0.000638952	0.00200011
Guk1	0.189607	0.308231	0.101427	3.03894	0.00237414	0.00683524
Oxct1	0.165461	0.308131	0.114474	2.6917	0.00710879	0.0188389
Hnrnpab	0.675441	0.308099	0.0446549	6.89956	5.22e-12	2.87e-11
Dnttip1	0.12245	0.308076	0.147918	2.08275	0.0372744	0.0846624
Fam98b	0.150415	0.308059	0.124173	2.48089	0.0131056	0.0328435
Wbp4	0.242049	0.307966	0.0851977	3.61472	0.000300669	0.000984128
Mak16	0.200042	0.307863	0.098005	3.1413	0.00168199	0.00496427
Spint2	0.304736	0.307585	0.0726747	4.23236	2.31e-05	8.38e-05
Trappc1	0.172023	0.307351	0.111662	2.75252	0.00591378	0.0159669
Commd3	0.255406	0.307231	0.0796953	3.85507	0.000115698	0.000393663
Tor1a	0.162777	0.307208	0.116405	2.63914	0.0083117	0.0217587
Rab14	0.440173	0.307167	0.0567497	5.41266	6.21e-08	2.7e-07
Cops9	0.643708	0.306757	0.045666	6.71741	1.85e-11	9.88e-11
Trappc10	0.17566	0.306545	0.106573	2.87637	0.00402272	0.0112068
Atp5l	1.48866	0.306347	0.0271682	11.2759	1.73e-29	1.85e-28
Odc1	0.232746	0.306313	0.0941333	3.25403	0.00113779	0.00342663
Tomm40	0.160323	0.30623	0.118599	2.58206	0.00982135	0.0252626
Ebpl	0.250882	0.304801	0.0822716	3.70481	0.000211548	0.000702215
Ndel1	0.124273	0.304625	0.143216	2.12704	0.0334171	0.0772257
Tmbim6	0.664821	0.304622	0.0442616	6.88232	5.89e-12	3.23e-11
Slc25a36	0.206757	0.304555	0.0964061	3.15909	0.00158265	0.00467909
Eif3d	0.320506	0.304461	0.06756	4.50653	6.59e-06	2.49e-05
Ptpn11	0.149149	0.304285	0.127457	2.38734	0.0169707	0.0417795
Ssb	0.723574	0.304075	0.0424994	7.1548	8.38e-13	4.76e-12
Dctn2	0.179421	0.303425	0.107608	2.81971	0.00480667	0.0131986
Oxa1l	0.14417	0.303128	0.129237	2.34551	0.0190009	0.0462774
Erg28	0.193932	0.302887	0.0986038	3.07176	0.00212802	0.00616607
Pcif1	0.241487	0.302216	0.0848973	3.55978	0.000371164	0.00119816
Tpd52l2	0.217035	0.302072	0.0920016	3.28333	0.00102589	0.00311505
Mrpl13	0.217341	0.301713	0.0925486	3.26005	0.00111393	0.00336081
Dctpp1	0.137478	0.301298	0.140447	2.14528	0.0319305	0.0743557
Spcs2	0.935933	0.301136	0.0345191	8.72376	2.69e-18	1.95e-17
Nolc1	0.183348	0.300896	0.108586	2.77103	0.00558788	0.0151663
Asna1	0.117668	0.300652	0.148769	2.02094	0.0432862	0.0964094
2810013P06Rik	0.176625	0.300627	0.108932	2.75976	0.00578435	0.0156502
Rrp15	0.118062	0.300303	0.152543	1.96864	0.0489942	0.107591
Rab24	0.18727	0.299632	0.106238	2.82039	0.00479655	0.0131778
Ssh2	0.499257	0.299506	0.0547971	5.46572	4.61e-08	2.03e-07
Hcst	1.19575	0.299391	0.0303346	9.8696	5.64e-23	4.85e-22
Pam16	0.202633	0.299355	0.0974155	3.07297	0.00211942	0.00614645
Cdc34	0.151748	0.299282	0.122687	2.43939	0.0147121	0.0365677
Actr2	0.735529	0.298959	0.0416209	7.18292	6.82e-13	3.89e-12
Aven	0.234892	0.298737	0.0891521	3.35087	0.00080559	0.00248262
Wbp11	0.323068	0.298504	0.0679344	4.394	1.11e-05	4.15e-05
Rpp21	0.366867	0.298275	0.0637056	4.68208	2.84e-06	1.1e-05
Btg3	0.173761	0.298117	0.111468	2.67446	0.007485	0.0197413
Ndufs4	0.502012	0.297349	0.0523033	5.68508	1.31e-08	5.95e-08
Bnip2	0.222319	0.296907	0.0903722	3.28539	0.00101843	0.00309605
Rpl7	2.92055	0.296206	0.0193452	15.3116	6.39e-53	1.32e-51
Eef1b2	2.47872	0.295997	0.0210185	14.0827	4.86e-45	8.22e-44
Dnajc9	0.373535	0.295886	0.06317	4.68396	2.81e-06	1.09e-05
Eif1	2.57937	0.295824	0.020543	14.4002	5.16e-47	9.09e-46
Sqstm1	0.265108	0.295356	0.0773847	3.81672	0.000135235	0.000455934
Ddx39b	0.550731	0.29516	0.0505159	5.84292	5.13e-09	2.41e-08
2210016F16Rik	0.178382	0.294961	0.106309	2.77457	0.00552751	0.0150261
Atraid	0.15474	0.294906	0.120817	2.44094	0.0146492	0.0364291
Supt4a	0.877273	0.294872	0.0368813	7.99517	1.29e-15	8.58e-15
Lsg1	0.129282	0.294852	0.140952	2.09185	0.0364516	0.0831226
Actl6a	0.181829	0.294835	0.10667	2.764	0.00570968	0.0154562
Gtf3a	0.132682	0.294457	0.13636	2.15941	0.0308187	0.0720264
Nxt1	0.132946	0.294323	0.139871	2.10424	0.0353577	0.0812016
Csnk2a1	0.629565	0.294004	0.0452223	6.5013	7.96e-11	4.11e-10
Mrpl52	1.10571	0.293879	0.0317841	9.2461	2.33e-20	1.81e-19
Sar1a	0.213239	0.293724	0.0919527	3.1943	0.00140171	0.00416562
Fgfr1op2	0.350716	0.293247	0.0635627	4.6135	3.96e-06	1.53e-05
Chchd1	0.396037	0.293163	0.0596663	4.91337	8.95e-07	3.61e-06
Snx17	0.172295	0.293104	0.111532	2.628	0.00858896	0.0224277
Mapkapk2	0.142868	0.292817	0.131533	2.22618	0.0260023	0.061663
Ptges3	0.580587	0.292788	0.0499085	5.86649	4.45e-09	2.1e-08
Rbbp4	0.494626	0.29243	0.0534485	5.47125	4.47e-08	1.97e-07
Usp1	0.198635	0.292379	0.0996649	2.93362	0.00335033	0.00945599
Ube2j1	0.204942	0.291913	0.0960033	3.04065	0.00236064	0.00680018
2300009A05Rik	0.167614	0.291912	0.114604	2.54714	0.0108609	0.0277021
Myl6	2.06187	0.291877	0.0231002	12.6353	1.35e-36	1.79e-35
Hcls1	0.402408	0.291467	0.0594034	4.90657	9.27e-07	3.73e-06
Ubtf	0.283628	0.291129	0.0748484	3.88959	0.000100414	0.000343016
Zap70	0.285702	0.290829	0.0763533	3.80899	0.000139535	0.000469511
Mrpl27	0.130794	0.290808	0.142342	2.04302	0.0410504	0.092225
Ndufa3	1.03114	0.290285	0.0330247	8.78995	1.5e-18	1.09e-17
Retreg1	0.322222	0.290083	0.0701397	4.13579	3.54e-05	0.000125311
Btbd1	0.159465	0.289921	0.120826	2.39949	0.0164181	0.0406073
Rpl22l1	2.2213	0.289781	0.0222259	13.038	7.44e-39	1.04e-37
Rbck1	0.220633	0.289618	0.0903086	3.20698	0.00134136	0.00400006
Cd3d	1.82244	0.289449	0.024486	11.821	3.04e-32	3.59e-31
Spg21	0.181582	0.289088	0.10773	2.68344	0.00728696	0.0192615
Rnf10	0.232738	0.288865	0.0859515	3.36079	0.000777189	0.00239939
Prpf40a	0.39986	0.288559	0.0596033	4.84133	1.29e-06	5.16e-06
Hnrnpul2	0.3012	0.28849	0.0710643	4.05957	4.92e-05	0.000172153
2023-03-02	0.178957	0.288164	0.108124	2.66512	0.00769614	0.0202396
Rpl10a	2.97385	0.28787	0.01922	14.9776	1.03e-50	2.01e-49
Timm44	0.160153	0.287814	0.117635	2.44667	0.0144183	0.035893
BC003965	0.184207	0.287654	0.106159	2.70965	0.00673533	0.017969
Ppp2r2d	0.151295	0.286962	0.122274	2.34687	0.0189316	0.0461453
2023-03-02	0.310346	0.286695	0.0693472	4.1342	3.56e-05	0.000126094
Kdm2b	0.128054	0.286648	0.143285	2.00055	0.0454413	0.100487
Parl	0.172723	0.286308	0.112302	2.54944	0.0107895	0.0275471
Erlec1	0.147747	0.286254	0.124019	2.30815	0.0209906	0.0507093
Med4	0.171712	0.286048	0.110692	2.58417	0.00976128	0.0251331
Eloa	0.138325	0.285223	0.132078	2.15949	0.0308119	0.0720264
Uqcr10	1.00978	0.285201	0.0335574	8.4989	1.91e-17	1.35e-16
Dpm3	0.640636	0.284917	0.0469984	6.06228	1.34e-09	6.53e-09
Trappc3	0.143321	0.284792	0.130505	2.18224	0.0290918	0.0684241
Ing1	0.221445	0.284588	0.0908737	3.13169	0.00173805	0.00510347
Selenot	0.215144	0.28457	0.0908424	3.13257	0.00173284	0.00509396
Ankrd13a	0.17345	0.28456	0.111608	2.54963	0.0107838	0.0275461
Zc3h15	0.626406	0.284495	0.0471806	6.02991	1.64e-09	7.95e-09
G3bp2	0.420982	0.284091	0.0590848	4.80819	1.52e-06	6.05e-06
Dpy30	0.300854	0.284027	0.0714982	3.97251	7.11e-05	0.000246039
Paics	0.201771	0.283825	0.0983579	2.88564	0.00390619	0.0108998
Ndufa1	0.813974	0.283813	0.0391144	7.25599	3.99e-13	2.31e-12
Mrpl48	0.160404	0.2836	0.118682	2.38958	0.0168679	0.0415661
Rabac1	1.02817	0.283479	0.0326978	8.66968	4.33e-18	3.12e-17
Lsm3	0.31184	0.283285	0.0702473	4.03268	5.51e-05	0.000192188
Kcmf1	0.192628	0.282848	0.100213	2.82246	0.00476565	0.0131068
Sdhd	0.183577	0.282462	0.104476	2.70361	0.00685904	0.0182144
Polr2e	0.398774	0.282207	0.061592	4.58187	4.61e-06	1.77e-05
Emc3	0.190199	0.28188	0.101017	2.79042	0.00526399	0.0143551
Rars	0.190212	0.281566	0.102678	2.74223	0.00610235	0.0164245
Clk1	0.896466	0.281416	0.0350136	8.03734	9.18e-16	6.11e-15
Sec13	0.167784	0.280283	0.111529	2.51309	0.011968	0.0302716
Rora	0.161857	0.279709	0.128862	2.17061	0.0299603	0.0702748
Tmem9b	0.136277	0.279556	0.134796	2.07392	0.0380864	0.0863116
Cep57	0.144364	0.279449	0.130028	2.14914	0.0316235	0.0737406
1110038B12Rik	0.176198	0.279153	0.11264	2.47828	0.0132016	0.0330681
S1pr4	0.20883	0.278975	0.0995241	2.80309	0.00506155	0.0138542
2410006H16Rik	1.06478	0.278491	0.0329848	8.44301	3.09e-17	2.16e-16
Kin	0.135026	0.278238	0.138276	2.0122	0.044199	0.0981461
Fdx1	0.169129	0.27814	0.114083	2.43806	0.0147665	0.0366855
5031425E22Rik	0.235744	0.278043	0.0862452	3.22387	0.0012647	0.00379517
Siva1	0.140103	0.277404	0.138668	2.00048	0.045448	0.100487
Usp15	0.295384	0.277369	0.0726203	3.81944	0.000133754	0.000451233
Ybx3	0.145879	0.277332	0.136008	2.03909	0.0414409	0.0930214
Isca2	0.152139	0.277225	0.121141	2.28845	0.0221116	0.0532431
Rad23a	0.150627	0.276606	0.124419	2.22319	0.026203	0.0620535
Paip2	0.676235	0.27659	0.0453993	6.09238	1.11e-09	5.44e-09
Rnf187	0.272183	0.276281	0.0749527	3.68607	0.000227747	0.000754046
Taf12	0.189373	0.276123	0.10406	2.65351	0.00796587	0.0209064
Dazap1	0.206853	0.276079	0.0964124	2.86352	0.00418961	0.0116153
Elavl1	0.261437	0.276065	0.078595	3.5125	0.00044392	0.00141098
Ywhae	0.574181	0.275977	0.0501879	5.49887	3.82e-08	1.69e-07
Hint2	0.228572	0.275918	0.0885624	3.11552	0.00183619	0.00537638
Smarcd1	0.158668	0.275576	0.119183	2.3122	0.0207668	0.0502157
Nptn	0.154605	0.275567	0.121783	2.26277	0.0236497	0.05663
Taf15	0.330839	0.275011	0.0659528	4.16981	3.05e-05	0.000108965
Rac1	0.726083	0.274763	0.0419329	6.55244	5.66e-11	2.94e-10
Gtf2f1	0.137165	0.274732	0.133429	2.05902	0.0394926	0.0890738
Ciao2b	0.306425	0.274697	0.0718963	3.82074	0.000133051	0.000449745
Mrps17	0.227293	0.274062	0.0875499	3.13035	0.00174596	0.00512089
Mtdh	0.661838	0.274007	0.0453128	6.04701	1.48e-09	7.17e-09
Ubxn2a	0.170026	0.27381	0.113615	2.40998	0.0159534	0.0395201
Rpl6	3.34695	0.273635	0.0181275	15.095	1.75e-51	3.5e-50
Hcfc1r1	0.175434	0.273595	0.110535	2.47519	0.0133164	0.0333393
2023-09-06	0.386973	0.273529	0.0602188	4.54225	5.57e-06	2.12e-05
Bub3	0.331655	0.273452	0.0673936	4.05753	4.96e-05	0.000173428
Mfsd4a	0.255773	0.273424	0.0816734	3.34777	0.000814642	0.00250752
Tfam	0.21813	0.273389	0.0922364	2.96401	0.0030366	0.00863183
Larp1b	0.144561	0.273083	0.132375	2.06295	0.0391178	0.0883443
Ptpn22	0.389051	0.272939	0.0648837	4.20659	2.59e-05	9.35e-05
Ddx23	0.129192	0.272356	0.136289	1.99838	0.0456759	0.100905
Tbca	0.897319	0.272339	0.0358338	7.60005	2.96e-14	1.83e-13
Smg6	0.190337	0.272107	0.100507	2.70735	0.00678222	0.0180475
Uba2	0.199462	0.271632	0.099191	2.73847	0.00617258	0.0165962
Asf1a	0.147315	0.271469	0.129763	2.09204	0.0364349	0.0831211
Acat1	0.19696	0.271363	0.0991483	2.73693	0.00620146	0.0166652
Mcur1	0.136247	0.271316	0.134251	2.02096	0.0432842	0.0964094
Mrps36	0.26525	0.271102	0.0789963	3.43183	0.000599532	0.00188135
Srsf6	0.366092	0.270987	0.0623899	4.34345	1.4e-05	5.19e-05
Slc50a1	0.36566	0.270731	0.062482	4.33294	1.47e-05	5.43e-05
4930523C07Rik	0.780408	0.270721	0.0410568	6.59382	4.29e-11	2.25e-10
Atp5j2	1.40701	0.270686	0.0281403	9.61914	6.64e-22	5.47e-21
Ndufc1	0.605913	0.270267	0.0506967	5.33106	9.76e-08	4.22e-07
Mrps18a	0.155727	0.270034	0.121803	2.21697	0.0266252	0.0629955
Osbpl9	0.232747	0.269875	0.0867397	3.11132	0.00186251	0.00543802
Serbp1	1.59709	0.269849	0.0262665	10.2735	9.28e-25	8.42e-24
Nae1	0.194293	0.26948	0.100524	2.68074	0.00734594	0.0193976
Vma21	0.147352	0.269317	0.124999	2.15455	0.031197	0.0728776
Rasal3	0.254811	0.269112	0.0806699	3.33596	0.000850057	0.00261187
Smndc1	0.283374	0.269064	0.0739774	3.63712	0.000275709	0.000906452
Rpsa	3.79662	0.268666	0.0170358	15.7707	4.95e-56	1.1e-54
Filip1l	0.175671	0.267516	0.115502	2.31611	0.0205521	0.0497198
Casp3	0.161666	0.266977	0.125552	2.12642	0.0334679	0.0773086
Arhgdib	1.91523	0.266892	0.0240335	11.105	1.19e-28	1.24e-27
Rpl7l1	0.192059	0.266395	0.102054	2.61032	0.00904565	0.0234309
Rtcb	0.207734	0.266172	0.0928337	2.86719	0.00414139	0.0115063
Wdr36	0.169899	0.265911	0.112343	2.36695	0.0179352	0.0439237
Kif2a	0.192982	0.265786	0.101313	2.6234	0.00870573	0.0226639
Atp1b1	0.159342	0.265014	0.127057	2.08578	0.0369987	0.0841473
Immp1l	0.169438	0.264718	0.112876	2.34521	0.0190165	0.0462866
Lonp2	0.178088	0.26453	0.106488	2.48413	0.0129869	0.0325777
Fkbp4	0.177318	0.264476	0.110588	2.39154	0.0167779	0.0413838
Azin1	0.178074	0.263822	0.108907	2.42245	0.0154162	0.038226
Mea1	0.186987	0.263705	0.105677	2.4954	0.0125815	0.0316683
Dap3	0.227433	0.263626	0.0887027	2.97201	0.00295852	0.00842845
Gpx4	0.933891	0.262484	0.035896	7.31235	2.63e-13	1.54e-12
Mif4gd	0.208492	0.262442	0.0993237	2.64229	0.00823485	0.0215794
Hsd17b12	0.144851	0.262341	0.125673	2.08749	0.0368442	0.0838327
Larp7	0.224385	0.262039	0.0928836	2.82115	0.0047852	0.0131536
Rpl15	3.06138	0.261828	0.0189958	13.7834	3.21e-43	5.08e-42
Napa	0.170759	0.261786	0.112352	2.33006	0.0198028	0.0480421
Atp11b	0.555499	0.261284	0.0508078	5.1426	2.71e-07	1.14e-06
Rack1	2.57201	0.261245	0.020728	12.6035	2.02e-36	2.66e-35
Cox7c	1.72311	0.261198	0.0254258	10.2729	9.33e-25	8.46e-24
1700097N02Rik	0.489646	0.261038	0.0612731	4.26024	2.04e-05	7.46e-05
Mrpl19	0.151898	0.260952	0.122125	2.13676	0.0326175	0.0756486
Pum3	0.1402	0.260754	0.130801	1.99352	0.0462041	0.101898
Bin2	0.616533	0.260582	0.0487778	5.34223	9.18e-08	3.97e-07
Rab5c	0.297226	0.260459	0.0706855	3.68476	0.000228921	0.000757447
Stt3b	0.1782	0.260361	0.109134	2.3857	0.0170465	0.0419063
Hbp1	0.211537	0.259743	0.0955095	2.71955	0.00653703	0.0174942
Idh3g	0.222483	0.259662	0.0898854	2.88882	0.00386694	0.0108019
Metap2	0.614217	0.259629	0.0477027	5.44264	5.25e-08	2.3e-07
Os9	0.175611	0.259608	0.109421	2.37256	0.0176653	0.0433038
Ppa1	0.169899	0.25958	0.115384	2.2497	0.0244679	0.0583996
Cdk12	0.267898	0.259497	0.0761453	3.40793	0.000654587	0.00204534
Ss18	0.197572	0.259357	0.100601	2.57807	0.0099353	0.0255229
Fam32a	0.422708	0.25935	0.0585573	4.429	9.47e-06	3.54e-05
Snrpf	0.954585	0.259194	0.0353881	7.32433	2.4e-13	1.41e-12
Yipf4	0.216531	0.259044	0.0914557	2.83245	0.00461925	0.0127449
Ddx27	0.177384	0.258908	0.110142	2.35067	0.0187394	0.04572
Elof1	0.174425	0.258756	0.113056	2.28874	0.0220946	0.0532406
Trim27	0.184339	0.258702	0.103753	2.49343	0.0126515	0.0318135
Ppil4	0.277368	0.258426	0.0757656	3.41087	0.000647565	0.00202585
Csnk1g3	0.232837	0.25839	0.0857085	3.01475	0.0025719	0.00738404
Gng5	1.44028	0.258389	0.0277512	9.3109	1.27e-20	1e-19
Zfp869	0.291954	0.258372	0.0733879	3.52063	0.000430519	0.00137317
Rps27l	0.601667	0.258155	0.0502213	5.14035	2.74e-07	1.15e-06
Exosc4	0.170095	0.257877	0.113991	2.26226	0.0236816	0.0566801
Ddx41	0.140036	0.257813	0.130113	1.98146	0.0475399	0.10462
Pet100	0.517502	0.257467	0.0534535	4.81665	1.46e-06	5.81e-06
Zbtb1	0.206876	0.257448	0.0952139	2.70389	0.00685333	0.0182086
Aff4	0.202898	0.257448	0.0964378	2.66957	0.00759483	0.0200139
Akr1b3	0.372226	0.257282	0.0612451	4.20086	2.66e-05	9.56e-05
Atxn10	0.189267	0.257178	0.103288	2.48991	0.0127776	0.0321011
Nmd3	0.153111	0.257141	0.122835	2.09338	0.036315	0.0829576
Apopt1	0.210588	0.257053	0.0954286	2.69367	0.00706703	0.0187474
Traf1	0.421327	0.257039	0.0615532	4.17589	2.97e-05	0.00010617
Trabd	0.142047	0.25672	0.13047	1.96765	0.0491082	0.107796
Cfap36	0.1449	0.256684	0.12963	1.98012	0.0476899	0.104906
Trappc6b	0.294009	0.255802	0.0720151	3.55206	0.000382224	0.00123156
Wdr61	0.23889	0.255673	0.0863855	2.95968	0.00307962	0.00874449
Elob	1.49007	0.255341	0.0273227	9.3454	9.15e-21	7.29e-20
Csnk1g2	0.214364	0.254919	0.0918859	2.7743	0.00553201	0.0150304
Jarid2	0.4477	0.254873	0.0595448	4.28036	1.87e-05	6.82e-05
Nap1l1	0.733251	0.25447	0.0440237	5.7803	7.46e-09	3.46e-08
Ass1	0.421591	0.254379	0.0625839	4.0646	4.81e-05	0.000168596
Atg5	0.15302	0.254335	0.122112	2.0828	0.0372696	0.0846624
Rpl8	3.34874	0.254323	0.0181716	13.9956	1.66e-44	2.74e-43
Ncl	1.40023	0.253735	0.0281043	9.02833	1.74e-19	1.31e-18
Flna	0.64203	0.253695	0.0484495	5.23629	1.64e-07	6.99e-07
Igbp1	0.19601	0.253162	0.0951696	2.66011	0.00781154	0.0205117
Becn1	0.170661	0.252838	0.109482	2.3094	0.0209216	0.0505662
1300002E11Rik	0.163397	0.252784	0.118906	2.12592	0.0335101	0.0773713
Ppp2r2a	0.262105	0.252771	0.0785036	3.21987	0.0012825	0.00384231
Ndfip1	1.00116	0.252551	0.0335805	7.52074	5.45e-14	3.31e-13
Rpl18	3.39025	0.252479	0.0180632	13.9775	2.14e-44	3.53e-43
Erp44	0.158426	0.252416	0.117274	2.15236	0.0313692	0.0732138
Rps12	3.25039	0.252338	0.0184724	13.6603	1.75e-42	2.71e-41
Dguok	0.297239	0.251829	0.0723922	3.47868	0.000503892	0.00159571
2023-03-07	0.394233	0.251761	0.0617704	4.07575	4.59e-05	0.000160935
Hadh	0.17156	0.25161	0.114002	2.20706	0.0273101	0.0644684
Cops2	0.198838	0.251019	0.0962805	2.60716	0.00912962	0.0236245
Sap18	0.433608	0.250966	0.0578464	4.33849	1.43e-05	5.3e-05
Morc3	0.225884	0.250742	0.0896628	2.79649	0.00516603	0.0141103
Fcf1	0.218093	0.250705	0.0921728	2.71995	0.00652921	0.0174823
Ppp6c	0.187736	0.250642	0.104639	2.3953	0.0166068	0.0410009
H2-T23	1.10322	0.250597	0.0317397	7.89539	2.89e-15	1.87e-14
Cox7a2	1.10829	0.250361	0.0319801	7.82865	4.93e-15	3.15e-14
Tecr	0.476788	0.250151	0.0554356	4.51245	6.41e-06	2.42e-05

## Sheet: FoxP3-LAP+ vs FoxP3+LAP- Down
	baseMean	log2FoldChange	lfcSE	stat	pvalue	padj
Foxp3	1.49014	-3.36449	0.0437886	-76.835	0	0
Gm10260	1.83124	-2.68762	0.0435481	-61.7161	0	0
Il2ra	0.758776	-2.25943	0.0540462	-41.8054	0	0
Rpl29	1.29871	-1.87205	0.0442077	-42.3468	0	0
BC004004	0.76969	-1.81143	0.0476616	-38.0062	0	0
Igkc	0.571325	-1.6436	0.0698362	-23.5351	1.78e-122	1.44e-120
Clec2d	1.54347	-1.55472	0.0397512	-39.1113	0	0
Sfi1	0.911865	-1.46148	0.045553	-32.0831	7.59e-226	2.06e-223
Ift80	0.557912	-1.38328	0.0581206	-23.8002	3.33e-125	2.86e-123
Il2rb	0.668216	-1.35834	0.0548016	-24.7865	1.25e-135	1.3e-133
Pou2f2	0.659584	-1.14813	0.0556694	-20.624	1.67e-94	8.55e-93
Inpp4b	1.18081	-1.1307	0.0405674	-27.872	5.83e-171	8.61e-169
Ikzf2	1.57211	-1.11348	0.0362228	-30.7399	1.67e-207	3.91e-205
mt-Atp8	1.36164	-1.04698	0.0373363	-28.0419	5.01e-173	7.62e-171
Gpr83	0.341438	-1.03784	0.0821321	-12.6362	1.33e-36	1.78e-35
Wdr82	0.461006	-1.02927	0.0620339	-16.592	7.97e-62	2.04e-60
Iigp1	0.390062	-0.981584	0.0802898	-12.2255	2.27e-34	2.83e-33
Gm10076	1.75762	-0.974587	0.0324436	-30.0394	3e-198	5.96e-196
mt-Nd6	0.444154	-0.970897	0.0605547	-16.0334	7.47e-58	1.76e-56
Gbp7	0.531944	-0.951567	0.0598979	-15.8865	7.86e-57	1.79e-55
mt-Nd4l	1.60422	-0.949141	0.0335427	-28.2964	3.82e-176	5.98e-174
Resf1	0.808474	-0.926787	0.0495848	-18.691	5.86e-78	2.16e-76
Peli1	0.88905	-0.891788	0.0450539	-19.7938	3.37e-87	1.45e-85
Arid1a	0.600911	-0.847585	0.0529961	-15.9933	1.42e-57	3.31e-56
Izumo1r	1.2105	-0.831099	0.038827	-21.4052	1.2e-101	6.94e-100
Ikzf4	0.30916	-0.827392	0.0821967	-10.066	7.81e-24	6.89e-23
AC149090.1	0.836534	-0.81892	0.0482438	-16.9746	1.27e-64	3.53e-63
Kmt2a	0.631753	-0.818085	0.0530455	-15.4223	1.16e-53	2.45e-52
Prkca	0.412955	-0.794919	0.0649458	-12.2397	1.91e-34	2.38e-33
Socs1	0.409866	-0.775541	0.0695488	-11.151	7.08e-29	7.46e-28
Samd9l	0.701455	-0.769731	0.0509422	-15.1099	1.39e-51	2.8e-50
Adgre5	0.530639	-0.767456	0.0578602	-13.264	3.75e-40	5.39e-39
Gm4070	0.245563	-0.736327	0.0902789	-8.15614	3.46e-16	2.34e-15
Cbl	0.498869	-0.732624	0.0572195	-12.8037	1.56e-37	2.13e-36
Zbtb20	0.475964	-0.724051	0.0616292	-11.7485	7.19e-32	8.38e-31
Gimap3	1.70092	-0.723986	0.0307575	-23.5386	1.64e-122	1.35e-120
Igf2r	0.313522	-0.723824	0.0791638	-9.14337	6.05e-20	4.6e-19
Huwe1	0.559106	-0.713688	0.0544615	-13.1045	3.1e-39	4.38e-38
Gpr174	0.436368	-0.709034	0.0636505	-11.1395	8.06e-29	8.48e-28
Gstp1	0.270052	-0.699452	0.0847138	-8.25665	1.5e-16	1.02e-15
Smc4	1.16141	-0.692539	0.0373665	-18.5337	1.1e-76	3.93e-75
Lbh	0.963875	-0.689831	0.0414194	-16.6548	2.79e-62	7.22e-61
Igf1r	0.289759	-0.687068	0.0852543	-8.05904	7.69e-16	5.14e-15
Ogt	0.503171	-0.678122	0.056933	-11.9109	1.04e-32	1.24e-31
Etnk1	0.422565	-0.675603	0.0619488	-10.9058	1.08e-27	1.09e-26
Asxl2	0.387678	-0.674056	0.065882	-10.2313	1.44e-24	1.29e-23
Kcnq1ot1	0.495356	-0.665849	0.0594171	-11.2063	3.8e-29	4.03e-28
Il27ra	0.431727	-0.65733	0.0617657	-10.6423	1.89e-26	1.8e-25
Sell	0.989872	-0.656275	0.045508	-14.4211	3.81e-47	6.77e-46
H2-Q7	0.876601	-0.648115	0.0437189	-14.8246	1.02e-49	1.92e-48
Stat1	1.01825	-0.642569	0.0426297	-15.0732	2.43e-51	4.82e-50
Gimap8	0.559643	-0.637169	0.0545838	-11.6732	1.75e-31	2.01e-30
Cdipt	0.454014	-0.622304	0.0608761	-10.2225	1.57e-24	1.41e-23
Sesn1	0.297709	-0.621956	0.0801989	-7.75517	8.82e-15	5.54e-14
Hbb-bs	0.189389	-0.604466	0.157333	-3.84194	0.000122064	0.000413959
Arhgap45	0.861886	-0.596281	0.0428423	-13.918	4.92e-44	8.02e-43
Polr2a	0.468855	-0.596077	0.0591515	-10.0771	6.97e-24	6.17e-23
Gbp4	0.439711	-0.592272	0.0642235	-9.22206	2.91e-20	2.25e-19
Tiam1	0.365061	-0.591637	0.0712889	-8.29915	1.05e-16	7.22e-16
Cish	0.259067	-0.589858	0.0919857	-6.4125	1.43e-10	7.29e-10
Celf2	0.957827	-0.581386	0.0405114	-14.3512	1.05e-46	1.83e-45
Atf7ip	0.568532	-0.58073	0.0540935	-10.7357	6.92e-27	6.68e-26
Tox	0.443625	-0.578331	0.0638908	-9.05187	1.41e-19	1.06e-18
Slc14a1	0.203196	-0.577881	0.107621	-5.36961	7.89e-08	3.43e-07
Samhd1	1.12382	-0.564264	0.0367671	-15.347	3.71e-53	7.73e-52
Id3	0.427229	-0.561795	0.0714613	-7.86153	3.79e-15	2.44e-14
Celf1	0.439818	-0.560323	0.0611138	-9.16852	4.8e-20	3.67e-19
BC005537	0.496263	-0.560037	0.0576694	-9.71116	2.7e-22	2.27e-21
Socs2	0.196673	-0.556937	0.12202	-4.56432	5.01e-06	1.92e-05
Ipcef1	0.495603	-0.553065	0.0581704	-9.50767	1.95e-21	1.59e-20
Mdfic	0.227938	-0.54944	0.0964806	-5.69483	1.23e-08	5.63e-08
Zfp260	0.297662	-0.54178	0.0779123	-6.95372	3.56e-12	1.96e-11
Ablim1	0.918969	-0.537579	0.0408292	-13.1665	1.37e-39	1.95e-38
Rhoh	0.941322	-0.532913	0.0404489	-13.175	1.22e-39	1.74e-38
Ankrd44	0.574715	-0.529151	0.0541059	-9.77991	1.37e-22	1.17e-21
Gm2682	0.470971	-0.527884	0.0613092	-8.61019	7.29e-18	5.21e-17
Birc6	0.582369	-0.523973	0.0536482	-9.76683	1.56e-22	1.32e-21
Pum2	0.465934	-0.523471	0.0585115	-8.94647	3.67e-19	2.74e-18
Trim59	0.364093	-0.517366	0.0709723	-7.28969	3.11e-13	1.81e-12
Sapcd1	0.275499	-0.516705	0.0966598	-5.3456	9.01e-08	3.9e-07
Crebbp	0.436819	-0.515103	0.0616961	-8.34904	6.88e-17	4.76e-16
Pitpnc1	0.376361	-0.514084	0.0681309	-7.54553	4.5e-14	2.76e-13
Itga6	0.320518	-0.50669	0.0735638	-6.88776	5.67e-12	3.11e-11
Bcl11b	1.10371	-0.500375	0.0363942	-13.7488	5.18e-43	8.16e-42
Gbp5	0.198183	-0.499294	0.109768	-4.54864	5.4e-06	2.06e-05
Traf3ip3	0.581057	-0.497426	0.0534709	-9.30274	1.37e-20	1.07e-19
Nxpe3	0.241483	-0.49542	0.0907273	-5.46053	4.75e-08	2.08e-07
Dnah8	0.694497	-0.492892	0.0510263	-9.65957	4.48e-22	3.72e-21
Smg1	0.344808	-0.491864	0.0690068	-7.12775	1.02e-12	5.79e-12
Tnrc6b	0.686021	-0.489962	0.0494587	-9.9065	3.9e-23	3.38e-22
Kif21b	0.319256	-0.486471	0.0736738	-6.60304	4.03e-11	2.11e-10
Phc3	0.286434	-0.480887	0.0777116	-6.1881	6.09e-10	3.02e-09
Foxp1	1.00864	-0.478098	0.0401326	-11.913	1.01e-32	1.21e-31
Itgal	0.402454	-0.477331	0.0645943	-7.38969	1.47e-13	8.79e-13	LFA-1
Wipf1	0.452214	-0.474307	0.0595985	-7.95837	1.74e-15	1.15e-14
Prkcq	0.534799	-0.471399	0.0559442	-8.42624	3.57e-17	2.49e-16
B930036N10Rik	0.19976	-0.470657	0.110502	-4.25924	2.05e-05	7.49e-05
Commd7	0.445773	-0.465022	0.0677906	-6.85968	6.9e-12	3.77e-11
Nipbl	0.606673	-0.463319	0.0533714	-8.68104	3.92e-18	2.83e-17
Mbnl1	2.16429	-0.462539	0.0256989	-17.9984	2e-72	6.51e-71
Irf2bpl	0.306347	-0.453957	0.0769843	-5.89675	3.71e-09	1.76e-08
2010016I18Rik	0.277382	-0.444761	0.0810212	-5.48944	4.03e-08	1.78e-07
Ifi203	0.968691	-0.444253	0.0397705	-11.1704	5.69e-29	6.02e-28
A630023P12Rik	0.268982	-0.442492	0.0846167	-5.22937	1.7e-07	7.25e-07
Gm47283	0.484724	-0.441817	0.0582746	-7.58164	3.41e-14	2.1e-13
9930111J21Rik2	0.434055	-0.440709	0.0611345	-7.20885	5.64e-13	3.24e-12
Sash3	0.439561	-0.436842	0.0602014	-7.25634	3.98e-13	2.31e-12
Bptf	0.555096	-0.436628	0.0550909	-7.9256	2.27e-15	1.48e-14
Zfp207	0.409157	-0.435153	0.0617944	-7.04195	1.9e-12	1.06e-11
Slc35d1	0.186733	-0.434981	0.119982	-3.62538	0.000288537	0.000946819
Gbp3	0.21431	-0.430793	0.102797	-4.19072	2.78e-05	9.97e-05
Kat2b	0.23366	-0.429295	0.0915046	-4.69152	2.71e-06	1.06e-05
Lcp2	0.61462	-0.42902	0.0528007	-8.12527	4.46e-16	3e-15
Tmem173	0.336178	-0.4289	0.0705287	-6.08122	1.19e-09	5.82e-09
Chd3	0.954762	-0.424837	0.0389352	-10.9114	1.02e-27	1.03e-26
Msi2	0.383217	-0.42441	0.0655622	-6.4734	9.58e-11	4.92e-10
Ncoa3	0.382831	-0.423462	0.0651556	-6.49925	8.07e-11	4.17e-10
Tnfrsf18	0.774766	-0.42048	0.0481832	-8.7267	2.62e-18	1.91e-17
Cd84	0.542075	-0.418212	0.0550122	-7.60216	2.91e-14	1.8e-13
AC160336.1	0.132491	-0.416073	0.156042	-2.66643	0.00766625	0.0201713
Lrif1	0.341815	-0.41322	0.0705974	-5.85319	4.82e-09	2.27e-08
Ppm1b	0.328478	-0.412392	0.0715643	-5.76254	8.29e-09	3.82e-08
Tasor	0.290782	-0.40473	0.0770823	-5.25062	1.52e-07	6.48e-07
Lfng	0.255869	-0.40306	0.0856361	-4.70666	2.52e-06	9.85e-06
Cd96	0.365346	-0.402787	0.0671683	-5.99668	2.01e-09	9.69e-09
Tapbp	0.530303	-0.392646	0.0560188	-7.00917	2.4e-12	1.33e-11
H2-Ob	0.163186	-0.391658	0.130394	-3.00364	0.00266771	0.00763786
Grap2	0.390723	-0.388504	0.0630837	-6.15854	7.34e-10	3.62e-09
Herc1	0.339894	-0.388456	0.0687529	-5.65003	1.6e-08	7.27e-08
Phip	0.366431	-0.387717	0.0668986	-5.79559	6.81e-09	3.17e-08
Eif4ebp2	0.480488	-0.381773	0.0575269	-6.63642	3.21e-11	1.69e-10
Ahcyl2	0.306464	-0.381761	0.0747237	-5.10897	3.24e-07	1.36e-06
Ttc28	0.231183	-0.381498	0.0980816	-3.88959	0.000100412	0.000343016
Ighm	0.619524	-0.381378	0.0641076	-5.94903	2.7e-09	1.29e-08
Pan3	0.305144	-0.381017	0.0743122	-5.12724	2.94e-07	1.23e-06
Serinc3	0.526258	-0.379401	0.059022	-6.42813	1.29e-10	6.61e-10
Srcap	0.268803	-0.378556	0.0812355	-4.65998	3.16e-06	1.23e-05
Eno1	0.610948	-0.377698	0.0522695	-7.22598	4.98e-13	2.86e-12
Rnf167	0.412702	-0.373751	0.0626222	-5.96835	2.4e-09	1.15e-08
Ripor2	0.701385	-0.36923	0.0491151	-7.51765	5.58e-14	3.39e-13
Mtmr3	0.237226	-0.366219	0.0919988	-3.9807	6.87e-05	0.000238031
Rasgrp1	0.382637	-0.364743	0.0641923	-5.68204	1.33e-08	6.05e-08
Tnik	0.300352	-0.362734	0.0752001	-4.82358	1.41e-06	5.63e-06
Foxn3	0.360387	-0.361898	0.0684603	-5.28626	1.25e-07	5.35e-07
Lrrc8c	0.281925	-0.361072	0.0789611	-4.57278	4.81e-06	1.84e-05
Pmepa1	0.304154	-0.356198	0.0824914	-4.318	1.57e-05	5.78e-05
2310001H17Rik	0.540663	-0.354511	0.0603355	-5.87567	4.21e-09	1.99e-08
Sidt1	0.240322	-0.353846	0.0908974	-3.89281	9.91e-05	0.000339165
Xbp1	0.30045	-0.35294	0.0792083	-4.45585	8.36e-06	3.14e-05
Mllt6	0.25208	-0.351407	0.0875999	-4.0115	6.03e-05	0.000209848
Map3k1	0.305114	-0.351105	0.0737314	-4.76195	1.92e-06	7.57e-06
Ankrd12	0.712454	-0.35016	0.0482798	-7.25272	4.08e-13	2.36e-12
Kat6a	0.32568	-0.349916	0.0706648	-4.95178	7.35e-07	2.98e-06
AI504432	0.167702	-0.347957	0.123162	-2.8252	0.00472505	0.013009
Evl	0.460406	-0.347462	0.0603665	-5.75587	8.62e-09	3.96e-08
Hnrnph1	0.377646	-0.346052	0.0638033	-5.42374	5.84e-08	2.55e-07
Rcn1	0.177197	-0.346011	0.117518	-2.94432	0.0032367	0.00915529
Slfn8	0.244823	-0.34479	0.0874299	-3.94362	8.03e-05	0.000276918
Tnrc6a	0.633342	-0.344004	0.0511317	-6.7278	1.72e-11	9.23e-11
Akna	0.455993	-0.343683	0.0597946	-5.74773	9.05e-09	4.16e-08
Phtf2	0.187512	-0.343572	0.112148	-3.06355	0.00218727	0.00633254
Adamts6	0.153462	-0.342157	0.131813	-2.59578	0.00943776	0.0243852
Zfp292	0.468065	-0.34063	0.0582624	-5.84649	5.02e-09	2.36e-08
Abhd2	0.215319	-0.340532	0.104457	-3.26004	0.00111398	0.00336081
Gimap4	1.18653	-0.340258	0.0340821	-9.98347	1.8e-23	1.58e-22
Chchd10	0.396338	-0.339384	0.0676061	-5.02002	5.17e-07	2.12e-06
Vps13a	0.419393	-0.338134	0.0606736	-5.573	2.5e-08	1.12e-07
Arhgef1	1.09743	-0.337533	0.035287	-9.56536	1.12e-21	9.18e-21
Dennd1c	0.30537	-0.337355	0.0720717	-4.68082	2.86e-06	1.11e-05
Parp14	0.3215	-0.336771	0.0713229	-4.72178	2.34e-06	9.17e-06
Tomm6	0.838191	-0.335113	0.0426283	-7.86127	3.8e-15	2.44e-14
Ski	0.299309	-0.335063	0.0745271	-4.49586	6.93e-06	2.61e-05
AW112010	1.76588	-0.334537	0.02791	-11.9863	4.19e-33	5.09e-32
Tspan32	0.6157	-0.333961	0.0520108	-6.42099	1.35e-10	6.91e-10
Sbno1	0.406754	-0.333742	0.0626245	-5.32926	9.86e-08	4.26e-07
Leng8	0.262206	-0.333179	0.084119	-3.9608	7.47e-05	0.000258245
Arhgef3	0.314415	-0.33139	0.0733299	-4.51917	6.21e-06	2.35e-05
Gprin3	0.177626	-0.331092	0.118251	-2.7999	0.00511181	0.013977
Supt5	0.416031	-0.330402	0.0610031	-5.41615	6.09e-08	2.65e-07
Notch1	0.23039	-0.330355	0.0915284	-3.60932	0.000306999	0.00100363
Shisa5	2.08693	-0.327892	0.0255229	-12.847	8.95e-38	1.23e-36
Ahnak	0.744469	-0.327736	0.0515091	-6.36269	1.98e-10	1e-09
Fam189b	0.419938	-0.327153	0.0623066	-5.2507	1.52e-07	6.48e-07
Gpatch8	0.452121	-0.326411	0.0584463	-5.5848	2.34e-08	1.05e-07
Ash1l	0.347746	-0.325737	0.0664097	-4.90497	9.34e-07	3.76e-06
Brd8	0.37938	-0.325311	0.0641073	-5.07447	3.89e-07	1.61e-06
Zfp36l1	1.12885	-0.324053	0.0366525	-8.84124	9.47e-19	6.96e-18
Nrp1	0.233621	-0.323066	0.100531	-3.21359	0.00131087	0.00391593
Rbm5	0.469378	-0.321128	0.0573468	-5.59976	2.15e-08	9.63e-08
Sema4d	0.322118	-0.320371	0.0704872	-4.5451	5.49e-06	2.09e-05
Trp53inp1	0.413402	-0.316969	0.0638318	-4.96569	6.85e-07	2.78e-06
Ecm1	0.166206	-0.315294	0.125638	-2.50955	0.0120885	0.030487
Igtp	0.335179	-0.314421	0.071923	-4.37163	1.23e-05	4.59e-05
Stk10	0.385329	-0.313794	0.0635295	-4.93934	7.84e-07	3.17e-06
Rpl35	3.44207	-0.313467	0.0198826	-15.7659	5.34e-56	1.18e-54
Mga	0.238597	-0.313445	0.0890649	-3.51929	0.000432707	0.00137788
Tmem123	0.390591	-0.309924	0.0643166	-4.81873	1.44e-06	5.76e-06
Ppp3ca	0.269311	-0.309697	0.08304	-3.72949	0.00019187	0.00063936
Mbnl2	0.279362	-0.308351	0.0788391	-3.91115	9.19e-05	0.00031567
Spn	0.43238	-0.307324	0.0607119	-5.06201	4.15e-07	1.72e-06
Hipk1	0.350839	-0.307142	0.0674087	-4.55641	5.2e-06	1.99e-05
Hnrnpl	0.504079	-0.306003	0.0571158	-5.35758	8.43e-08	3.66e-07
Ttc39b	0.311416	-0.305916	0.072606	-4.21338	2.52e-05	9.09e-05
Mir142hg	0.196595	-0.305744	0.112692	-2.7131	0.00666561	0.0178014
Zdhhc20	0.313122	-0.304814	0.0720067	-4.23313	2.3e-05	8.35e-05
Irf9	0.276495	-0.304371	0.0798299	-3.81274	0.000137435	0.000462745
Srsf1	0.353654	-0.303412	0.0665689	-4.55786	5.17e-06	1.98e-05
Wnk1	0.6424	-0.302536	0.0505382	-5.98628	2.15e-09	1.03e-08
AI467606	0.179699	-0.301181	0.116293	-2.58986	0.00960157	0.0247713
Marf1	0.189005	-0.299316	0.110375	-2.71182	0.00669147	0.0178612
Dock10	0.558158	-0.29902	0.0538488	-5.55296	2.81e-08	1.25e-07
Gata3	0.333745	-0.297977	0.0744166	-4.00417	6.22e-05	0.000216173
Setd1b	0.225689	-0.297603	0.0947108	-3.14222	0.0016767	0.00495149
Trib2	0.383329	-0.29717	0.0661261	-4.49399	6.99e-06	2.63e-05
Itpr2	0.445778	-0.296957	0.0598225	-4.96396	6.91e-07	2.81e-06
Slamf1	0.291696	-0.295691	0.078887	-3.74829	0.000178043	0.000594821
Ldb1	0.332722	-0.29403	0.0693713	-4.2385	2.25e-05	8.17e-05
Setd5	0.310415	-0.293588	0.0712486	-4.12061	3.78e-05	0.000133586
Lnpep	0.460684	-0.293365	0.0577456	-5.0803	3.77e-07	1.57e-06
Tab2	0.32906	-0.293286	0.0706126	-4.15346	3.27e-05	0.000116254
Foxo1	0.500285	-0.292751	0.0581329	-5.03589	4.76e-07	1.96e-06
Pcmtd1	0.311437	-0.292181	0.072852	-4.01061	6.06e-05	0.000210504
Il6st	0.26564	-0.290617	0.0826165	-3.51766	0.000435367	0.0013855
Tasp1	0.214148	-0.289381	0.097688	-2.9623	0.00305353	0.00867518
Fryl	0.335012	-0.287836	0.0700694	-4.10786	3.99e-05	0.000140789
Ikzf3	0.195412	-0.285526	0.104562	-2.73069	0.00632014	0.0169577
Larp1	0.268579	-0.285004	0.0804661	-3.54192	0.000397229	0.00127751
St8sia6	0.210874	-0.284037	0.102531	-2.77026	0.00560108	0.0151861
Trip12	0.364724	-0.283046	0.0655228	-4.31981	1.56e-05	5.74e-05
Nt5e	0.150179	-0.282604	0.140211	-2.01557	0.0438452	0.0975743
Bcl2	0.753386	-0.282562	0.0483683	-5.84189	5.16e-09	2.42e-08
Fli1	0.316846	-0.282444	0.0738183	-3.8262	0.000130137	0.000440472
St6gal1	0.215754	-0.282056	0.0981816	-2.8728	0.00406855	0.0113244
Crebl2	0.148892	-0.281251	0.140009	-2.00881	0.0445576	0.0987302
Tasor2	0.255409	-0.277132	0.0834908	-3.31931	0.000902388	0.00276116
Gm20559	0.198133	-0.277098	0.104991	-2.63925	0.00830899	0.0217587
Slc4a7	0.279781	-0.2755	0.0810261	-3.40014	0.000673519	0.00210068
Edem1	0.246164	-0.274927	0.0883385	-3.1122	0.001857	0.00543114
Ptprc	2.22826	-0.274282	0.0243287	-11.274	1.76e-29	1.89e-28
mt-Nd5	1.60085	-0.273534	0.0287737	-9.50638	1.97e-21	1.61e-20
Rap1gds1	0.272228	-0.273285	0.0796329	-3.43182	0.000599556	0.00188135
Impact	0.184602	-0.273225	0.113912	-2.39856	0.0164597	0.0406574
Sp3	0.405852	-0.272775	0.0616678	-4.42329	9.72e-06	3.63e-05
Sp1	0.218376	-0.271745	0.096517	-2.81551	0.00486995	0.013351
Zfp871	0.262455	-0.271681	0.0830896	-3.26973	0.00107649	0.0032668
Chd6	0.265937	-0.271582	0.0831823	-3.2649	0.00109502	0.00330949
Slc12a6	0.26328	-0.271546	0.0831919	-3.26409	0.00109815	0.00331693
Rabgap1l	0.482981	-0.271196	0.0578908	-4.68461	2.8e-06	1.09e-05
Man2a1	0.228042	-0.270848	0.0932726	-2.90383	0.00368628	0.010342
Ncoa2	0.227376	-0.269611	0.092218	-2.92362	0.00345987	0.00973324
Ephx1	0.302181	-0.269575	0.0776082	-3.47353	0.000513651	0.00162363
Nlrc5	0.201358	-0.269414	0.104233	-2.58474	0.00974537	0.0251046
Slc2a3	0.171538	-0.269307	0.11801	-2.28207	0.0224853	0.0540672
Bach2	0.23901	-0.268534	0.0918001	-2.92521	0.00344228	0.00968904
Gatad2b	0.330657	-0.268459	0.0688412	-3.89968	9.63e-05	0.00033012
Esyt2	0.331882	-0.267401	0.0695963	-3.84218	0.000121949	0.000413841
Ssbp2	0.253477	-0.26683	0.0863649	-3.08957	0.00200448	0.00582619
Spata13	0.272887	-0.266265	0.079448	-3.35144	0.000803927	0.00247898
Kmt2d	0.228651	-0.265271	0.096818	-2.73989	0.00614589	0.0165331
Phf1	0.196794	-0.26017	0.108441	-2.39919	0.0164316	0.0406073
Gabpb2	0.248088	-0.259478	0.0859698	-3.01825	0.0025424	0.00730338
Cast	0.619915	-0.259272	0.0520633	-4.97994	6.36e-07	2.59e-06
Atp2b1	0.58438	-0.258845	0.0544117	-4.75716	1.96e-06	7.74e-06
Trim56	0.166608	-0.257347	0.121785	-2.11312	0.0345901	0.0796158
Pcmtd2	0.205789	-0.256198	0.101007	-2.53643	0.0111989	0.0284378
Kmt2e	0.619052	-0.256156	0.0516127	-4.96304	6.94e-07	2.82e-06
Ywhaz	1.29211	-0.256105	0.0320791	-7.98356	1.42e-15	9.38e-15
Nup153	0.284726	-0.255488	0.0776646	-3.28962	0.00100321	0.00305338
Klf3	0.46408	-0.253083	0.0607687	-4.16469	3.12e-05	0.000111362
Ep300	0.31942	-0.252515	0.0700208	-3.60629	0.00031061	0.00101346
Tcf20	0.294413	-0.252305	0.074898	-3.36865	0.000755385	0.00233767
Trim12c	0.250306	-0.250172	0.0855049	-2.92581	0.00343556	0.00968067

## Sheet: FoxP3+LAP+ vs FoxP3+LAP- Up
	baseMean	log2FoldChange	lfcSE	stat	pvalue	padj
Tgfb1	0.347348	2.95082	0.0346088	-85.2622	0	0
Lgals1	0.522049	0.751597	0.0631405	-11.9035	1.1342e-32	1.68062e-30
Gpx1	0.581164	0.613196	0.0492131	-12.46	1.23347e-35	2.7827e-33
Nop58	0.480141	0.612454	0.0564874	-10.8423	2.16897e-27	1.9189e-25
Ly6e	0.368706	0.59843	0.0703251	-8.50949	1.74704e-17	3.02016e-16
Ran	0.710282	0.592887	0.0446007	-13.2932	2.53463e-40	1.03966e-37
Cycs	0.479434	0.590948	0.0547208	-10.7993	3.46748e-27	2.95194e-25
Tuba1b	0.605876	0.586411	0.0520193	-11.2729	1.78491e-29	2.01337e-27
Eif3a	0.613571	0.585237	0.0462817	-12.6451	1.19055e-36	3.15986e-34
M6pr	0.481022	0.581697	0.0543547	-10.7019	9.97345e-27	7.2581e-25
Fabp5	0.328919	0.573383	0.0786853	-7.28705	3.16823e-13	2.94137e-12
Eif3c	0.565384	0.569545	0.0477006	-11.94	7.32392e-33	1.22391e-30
Ctsb	0.379905	0.568229	0.0628785	-9.03694	1.61118e-19	3.9509e-18
Ywhae	0.609112	0.567581	0.0464667	-12.2148	2.59122e-34	4.67663e-32
Vasp	0.473987	0.566679	0.0535283	-10.5865	3.4408e-26	2.21784e-24
Acin1	0.492368	0.563499	0.0518514	-10.8676	1.64526e-27	1.48468e-25
Rab8b	0.639385	0.561544	0.0457488	-12.2745	1.24145e-34	2.54609e-32
Cct8	0.441161	0.561512	0.0560064	-10.0258	1.17348e-23	5.24231e-22
Hnrnpab	0.714663	0.558813	0.0421329	-13.2631	3.78835e-40	1.42442e-37
Hspa5	0.737073	0.554301	0.0427975	-12.9517	2.29763e-38	6.47932e-36
Fip1l1	0.369215	0.552801	0.061572	-8.97812	2.75429e-19	6.43904e-18
Nfkbia	0.706867	0.547662	0.0483731	-11.3216	1.02567e-29	1.18662e-27
Ranbp1	0.507379	0.547464	0.0545571	-10.0347	1.07292e-23	4.8564e-22
Hspd1	0.38605	0.547334	0.0652072	-8.39377	4.70781e-17	7.61349e-16
Hnrnpd	0.518657	0.542064	0.0508963	-10.6504	1.73683e-26	1.20563e-24
Ppp1cc	0.470954	0.54129	0.05293	-10.2265	1.50842e-24	7.73407e-23
Cct5	0.440523	0.537044	0.0563552	-9.52962	1.57853e-21	5.27581e-20
Anp32e	0.385908	0.535537	0.0614573	-8.71397	2.93408e-18	5.7559e-17
Hsp90aa1	0.784247	0.533049	0.0410219	-12.9943	1.31869e-38	4.24996e-36
S100a6	0.327565	0.532854	0.105479	-5.05176	4.37758e-07	1.84083e-06
Dek	0.594101	0.53249	0.0495985	-10.736	6.89657e-27	5.1012e-25
Rel	0.37042	0.531923	0.0683177	-7.78603	6.91474e-15	8.08272e-14
Cct3	0.351376	0.529989	0.0658744	-8.04544	8.59375e-16	1.12718e-14
Calr	0.731779	0.529276	0.042901	-12.3372	5.71406e-35	1.22771e-32
Nfkb1	0.508627	0.528505	0.0527603	-10.0171	1.28212e-23	5.61642e-22
Ptms	0.493162	0.527651	0.0586068	-9.00324	2.19145e-19	5.23379e-18
G3bp1	0.55045	0.5265	0.0510284	-10.3178	5.85648e-25	3.30305e-23
Rbbp7	0.384135	0.521806	0.0618649	-8.43461	3.32311e-17	5.49226e-16
Sms	0.404133	0.521018	0.0598132	-8.71075	3.01882e-18	5.8965e-17
Psap	0.380581	0.518701	0.064448	-8.04837	8.39057e-16	1.10374e-14
Tmpo	0.360364	0.517707	0.0650522	-7.95833	1.74379e-15	2.19164e-14
Bcl2a1b	0.318335	0.517475	0.0789131	-6.55753	5.47055e-11	3.76841e-10
Fnbp1	0.44941	0.516991	0.0555479	-9.30712	1.31342e-20	3.84815e-19
Smarca5	0.593103	0.514555	0.0475766	-10.8153	2.91296e-27	2.52755e-25
Hnrnph1	0.457005	0.513515	0.054766	-9.37654	6.81736e-21	2.10684e-19
Pgls	0.412643	0.513513	0.0592483	-8.66714	4.43103e-18	8.26148e-17
Capzb	0.586415	0.512639	0.0482312	-10.6288	2.18947e-26	1.45278e-24
Dbi	0.433005	0.51247	0.0589348	-8.69553	3.45208e-18	6.628e-17
Tnfrsf4	0.721707	0.511823	0.0497452	-10.2889	7.90791e-25	4.29885e-23
Pkm	0.499258	0.511547	0.0529823	-9.65504	4.67956e-22	1.68913e-20
Prpf40a	0.419649	0.509752	0.0577342	-8.8293	1.05337e-18	2.23135e-17
Caprin1	0.468833	0.509538	0.0536198	-9.5028	2.04313e-21	6.68013e-20
Mat2a	0.403911	0.508758	0.061167	-8.31752	8.98211e-17	1.38792e-15
Txn1	0.684028	0.505379	0.0455632	-11.0918	1.37465e-28	1.44242e-26
Tagln2	0.521277	0.504577	0.0555767	-9.07891	1.09663e-19	2.76424e-18
Ppp2ca	0.419218	0.504184	0.0564533	-8.931	4.22159e-19	9.5239e-18
Sfpq	0.474817	0.503843	0.0531092	-9.48693	2.37933e-21	7.66825e-20
Usp34	0.458667	0.503604	0.0549175	-9.17019	4.72186e-20	1.26065e-18
Arhgdia	0.538281	0.498552	0.0505921	-9.85435	6.56402e-23	2.66819e-21
Ppp1r14b	0.392144	0.496818	0.0617573	-8.04468	8.6472e-16	1.1309e-14
Psma4	0.564762	0.496298	0.048797	-10.1707	2.68081e-24	1.32921e-22
Anxa6	0.47949	0.495739	0.0540032	-9.17981	4.31851e-20	1.16677e-18
Nme1	0.671983	0.495515	0.0463526	-10.6901	1.13219e-26	8.10866e-25
Pa2g4	0.308971	0.494186	0.0731112	-6.75937	1.38594e-11	1.04223e-10
Atpif1	0.515918	0.493649	0.0551225	-8.9555	3.38205e-19	7.86587e-18
Anp32b	0.799176	0.492072	0.0401605	-12.2526	1.62606e-34	3.1899e-32
Tmed10	0.428137	0.491498	0.0570116	-8.62101	6.63669e-18	1.19779e-16
Cdc37	0.538899	0.490262	0.0497808	-9.84841	6.96378e-23	2.78058e-21
Luc7l3	0.450907	0.489573	0.0563192	-8.69283	3.53511e-18	6.73013e-17
Nap1l1	0.768729	0.487867	0.0413211	-11.8067	3.60303e-32	4.92633e-30
Pnn	0.486329	0.487212	0.052752	-9.23591	2.56104e-20	7.17727e-19
Eif5b	0.587898	0.486297	0.051206	-9.49686	2.16309e-21	7.02147e-20
Gnb1	0.453522	0.48577	0.0548576	-8.85511	8.36002e-19	1.7877e-17
Snu13	0.533336	0.485525	0.0516769	-9.39539	5.70085e-21	1.77395e-19
Nrip1	0.590658	0.484827	0.0508449	-9.53542	1.49275e-21	5.02634e-20
Cct2	0.481029	0.484781	0.0538454	-9.0032	2.19234e-19	5.23379e-18
Pdia3	0.746267	0.48423	0.0400676	-12.0853	1.26268e-33	2.19124e-31
Cst3	0.479626	0.484181	0.0590707	-8.19663	2.47224e-16	3.52998e-15
Ptpn6	0.262559	0.484164	0.082449	-5.87229	4.29828e-09	2.40023e-08
Tpm4	0.3913	0.481692	0.0610423	-7.89113	2.99467e-15	3.66178e-14
Bzw1	0.563049	0.48075	0.0495395	-9.70436	2.88875e-22	1.06836e-20
Reep5	0.494969	0.480281	0.0542132	-8.8591	8.06621e-19	1.73308e-17
Lrrfip1	0.42889	0.479809	0.0573442	-8.36718	5.90153e-17	9.37595e-16
Tln1	0.762096	0.479602	0.0391955	-12.2361	1.99288e-34	3.74661e-32
Syncrip	0.350466	0.4783	0.0640008	-7.47334	7.81859e-14	7.89205e-13
Supt16	0.353286	0.478159	0.0650322	-7.35264	1.94323e-13	1.85367e-12
Alyref	0.351986	0.477844	0.0666796	-7.16627	7.70662e-13	6.72578e-12
Dhx15	0.494857	0.477814	0.0534157	-8.94519	3.71297e-19	8.50402e-18
Vim	0.78858	0.47755	0.0461974	-10.3372	4.78542e-25	2.73314e-23
Canx	0.407688	0.477312	0.0582294	-8.1971	2.46259e-16	3.52737e-15
Iqgap1	0.599284	0.477147	0.048163	-9.90692	3.8843e-23	1.62277e-21
Cct4	0.438493	0.476769	0.0567285	-8.40441	4.30018e-17	7.02428e-16
Maf	0.517369	0.47572	0.069354	-6.8593	6.91997e-12	5.40189e-11
Tank	0.420091	0.475044	0.0605552	-7.84481	4.33597e-15	5.16198e-14
Arpc4	0.503658	0.473752	0.0531671	-8.91064	5.07406e-19	1.12779e-17
Tmem256	0.327514	0.472695	0.0691464	-6.83615	8.13501e-12	6.29591e-11
Eif3i	0.494102	0.472013	0.0519642	-9.08342	1.05215e-19	2.66703e-18
Chd4	0.743415	0.471422	0.0413403	-11.4035	4.01863e-30	5.03668e-28
Tnfaip8	0.501291	0.471415	0.0550753	-8.55947	1.13385e-17	2.01415e-16
Smc1a	0.317177	0.471088	0.0688323	-6.84399	7.70151e-12	5.99124e-11
Cbl	0.619522	0.469442	0.0458874	-10.2303	1.45072e-24	7.52373e-23
B3gnt2	0.395506	0.469	0.0608626	-7.70588	1.29942e-14	1.4621e-13
Rwdd1	0.495539	0.467962	0.0537383	-8.70816	3.0884e-18	6.00641e-17
Slc25a5	0.816435	0.466206	0.039285	-11.8673	1.75082e-32	2.46866e-30
Dut	0.302255	0.466112	0.0758439	-6.14567	7.96253e-10	4.82158e-09
Metap2	0.640804	0.464577	0.0455337	-10.2029	1.92422e-24	9.75513e-23
Nsd1	0.452394	0.463537	0.0556033	-8.33651	7.65165e-17	1.19049e-15
Tubb5	0.860181	0.463069	0.0389067	-11.9021	1.15468e-32	1.68062e-30
Tpm3	0.887129	0.462184	0.0347541	-13.2987	2.35527e-40	1.03966e-37
Mapre1	0.443942	0.461148	0.0563683	-8.18097	2.81569e-16	3.9951e-15
Ghitm	0.424756	0.46078	0.0578292	-7.96795	1.61326e-15	2.03325e-14
Gspt1	0.287015	0.4604	0.0736196	-6.25377	4.0065e-10	2.50359e-09
Srrm1	0.660149	0.460219	0.0442835	-10.3926	2.68072e-25	1.57083e-23
Tnfrsf9	0.240995	0.459773	0.103627	-4.43683	9.12946e-06	3.30595e-05
Taf10	0.646317	0.45912	0.0446796	-10.2758	9.05702e-25	4.86491e-23
Set	1.08506	0.458449	0.0311861	-14.7004	6.4045e-49	7.22427e-46
Txndc17	0.379942	0.458421	0.0617053	-7.42919	1.09263e-13	1.0835e-12
Kras	0.517366	0.458289	0.0529296	-8.65848	4.7811e-18	8.84111e-17
St13	0.574394	0.457896	0.0501544	-9.12973	6.86677e-20	1.78063e-18
Hmgn2	0.404112	0.456659	0.0653839	-6.98428	2.86327e-12	2.32358e-11
Wdr1	0.50018	0.45649	0.0533196	-8.56139	1.11514e-17	1.99664e-16
Ptpn7	0.365195	0.455484	0.0653054	-6.97467	3.06592e-12	2.47911e-11
Serinc3	0.61183	0.454448	0.0504458	-9.00864	2.08623e-19	5.03373e-18
Atrx	0.708711	0.454237	0.0430853	-10.5427	5.48793e-26	3.48754e-24
Ywhaq	0.515895	0.453927	0.0517533	-8.77096	1.77142e-18	3.60029e-17
Lnpep	0.534299	0.453785	0.0503059	-9.02051	1.87218e-19	4.56609e-18
Prkca	0.527789	0.453608	0.0529361	-8.56896	1.04425e-17	1.87715e-16
Lsm4	0.488162	0.453444	0.0539984	-8.39735	4.56648e-17	7.41149e-16
Ttc14	0.510383	0.453381	0.052131	-8.69696	3.40902e-18	6.57329e-17
Hist1h2ap	0.21475	0.453088	0.128786	-3.51814	0.000434585	0.00121466
Tardbp	0.451464	0.452948	0.0556678	-8.13662	4.0645e-16	5.59117e-15
Ybx1	1.01682	0.452674	0.0333971	-13.5543	7.47301e-42	5.61971e-39
Nhp2	0.245127	0.452596	0.0868139	-5.21341	1.85404e-07	8.20944e-07
Srsf2	0.73236	0.452511	0.0421266	-10.7417	6.48578e-27	4.87731e-25
Nucks1	0.535851	0.452405	0.0511729	-8.84072	9.51078e-19	2.02418e-17
Rtf1	0.512773	0.452207	0.053401	-8.46815	2.49328e-17	4.16655e-16
Ppp2r5c	0.497302	0.451709	0.0531277	-8.50233	1.85824e-17	3.18797e-16
Fam49b	0.575307	0.451673	0.0478864	-9.43218	4.01649e-21	1.2585e-19
Cwc15	0.529127	0.451638	0.0512074	-8.81977	1.14692e-18	2.40321e-17
Zc3h13	0.266777	0.451154	0.0797193	-5.65928	1.52007e-08	7.76733e-08
Ddx21	0.647122	0.450513	0.0487493	-9.24143	2.43226e-20	6.90212e-19
Sfr1	0.572825	0.450372	0.0500795	-8.99314	2.40263e-19	5.64618e-18
Calm3	0.330962	0.450272	0.0684341	-6.57965	4.7157e-11	3.29503e-10
Cdc5l	0.312573	0.450163	0.0691936	-6.50584	7.72584e-11	5.20283e-10
Lcp1	1.16168	0.449928	0.0299804	-15.0074	6.56791e-51	9.87814e-48
Hif1a	0.508673	0.449439	0.0550018	-8.17136	3.04923e-16	4.25948e-15
Dhx9	0.458706	0.448994	0.0552284	-8.12976	4.30144e-16	5.86756e-15
Ldha	0.822246	0.448327	0.0388148	-11.5504	7.34497e-31	9.46871e-29
Ywhah	0.387469	0.447546	0.0615024	-7.27689	3.41598e-13	3.14016e-12
Hnrnpu	0.904531	0.447137	0.0344884	-12.9648	1.93654e-38	5.8251e-36
Top1	0.654449	0.4467	0.045931	-9.72544	2.34878e-22	8.75842e-21
Cotl1	0.735393	0.446287	0.0425079	-10.4989	8.73801e-26	5.32783e-24
Arhgap30	0.669929	0.445673	0.0435339	-10.2374	1.34838e-24	7.07427e-23
Cisd2	0.389975	0.444727	0.0617047	-7.20735	5.70517e-13	5.06727e-12
Srsf10	0.484101	0.444466	0.0532933	-8.33998	7.43011e-17	1.16405e-15
Cltc	0.384205	0.444225	0.0611437	-7.26525	3.72346e-13	3.40086e-12
Arpc5	0.802952	0.444004	0.0395518	-11.2259	3.04271e-29	3.34846e-27
Rdx	0.407861	0.443734	0.0594352	-7.46584	8.2768e-14	8.33592e-13
Rcsd1	0.450873	0.443676	0.0562607	-7.88609	3.11813e-15	3.79219e-14
Tapbp	0.616129	0.443313	0.0475562	-9.32188	1.14298e-20	3.43809e-19
Dazap2	0.450224	0.443208	0.0560668	-7.90501	2.67919e-15	3.30287e-14
Aldoa	0.621798	0.442859	0.0475426	-9.31499	1.21967e-20	3.62049e-19
Sf1	0.385666	0.442741	0.0601568	-7.35978	1.84212e-13	1.77221e-12
Ptpn1	0.405392	0.442507	0.0590987	-7.48761	7.01416e-14	7.144e-13
Mob1a	0.447295	0.442253	0.0568299	-7.78205	7.13598e-15	8.29834e-14
Gata3	0.39965	0.441944	0.0651891	-6.77941	1.20663e-11	9.18101e-11
Hnrnpdl	0.603791	0.441664	0.0483593	-9.13298	6.66416e-20	1.73807e-18
Hspa4	0.285391	0.441286	0.0725445	-6.08297	1.17977e-09	7.0226e-09
Psmd8	0.3654	0.44123	0.0615657	-7.16681	7.67629e-13	6.71229e-12
Rilpl2	0.191295	0.440631	0.110035	-4.00446	6.21601e-05	0.000198631
Rrbp1	0.264685	0.440608	0.0784893	-5.6136	1.98162e-08	9.97887e-08
Ythdc1	0.602733	0.440198	0.0471646	-9.33323	1.02694e-20	3.10977e-19
Ash1l	0.41784	0.440004	0.0576987	-7.62589	2.42361e-14	2.62238e-13
Pitpna	0.48411	0.439834	0.0535406	-8.21497	2.12215e-16	3.11345e-15
Gtpbp4	0.273515	0.439136	0.0779276	-5.63518	1.74877e-08	8.89567e-08
Ndufv2	0.39461	0.438228	0.0592902	-7.39124	1.45469e-13	1.42997e-12
Ezr	0.450485	0.438175	0.057202	-7.66013	1.8574e-14	2.05407e-13
Ostc	0.398681	0.437559	0.0588414	-7.43624	1.03588e-13	1.03405e-12
Sdf4	0.69467	0.436942	0.0433485	-10.0798	6.78956e-24	3.19109e-22
Cebpz	0.421132	0.436925	0.0597957	-7.30695	2.73266e-13	2.57406e-12
Prkar1a	0.540807	0.4369	0.0506784	-8.62103	6.63555e-18	1.19779e-16
Psmb5	0.424004	0.436607	0.0573561	-7.61223	2.69407e-14	2.89001e-13
Thrap3	0.582801	0.436351	0.0477191	-9.14417	6.009e-20	1.58553e-18
St8sia4	0.513522	0.43468	0.054478	-7.979	1.47528e-15	1.86979e-14
H2afy	0.762381	0.434483	0.0403575	-10.7659	4.98983e-27	3.88174e-25
Itgal	0.486663	0.434422	0.055392	-7.84269	4.41008e-15	5.23639e-14
Hmgn1	0.470137	0.434205	0.0575161	-7.54927	4.3769e-14	4.55442e-13
Kcnq1ot1	0.604706	0.434143	0.049198	-8.82439	1.10056e-18	2.32043e-17
Pycard	0.378851	0.434018	0.0653446	-6.64199	3.09483e-11	2.20948e-10
Mrpl18	0.321243	0.433853	0.0676565	-6.41259	1.43063e-10	9.3551e-10
Sp110	0.443994	0.433742	0.0562825	-7.70651	1.29301e-14	1.45851e-13
Git2	0.451808	0.433577	0.0569899	-7.60796	2.78453e-14	2.97017e-13
Cct7	0.432529	0.433551	0.0574779	-7.54293	4.59542e-14	4.76656e-13
Rexo2	0.525958	0.433336	0.0529423	-8.18507	2.72135e-16	3.87341e-15
Vcp	0.591953	0.433222	0.0486594	-8.90315	5.42854e-19	1.19481e-17
Khdrbs1	0.636274	0.433092	0.0450592	-9.61161	7.14244e-22	2.49819e-20
Aprt	0.491601	0.43274	0.0534672	-8.09355	5.79507e-16	7.75886e-15
Grb2	0.394345	0.431629	0.0598067	-7.21707	5.31199e-13	4.7555e-12
Tcof1	0.3882	0.431435	0.061681	-6.99462	2.65978e-12	2.17015e-11
Swi5	0.424493	0.431422	0.0576805	-7.47951	7.46027e-14	7.56421e-13
Sh3bgrl	0.57172	0.431249	0.0536725	-8.03483	9.37119e-16	1.21154e-14
Clint1	0.544326	0.431171	0.0507003	-8.50432	1.82668e-17	3.14579e-16
Capza1	0.702975	0.431124	0.0424339	-10.1599	2.99373e-24	1.46823e-22
Naa50	0.198277	0.430663	0.0983612	-4.37839	1.1956e-05	4.25439e-05
Pum2	0.55883	0.430653	0.0495403	-8.69299	3.53035e-18	6.73013e-17
Ddx17	0.450922	0.430212	0.0562527	-7.64785	2.04373e-14	2.24362e-13
Pcna	0.346454	0.429862	0.0688385	-6.24449	4.25184e-10	2.63883e-09
Hivep3	0.230722	0.429478	0.0988495	-4.34477	1.39423e-05	4.91466e-05
Ewsr1	0.503686	0.428862	0.052755	-8.12931	4.31744e-16	5.86756e-15
Pbrm1	0.513484	0.428725	0.0536136	-7.99657	1.27933e-15	1.62601e-14
Ube2l3	0.496663	0.428456	0.0522689	-8.19715	2.46155e-16	3.52737e-15
Tut7	0.39418	0.428213	0.0606598	-7.05925	1.67404e-12	1.40395e-11
Banf1	0.511192	0.427985	0.0533239	-8.02613	1.00594e-15	1.29681e-14
Rps27l	0.621048	0.427935	0.047829	-8.94717	3.64704e-19	8.39564e-18
Cct6a	0.311131	0.427859	0.0703454	-6.08227	1.18496e-09	7.04416e-09
Hnrnpr	0.491782	0.427373	0.0541051	-7.89893	2.81314e-15	3.44916e-14
Cd5	0.699668	0.427217	0.0431763	-9.89472	4.38848e-23	1.81659e-21
Aimp1	0.540565	0.427158	0.0514113	-8.30864	9.68012e-17	1.49067e-15
Sema4d	0.389517	0.426867	0.0614161	-6.95041	3.64218e-12	2.92933e-11
Aebp2	0.343661	0.426627	0.067055	-6.36234	1.98702e-10	1.27531e-09
Grk2	0.493108	0.426614	0.0544097	-7.84077	4.47788e-15	5.28905e-14
Cd2ap	0.377697	0.426555	0.0635483	-6.7123	1.91583e-11	1.41477e-10
Tox	0.537695	0.426555	0.0541315	-7.87997	3.27457e-15	3.96109e-14
Denr	0.355081	0.42636	0.0644138	-6.61908	3.61448e-11	2.5562e-10
Pou2f2	0.841164	0.426302	0.0406456	-10.4883	9.77917e-26	5.88315e-24
Skp1a	0.638195	0.426225	0.044983	-9.47525	2.66112e-21	8.45562e-20
Gm26917	0.331582	0.426034	0.0692922	-6.14837	7.82812e-10	4.74737e-09
Papola	0.448672	0.426006	0.0562024	-7.57986	3.45933e-14	3.63834e-13
Erbin	0.355905	0.425369	0.0640254	-6.64376	3.05789e-11	2.18656e-10
Dgkz	0.399282	0.42524	0.0601679	-7.06755	1.57695e-12	1.32499e-11
Phb2	0.342514	0.424712	0.0664971	-6.38692	1.69264e-10	1.09415e-09
Psmd11	0.277424	0.424157	0.0754973	-5.61818	1.92983e-08	9.7507e-08
Tax1bp1	0.65124	0.423731	0.0447037	-9.47865	2.57591e-21	8.2429e-20
Hsp90b1	0.722416	0.423429	0.04449	-9.5174	1.7757e-21	5.84813e-20
Esd	0.372299	0.423006	0.061811	-6.84354	7.72624e-12	6.00014e-11
Pcbp1	0.660603	0.422172	0.0453496	-9.30928	1.28698e-20	3.79532e-19
Uqcrc1	0.341023	0.422111	0.0656823	-6.42656	1.30521e-10	8.62244e-10
Manf	0.440334	0.422018	0.0576328	-7.32252	2.43353e-13	2.30198e-12
Lasp1	0.263897	0.421776	0.0788064	-5.35206	8.69599e-08	4.02424e-07
Csnk1a1	0.791933	0.421725	0.0384715	-10.962	5.81903e-28	5.58627e-26
Pebp1	0.476362	0.421379	0.0543086	-7.75896	8.56271e-15	9.78099e-14
Gdi2	0.493183	0.42127	0.0531247	-7.92983	2.19443e-15	2.72762e-14
Ndufs6	0.532427	0.420878	0.0514721	-8.17682	2.91428e-16	4.12202e-15
Tcp1	0.308667	0.42003	0.0699853	-6.00169	1.95271e-09	1.12957e-08
Itgb2	0.537039	0.419624	0.0509592	-8.23451	1.80293e-16	2.67592e-15
Tpm3-rs7	0.651391	0.419043	0.0456076	-9.18801	4.00183e-20	1.08773e-18
Aurkaip1	0.432922	0.417512	0.0571519	-7.30531	2.76635e-13	2.60037e-12
Gng10	0.334461	0.417165	0.0662395	-6.29783	3.01833e-10	1.91274e-09
Ikzf1	0.592663	0.416582	0.048156	-8.65069	5.11899e-18	9.4273e-17
Cab39	0.41614	0.416376	0.058889	-7.07052	1.54355e-12	1.29935e-11
Mdh1	0.568584	0.416092	0.0487094	-8.54235	1.31521e-17	2.31805e-16
Brd4	0.432251	0.416059	0.0574321	-7.24437	4.34457e-13	3.95215e-12
Cd164	0.458932	0.41605	0.0555954	-7.48354	7.23481e-14	7.35214e-13
Wnk1	0.732476	0.415925	0.0415925	-10	1.52369e-23	6.61049e-22
Ppp4r3b	0.454089	0.415906	0.0557601	-7.45886	8.72763e-14	8.7509e-13
Arpc1b	0.770282	0.415391	0.0410085	-10.1294	4.09132e-24	1.94316e-22
Psmb2	0.42519	0.41509	0.0564074	-7.35879	1.85589e-13	1.7741e-12
Sltm	0.53733	0.414743	0.0512576	-8.09134	5.90124e-16	7.85439e-15
Agfg1	0.55437	0.41445	0.0532528	-7.7827	7.0995e-15	8.27724e-14
Picalm	0.36096	0.414392	0.0635478	-6.52095	6.98647e-11	4.74029e-10
Setd5	0.374126	0.414128	0.0617364	-6.70801	1.97302e-11	1.45225e-10
Atp1a1	0.374912	0.413621	0.0635995	-6.50353	7.84571e-11	5.26784e-10
Tap1	0.420128	0.413435	0.0584245	-7.07639	1.47953e-12	1.25246e-11
Ctcf	0.567504	0.413249	0.0493458	-8.37454	5.54378e-17	8.83871e-16
Gapdh	1.07584	0.413178	0.0315391	-13.1005	3.27027e-39	1.13504e-36
Erh	0.48733	0.413139	0.0549109	-7.5238	5.32047e-14	5.46833e-13
Ttc39b	0.373547	0.413061	0.0631889	-6.53692	6.27988e-11	4.29316e-10
Sptbn1	0.43558	0.412766	0.0578205	-7.13875	9.41843e-13	8.09447e-12
Csnk2b	0.345743	0.412685	0.0649504	-6.35384	2.10003e-10	1.34402e-09
Gnb2	0.552955	0.412528	0.0502937	-8.20237	2.35694e-16	3.3976e-15
Sf3b2	0.568851	0.41252	0.04956	-8.32365	8.52973e-17	1.32255e-15
Cox5a	0.68609	0.412479	0.0444012	-9.28981	1.54566e-20	4.47053e-19
Diaph1	0.432754	0.412425	0.058247	-7.08062	1.43512e-12	1.21945e-11
Itpr2	0.513061	0.412277	0.0525744	-7.84178	4.44201e-15	5.26046e-14
Matr3	0.573473	0.412276	0.0488406	-8.44124	3.13976e-17	5.20831e-16
Ncoa7	0.355607	0.4122	0.0692126	-5.95557	2.5917e-09	1.47277e-08
Jpt1	0.683408	0.411653	0.0441827	-9.31707	1.19599e-20	3.57371e-19
Srsf1	0.418076	0.411005	0.0589031	-6.97764	3.00182e-12	2.43164e-11
Pafah1b1	0.707233	0.410936	0.0419326	-9.7999	1.12701e-22	4.4218e-21
Glrx3	0.320529	0.410737	0.068923	-5.95935	2.53241e-09	1.44453e-08
Gm47283	0.568223	0.410655	0.0502937	-8.16513	3.21092e-16	4.4715e-15
Rock2	0.295015	0.410259	0.0735505	-5.57793	2.43399e-08	1.21216e-07
Lcp2	0.712779	0.410215	0.0426267	-9.62342	6.36758e-22	2.26224e-20
Tmbim6	0.6794	0.410215	0.0430119	-9.53724	1.46682e-21	4.97615e-20
1110004F10Rik	0.567404	0.410079	0.048859	-8.3931	4.73474e-17	7.6297e-16
Adss	0.345474	0.409798	0.0655155	-6.25498	3.97577e-10	2.48803e-09
Zc3h15	0.643881	0.409529	0.0461495	-8.87396	7.05898e-19	1.53865e-17
Psme2	0.873281	0.409116	0.0373964	-10.94	7.42167e-28	6.97637e-26
Jmjd1c	0.438787	0.409094	0.0569382	-7.18488	6.72653e-13	5.951e-12
Flna	0.662653	0.408946	0.0467344	-8.75043	2.12549e-18	4.28134e-17
Trip12	0.427818	0.408769	0.0579952	-7.04832	1.81084e-12	1.51026e-11
Hsp90ab1	1.59509	0.408256	0.0256919	-15.8904	7.38295e-57	1.66559e-53
Spcs1	0.495705	0.408191	0.0530143	-7.69964	1.36451e-14	1.52771e-13
Atp5f1	0.713602	0.408138	0.0424155	-9.62236	6.43351e-22	2.26781e-20
Sh3glb1	0.54914	0.407895	0.0496908	-8.20866	2.23678e-16	3.2556e-15
Eprs	0.257349	0.407774	0.0803365	-5.07583	3.85805e-07	1.63758e-06
S100a11	0.649255	0.407685	0.0546978	-7.45341	9.0961e-14	9.10013e-13
Psma7	0.953883	0.407246	0.0342079	-11.905	1.11435e-32	1.68062e-30
Capza2	0.616849	0.406993	0.0465991	-8.73392	2.45985e-18	4.88936e-17
Cish	0.345847	0.406766	0.071702	-5.67301	1.4031e-08	7.21868e-08
Cmtm7	0.23563	0.406317	0.0918834	-4.42209	9.77498e-06	3.52556e-05
2023-09-07	0.79875	0.406302	0.0390184	-10.4131	2.1611e-25	1.28301e-23
Fgfr1op2	0.36154	0.406227	0.0627218	-6.47664	9.37861e-11	6.27838e-10
Sars	0.49901	0.406212	0.0533074	-7.62018	2.53321e-14	2.73441e-13
Arf4	0.371069	0.406051	0.0623546	-6.51196	7.41746e-11	5.01763e-10
Atp5b	0.891654	0.40594	0.0356307	-11.393	4.53258e-30	5.5273e-28
Raly	0.452606	0.405923	0.0556919	-7.28873	3.12887e-13	2.91683e-12
Taok3	0.291046	0.40577	0.073912	-5.48991	4.02147e-08	1.94688e-07
Ywhab	0.741838	0.404892	0.0419219	-9.65824	4.53574e-22	1.65043e-20
Srp19	0.461545	0.404689	0.0563943	-7.17606	7.17484e-13	6.32283e-12
Mtdh	0.68098	0.404672	0.0440919	-9.17792	4.39485e-20	1.18033e-18
Eif4g1	0.315353	0.404657	0.0687601	-5.88506	3.97898e-09	2.22744e-08
Eloc	0.424106	0.404374	0.0576842	-7.01013	2.38097e-12	1.95682e-11
Rnps1	0.389873	0.403797	0.0609915	-6.62054	3.57884e-11	2.53497e-10
Id2	0.18397	0.403406	0.124952	-3.22848	0.0012445	0.0032275
Ddx39b	0.563759	0.403262	0.0491166	-8.2103	2.20629e-16	3.22162e-15
Mkln1	0.391596	0.403184	0.0602485	-6.69202	2.20104e-11	1.61219e-10
Cox6a1	0.64299	0.403073	0.046028	-8.75712	2.00298e-18	4.05267e-17
Rbbp4	0.508418	0.402991	0.0531905	-7.57637	3.55353e-14	3.72873e-13
Rab14	0.449695	0.402991	0.0557913	-7.22318	5.0785e-13	4.57369e-12
Mapk1	0.377816	0.402927	0.0614563	-6.55632	5.51535e-11	3.78771e-10
Cap1	0.558092	0.402856	0.0494151	-8.1525	3.56485e-16	4.93392e-15
Snx3	0.531544	0.40272	0.0512948	-7.85109	4.1244e-15	4.92309e-14
Cd44	0.301695	0.40264	0.0734787	-5.47969	4.26081e-08	2.04955e-07
Fam107b	0.510835	0.402537	0.0526805	-7.6411	2.15368e-14	2.35859e-13
Suz12	0.311081	0.40244	0.0707528	-5.68798	1.28552e-08	6.66698e-08
Xrn2	0.769485	0.402177	0.0399574	-10.0651	7.87773e-24	3.66436e-22
Crip1	0.852132	0.40171	0.0494098	-8.13017	4.28696e-16	5.86756e-15
Ndufb2	0.409837	0.401366	0.0600743	-6.68117	2.37041e-11	1.73344e-10
Pomp	0.735422	0.401301	0.042164	-9.51762	1.7719e-21	5.84813e-20
Tcea1	0.532487	0.401087	0.0511839	-7.83621	4.64351e-15	5.47037e-14
Phf3	0.423225	0.400905	0.0570336	-7.02929	2.07592e-12	1.71863e-11
Thoc7	0.597554	0.400766	0.0498573	-8.03826	9.11257e-16	1.18149e-14
Actr2	0.751945	0.400381	0.0403645	-9.91915	3.4368e-23	1.44924e-21
Ube2q1	0.314596	0.399889	0.069249	-5.77465	7.71122e-09	4.15687e-08
Dnajb6	0.458964	0.399691	0.0557172	-7.17358	7.3062e-13	6.41679e-12
Snrpd1	0.422693	0.399521	0.0599097	-6.66872	2.5805e-11	1.87794e-10
Slc9a3r1	0.490649	0.399365	0.0546203	-7.31166	2.63865e-13	2.4907e-12
Glud1	0.30042	0.398807	0.0704296	-5.66249	1.49195e-08	7.63227e-08
Tm9sf3	0.585029	0.398673	0.0483472	-8.24603	1.63741e-16	2.45448e-15
Ppp1r12a	0.504461	0.398341	0.0531361	-7.49661	6.54917e-14	6.68549e-13
Cacybp	0.352334	0.398293	0.0655857	-6.07286	1.25652e-09	7.41103e-09
Eif3d	0.329	0.398194	0.0665532	-5.98309	2.18942e-09	1.25683e-08
Psmb4	0.530479	0.398013	0.0512661	-7.76368	8.24999e-15	9.4477e-14
Tmed9	0.465897	0.398006	0.0546869	-7.27789	3.39071e-13	3.12861e-12
Efhd2	0.25327	0.39776	0.0824894	-4.82196	1.42158e-06	5.65623e-06
Etnk1	0.521743	0.397184	0.0520045	-7.63749	2.21496e-14	2.41983e-13
Hspa8	1.21042	0.396971	0.0296851	-13.3727	8.72708e-41	4.37518e-38
Ppp1ca	0.84968	0.396867	0.0374608	-10.5942	3.17143e-26	2.07384e-24
Dusp11	0.680377	0.396862	0.0433899	-9.1464	5.88638e-20	1.56231e-18
Dusp2	0.355729	0.396402	0.0703834	-5.63204	1.78093e-08	9.04903e-08
Taldo1	0.499075	0.396307	0.0536229	-7.39063	1.46132e-13	1.43337e-12
Bax	0.386848	0.396195	0.0621548	-6.37432	1.83779e-10	1.18459e-09
G3bp2	0.43172	0.396096	0.0584334	-6.7786	1.21346e-11	9.21739e-11
Bclaf1	0.601293	0.395992	0.0472534	-8.38019	5.28415e-17	8.45465e-16
Mrpl20	0.295375	0.395914	0.0713242	-5.55091	2.84192e-08	1.39681e-07
R3hdm1	0.395141	0.39582	0.0595626	-6.64545	3.02298e-11	2.16847e-10
Lsm6	0.44374	0.395495	0.0570893	-6.92766	4.27864e-12	3.41082e-11
Mxd4	0.459636	0.394972	0.0584873	-6.75313	1.44687e-11	1.08264e-10
Ier2	0.299115	0.394803	0.0752185	-5.24875	1.53137e-07	6.85471e-07
Slfn2	0.804185	0.3946	0.0426812	-9.24529	2.34614e-20	6.69985e-19
Psmc3	0.431455	0.39458	0.0575603	-6.85507	7.1278e-12	5.55451e-11
Actn4	0.330682	0.393974	0.0680005	-5.79369	6.8857e-09	3.73417e-08
Ppp4c	0.347111	0.393902	0.0657034	-5.99515	2.03301e-09	1.17151e-08
Rab10	0.456187	0.393675	0.0562218	-7.00217	2.52028e-12	2.06379e-11
Xiap	0.328616	0.393528	0.0683041	-5.76141	8.34156e-09	4.46997e-08
Jarid2	0.464453	0.393378	0.0588839	-6.68057	2.38013e-11	1.73773e-10
Hdgf	0.409597	0.393059	0.0613844	-6.40324	1.52115e-10	9.91828e-10
Wdr43	0.387068	0.393034	0.0631016	-6.22858	4.70669e-10	2.90912e-09
Cbx1	0.53105	0.392884	0.0534926	-7.34464	2.06319e-13	1.96395e-12
Atp5o	0.666124	0.392429	0.0448668	-8.74655	2.19974e-18	4.41121e-17
Srsf6	0.378488	0.392245	0.0623118	-6.29488	3.07647e-10	1.94685e-09
Orai1	0.233125	0.392243	0.0921537	-4.2564	2.07742e-05	7.13885e-05
Prdx1	0.90179	0.392214	0.0363356	-10.7942	3.66605e-27	3.00749e-25
Dnajc2	0.333709	0.391718	0.0683734	-5.7291	1.00964e-08	5.34058e-08
Sbno1	0.472989	0.391621	0.0553704	-7.07275	1.51894e-12	1.28102e-11
Ndufb8	0.471369	0.391522	0.054819	-7.14208	9.19269e-13	7.94387e-12
Srsf11	0.561981	0.391473	0.0495596	-7.89904	2.8106e-15	3.44916e-14
Hmgb2	0.985338	0.391306	0.0399504	-9.79479	1.18542e-22	4.57148e-21
Hdac1	0.418151	0.39118	0.0588573	-6.64624	3.00673e-11	2.16025e-10
Ndufa12	0.456787	0.39106	0.0562124	-6.95682	3.48042e-12	2.80422e-11
Nfatc1	0.294874	0.390842	0.075196	-5.19764	2.01838e-07	8.91963e-07
Dnajc8	0.626018	0.390833	0.0467416	-8.36156	6.18919e-17	9.79846e-16
Fbl	0.38588	0.390332	0.0625526	-6.24007	4.37372e-10	2.70702e-09
Stag1	0.384098	0.390221	0.0622314	-6.27048	3.59942e-10	2.26192e-09
Rad21	0.337694	0.389863	0.0683102	-5.70724	1.14824e-08	5.98942e-08
Mdm4	0.417549	0.38986	0.0576396	-6.76376	1.34459e-11	1.01282e-10
Galnt1	0.299359	0.389858	0.072757	-5.35836	8.39815e-08	3.8984e-07
Chmp2a	0.622852	0.389809	0.0475117	-8.20448	2.31599e-16	3.36005e-15
Creb1	0.335238	0.389209	0.0678604	-5.73543	9.72624e-09	5.1508e-08
Nono	0.429213	0.389142	0.0577323	-6.74045	1.57895e-11	1.17756e-10
Ddx3x	0.309996	0.388836	0.0695798	-5.58835	2.29235e-08	1.14415e-07
Snrpb	0.61283	0.388664	0.0475404	-8.17544	2.9478e-16	4.15639e-15
Snrpd2	0.81778	0.388663	0.0383554	-10.1332	3.93527e-24	1.88893e-22
Tmem167	0.509446	0.388134	0.0525676	-7.38353	1.5415e-13	1.50546e-12
Smchd1	0.48933	0.388098	0.0550052	-7.05565	1.7179e-12	1.43806e-11
Aqr	0.322999	0.387896	0.0683566	-5.6746	1.39011e-08	7.16182e-08
Hnrnpul2	0.311967	0.387409	0.0695117	-5.57329	2.49971e-08	1.24352e-07
Gpbp1	0.419969	0.387392	0.0582617	-6.64917	2.94758e-11	2.12452e-10
Pdap1	0.536324	0.386976	0.0536409	-7.21421	5.4249e-13	4.83738e-12
Pgk1	0.297661	0.386686	0.0731638	-5.28521	1.25563e-07	5.67675e-07
Fam120a	0.289895	0.386331	0.0736075	-5.24853	1.53321e-07	6.85613e-07
Ccar1	0.326756	0.386227	0.0672275	-5.74507	9.18813e-09	4.88302e-08
Mrps16	0.466947	0.386188	0.0557781	-6.92364	4.40188e-12	3.48443e-11
Cops6	0.282313	0.386038	0.0747214	-5.16636	2.38692e-07	1.04156e-06
Mbd2	0.297385	0.385878	0.0727071	-5.3073	1.11263e-07	5.06578e-07
Arpc5l	0.510073	0.385566	0.052274	-7.37586	1.63289e-13	1.58784e-12
Arhgef3	0.379142	0.385522	0.0631923	-6.10077	1.05557e-09	6.30824e-09
Tiam1	0.451602	0.385361	0.0601992	-6.40142	1.53941e-10	1.00084e-09
Kif5b	0.435872	0.38533	0.0572451	-6.73123	1.68239e-11	1.25057e-10
Traf1	0.431487	0.385168	0.0590022	-6.52804	6.66367e-11	4.53491e-10
Scaf11	0.553826	0.385167	0.0513297	-7.50379	6.19995e-14	6.35777e-13
Fubp1	0.68989	0.385076	0.0437431	-8.80311	1.33072e-18	2.74166e-17
Gpi1	0.417169	0.384894	0.0581151	-6.62296	3.52083e-11	2.50173e-10
Prpf8	0.356861	0.384192	0.0640904	-5.99454	2.04068e-09	1.17443e-08
Gatad2a	0.28902	0.384131	0.072002	-5.33501	9.55382e-08	4.39417e-07
Etfb	0.315141	0.383957	0.0701911	-5.47016	4.49623e-08	2.15587e-07
Cd6	0.550609	0.383718	0.0521431	-7.35895	1.8536e-13	1.7741e-12
Zfp638	0.461313	0.383625	0.0557876	-6.87653	6.13286e-12	4.79574e-11
Nars	0.331556	0.383592	0.0672605	-5.70309	1.17656e-08	6.12298e-08
Ppig	0.541489	0.383525	0.0525312	-7.3009	2.85853e-13	2.68143e-12
Eif5a	1.00899	0.382926	0.033779	-11.3362	8.68475e-30	1.0312e-27
Pten	0.294197	0.382843	0.0723279	-5.29316	1.20223e-07	5.44077e-07
Was	0.294259	0.382773	0.0710358	-5.38844	7.10708e-08	3.31958e-07
Csnk2a1	0.64075	0.382772	0.0442748	-8.64536	5.36364e-18	9.79787e-17
Sarnp	0.604646	0.382736	0.0492223	-7.77565	7.50607e-15	8.68395e-14
Srp72	0.288083	0.382691	0.073982	-5.17277	2.30652e-07	1.00941e-06
Rap1a	0.537966	0.38234	0.0512264	-7.46372	8.41103e-14	8.45225e-13
Sash3	0.515378	0.381863	0.0518797	-7.36054	1.83162e-13	1.76587e-12
H2afz	1.37393	0.381645	0.0282804	-13.495	1.67245e-41	1.07801e-38
Actr3	1.15205	0.381475	0.0303005	-12.5897	2.40522e-36	6.02908e-34
Fxr1	0.378608	0.381416	0.0631556	-6.0393	1.54782e-09	9.0463e-09
Pds5a	0.338181	0.381075	0.0660816	-5.76674	8.08182e-09	4.34109e-08
Tgoln1	0.360236	0.380862	0.0641687	-5.93532	2.9328e-09	1.65964e-08
Ssr3	0.304736	0.380729	0.0694692	-5.48055	4.2401e-08	2.04176e-07
Ndufb6	0.279123	0.380663	0.0749806	-5.07682	3.8381e-07	1.63065e-06
Rassf5	0.570227	0.380379	0.049597	-7.6694	1.72807e-14	1.92045e-13
Setx	0.443651	0.380375	0.0578269	-6.57782	4.77404e-11	3.32415e-10
Polr1d	0.653897	0.380347	0.0456103	-8.33906	7.48857e-17	1.16915e-15
Chmp4b	0.437994	0.380336	0.057159	-6.65401	2.85216e-11	2.06564e-10
Eif4a1	0.881004	0.380037	0.0379362	-10.0178	1.27329e-23	5.61642e-22
Nop56	0.339648	0.379981	0.069092	-5.49965	3.80554e-08	1.8463e-07
Ssrp1	0.285534	0.379897	0.0735704	-5.16372	2.42087e-07	1.05536e-06
Tspan13	0.4984	0.379726	0.0541319	-7.01484	2.30219e-12	1.89553e-11
Hp1bp3	0.592884	0.379405	0.0483068	-7.85409	4.027e-15	4.81958e-14
Vrk1	0.263695	0.379337	0.0796426	-4.763	1.90738e-06	7.47708e-06
Vdac2	0.404553	0.379325	0.0593796	-6.38814	1.67919e-10	1.08702e-09
Dnaja1	0.824021	0.379059	0.037776	-10.0344	1.07633e-23	4.8564e-22
Rbm25	0.888487	0.378883	0.0351397	-10.7822	4.17823e-27	3.36646e-25
Edf1	0.796029	0.378726	0.0388236	-9.75505	1.75517e-22	6.59944e-21
Zfp106	0.325461	0.378702	0.0687442	-5.50886	3.61166e-08	1.76171e-07
Sesn3	0.430477	0.378629	0.0583799	-6.48561	8.83752e-11	5.92495e-10
Tra2a	0.388538	0.378352	0.0611396	-6.18833	6.08055e-10	3.71251e-09
Tcf25	0.499664	0.378346	0.0523981	-7.22061	5.17551e-13	4.65178e-12
Ube3a	0.396943	0.37822	0.0609481	-6.20561	5.44864e-10	3.34935e-09
Zfp706	0.552264	0.378067	0.0504145	-7.49918	6.42184e-14	6.57037e-13
Sec11a	0.517752	0.378032	0.051941	-7.2781	3.3856e-13	3.12861e-12
Dnajc7	0.458702	0.377998	0.0555597	-6.80346	1.02138e-11	7.86431e-11
C1qbp	0.333524	0.377917	0.0691922	-5.46184	4.71232e-08	2.24757e-07
Fkbp1a	0.59863	0.377914	0.049177	-7.68478	1.53255e-14	1.7116e-13
Nop53	0.425651	0.377592	0.0578647	-6.52543	6.78049e-11	4.60747e-10
Psip1	0.418774	0.377184	0.0594453	-6.34507	2.22326e-10	1.41886e-09
Ndufc2	0.505743	0.376961	0.0529585	-7.11804	1.09475e-12	9.34189e-12
Wac	0.450832	0.376792	0.0560132	-6.72684	1.73383e-11	1.28668e-10
Utp11	0.36194	0.376729	0.0645414	-5.83701	5.31464e-09	2.94229e-08
Dnaja2	0.424312	0.376703	0.0583886	-6.45165	1.10638e-10	7.3737e-10
Hprt	0.32718	0.376201	0.0675459	-5.56956	2.55383e-08	1.26764e-07
Serp1	0.335165	0.376145	0.0688157	-5.46598	4.6036e-08	2.2027e-07
Wapl	0.391101	0.375977	0.0607963	-6.1842	6.24169e-10	3.80061e-09
Rif1	0.293256	0.375903	0.0748552	-5.02173	5.12073e-07	2.12555e-06
Eif5	0.687755	0.375815	0.0432113	-8.69714	3.40359e-18	6.57329e-17
Dcun1d5	0.395037	0.375785	0.0611525	-6.14505	7.99371e-10	4.82188e-09
Fermt3	0.510545	0.375701	0.0527582	-7.12118	1.07007e-12	9.16154e-12
Ndufa11	0.529145	0.375574	0.0516598	-7.27014	3.59109e-13	3.29329e-12
Uqcrb	0.674443	0.375158	0.04464	-8.40408	4.31233e-17	7.02428e-16
Ap2b1	0.389481	0.375133	0.0616066	-6.08918	1.13493e-09	6.77358e-09
H2afv	0.554239	0.374885	0.0518755	-7.22663	4.95138e-13	4.48607e-12
Lbr	0.433832	0.374826	0.05822	-6.4381	1.20982e-10	8.01573e-10
Ube2r2	0.335827	0.374545	0.0680179	-5.50656	3.65919e-08	1.78297e-07
Ubxn4	0.295243	0.374541	0.0719606	-5.2048	1.94207e-07	8.59081e-07
Nudt21	0.292391	0.374502	0.0729847	-5.13124	2.87834e-07	1.24278e-06
Nfat5	0.277804	0.374022	0.0768659	-4.8659	1.13935e-06	4.5777e-06
Tor1aip1	0.344183	0.374016	0.0671674	-5.56842	2.5706e-08	1.27457e-07
Nrd1	0.311917	0.374003	0.0683424	-5.47249	4.43756e-08	2.13003e-07
Ik	0.333545	0.3734	0.0664718	-5.61742	1.93828e-08	9.77151e-08
Luc7l2	0.77426	0.37337	0.0391016	-9.54874	1.31289e-21	4.48771e-20
Ralbp1	0.446646	0.373337	0.0585494	-6.37645	1.81239e-10	1.16988e-09
Timm23	0.285719	0.373328	0.0737074	-5.065	4.08396e-07	1.72536e-06
Pak2	0.880606	0.37326	0.0355023	-10.5137	7.47304e-26	4.61895e-24
Mdh2	0.479699	0.373097	0.0551395	-6.76642	1.32007e-11	9.96766e-11
Ncl	1.43851	0.372171	0.0271	-13.7333	6.41697e-43	5.79068e-40
Dock10	0.631744	0.372121	0.0459088	-8.10566	5.24585e-16	7.06545e-15
Trp53	0.433112	0.371717	0.05741	-6.47478	9.49487e-11	6.34679e-10
Hcls1	0.409367	0.371716	0.0590711	-6.29268	3.12023e-10	1.97178e-09
Samsn1	0.569618	0.37171	0.0549354	-6.76631	1.32107e-11	9.96766e-11
Bcl10	0.401541	0.371381	0.0604332	-6.1453	7.98111e-10	4.82158e-09
Sec11c	0.589405	0.371281	0.0509288	-7.29019	3.09519e-13	2.89741e-12
Anxa5	0.245355	0.371016	0.0851677	-4.3563	1.32282e-05	4.68124e-05
Esyt1	0.27217	0.370905	0.0785228	-4.72353	2.3178e-06	9.00769e-06
Hectd1	0.479829	0.370806	0.0545525	-6.79723	1.06651e-11	8.18383e-11
Eif1ax	0.321475	0.370777	0.0699061	-5.30393	1.13337e-07	5.15499e-07
AI662270	0.296508	0.370633	0.0734521	-5.04591	4.5136e-07	1.89093e-06
2310001H17Rik	0.614946	0.370273	0.052276	-7.08305	1.41019e-12	1.20052e-11
Taf1d	0.487731	0.370271	0.0546395	-6.77662	1.23022e-11	9.329e-11
Dock8	0.486705	0.370209	0.0532735	-6.94922	3.673e-12	2.94886e-11
Gimap8	0.665194	0.370163	0.044126	-8.38878	4.91231e-17	7.88767e-16
Rbm8a	0.472665	0.370073	0.0550476	-6.72279	1.78272e-11	1.3208e-10
Tab2	0.387765	0.369936	0.0626066	-5.90889	3.44412e-09	1.93764e-08
Stag2	0.506684	0.369836	0.052716	-7.01563	2.2891e-12	1.8882e-11
Ass1	0.427902	0.369822	0.0608302	-6.07959	1.20492e-09	7.13465e-09
Zfp91	0.367859	0.369792	0.063432	-5.82974	5.55153e-09	3.05843e-08
Psmb6	0.456769	0.369643	0.0558274	-6.62117	3.56363e-11	2.52816e-10
Hnrnpa0	0.591418	0.369564	0.0489208	-7.55433	4.21035e-14	4.39748e-13
Ezh2	0.190819	0.369541	0.108377	-3.40976	0.000650203	0.0017673
Ube2i	0.654391	0.369501	0.0446527	-8.275	1.2846e-16	1.95815e-15
Spcs3	0.253849	0.369461	0.0816002	-4.5277	5.963e-06	2.21077e-05
Smc3	0.303457	0.369246	0.0725064	-5.09261	3.53177e-07	1.51189e-06
Kmt2a	0.766442	0.369052	0.0405499	-9.10117	8.93611e-20	2.29089e-18
Pdia6	0.280422	0.368699	0.0767291	-4.80521	1.54592e-06	6.11859e-06
Vsir	0.279549	0.368637	0.0774308	-4.76086	1.9277e-06	7.55015e-06
Ybx3	0.154418	0.368359	0.128682	-2.86256	0.00420237	0.00984992
Kdm6b	0.312594	0.368253	0.0764709	-4.81559	1.46765e-06	5.82414e-06
Atp5g3	0.773327	0.367858	0.0408944	-8.99532	2.35543e-19	5.56424e-18
Lsm7	0.370463	0.367653	0.0638506	-5.75802	8.51057e-09	4.54973e-08
Bag1	0.3269	0.367644	0.0672932	-5.46331	4.67338e-08	2.23371e-07
P4hb	0.223397	0.367566	0.0901079	-4.07918	4.51944e-05	0.000147446
Csk	0.472208	0.367529	0.0558605	-6.5794	4.72347e-11	3.29503e-10
Prelid1	0.435301	0.367521	0.0577121	-6.36818	1.91288e-10	1.23123e-09
Ranbp2	0.371687	0.367232	0.063191	-5.81147	6.19263e-09	3.39504e-08
Ak2	0.223979	0.367172	0.0888824	-4.13098	3.61213e-05	0.000119661
Tap2	0.3533	0.367098	0.0652784	-5.62358	1.87043e-08	9.4931e-08
Brk1	0.545023	0.36704	0.0503649	-7.28762	3.15473e-13	2.93487e-12
Lamp1	0.408845	0.367006	0.0595814	-6.15974	7.28666e-10	4.43092e-09
Supt5	0.479919	0.366238	0.0543082	-6.74369	1.54411e-11	1.15348e-10
Wipf1	0.531316	0.366129	0.0519347	-7.0498	1.79179e-12	1.49714e-11
Trir	0.67395	0.365786	0.0444463	-8.22983	1.87482e-16	2.76592e-15
Prkacb	0.401751	0.365594	0.0605176	-6.04112	1.53049e-09	8.96825e-09
Chchd10	0.458187	0.365583	0.0606712	-6.02564	1.68441e-09	9.79387e-09
Cetn3	0.370977	0.365003	0.0638567	-5.71598	1.09075e-08	5.7293e-08
Rabgap1l	0.544034	0.364706	0.0511236	-7.13382	9.7624e-13	8.37414e-12
Larp4b	0.250262	0.364513	0.0816914	-4.46208	8.11684e-06	2.96064e-05
Srsf3	0.917662	0.364206	0.0350983	-10.3767	3.16387e-25	1.83018e-23
S100a13	0.599614	0.364117	0.0499896	-7.28385	3.24436e-13	3.00587e-12
Snrpb2	0.326144	0.364054	0.0689951	-5.27653	1.31656e-07	5.93439e-07
Fam104a	0.444833	0.363875	0.0572257	-6.35859	2.03612e-10	1.30497e-09
Ogt	0.604564	0.363584	0.0471628	-7.70913	1.26679e-14	1.43252e-13
Ccnl2	0.366025	0.363542	0.0629846	-5.77192	7.83753e-09	4.21992e-08
Lsm12	0.305859	0.363503	0.070181	-5.1795	2.22477e-07	9.76728e-07
Hivep2	0.353178	0.363414	0.0654155	-5.55548	2.76851e-08	1.36519e-07
Gnl3	0.271928	0.363409	0.0808569	-4.49448	6.97405e-06	2.57083e-05
Ppp3cb	0.312801	0.363117	0.0689994	-5.26261	1.42023e-07	6.37622e-07
Abracl	0.960915	0.362699	0.0339533	-10.6823	1.23179e-26	8.68409e-25
Tkt	0.257134	0.362669	0.0796786	-4.55165	5.32274e-06	1.9799e-05
Ola1	0.230034	0.362556	0.0874725	-4.1448	3.40103e-05	0.000113124
Copb2	0.218257	0.362457	0.0915679	-3.95835	7.54705e-05	0.000237962
Ube2d3	0.989649	0.362368	0.0327785	-11.055	2.07228e-28	2.12503e-26
Bub3	0.340234	0.36208	0.0672021	-5.38793	7.12742e-08	3.32564e-07
Bcas2	0.473751	0.361857	0.054911	-6.58989	4.40161e-11	3.0983e-10
Psmd6	0.23217	0.36181	0.0848174	-4.26576	1.99226e-05	6.8619e-05
Zbtb1	0.217191	0.361659	0.0919641	-3.93261	8.40295e-05	0.0002622
Slc25a3	0.957061	0.361575	0.0340141	-10.6301	2.15786e-26	1.45278e-24
Sf3b3	0.373364	0.361109	0.0627562	-5.75416	8.70736e-09	4.64393e-08
2023-09-09	0.484994	0.360843	0.0547912	-6.58579	4.52464e-11	3.17006e-10
Psma1	0.342553	0.360799	0.0660724	-5.46066	4.74371e-08	2.25776e-07
Kdm1a	0.27141	0.360605	0.0757754	-4.75887	1.94681e-06	7.61839e-06
Plgrkt	0.418989	0.360227	0.0586533	-6.14164	8.16742e-10	4.92008e-09
Psmd2	0.277637	0.360158	0.0746066	-4.82743	1.38306e-06	5.5127e-06
Ier5	0.420322	0.359976	0.0617019	-5.83411	5.40777e-09	2.99018e-08
Nap1l4	0.365986	0.359952	0.0629779	-5.71552	1.09367e-08	5.73795e-08
Top2b	0.597876	0.359902	0.048483	-7.42326	1.14271e-13	1.13068e-12
Atp6v0e	0.687989	0.359786	0.0430767	-8.35224	6.69827e-17	1.05305e-15
Atp5a1	0.804522	0.359756	0.0391306	-9.19372	3.79498e-20	1.03775e-18
Lsp1	1.16537	0.359701	0.0302158	-11.9044	1.12262e-32	1.68062e-30
Mlec	0.270239	0.358771	0.0765546	-4.68646	2.77965e-06	1.07103e-05
Cnot1	0.367232	0.358586	0.063086	-5.68409	1.31511e-08	6.80479e-08
Ankrd17	0.338509	0.358412	0.0658257	-5.44486	5.18461e-08	2.45724e-07
Yy1	0.395569	0.358319	0.0605792	-5.91489	3.32094e-09	1.87067e-08
Eif4e2	0.278021	0.3581	0.0770329	-4.64867	3.34089e-06	1.27208e-05
Ndufb11	0.683408	0.357976	0.0437887	-8.17506	2.95709e-16	4.15651e-15
Gpr183	0.357345	0.357906	0.07702	-4.64692	3.36934e-06	1.28183e-05
Itgb1	0.546091	0.357862	0.0618466	-5.78629	7.19575e-09	3.89763e-08
Stat3	0.360477	0.35785	0.0645795	-5.54122	3.00364e-08	1.47469e-07
Ddx18	0.469346	0.357697	0.0575536	-6.21502	5.13171e-10	3.16168e-09
Tubb4b	0.316349	0.357674	0.0759782	-4.70759	2.50658e-06	9.70789e-06
Hpf1	0.250985	0.357646	0.0824233	-4.33913	1.43047e-05	5.02669e-05
Itga4	0.787308	0.357572	0.0444772	-8.03945	9.02416e-16	1.1734e-14
Naa10	0.269469	0.357554	0.0783358	-4.56438	5.00976e-06	1.86965e-05
Ubxn1	0.50819	0.357553	0.0527324	-6.78051	1.19756e-11	9.12732e-11
Ccnd2	1.49088	0.357309	0.0266579	-13.4035	5.7714e-41	3.25507e-38
Inpp5d	0.244562	0.357037	0.0834758	-4.27713	1.89316e-05	6.55056e-05
Mybbp1a	0.252732	0.35689	0.084054	-4.24595	2.17665e-05	7.46278e-05
Srpk1	0.424449	0.356872	0.0575677	-6.19916	5.67651e-10	3.47995e-09
Tmem123	0.450568	0.35667	0.0582215	-6.12609	9.00665e-10	5.40399e-09
Tpr	0.928137	0.356603	0.0356957	-9.9901	1.68409e-23	7.23678e-22
Dhx36	0.36759	0.356538	0.0629534	-5.66353	1.48293e-08	7.60377e-08
Tomm22	0.380231	0.356459	0.0613508	-5.81018	6.24066e-09	3.41722e-08
Cul3	0.339379	0.356429	0.0669528	-5.32359	1.01738e-07	4.64147e-07
Rex1bd	0.385532	0.356407	0.0622922	-5.72154	1.05565e-08	5.57088e-08
Pabpn1	0.395534	0.356368	0.0600531	-5.93421	2.95272e-09	1.66742e-08
Capns1	0.288003	0.356236	0.0742995	-4.7946	1.63e-06	6.43444e-06
Pdia4	0.333735	0.356173	0.0690225	-5.16024	2.46628e-07	1.07205e-06
Ubap2l	0.502773	0.35616	0.0534821	-6.65943	2.74897e-11	1.99411e-10
Frg1	0.365109	0.355901	0.065578	-5.42715	5.7262e-08	2.70258e-07
Psmb10	0.493916	0.355707	0.054005	-6.58657	4.50111e-11	3.16339e-10
Bzw2	0.456473	0.355678	0.0569011	-6.25081	4.08327e-10	2.54471e-09
Ddx46	0.375673	0.355613	0.0621806	-5.71903	1.07136e-08	5.64717e-08
Reep3	0.243714	0.355459	0.0862513	-4.1212	3.76896e-05	0.000124492
Micos10	0.75595	0.355379	0.0411943	-8.62689	6.30408e-18	1.14694e-16
Mia2	0.376416	0.355197	0.0622315	-5.70767	1.14533e-08	5.98119e-08
Psmd7	0.261769	0.355078	0.0797318	-4.45341	8.45181e-06	3.07042e-05
Smg1	0.420174	0.355059	0.0596573	-5.95165	2.65451e-09	1.50467e-08
Ostf1	0.263365	0.355026	0.0781281	-4.54415	5.51573e-06	2.04663e-05
Ndufa1	0.82371	0.354877	0.038167	-9.29801	1.43097e-20	4.1655e-19
Abcf1	0.337248	0.35478	0.067869	-5.22742	1.7189e-07	7.64108e-07
Wdr26	0.386935	0.35448	0.0619938	-5.71798	1.07796e-08	5.67531e-08
Srsf7	0.613135	0.354201	0.0470522	-7.52784	5.1588e-14	5.31427e-13
Psmd1	0.199039	0.354093	0.100551	-3.52154	0.000429053	0.00120092
Zbtb7a	0.314054	0.354021	0.0720733	-4.91196	9.01694e-07	3.66196e-06
Ier3ip1	0.560564	0.353908	0.0505094	-7.00678	2.43867e-12	2.0006e-11
Gimap5	0.432571	0.353899	0.0620469	-5.70373	1.17211e-08	6.10688e-08
Eif4g3	0.298879	0.353861	0.0725822	-4.87531	1.08636e-06	4.3843e-06
Smarcc1	0.223663	0.353854	0.0898287	-3.93921	8.17504e-05	0.00025577
Clta	0.65225	0.353773	0.0452772	-7.81349	5.56247e-15	6.53591e-14
Irf1	0.492142	0.353711	0.0581781	-6.07979	1.20341e-09	7.13465e-09
Chic2	0.368621	0.35371	0.0631396	-5.60203	2.11858e-08	1.06093e-07
Uqcr11	0.869585	0.353689	0.036463	-9.69992	3.01745e-22	1.10689e-20
Capg	0.613395	0.353616	0.0502777	-7.03325	2.01777e-12	1.67665e-11
Gpr83	0.463583	0.353113	0.0641307	-5.50615	3.66776e-08	1.78521e-07
Larp1	0.326398	0.353095	0.068738	-5.13683	2.79416e-07	1.20759e-06
Ppp3ca	0.328741	0.352969	0.0704455	-5.01052	5.42838e-07	2.24705e-06
Spn	0.49366	0.352649	0.0549532	-6.41725	1.3876e-10	9.1133e-10
Snw1	0.505515	0.352453	0.0533181	-6.61039	3.83321e-11	2.70664e-10
Plaat3	0.349317	0.352342	0.0650491	-5.41655	6.076e-08	2.85572e-07
Mtpn	0.296205	0.352272	0.0718156	-4.90523	9.33185e-07	3.78305e-06
Zmat2	0.516839	0.352249	0.0525064	-6.70869	1.96383e-11	1.44785e-10
Tespa1	0.582067	0.352185	0.0492656	-7.14871	8.75987e-13	7.60087e-12
Rab21	0.379234	0.352148	0.0612385	-5.75044	8.90127e-09	4.74174e-08
Odc1	0.240818	0.351501	0.0920586	-3.81823	0.000134414	0.000407579
Psmd4	0.475835	0.351444	0.0547401	-6.42023	1.3607e-10	8.96587e-10
Asnsd1	0.319363	0.351083	0.0711658	-4.93331	8.08485e-07	3.30724e-06
Atp5d	0.70991	0.351073	0.0427367	-8.21479	2.12532e-16	3.11345e-15
Slc38a1	0.272934	0.351052	0.0764667	-4.59091	4.41317e-06	1.65935e-05
Tmed2	0.429307	0.350993	0.0566147	-6.19967	5.65817e-10	3.47342e-09
Prr13	0.378802	0.350902	0.063928	-5.48902	4.04168e-08	1.95456e-07
Snhg8	0.52917	0.35086	0.0516978	-6.78675	1.14684e-11	8.7704e-11
Ndufs5	0.555321	0.35035	0.0502686	-6.96955	3.17952e-12	2.56637e-11
Snrpd3	0.594635	0.350196	0.048856	-7.16794	7.61361e-13	6.67041e-12
Npm3	0.334991	0.350128	0.0687138	-5.09545	3.47905e-07	1.49216e-06
B4galnt1	0.45384	0.350111	0.0580798	-6.0281	1.65897e-09	9.6584e-09
Atp5g1	0.86484	0.349904	0.0380252	-9.2019	3.51677e-20	9.73477e-19
Ppp1r11	0.39888	0.349793	0.0610589	-5.72878	1.01158e-08	5.34453e-08
BC005537	0.585161	0.349784	0.0489528	-7.14534	8.9771e-13	7.77441e-12
Batf	0.210923	0.349777	0.10704	-3.26773	0.00108412	0.00283897
Akap9	0.322205	0.349452	0.0689869	-5.06548	4.07381e-07	1.72359e-06
Nasp	0.207697	0.349349	0.0999534	-3.49512	0.000473847	0.00131731
Ndufa10	0.311073	0.349314	0.0712214	-4.90463	9.36044e-07	3.79123e-06
Atp6v0c	0.406301	0.349218	0.0596873	-5.85079	4.89241e-09	2.72189e-08
Chordc1	0.269028	0.348875	0.0761112	-4.58375	4.56706e-06	1.71293e-05
Sf3b6	0.750809	0.348869	0.0410563	-8.49733	1.94e-17	3.31563e-16
Prkch	0.291441	0.348679	0.0752143	-4.6358	3.55557e-06	1.34926e-05
U2af1	0.411924	0.348514	0.0601346	-5.79556	6.8092e-09	3.69713e-08
Ube2s	0.238936	0.34844	0.0894326	-3.89612	9.77478e-05	0.000301874
Prpf38b	0.597242	0.348415	0.048665	-7.15944	8.10052e-13	7.04231e-12
Cyld	0.52587	0.348245	0.0516698	-6.73981	1.58592e-11	1.18081e-10
Krit1	0.446071	0.348178	0.0578378	-6.0199	1.74523e-09	1.01214e-08
Eif3j1	0.290931	0.348166	0.0737261	-4.72242	2.33056e-06	9.04169e-06
Nktr	0.684862	0.348084	0.0438265	-7.94233	1.98416e-15	2.47307e-14
Pkn2	0.345587	0.348022	0.0656719	-5.29941	1.16179e-07	5.27893e-07
Ube2k	0.350713	0.348005	0.0650105	-5.35305	8.64821e-08	4.00758e-07
Cdk11b	0.313313	0.347998	0.0689932	-5.04394	4.56034e-07	1.90874e-06
Mrfap1	0.375136	0.347859	0.062246	-5.58846	2.29096e-08	1.14415e-07
Rbm5	0.532945	0.347748	0.0508805	-6.8346	8.22329e-12	6.35333e-11
Pum1	0.418604	0.347309	0.0595502	-5.83221	5.46971e-09	3.01703e-08
Rock1	0.654225	0.347283	0.0456814	-7.6023	2.90921e-14	3.08855e-13
Sat1	0.638857	0.347139	0.0468546	-7.40886	1.27391e-13	1.25775e-12
Ptger4	0.23125	0.347033	0.0911911	-3.80556	0.000141486	0.000426443
Bod1l	0.438279	0.346919	0.0586175	-5.91835	3.25183e-09	1.83403e-08
Ppp4r3a	0.352319	0.346854	0.0660905	-5.24817	1.53617e-07	6.86259e-07
Dnmt1	0.224892	0.346805	0.0920785	-3.76641	0.000165612	0.000494208
Ttc3	0.318307	0.346536	0.071614	-4.83894	1.30536e-06	5.23537e-06
Psma5	0.36805	0.346379	0.0617363	-5.61062	2.01607e-08	1.01411e-07
Paics	0.207483	0.346364	0.095104	-3.64195	0.000270577	0.000778491
Gltp	0.354773	0.3461	0.065642	-5.27254	1.34551e-07	6.0496e-07
Pmepa1	0.367762	0.345978	0.0709084	-4.87922	1.06506e-06	4.30218e-06
Cast	0.689639	0.345843	0.0451035	-7.66776	1.75024e-14	1.94032e-13
Bnip3l	0.546464	0.345666	0.0510589	-6.76994	1.28837e-11	9.75358e-11
Ndufc1	0.613052	0.345412	0.0501496	-6.88763	5.67291e-12	4.45151e-11
Adgre5	0.641132	0.345389	0.0478031	-7.22525	5.00182e-13	4.52269e-12
Uba1	0.310768	0.345352	0.0703223	-4.91098	9.06201e-07	3.67696e-06
Hspe1	0.907289	0.345112	0.0374439	-9.21676	3.06205e-20	8.52839e-19
Gatad2b	0.385386	0.345069	0.0619538	-5.56977	2.55073e-08	1.2675e-07
Msn	1.09379	0.34506	0.031227	-11.05	2.19117e-28	2.19701e-26
Nek7	0.448116	0.344989	0.0574389	-6.00619	1.89929e-09	1.10008e-08
Ssr4	0.626942	0.344894	0.0481307	-7.16577	7.73518e-13	6.73767e-12
Dnajc9	0.378837	0.344644	0.0635247	-5.42536	5.78379e-08	2.7269e-07
Rab11b	0.351131	0.344549	0.0636419	-5.41387	6.16768e-08	2.89579e-07
Sla	0.33051	0.344425	0.0696416	-4.94567	7.58806e-07	3.11249e-06
Slc25a4	0.354967	0.344333	0.0654431	-5.26157	1.4283e-07	6.40002e-07
Brd1	0.321503	0.344321	0.0681587	-5.05175	4.37769e-07	1.84083e-06
Tnfrsf18	0.879222	0.344208	0.0385441	-8.93026	4.2502e-19	9.54075e-18
Erp29	0.264696	0.34416	0.0776922	-4.4298	9.43223e-06	3.40738e-05
Timm13	0.57176	0.343964	0.0496214	-6.93177	4.15598e-12	3.3189e-11
Nol7	0.840089	0.343944	0.0387859	-8.86777	7.46265e-19	1.61882e-17
Cd82	0.216268	0.343925	0.0972532	-3.53639	0.00040563	0.00114174
Rtn3	0.262814	0.343766	0.0781279	-4.40004	1.08229e-05	3.8818e-05
Rhog	0.325395	0.34376	0.0682255	-5.03858	4.69e-07	1.96119e-06
Rcc2	0.242937	0.343686	0.0852478	-4.03162	5.53943e-05	0.000178273
Trip11	0.271827	0.343599	0.0771247	-4.45511	8.38518e-06	3.04866e-05
Eif1b	0.405708	0.343312	0.0606181	-5.66352	1.48301e-08	7.60377e-08
Tomm5	0.422909	0.343226	0.0583852	-5.87864	4.13641e-09	2.3127e-08
Sh2d2a	0.268347	0.343224	0.0801444	-4.28257	1.8475e-05	6.4024e-05
Naa15	0.333782	0.343165	0.0669293	-5.12727	2.93969e-07	1.26806e-06
Huwe1	0.668257	0.342806	0.0440971	-7.7739	7.61071e-15	8.78249e-14
Bcor	0.230759	0.342789	0.0932601	-3.67562	0.000237272	0.000692928
Cggbp1	0.336766	0.342784	0.0666041	-5.1466	2.65252e-07	1.14858e-06
Rpn1	0.258119	0.342516	0.0811865	-4.21888	2.45516e-05	8.34163e-05
Man1a	0.3204	0.342503	0.0703708	-4.86711	1.13242e-06	4.55389e-06
Wbp11	0.330009	0.34199	0.0680259	-5.02734	4.97331e-07	2.06816e-06
Snrnp48	0.365847	0.341981	0.0630924	-5.42031	5.94955e-08	2.7992e-07
H2-T22	0.560963	0.341558	0.0505579	-6.75578	1.42069e-11	1.06481e-10
Cflar	0.418135	0.341344	0.0599308	-5.69563	1.22916e-08	6.38939e-08
Mier1	0.70638	0.341342	0.0431734	-7.9063	2.65159e-15	3.2778e-14
Hnrnpc	0.763652	0.341275	0.0405149	-8.42345	3.65567e-17	6.01985e-16
Mta2	0.252102	0.341119	0.0821058	-4.15463	3.25818e-05	0.000108734
Zmiz1	0.306917	0.340799	0.0730427	-4.66575	3.07501e-06	1.1798e-05
Eif2s1	0.333101	0.340686	0.067057	-5.08054	3.7637e-07	1.60055e-06
Tcf20	0.348019	0.340635	0.0655778	-5.19437	2.05417e-07	9.06003e-07
Commd7	0.519697	0.340322	0.0638137	-5.33306	9.65709e-08	4.43264e-07
Etf1	0.198319	0.340253	0.0990447	-3.43534	0.000591806	0.00162127
Eif4h	0.267551	0.340077	0.0778546	-4.36811	1.25326e-05	4.44902e-05
Plec	0.246776	0.340031	0.0846944	-4.0148	5.94963e-05	0.000190794
Elmo1	0.324501	0.339827	0.065877	-5.15851	2.48919e-07	1.08096e-06
Grap	0.48994	0.339813	0.0559301	-6.07568	1.23466e-09	7.29161e-09
Ndufab1	0.388375	0.33975	0.0610672	-5.56355	2.6434e-08	1.30636e-07
Snrpf	0.9705	0.339623	0.034749	-9.77359	1.46177e-22	5.54244e-21
Tbc1d4	0.40282	0.3394	0.0689338	-4.92356	8.49842e-07	3.46386e-06
Cd4	0.509965	0.339374	0.0534781	-6.34603	2.2094e-10	1.41202e-09
Birc6	0.674315	0.339365	0.0440676	-7.70102	1.34988e-14	1.51508e-13
Magoh	0.464123	0.339237	0.0569469	-5.95708	2.56788e-09	1.46107e-08
Cdk4	0.252448	0.339028	0.0825895	-4.10498	4.04354e-05	0.00013288
Tbrg1	0.362674	0.338969	0.0638269	-5.31074	1.09178e-07	4.97589e-07
Mrpl33	0.754211	0.338919	0.0422769	-8.01666	1.08659e-15	1.38887e-14
Far1	0.209267	0.338816	0.0942233	-3.59589	0.000323289	0.000923217
Pura	0.441605	0.338804	0.0583681	-5.80461	6.45142e-09	3.52834e-08
Srsf9	0.252252	0.338762	0.0806167	-4.20213	2.64417e-05	8.90336e-05
Ppp2r5a	0.485569	0.338605	0.0546719	-6.19341	5.8875e-10	3.6044e-09
Eif3b	0.200589	0.338057	0.0992017	-3.40777	0.000654962	0.00177809
Vps29	0.25674	0.338049	0.0796213	-4.24571	2.17904e-05	7.46533e-05
Bmyc	0.465683	0.337719	0.0606552	-5.56785	2.57908e-08	1.27679e-07
Wasf2	0.40174	0.337515	0.060471	-5.58143	2.38545e-08	1.1893e-07
Cdk17	0.261532	0.337411	0.080188	-4.20775	2.57927e-05	8.73042e-05
Lsm5	0.60994	0.337369	0.0479782	-7.03173	2.03989e-12	1.69191e-11
Ccnl1	0.422231	0.337341	0.0587182	-5.74508	9.18768e-09	4.88302e-08
2023-09-06	0.39289	0.337282	0.0602717	-5.59602	2.19324e-08	1.09711e-07
Zranb2	0.38892	0.336994	0.0614538	-5.4837	4.16529e-08	2.01003e-07
Akr1b3	0.377605	0.336736	0.0621168	-5.42101	5.92639e-08	2.79122e-07
1810037I17Rik	0.681543	0.33673	0.0459064	-7.33514	2.21489e-13	2.10392e-12
Sugt1	0.272857	0.336646	0.0773951	-4.3497	1.36322e-05	4.81288e-05
Ogdh	0.295048	0.336459	0.0738714	-4.55466	5.24704e-06	1.95335e-05
Dnajc19	0.331646	0.336407	0.0667721	-5.03814	4.70069e-07	1.96385e-06
Ahcyl2	0.370782	0.336295	0.0650642	-5.16866	2.35776e-07	1.02984e-06
Tuba4a	0.217712	0.336259	0.0937638	-3.58623	0.000335491	0.00095564
Ctss	0.606286	0.335885	0.0486753	-6.90053	5.18084e-12	4.08861e-11
Irf2bp2	0.513158	0.335809	0.056842	-5.90776	3.46784e-09	1.94856e-08
Rab5if	0.317074	0.335358	0.0689523	-4.86362	1.15256e-06	4.62666e-06
Smndc1	0.292865	0.334795	0.0722038	-4.63681	3.53827e-06	1.34383e-05
Ccnd3	0.474392	0.334646	0.0557607	-6.00148	1.95531e-09	1.12962e-08
Purb	0.303363	0.334439	0.0722194	-4.63087	3.64133e-06	1.37833e-05
Baz1a	0.218753	0.334415	0.0920245	-3.63397	0.000279088	0.000801171
Celf2	1.11284	0.334302	0.0309657	-10.7959	3.60089e-27	3.00749e-25
Ago2	0.384466	0.334235	0.0630743	-5.29907	1.16395e-07	5.28345e-07
Prrc2b	0.351314	0.334039	0.0654179	-5.10622	3.28659e-07	1.41229e-06
Kcnn4	0.367478	0.33395	0.0644306	-5.1831	2.18228e-07	9.60629e-07
Cd48	0.539625	0.333868	0.0519116	-6.43148	1.26367e-10	8.36024e-10
Hist1h1e	0.340643	0.333862	0.0763656	-4.37189	1.23177e-05	4.37961e-05
Cnih4	0.235978	0.33381	0.0869259	-3.84017	0.000122949	0.000374574
Phc3	0.357254	0.333798	0.0645684	-5.16967	2.34506e-07	1.02528e-06
Gnai3	0.272273	0.333575	0.0774084	-4.30929	1.63783e-05	5.71088e-05
Sod1	0.480801	0.333405	0.055745	-5.9809	2.21907e-09	1.27223e-08
Thoc2	0.420539	0.333333	0.0583719	-5.7105	1.12642e-08	5.89604e-08
Stk10	0.442462	0.333298	0.0580341	-5.74315	9.29325e-09	4.93307e-08
Eny2	0.408823	0.333146	0.0603754	-5.51791	3.43049e-08	1.67878e-07
Chchd1	0.399847	0.333108	0.0599761	-5.55401	2.79182e-08	1.37369e-07
Xbp1	0.362341	0.332993	0.0693303	-4.803	1.56308e-06	6.18107e-06
Rp9	0.434159	0.332969	0.0585864	-5.68338	1.32056e-08	6.82516e-08
Il2rg	1.01627	0.332835	0.0324397	-10.2601	1.06551e-24	5.65598e-23
Utp3	0.289778	0.332833	0.0736974	-4.5162	6.29582e-06	2.32842e-05
Cd200	0.208976	0.332642	0.104346	-3.18787	0.00143324	0.00369178
Gbp4	0.523717	0.332609	0.05582	-5.9586	2.54409e-09	1.44936e-08
Uqcrq	0.879056	0.332485	0.036755	-9.04599	1.4831e-19	3.65668e-18
Snrpc	0.338966	0.332343	0.0650683	-5.10759	3.26287e-07	1.40344e-06
Bin2	0.625606	0.331752	0.0481247	-6.89358	5.44065e-12	4.28416e-11
Prrc2a	0.266627	0.331707	0.0789323	-4.20243	2.64067e-05	8.8982e-05
Tmem30a	0.317112	0.331358	0.0691337	-4.79301	1.64295e-06	6.4799e-06
Eif3g	0.35655	0.331286	0.0650799	-5.09045	3.57223e-07	1.52776e-06
Ube2a	0.200905	0.331093	0.0993173	-3.33369	0.000857011	0.00228942
Ubtf	0.287154	0.331084	0.0742254	-4.46052	8.17623e-06	2.9799e-05
Ssb	0.729391	0.331	0.0428416	-7.72612	1.10871e-14	1.26326e-13
Txnl1	0.281697	0.330409	0.0754496	-4.37921	1.19112e-05	4.24176e-05
Uchl3	0.224882	0.330246	0.090468	-3.65042	0.000261815	0.000755795
Gmfg	0.632555	0.330223	0.0502551	-6.57093	5.00029e-11	3.47097e-10
Higd1a	0.29577	0.330199	0.072124	-4.57822	4.68955e-06	1.75741e-05
Rap1b	0.761078	0.329773	0.0402028	-8.20274	2.3497e-16	3.3976e-15
Pgam1	0.214749	0.329529	0.0936786	-3.51766	0.000435376	0.0012156
Ep300	0.371463	0.329292	0.0625845	-5.26156	1.42837e-07	6.40002e-07
Sap18	0.440493	0.32925	0.0580038	-5.67636	1.37589e-08	7.10301e-08
Psmb3	0.685246	0.328949	0.0436465	-7.53667	4.82117e-14	4.97783e-13
Ptbp3	0.815774	0.32889	0.0379751	-8.66068	4.68953e-18	8.70748e-17
Fyn	0.627821	0.328868	0.0476589	-6.90047	5.18326e-12	4.08861e-11
Ppib	0.871578	0.328825	0.0364755	-9.01496	1.96934e-19	4.77724e-18
Hdac7	0.314492	0.328577	0.0737111	-4.45763	8.28701e-06	3.01784e-05
Rrp1	0.30755	0.328565	0.0702339	-4.67816	2.8946e-06	1.11247e-05
Tcerg1	0.231176	0.328382	0.0884335	-3.71333	0.000204552	0.000602833
Tm9sf2	0.288119	0.328365	0.073438	-4.47132	7.77384e-06	2.84704e-05
Brd7	0.30343	0.328243	0.0709773	-4.62462	3.7528e-06	1.41814e-05
Znrf2	0.396977	0.328209	0.0616437	-5.32429	1.01346e-07	4.62826e-07
Ctsz	0.176162	0.328134	0.11019	-2.9779	0.00290229	0.00702906
Elk4	0.366192	0.328126	0.0651423	-5.03707	4.72724e-07	1.97128e-06
Ppm1g	0.269237	0.328071	0.0788911	-4.15854	3.20293e-05	0.000107049
Tmem160	0.366843	0.327749	0.0637928	-5.13771	2.78109e-07	1.2031e-06
Zfp207	0.476183	0.327667	0.0548311	-5.97592	2.28789e-09	1.30836e-08
Rbbp6	0.497183	0.327638	0.0547917	-5.97971	2.23541e-09	1.27997e-08
Ppp4r2	0.274509	0.327434	0.077284	-4.23676	2.26767e-05	7.75132e-05
Wbp4	0.244046	0.327341	0.0862481	-3.79534	0.000147441	0.000443207
Smg6	0.197663	0.327319	0.0982438	-3.33171	0.00086315	0.00230309
Il2rb	0.852515	0.327272	0.0408198	-8.01748	1.07941e-15	1.38361e-14
Abi1	0.496863	0.327248	0.0537632	-6.08684	1.15159e-09	6.86393e-09
Ssr1	0.213915	0.327248	0.094373	-3.4676	0.000525134	0.00145095
Il27ra	0.521633	0.327013	0.0528562	-6.18683	6.13853e-10	3.74285e-09
Add1	0.350563	0.326924	0.0659871	-4.95436	7.25696e-07	2.98481e-06
Rac1	0.731492	0.326313	0.041422	-7.87777	3.33288e-15	4.02084e-14
Ube2n	0.286629	0.325846	0.0750195	-4.34349	1.40239e-05	4.93958e-05
Ankrd11	0.676477	0.325828	0.0442738	-7.35939	1.84755e-13	1.77365e-12
Bptf	0.63449	0.325826	0.046602	-6.99168	2.71618e-12	2.20818e-11
Zcrb1	0.35469	0.325784	0.066565	-4.89423	9.8692e-07	3.99371e-06
Eef1g	0.897516	0.325669	0.0366286	-8.89111	6.05002e-19	1.32513e-17
Psmd14	0.263999	0.325372	0.0786414	-4.13741	3.51243e-05	0.00011653
Ddx54	0.278397	0.325152	0.074867	-4.34307	1.40507e-05	4.94513e-05
Cntrl	0.27034	0.325034	0.0770782	-4.21694	2.47641e-05	8.40117e-05
Ctbp1	0.34522	0.324905	0.0661336	-4.91285	8.97603e-07	3.64864e-06
Eif4b	0.371507	0.324748	0.0626993	-5.17946	2.22535e-07	9.76728e-07
Akr1a1	0.352314	0.324742	0.0644857	-5.03588	4.75656e-07	1.98168e-06
Dnajb11	0.189564	0.324682	0.103959	-3.12316	0.00178919	0.00452005
Cox20	0.426169	0.324682	0.0601222	-5.40037	6.6505e-08	3.11276e-07
Ndufv3	0.682744	0.324637	0.0440394	-7.3715	1.68714e-13	1.63707e-12
Ptbp1	0.285533	0.324396	0.0739939	-4.3841	1.16468e-05	4.15419e-05
Thy1	0.634752	0.324174	0.0487835	-6.64516	3.02894e-11	2.1693e-10
Mycbp2	0.771427	0.324009	0.0407354	-7.954	1.80582e-15	2.26329e-14
Selenoh	0.258239	0.323952	0.085551	-3.78665	0.000152694	0.000457472
Kansl1	0.429878	0.323752	0.0577885	-5.60236	2.11456e-08	1.0601e-07
Pnisr	0.542822	0.32367	0.050869	-6.36281	1.98091e-10	1.2732e-09
Lrrc8c	0.343005	0.323628	0.0671684	-4.81816	1.44891e-06	5.75484e-06
Tmem154	0.294045	0.323483	0.0748908	-4.3194	1.56454e-05	5.47651e-05
Hnrnpk	1.18641	0.32338	0.0300962	-10.7449	6.26506e-27	4.79118e-25
Mif	1.03947	0.323337	0.0346186	-9.33997	9.63588e-21	2.93764e-19
Nipbl	0.694889	0.323229	0.0443412	-7.28957	3.10944e-13	2.90472e-12
Hint1	1.08716	0.323014	0.0317228	-10.1824	2.37651e-24	1.19142e-22
Hnrnpm	0.901521	0.322935	0.0353519	-9.13486	6.54887e-20	1.71794e-18
Elk3	0.288205	0.322842	0.078168	-4.1301	3.62602e-05	0.000119946
Mrps6	0.191989	0.3227	0.103277	-3.12461	0.0017804	0.00450543
Appl1	0.282581	0.32268	0.0754117	-4.27892	1.87803e-05	6.5032e-05
Smdt1	0.676323	0.322603	0.0464917	-6.93894	3.95066e-12	3.16053e-11
Msi2	0.45035	0.322453	0.0588591	-5.4784	4.29189e-08	2.0623e-07
Sumo2	0.983169	0.322277	0.0333901	-9.65187	4.82676e-22	1.72844e-20
Sin3b	0.343763	0.322275	0.0666168	-4.83775	1.31317e-06	5.26201e-06
Mrpl21	0.302562	0.322119	0.0725777	-4.43826	9.06883e-06	3.28663e-05
Arpc3	0.859095	0.322065	0.0368922	-8.72991	2.54869e-18	5.04372e-17
Brd8	0.43652	0.321617	0.058239	-5.52236	3.34469e-08	1.63857e-07
Ccdc12	0.512513	0.321445	0.0533091	-6.02984	1.64121e-09	9.57973e-09
Lamtor5	0.326931	0.321263	0.067254	-4.77686	1.78058e-06	7.01044e-06
Dnajc10	0.22892	0.321153	0.0890142	-3.60789	0.0003087	0.000883229
Pdcd6ip	0.300937	0.321064	0.0720612	-4.45543	8.37257e-06	3.04654e-05
Ddx42	0.255738	0.321042	0.0809711	-3.9649	7.34264e-05	0.000232003
Ifi47	0.519892	0.321022	0.0553534	-5.79949	6.65174e-09	3.62035e-08
Psmc5	0.264634	0.320947	0.0800675	-4.00845	6.11176e-05	0.000195576
Cpsf6	0.335219	0.320908	0.0663489	-4.83668	1.32028e-06	5.2858e-06
Atp2a2	0.212001	0.32085	0.0923302	-3.47503	0.000510798	0.00141307
Gnai2	1.19219	0.320607	0.0301184	-10.6449	1.84217e-26	1.25938e-24
Agpat3	0.294932	0.320551	0.0741183	-4.32485	1.52637e-05	5.34704e-05
Atp5c1	0.85981	0.320496	0.0374424	-8.55972	1.1314e-17	2.01415e-16
Tmed5	0.243	0.320335	0.0845196	-3.79006	0.000150608	0.000451524
Rsf1	0.329688	0.320252	0.0673705	-4.7536	1.99823e-06	7.80608e-06
Psmd12	0.278233	0.320247	0.0745941	-4.2932	1.76116e-05	6.11728e-05
Prmt1	0.269878	0.320234	0.0795629	-4.02492	5.69958e-05	0.000183296
Kmt2e	0.685995	0.320165	0.0446315	-7.17351	7.30991e-13	6.41679e-12
Tomm20	0.781349	0.320144	0.0405919	-7.8869	3.09788e-15	3.77773e-14
Cox5b	0.947914	0.320103	0.0347905	-9.20088	3.55029e-20	9.76764e-19
Ptges3	0.58602	0.319982	0.0506308	-6.3199	2.61737e-10	1.66802e-09
Tmem234	0.514947	0.319905	0.0530604	-6.02908	1.649e-09	9.6128e-09
Commd1	0.159227	0.319855	0.121014	-2.64313	0.0082144	0.0180797
Pcm1	0.279615	0.319791	0.0770273	-4.15166	3.30079e-05	0.000109994
H13	0.30615	0.319785	0.0708551	-4.51322	6.38495e-06	2.35945e-05
Dnajc1	0.226368	0.319713	0.0905485	-3.53085	0.00041423	0.00116376
Hadha	0.26882	0.319573	0.0759798	-4.20603	2.599e-05	8.7866e-05
Pfdn1	0.40701	0.319394	0.0609995	-5.23601	1.64088e-07	7.30864e-07
Swap70	0.191634	0.319321	0.106672	-2.99349	0.00275804	0.0067049
Nsd3	0.646171	0.319287	0.0454915	-7.01861	2.24088e-12	1.8518e-11
Lef1	0.62587	0.319183	0.048866	-6.5318	6.4985e-11	4.43589e-10
Nisch	0.380602	0.319132	0.0629594	-5.06885	4.00226e-07	1.6956e-06
Hnrnpl	0.566678	0.319043	0.0510178	-6.25357	4.01174e-10	2.50359e-09
Ubn1	0.233229	0.319	0.0875424	-3.64395	0.000268488	0.000773082
Mrps14	0.636449	0.318959	0.0460489	-6.92653	4.31301e-12	3.42611e-11
Brd2	0.56852	0.318806	0.0505002	-6.31297	2.73733e-10	1.74201e-09
Ddx6	0.697778	0.318553	0.0431745	-7.37826	1.60368e-13	1.56281e-12
Ssu72	0.558012	0.318308	0.0511584	-6.22201	4.90822e-10	3.02953e-09
Ptp4a2	1.13132	0.317912	0.0308655	-10.2999	7.05042e-25	3.87945e-23
Pop5	0.310472	0.317864	0.0705659	-4.5045	6.65295e-06	2.45647e-05
Tmod3	0.229867	0.317783	0.0869296	-3.65564	0.00025654	0.000743422
Nedd8	0.836138	0.317765	0.0384069	-8.27365	1.29918e-16	1.9737e-15
Tmem173	0.401776	0.317571	0.0615361	-5.16073	2.45995e-07	1.07033e-06
Dynlrb1	0.326121	0.317569	0.0676005	-4.69773	2.6307e-06	1.01537e-05
Rab5a	0.274797	0.317358	0.0750181	-4.23041	2.33261e-05	7.94919e-05
Impdh2	0.206032	0.317243	0.096913	-3.27348	0.0010623	0.00278669
Camk2d	0.38268	0.317231	0.0631197	-5.02587	5.01167e-07	2.0822e-06
Rsl1d1	0.289777	0.317072	0.0749592	-4.22993	2.33766e-05	7.96041e-05
Kmt2c	0.366573	0.317056	0.0656164	-4.83196	1.35195e-06	5.40302e-06
Cul1	0.195032	0.317039	0.101503	-3.12345	0.00178742	0.00451811
Akna	0.517833	0.316985	0.0540258	-5.86729	4.42984e-09	2.46758e-08
Mrps18c	0.291459	0.316625	0.0733399	-4.31722	1.58003e-05	5.52644e-05
Mien1	0.345857	0.3166	0.0642486	-4.92773	8.31905e-07	3.39558e-06
Atp13a3	0.247754	0.316594	0.0825687	-3.83431	0.000125918	0.000383103
Tbc1d10c	0.532881	0.316535	0.0515088	-6.14527	7.98253e-10	4.82158e-09
Arid4a	0.458957	0.316463	0.0577408	-5.48074	4.23545e-08	2.04171e-07
Ccdc50	0.242031	0.316433	0.0862372	-3.66933	0.000243188	0.000708828
Gnas	1.07585	0.31643	0.0317895	-9.95389	2.42525e-23	1.03233e-21
Llph	0.774609	0.316413	0.0416609	-7.59494	3.07923e-14	3.24615e-13
Chd8	0.33722	0.316309	0.066922	-4.72653	2.28386e-06	8.8911e-06
Zfp292	0.530469	0.315623	0.0521072	-6.05719	1.38519e-09	8.138e-09
Sdcbp	0.249938	0.31541	0.0829276	-3.80344	0.000142699	0.000429811
Kpna4	0.464484	0.315357	0.0558407	-5.64745	1.6285e-08	8.30258e-08
Suclg1	0.31731	0.315291	0.0693596	-4.54575	5.47406e-06	2.03348e-05
Iigp1	0.505243	0.315243	0.066567	-4.73572	2.18273e-06	8.50475e-06
Arfgef1	0.299527	0.315189	0.0726135	-4.34064	1.42069e-05	4.99624e-05
Lfng	0.319132	0.314897	0.0703048	-4.47902	7.49867e-06	2.75297e-05
Taf15	0.336748	0.314812	0.0659886	-4.77071	1.83582e-06	7.21534e-06
AU020206	0.200569	0.31461	0.0993203	-3.16763	0.00153688	0.0039333
Cox7b	1.02599	0.314484	0.0327658	-9.59794	8.15591e-22	2.83073e-20
Vamp8	0.494717	0.314426	0.0545894	-5.75984	8.41922e-09	4.50623e-08
Tasor	0.354526	0.314366	0.0650904	-4.82968	1.3675e-06	5.4555e-06
Tbl1xr1	0.268355	0.314178	0.0794898	-3.95244	7.73599e-05	0.000243409
Notch1	0.28867	0.314034	0.0744494	-4.21809	2.4638e-05	8.36467e-05
Eif4g2	0.913034	0.314013	0.0351859	-8.9244	4.48106e-19	1.00092e-17
Drap1	0.517679	0.313827	0.0526994	-5.95503	2.60025e-09	1.47576e-08
Vdac1	0.24929	0.313757	0.0822729	-3.81361	0.000136953	0.000414162
Elavl1	0.266425	0.313751	0.0784962	-3.99702	6.41447e-05	0.000204393
Aamp	0.413138	0.313652	0.0599001	-5.23626	1.63867e-07	7.30599e-07
Nfx1	0.264505	0.313442	0.0783776	-3.99912	6.35774e-05	0.000202729
Fam162a	0.229665	0.313325	0.0891864	-3.51315	0.000442827	0.00123564
Rbm17	0.211023	0.313279	0.0959114	-3.26633	0.0010895	0.00284974
Ankrd12	0.799016	0.312896	0.0400977	-7.80333	6.02932e-15	7.06605e-14
Jak2	0.203487	0.312894	0.0981106	-3.1892	0.00142669	0.00368263
Pole4	0.351514	0.31289	0.0656086	-4.76904	1.85106e-06	7.26893e-06
Ldb1	0.386048	0.312797	0.0625806	-4.9983	5.78373e-07	2.38321e-06
Atp6v1g1	0.40176	0.312565	0.059591	-5.24517	1.56141e-07	6.96844e-07
Nufip2	0.321028	0.312353	0.0680481	-4.59018	4.42866e-06	1.66379e-05
Tomm70a	0.255278	0.31233	0.0789914	-3.95398	7.68632e-05	0.000242015
Ebna1bp2	0.215975	0.312309	0.0941369	-3.3176	0.000907935	0.0024183
Rtraf	0.533632	0.312262	0.0515258	-6.0603	1.35864e-09	7.99241e-09
Lrba	0.186217	0.312239	0.105639	-2.95573	0.00311935	0.00749441
Pdcd5	0.463892	0.312166	0.0580833	-5.37446	7.68111e-08	3.57659e-07
Cyfip2	0.406115	0.312039	0.0600648	-5.19504	2.04678e-07	9.03629e-07
Arf5	0.897484	0.311953	0.0354823	-8.79181	1.47175e-18	3.01843e-17
Psma6	0.385484	0.311835	0.0623056	-5.00493	5.58835e-07	2.30903e-06
Mphosph8	0.324403	0.311784	0.0709981	-4.39145	1.126e-05	4.02575e-05
Dock2	0.819766	0.311694	0.0378469	-8.23565	1.78586e-16	2.65934e-15
Sumo1	0.661434	0.311692	0.0452476	-6.88858	5.63531e-12	4.42971e-11
Wdr83os	0.391827	0.311621	0.0618546	-5.03796	4.7053e-07	1.96395e-06
Mark2	0.292361	0.311358	0.0735361	-4.23409	2.29481e-05	7.83815e-05
Ndufb7	0.842413	0.311181	0.0382787	-8.12937	4.31537e-16	5.86756e-15
2023-03-07	0.401356	0.311093	0.0616301	-5.04775	4.4704e-07	1.87458e-06
Zfand6	0.385781	0.310953	0.0618297	-5.02918	4.92579e-07	2.05029e-06
Baz1b	0.243867	0.310824	0.0812493	-3.82556	0.000130476	0.000396435
Lat	0.812678	0.310717	0.0389779	-7.97162	1.5661e-15	1.97934e-14
Eif3h	0.947573	0.310366	0.0341926	-9.077	1.1161e-19	2.7977e-18
Rab8a	0.341709	0.310288	0.0636849	-4.87223	1.10346e-06	4.44933e-06
Ctsd	0.244893	0.310121	0.0845001	-3.67006	0.000242493	0.000707259
Mrpl51	0.273934	0.310062	0.0758713	-4.08669	4.37578e-05	0.000142862
Itch	0.322986	0.309914	0.0678727	-4.56611	4.96869e-06	1.85739e-05
Celf1	0.520756	0.309561	0.0535247	-5.78352	7.3153e-09	3.95763e-08
Cyth4	0.296837	0.309462	0.0754936	-4.09918	4.14623e-05	0.000135859
Sp3	0.4587	0.308783	0.0565707	-5.45836	4.80566e-08	2.28484e-07
Pip4k2a	0.225781	0.308762	0.0891503	-3.46339	0.000533413	0.00147292
Nucb1	0.242963	0.308638	0.0841559	-3.66745	0.000244979	0.000713127
Lars	0.235427	0.308615	0.0860691	-3.58566	0.000336229	0.000957138
Ahnak	0.828639	0.308576	0.0427659	-7.21548	5.37455e-13	4.80197e-12
Cnot6l	0.511338	0.308523	0.0542558	-5.68645	1.29709e-08	6.71925e-08
Rbms1	0.394996	0.308487	0.0623662	-4.94638	7.56048e-07	3.10399e-06
Otulin	0.368368	0.308455	0.0646392	-4.77196	1.82442e-06	7.1768e-06
Nolc1	0.187027	0.308304	0.108366	-2.84501	0.00444095	0.0103607
U2af2	0.390062	0.308205	0.0616218	-5.00156	5.68695e-07	2.34548e-06
Yeats4	0.262847	0.308204	0.0806394	-3.82201	0.000132369	0.000401918
Esf1	0.331404	0.308081	0.0700735	-4.39654	1.09992e-05	3.93875e-05
Ndufb5	0.554125	0.308051	0.0502245	-6.13347	8.5981e-10	5.17262e-09
Snrpa1	0.257427	0.308043	0.0825603	-3.73113	0.000190622	0.000563276
Atp2b1	0.645614	0.308021	0.0479771	-6.42018	1.36118e-10	8.96587e-10
Mcmbp	0.303405	0.307831	0.0723732	-4.25339	2.10559e-05	7.22467e-05
Twistnb	0.314377	0.30781	0.0707063	-4.35336	1.34069e-05	4.74076e-05
Sub1	1.03887	0.307722	0.0325672	-9.44881	3.42712e-21	1.08134e-19
Arl6ip5	0.450696	0.307703	0.0562531	-5.46998	4.50095e-08	2.15587e-07
Junb	0.703198	0.307516	0.0470192	-6.54023	6.14258e-11	4.20566e-10
Zap70	0.287202	0.307476	0.076468	-4.02097	5.79583e-05	0.000186259
Ivns1abp	0.172414	0.307416	0.111404	-2.75947	0.00578952	0.0131931
Hnrnpa3	1.38232	0.307243	0.027883	-11.019	3.09406e-28	3.03487e-26
Dnajc3	0.268138	0.307173	0.0784526	-3.91539	9.02587e-05	0.000279511
Nudcd3	0.489332	0.307108	0.0542246	-5.66363	1.48203e-08	7.60377e-08
Zfp36	0.329451	0.307101	0.0724138	-4.24092	2.22609e-05	7.62074e-05
Herc1	0.403287	0.306845	0.061194	-5.0143	5.32268e-07	2.20532e-06
Spag9	0.174591	0.306702	0.108615	-2.82377	0.00474631	0.0109766
Psmb7	0.24331	0.306632	0.0834386	-3.67494	0.000237902	0.000694317
Dars	0.235347	0.306557	0.085991	-3.56498	0.000363877	0.00103259
Arhgef6	0.298399	0.306519	0.0711109	-4.31044	1.62927e-05	5.68543e-05
0610010K14Rik	0.293764	0.306282	0.0744473	-4.11408	3.88719e-05	0.000127928
Ndufs4	0.500646	0.305979	0.0526362	-5.81309	6.13305e-09	3.36646e-08
Cyba	1.28547	0.305933	0.0290525	-10.5303	6.26085e-26	3.92347e-24
Smarce1	0.286662	0.305898	0.0740399	-4.13152	3.60365e-05	0.000119468
Fkbp3	0.665525	0.305858	0.0452534	-6.75878	1.39155e-11	1.0447e-10
Rpn2	0.320343	0.305822	0.0684294	-4.46916	7.85281e-06	2.8713e-05
Ms4a6c	0.161547	0.305781	0.127474	-2.39877	0.0164504	0.0336009
Nras	0.209641	0.30574	0.0956475	-3.19653	0.0013909	0.00360055
S100a4	0.271223	0.305699	0.135986	-2.24802	0.0245752	0.0480222
Cnbp	0.8204	0.305692	0.0375579	-8.13923	3.97812e-16	5.48907e-15
Cd226	0.282604	0.305589	0.0783027	-3.90266	9.51416e-05	0.000294241
Ppp6r1	0.311437	0.305554	0.0688876	-4.43554	9.18397e-06	3.32302e-05
Med28	0.329294	0.305312	0.0658789	-4.63444	3.57897e-06	1.357e-05
Copb1	0.252883	0.305196	0.0806863	-3.7825	0.000155259	0.000464849
Ctla4	0.583972	0.305164	0.0542869	-5.62133	1.89497e-08	9.58531e-08
Rnf7	0.329109	0.305008	0.0674173	-4.52419	6.06279e-06	2.24592e-05
Ncor1	0.866961	0.304814	0.037038	-8.22976	1.87582e-16	2.76592e-15
Fundc2	0.424435	0.304421	0.0581525	-5.23487	1.65099e-07	7.34642e-07
Vps13a	0.477304	0.30442	0.0550649	-5.52839	3.23188e-08	1.58503e-07
Snx5	0.228682	0.304304	0.0885243	-3.43752	0.000587065	0.00161121
Arf6	0.47654	0.304263	0.0570935	-5.32921	9.86414e-08	4.50932e-07
Rsbn1l	0.531193	0.303968	0.0520283	-5.84236	5.14677e-09	2.85636e-08
Csnk1g2	0.219713	0.303919	0.0910368	-3.33842	0.000842552	0.00225213
Tsn	0.465027	0.303777	0.0565977	-5.36731	7.99185e-08	3.71744e-07
Laptm4a	0.353164	0.303597	0.0648241	-4.6834	2.82156e-06	1.08625e-05
Kmt5a	0.1783	0.303418	0.109354	-2.77464	0.00552631	0.012638
Hnrnpa2b1	1.38432	0.30307	0.0278487	-10.8827	1.39299e-27	1.28269e-25
Mpc2	0.370511	0.302702	0.0626012	-4.83541	1.32869e-06	5.31475e-06
Add3	0.460063	0.302649	0.0584486	-5.17803	2.24236e-07	9.8324e-07
Mef2a	0.219108	0.302598	0.0912669	-3.31553	0.000914707	0.00243347
Mrps21	0.528361	0.302557	0.0524644	-5.76691	8.07382e-09	4.34109e-08
Nudc	0.317489	0.302544	0.0697861	-4.3353	1.45564e-05	5.11118e-05
Krcc1	0.332981	0.302217	0.0680644	-4.44017	8.98889e-06	3.26028e-05
Tecr	0.480525	0.302167	0.0556432	-5.43044	5.62165e-08	2.65601e-07
Arid1a	0.722381	0.302083	0.0420528	-7.18341	6.79925e-13	6.00356e-12
Gabarap	0.918762	0.302025	0.0349243	-8.648	5.241e-18	9.61277e-17
Magt1	0.198336	0.30192	0.103728	-2.9107	0.00360621	0.00856381
Esco1	0.270275	0.301854	0.0767898	-3.93091	8.46266e-05	0.000263812
Calm1	1.58635	0.301749	0.0261149	-11.5547	6.99003e-31	9.27618e-29
Macf1	0.942084	0.301704	0.034209	-8.81943	1.15047e-18	2.40321e-17
Surf4	0.231492	0.301661	0.0882548	-3.41807	0.000630662	0.00171729
Sppl2a	0.260278	0.301626	0.0799561	-3.7724	0.000161685	0.000483769
Ccdc59	0.285575	0.301611	0.0764707	-3.94413	8.0089e-05	0.00025147
Mrps24	0.521152	0.301293	0.0521687	-5.77535	7.67911e-09	4.14452e-08
Adnp	0.291146	0.301239	0.0731397	-4.11868	3.81044e-05	0.000125678
Kat6a	0.384876	0.301111	0.0624704	-4.82006	1.43515e-06	5.70521e-06
Parp14	0.37787	0.301038	0.0637392	-4.72297	2.3243e-06	9.02515e-06
Larp4	0.219322	0.30103	0.0918216	-3.27842	0.0010439	0.0027432
Rbm26	0.288692	0.301026	0.0745368	-4.03862	5.37672e-05	0.000173656
Eea1	0.21344	0.300911	0.0983222	-3.06046	0.00220997	0.00548784
Ankrd44	0.663646	0.300909	0.0452677	-6.64732	2.98468e-11	2.14783e-10
Cript	0.310959	0.300849	0.0715813	-4.2029	2.63519e-05	8.88637e-05
Mia3	0.308837	0.300785	0.0716728	-4.19665	2.70897e-05	9.10118e-05
Rab7	0.244835	0.30062	0.0819776	-3.6671	0.000245321	0.000713404
Srek1	0.210886	0.300612	0.0919598	-3.26895	0.00107948	0.00282846
Cbx5	0.170831	0.300548	0.115603	-2.59983	0.00932691	0.0202712
Gls	0.540095	0.300415	0.0517987	-5.79966	6.64488e-09	3.62035e-08
Rbm38	0.375213	0.300368	0.0644799	-4.65832	3.18799e-06	1.22004e-05
Ddx24	0.659756	0.300089	0.0450487	-6.66143	2.71168e-11	1.97022e-10
Srrm2	1.37906	0.299993	0.0278279	-10.7803	4.26546e-27	3.37645e-25
Dkc1	0.208368	0.299971	0.0977122	-3.06994	0.00214101	0.00532539
Churc1	0.572375	0.299926	0.0496497	-6.04086	1.533e-09	8.97131e-09
Uri1	0.27948	0.299914	0.076428	-3.92414	8.70415e-05	0.000270662
Ggnbp2	0.367064	0.299905	0.0637684	-4.70304	2.56318e-06	9.91009e-06
Sptan1	0.253302	0.299887	0.0821159	-3.652	0.000260209	0.000752121
Selenos	0.336107	0.299862	0.0670467	-4.47244	7.73321e-06	2.83677e-05
Rasgrp1	0.442176	0.29962	0.0580509	-5.16132	2.45211e-07	1.06795e-06
Sf3b5	0.575773	0.299348	0.0497182	-6.0209	1.73452e-09	1.00723e-08
Srp14	0.682752	0.298985	0.0434683	-6.87825	6.05929e-12	4.74645e-11
Anp32a	1.03751	0.298936	0.0323576	-9.23851	2.49961e-20	7.04891e-19
Zfp148	0.361885	0.298916	0.0641775	-4.65764	3.19857e-06	1.2222e-05
Bcap31	0.367241	0.298821	0.0635052	-4.70546	2.53297e-06	9.80169e-06
Crebbp	0.511594	0.298653	0.0541718	-5.51307	3.52633e-08	1.72195e-07
Cnn2	0.928775	0.298604	0.0360591	-8.28095	1.22198e-16	1.86901e-15
Skil	0.318152	0.298511	0.0727268	-4.10455	4.05095e-05	0.000133027
Elf1	0.65577	0.298449	0.0453135	-6.58631	4.5089e-11	3.16394e-10
Dpm1	0.365051	0.298335	0.0633395	-4.7101	2.47598e-06	9.59763e-06
Selenof	0.479906	0.298265	0.0546167	-5.46107	4.73283e-08	2.25496e-07
Lman2	0.270698	0.298194	0.0756809	-3.94015	8.14305e-05	0.000255105
Slc44a2	0.314919	0.298178	0.0704631	-4.23169	2.3194e-05	7.91016e-05
Map2k2	0.314793	0.298175	0.070019	-4.25848	2.0582e-05	7.08361e-05
Itm2c	0.381883	0.297917	0.0652482	-4.56591	4.97333e-06	1.85759e-05
Gm2a	0.240936	0.297611	0.0889652	-3.34526	0.000822068	0.00220129
Tnik	0.358341	0.297586	0.0654657	-4.54568	5.4758e-06	2.03348e-05
U2surp	0.504211	0.297426	0.0542166	-5.48588	4.11426e-08	1.98753e-07
Hacd3	0.181066	0.297363	0.11052	-2.69058	0.00713274	0.01594
Myh9	1.01407	0.297352	0.0330362	-9.0008	2.24072e-19	5.32113e-18
Rbis	0.442173	0.297214	0.0584015	-5.08915	3.59667e-07	1.53676e-06
Cd84	0.614017	0.297202	0.0474585	-6.26235	3.79222e-10	2.37646e-09
BC004004	1.01434	0.297141	0.0327618	-9.06975	1.19286e-19	2.97359e-18
Dok2	0.325096	0.297139	0.0705195	-4.21357	2.51363e-05	8.51463e-05
Ncf4	0.227803	0.297075	0.090136	-3.29585	0.000981233	0.00259059
Man2b1	0.287239	0.297005	0.0751903	-3.95004	7.81385e-05	0.000245687
Stap1	0.237491	0.296908	0.0892822	-3.3255	0.000882614	0.00235364
Snf8	0.203171	0.296525	0.098317	-3.01601	0.00256124	0.00627039
Slbp	0.187271	0.296521	0.108824	-2.72478	0.00643444	0.0145161
Mdn1	0.22183	0.296467	0.0916981	-3.23307	0.00122467	0.00317934
Chd1	0.26038	0.296412	0.0803843	-3.68744	0.000226521	0.000663678
Mknk2	0.281818	0.296406	0.0761398	-3.89292	9.90444e-05	0.000305043
Txn2	0.28509	0.296364	0.0740895	-4.00007	6.33232e-05	0.000202204
Eif4ebp2	0.545355	0.296362	0.0513062	-5.77633	7.63465e-09	4.12546e-08
Kpnb1	0.222593	0.296296	0.0897668	-3.30072	0.000964354	0.0025565
Sfxn1	0.180989	0.296274	0.108458	-2.73169	0.00630097	0.0142363
Dnm1l	0.215866	0.29622	0.0906978	-3.26601	0.00109074	0.00285136
Hist1h1c	0.31724	0.295896	0.072093	-4.10436	4.05434e-05	0.000133041
Mpc1	0.281742	0.295893	0.0743251	-3.98107	6.86066e-05	0.000217995
Dbnl	0.306136	0.295868	0.0695352	-4.25494	2.09108e-05	7.18033e-05
Slfn8	0.302083	0.295858	0.0725984	-4.07527	4.59603e-05	0.000149728
Actg1	1.9456	0.295853	0.0236518	-12.5087	6.69252e-36	1.5893e-33
Cdv3	0.227752	0.295849	0.0896175	-3.30124	0.000962593	0.00255333
Ndufs8	0.289562	0.295831	0.074108	-3.99189	6.55483e-05	0.000208718
Anapc13	0.328133	0.295789	0.0686513	-4.30858	1.64309e-05	5.7248e-05
Eif2s2	1.01819	0.295778	0.0340758	-8.68001	3.95738e-18	7.471e-17
Cd247	0.492571	0.295622	0.0553854	-5.33755	9.42089e-08	4.33746e-07
Snx2	0.207586	0.295546	0.0974951	-3.03139	0.00243431	0.00597911
Rsrc1	0.263999	0.295219	0.0777294	-3.79803	0.000145848	0.000439004
Ascc3	0.273857	0.29519	0.0757267	-3.89809	9.69528e-05	0.000299624
Micos13	0.615712	0.29509	0.0469994	-6.27859	3.41665e-10	2.15306e-09
Ube2v1	0.304229	0.295046	0.0703817	-4.19208	2.76406e-05	9.27244e-05
H2afj	0.838809	0.294994	0.0396726	-7.43571	1.0401e-13	1.03596e-12
Sh3kbp1	0.685211	0.294904	0.0442026	-6.67163	2.52975e-11	1.84398e-10
Rasgrp2	0.221703	0.294632	0.0952023	-3.0948	0.00196945	0.00493676
Nup210	0.24085	0.294455	0.0844071	-3.48851	0.000485714	0.00134781
Rbm28	0.245822	0.294436	0.0836934	-3.51803	0.000434769	0.00121466
Tnfrsf1b	0.194689	0.294348	0.109018	-2.70001	0.00693383	0.0155494
2023-09-01	1.00912	0.294327	0.0328695	-8.95442	3.41515e-19	7.90213e-18
Efr3a	0.383165	0.294159	0.0639356	-4.60086	4.20751e-06	1.58599e-05
Dnajc5	0.294087	0.294138	0.0727267	-4.04443	5.24502e-05	0.000169889
Phip	0.427089	0.293924	0.0603845	-4.86754	1.12998e-06	4.54814e-06
Uqcr10	1.01168	0.293562	0.0333341	-8.80666	1.28929e-18	2.68077e-17
Psma3	0.798476	0.293423	0.0386077	-7.60013	2.95836e-14	3.12602e-13
Ap2s1	0.303682	0.293392	0.0726327	-4.03939	5.35896e-05	0.000173331
Cox17	0.902288	0.293115	0.0362237	-8.09178	5.87999e-16	7.84927e-15
Psma2	0.821036	0.29308	0.0384265	-7.62703	2.40224e-14	2.6055e-13
Tmx3	0.247836	0.293029	0.0820819	-3.56996	0.000357039	0.00101382
Sipa1	0.283083	0.292898	0.0767919	-3.81418	0.000136635	0.000413478
Prdx5	0.423041	0.292887	0.0593613	-4.93397	8.05745e-07	3.29902e-06
Gstp3	0.222226	0.292755	0.0957574	-3.05726	0.00223373	0.00554073
Nck1	0.334192	0.292735	0.0679788	-4.30627	1.66033e-05	5.7804e-05
Traf3ip3	0.661465	0.292534	0.0449751	-6.50435	7.8028e-11	5.24683e-10
Cyb5a	0.825651	0.292492	0.0384246	-7.61211	2.69657e-14	2.89001e-13
Acp1	0.186049	0.292405	0.104811	-2.78982	0.00527371	0.0121156
Chchd2	1.24374	0.292276	0.0296528	-9.85662	6.41709e-23	2.63217e-21
Ndufa13	1.01186	0.292221	0.0329697	-8.86332	7.76638e-19	1.67665e-17
Pdpk1	0.184718	0.291787	0.106365	-2.74327	0.00608299	0.0137922
Zc3h7a	0.220977	0.291647	0.0894881	-3.25906	0.00111782	0.00291876
Arcn1	0.277883	0.291639	0.0747285	-3.90265	9.51457e-05	0.000294241
Fam172a	0.287257	0.29161	0.0743065	-3.92442	8.69377e-05	0.000270526
2810004N23Rik	0.3207	0.291454	0.0716471	-4.06791	4.74374e-05	0.000154206
Rnf4	0.262636	0.291379	0.0791851	-3.67972	0.000233493	0.000683216
Dynll1	0.813363	0.291359	0.0404044	-7.21108	5.55115e-13	4.9402e-12
Dennd1b	0.30504	0.291348	0.0705303	-4.13082	3.61476e-05	0.000119661
Casp8ap2	0.166703	0.291218	0.117915	-2.46972	0.0135219	0.0283113
Smad4	0.339015	0.291191	0.067237	-4.33082	1.48555e-05	5.21214e-05
Arhgap9	0.385679	0.290972	0.062896	-4.62624	3.72369e-06	1.40832e-05
D8Ertd738e	0.690637	0.290707	0.0441848	-6.57936	4.72493e-11	3.29503e-10
Ndufaf8	0.383907	0.290675	0.0631368	-4.6039	4.14652e-06	1.56431e-05
Hnrnpll	0.208861	0.290545	0.0981201	-2.96112	0.00306524	0.00738013
Gpbp1l1	0.376799	0.290381	0.0633468	-4.58399	4.56191e-06	1.71242e-05
Cox16	0.451694	0.290245	0.0574969	-5.04802	4.46414e-07	1.87369e-06
Larp7	0.228894	0.290155	0.0933572	-3.108	0.00188356	0.00474254
Jund	1.07024	0.290111	0.0319163	-9.08974	9.92745e-20	2.53066e-18
Bsg	0.295075	0.290032	0.0713984	-4.06217	4.86193e-05	0.000157934
Eif3k	0.836191	0.289947	0.0377967	-7.67123	1.7035e-14	1.89782e-13
Usp1	0.201015	0.289914	0.0996572	-2.90911	0.0036246	0.00859842
Lrp10	0.312771	0.289845	0.0714719	-4.05537	5.00542e-05	0.000162361
Tacc1	0.371654	0.289836	0.0645398	-4.49081	7.09519e-06	2.61122e-05
Cenpx	0.284361	0.289709	0.075624	-3.83092	0.000127666	0.00038816
Timm8b	0.267725	0.289706	0.0793894	-3.64917	0.000263086	0.000758495
Nt5c	0.462646	0.289689	0.0558785	-5.18427	2.16866e-07	9.55566e-07
Hspa9	0.22094	0.289513	0.0923589	-3.13465	0.00172057	0.00436381
Ap3b1	0.205477	0.289371	0.0980314	-2.95182	0.00315903	0.00758167
Gpatch8	0.509493	0.289313	0.0529667	-5.46218	4.70332e-08	2.24565e-07
Aco2	0.228622	0.289313	0.0878196	-3.2944	0.000986314	0.00260096
Eif1a	0.243453	0.289274	0.0850243	-3.40225	0.000668323	0.00181109
Usp14	0.168766	0.289202	0.112522	-2.57019	0.0101643	0.0219432
Eif2s3x	0.224897	0.289152	0.0892247	-3.24071	0.00119231	0.00310069
Serbp1	1.60623	0.289036	0.0259733	-11.1282	9.14628e-29	9.82572e-27
Id3	0.500272	0.289013	0.0620523	-4.65757	3.19963e-06	1.2222e-05
Mrpl32	0.263613	0.289012	0.0804378	-3.59299	0.000326909	0.000932962
Pdcd6	0.325595	0.288915	0.0687613	-4.20172	2.649e-05	8.91296e-05
Rprd2	0.303949	0.288852	0.0715855	-4.03507	5.45867e-05	0.000176177
Fmnl1	0.375181	0.288814	0.0628786	-4.59321	4.36488e-06	1.64393e-05
Sdhb	0.376027	0.288809	0.0620103	-4.65743	3.20178e-06	1.2222e-05
Vps4b	0.324357	0.288731	0.0676292	-4.26933	1.96065e-05	6.7685e-05
Arf1	0.630182	0.288667	0.0466349	-6.18993	6.01895e-10	3.67988e-09
Rps6ka1	0.249238	0.288604	0.082789	-3.48601	0.000490274	0.00135879
Tpp2	0.483793	0.28842	0.0545762	-5.28473	1.25892e-07	5.68595e-07
Rbpj	0.280588	0.288388	0.0757341	-3.8079	0.000140152	0.000422956
Api5	0.235612	0.288248	0.0843094	-3.41893	0.000628672	0.0017129
Zfas1	0.369425	0.28823	0.0654482	-4.40394	1.06302e-05	3.8157e-05
Atp5md	0.955967	0.288098	0.0348362	-8.27009	1.33859e-16	2.02676e-15
Ythdf3	0.247727	0.288071	0.0840327	-3.42808	0.000607858	0.00166121
Usp7	0.252834	0.287933	0.0812172	-3.54523	0.000392277	0.00110484
Dad1	0.693653	0.287895	0.0439099	-6.55649	5.50879e-11	3.78771e-10
Dicer1	0.226031	0.287821	0.0902877	-3.18782	0.00143351	0.00369178
Zfp644	0.310841	0.287764	0.0692345	-4.15636	3.23351e-05	0.000107991
Mrpl36	0.223993	0.287712	0.0929408	-3.09564	0.00196385	0.00492547
Srebf2	0.30759	0.287712	0.0727459	-3.95502	7.65281e-05	0.000241128
Zcchc7	0.789446	0.287536	0.0376792	-7.63116	2.32646e-14	2.5294e-13
Morf4l1	1.12759	0.286939	0.030997	-9.257	2.10254e-20	6.04245e-19
Cd37	0.689944	0.286928	0.0440718	-6.51047	7.49155e-11	5.06016e-10
Ncbp3	0.23518	0.286884	0.0875507	-3.27678	0.00105	0.00275762
Atp6v1f	0.762643	0.286786	0.040743	-7.0389	1.93757e-12	1.61297e-11
Atf4	0.226377	0.286561	0.0903761	-3.17077	0.00152038	0.00389549
Atxn7l3b	0.355026	0.286464	0.06541	-4.37952	1.18944e-05	4.23913e-05
Anapc5	0.221874	0.2864	0.0906921	-3.15794	0.0015889	0.00405492
Ube2m	0.210802	0.286386	0.0926468	-3.09116	0.00199373	0.00499484
Tmem14c	0.394396	0.286038	0.0609272	-4.69475	2.66933e-06	1.0294e-05
Nifk	0.236153	0.286019	0.0912115	-3.13578	0.00171399	0.00434956
Xpr1	0.2161	0.28592	0.0936669	-3.05252	0.00226929	0.00562275
Mrps33	0.483567	0.285886	0.0554698	-5.15391	2.55111e-07	1.10679e-06
Selenot	0.216266	0.285706	0.0925228	-3.08796	0.00201539	0.0050435
Ssbp1	0.44732	0.28568	0.0570919	-5.00387	5.6191e-07	2.31961e-06
Senp6	0.394108	0.285555	0.0612999	-4.65833	3.18783e-06	1.22004e-05
Rbm6	0.259573	0.285024	0.0796021	-3.58061	0.000342792	0.000974592
Malt1	0.28581	0.284903	0.0771554	-3.69259	0.00022198	0.00065122
Taf1	0.19208	0.284847	0.103644	-2.74831	0.00599025	0.0136093
Tspan32	0.683453	0.284836	0.0441406	-6.45293	1.0971e-10	7.32263e-10
Cib1	0.234977	0.284793	0.0865101	-3.29202	0.000994713	0.00262005
Mtch2	0.209003	0.284766	0.0961288	-2.96234	0.00305314	0.00736279
Chrac1	0.400138	0.284466	0.0621914	-4.57405	4.78391e-06	1.79129e-05
Ap2m1	0.248023	0.284455	0.0826376	-3.44219	0.000577016	0.00158653
Prpf4b	0.899848	0.28445	0.0353344	-8.05023	8.26364e-16	1.09022e-14
Cmpk1	0.230895	0.284408	0.0890406	-3.19414	0.00140248	0.00362844
Arhgap4	0.275433	0.284377	0.0773139	-3.67821	0.000234874	0.000686812
Nrbp1	0.24528	0.284359	0.0851072	-3.34119	0.000834193	0.00223111
Hsbp1	0.481242	0.284306	0.0561273	-5.06538	4.07596e-07	1.72359e-06
Zdhhc20	0.365881	0.284254	0.0648195	-4.38531	1.15821e-05	4.13438e-05
Ctnnb1	0.313486	0.284237	0.0693547	-4.0983	4.16187e-05	0.000136272
Pik3cd	0.363193	0.284103	0.0644258	-4.40977	1.03478e-05	3.72027e-05
Klf3	0.513581	0.284087	0.0561319	-5.06106	4.16929e-07	1.75976e-06
Bms1	0.258967	0.283979	0.0827179	-3.4331	0.000596725	0.00163276
Fam169b	0.371668	0.283958	0.0652875	-4.34935	1.36544e-05	4.81693e-05
Impa1	0.253434	0.283955	0.0843285	-3.36725	0.000759216	0.0020439
Oip5os1	0.303209	0.283947	0.0704282	-4.03173	5.5368e-05	0.000178273
Polr2e	0.399167	0.283707	0.0621312	-4.56626	4.96514e-06	1.85739e-05
Lck	0.989233	0.28368	0.0332651	-8.52785	1.49087e-17	2.6073e-16
Rc3h1	0.225766	0.283662	0.0904001	-3.13785	0.00170193	0.00432139
Ndufb4	0.689082	0.283482	0.0443078	-6.39801	1.5741e-10	1.02192e-09
Atox1	0.613511	0.283472	0.0487299	-5.81721	5.98385e-09	3.28857e-08
Myl12a	0.897936	0.283451	0.035798	-7.91805	2.41259e-15	2.99055e-14
Haus3	0.227208	0.283353	0.0872563	-3.24736	0.00116479	0.00303438
Rab5c	0.299752	0.283221	0.0712972	-3.97239	7.11547e-05	0.000224983
Trp53inp1	0.468	0.283126	0.0578584	-4.89342	9.91e-07	4.00662e-06
Tia1	0.290944	0.283102	0.0737169	-3.84039	0.000122837	0.000374486
Dnttip2	0.240756	0.2831	0.0859446	-3.29399	0.000987775	0.00260329
Ddx52	0.24449	0.2831	0.0855358	-3.30973	0.000933868	0.00248298
Fryl	0.384859	0.283079	0.0633144	-4.471	7.78529e-06	2.84893e-05
Cfdp1	0.314158	0.282925	0.071176	-3.975	7.03779e-05	0.000222839
Ddx50	0.354432	0.282723	0.064783	-4.36416	1.27614e-05	4.52669e-05
Timm10b	0.592222	0.282657	0.0492356	-5.74091	9.41717e-09	4.99298e-08
Dennd2d	0.26861	0.2825	0.0781458	-3.61503	0.000300308	0.000859766
Pdcd10	0.567256	0.282381	0.0498653	-5.66289	1.48848e-08	7.62317e-08
Fam173a	0.359208	0.282373	0.0648951	-4.35122	1.35383e-05	4.78347e-05
Dph3	0.238253	0.282202	0.0874112	-3.22845	0.00124465	0.0032275
Ndufa8	0.363771	0.282189	0.0631468	-4.46877	7.86701e-06	2.87416e-05
Runx1	0.304531	0.282146	0.0729569	-3.8673	0.000110048	0.000336865
Cdc73	0.185779	0.281925	0.105231	-2.67911	0.00738175	0.0164492
Smarcb1	0.17688	0.281911	0.110591	-2.54914	0.010799	0.0231914
Ap1m1	0.203521	0.281843	0.0979184	-2.87835	0.00399767	0.00939943
Usp25	0.34443	0.281641	0.0670658	-4.19948	2.67527e-05	8.99464e-05
Ctdspl2	0.236758	0.281575	0.0852303	-3.30369	0.00095421	0.00253408
Eif4e	0.218534	0.281547	0.094601	-2.97616	0.00291885	0.00706538
Npc2	0.912041	0.281396	0.0357902	-7.86239	3.76869e-15	4.52243e-14
Sar1a	0.213224	0.281386	0.093502	-3.00941	0.00261753	0.00639086
Psmb1	0.807482	0.281379	0.0387234	-7.26638	3.69249e-13	3.37942e-12
Rap1gds1	0.321356	0.281318	0.0691228	-4.06983	4.70477e-05	0.000153049
Rfc1	0.214469	0.281205	0.0935909	-3.00462	0.0026591	0.00648533
Bnip2	0.221775	0.280834	0.0917585	-3.06058	0.00220909	0.00548784
Gabarapl2	0.547526	0.280133	0.0518471	-5.40305	6.55154e-08	3.06963e-07
Rbm3	1.43756	0.279799	0.0275808	-10.1447	3.49858e-24	1.69738e-22
Ube2b	0.648812	0.279767	0.0458065	-6.1076	1.01143e-09	6.05249e-09
Cd28	0.713483	0.279637	0.0437523	-6.39137	1.64406e-10	1.0658e-09
Gna13	0.33778	0.279626	0.0666934	-4.19271	2.75644e-05	9.25378e-05
Map4k4	0.293547	0.279585	0.0726513	-3.84831	0.000118937	0.000363089
Hnrnpul1	0.398707	0.279499	0.0613457	-4.55612	5.21066e-06	1.94141e-05
Mllt3	0.41821	0.279296	0.060009	-4.65423	3.25195e-06	1.24031e-05
Mrpl23	0.49974	0.279256	0.054894	-5.08718	3.63423e-07	1.54695e-06
Eps15	0.246428	0.279103	0.0846243	-3.29814	0.000973281	0.00257563
Smap2	0.258355	0.279073	0.080809	-3.45349	0.000553376	0.00152618
Csde1	0.687193	0.279069	0.0434748	-6.41911	1.37076e-10	9.01585e-10
Tmem50a	0.704945	0.278992	0.0435207	-6.41057	1.44972e-10	9.4662e-10
Pet100	0.519075	0.278969	0.053838	-5.18164	2.1994e-07	9.67222e-07
Ubxn2a	0.172815	0.27885	0.112787	-2.47236	0.0134226	0.0281295
Trim30a	0.29017	0.278815	0.0753281	-3.70134	0.000214463	0.000629985
Me2	0.253265	0.278389	0.0794958	-3.50194	0.000461889	0.00128486
Ndufb10	0.502982	0.278163	0.0533456	-5.21435	1.8446e-07	8.17569e-07
Zyx	0.173653	0.278156	0.111997	-2.48361	0.0130057	0.0273446
Bola2	0.933211	0.278113	0.0365014	-7.61923	2.55191e-14	2.74802e-13
Tomm6	0.926954	0.27811	0.0352689	-7.88542	3.13477e-15	3.80218e-14
Vps13c	0.340487	0.278078	0.0661153	-4.20596	2.59976e-05	8.7866e-05
Scp2	0.672655	0.278057	0.0445011	-6.24832	4.14885e-10	2.58202e-09
Cs	0.231893	0.278053	0.08765	-3.17231	0.0015123	0.00387699
Rbx1	0.959707	0.278015	0.0340097	-8.17458	2.96892e-16	4.16018e-15
Mthfd2	0.194317	0.277927	0.10374	-2.67908	0.00738243	0.0164492
Ywhaz	1.41986	0.277901	0.0276778	-10.0406	1.01089e-23	4.65424e-22
Rnasek	0.672811	0.277836	0.044705	-6.21488	5.13633e-10	3.16168e-09
Gars	0.148416	0.277735	0.122217	-2.27248	0.0230577	0.0454705
Cdk13	0.327205	0.277719	0.067459	-4.11686	3.84067e-05	0.000126582
Glrx5	0.246765	0.277715	0.0837236	-3.31705	0.000909748	0.0024217
Fam129a	0.189692	0.277671	0.108402	-2.56148	0.0104227	0.0224688
Scamp3	0.27638	0.277542	0.0770119	-3.60389	0.000313494	0.000896379
Dusp5	0.17279	0.277538	0.116737	-2.37748	0.0174316	0.0353966
Spcs2	0.931271	0.27748	0.0344583	-8.05264	8.10297e-16	1.07216e-14
Bola3	0.331738	0.277396	0.0696242	-3.98419	6.77109e-05	0.000215301
Hnrnpa1	1.04174	0.277393	0.0327613	-8.46709	2.51595e-17	4.18891e-16
Setd2	0.281104	0.277214	0.0742912	-3.73145	0.000190382	0.000563276
Polr2a	0.550488	0.277213	0.0518024	-5.35136	8.72962e-08	4.03566e-07
Bbip1	0.296484	0.277099	0.0726338	-3.81501	0.000136175	0.000412641
Sf3b1	1.06022	0.27708	0.0319594	-8.66977	4.32976e-18	8.10618e-17
Snhg12	0.273505	0.276934	0.0783358	-3.53522	0.000407443	0.00114612
Mettl23	0.238162	0.27685	0.0868008	-3.18949	0.00142523	0.00368097
Ikzf4	0.406405	0.276803	0.0650265	-4.25677	2.07397e-05	7.13244e-05
Cpsf2	0.1555	0.276798	0.122784	-2.25435	0.024174	0.0473202
Mrps15	0.224717	0.276495	0.0888233	-3.11286	0.00185282	0.00467557
Ino80d	0.29101	0.27631	0.0754189	-3.66367	0.000248628	0.000721884
Khsrp	0.221412	0.276238	0.0924817	-2.98695	0.00281776	0.00683534
Ppp1r18	0.745253	0.276207	0.0420157	-6.5739	4.90132e-11	3.40751e-10
Vapa	0.346472	0.27616	0.0655165	-4.21512	2.49651e-05	8.46299e-05
Sar1b	0.20357	0.276149	0.095494	-2.89179	0.00383049	0.00905353
Glyr1	0.242642	0.276137	0.0844008	-3.27174	0.00106889	0.00280234
Kdm2a	0.367425	0.27612	0.0646299	-4.27233	1.9344e-05	6.683e-05
Usp16	0.244359	0.276085	0.0842969	-3.27515	0.00105608	0.00277197
Iws1	0.213201	0.275725	0.0960926	-2.86937	0.00411292	0.00965027
Polr2m	0.275711	0.275708	0.0774467	-3.55997	0.000370902	0.0010512
Lta4h	0.258675	0.275704	0.0809139	-3.40737	0.000655917	0.00177961
Sptssa	0.293656	0.275702	0.073798	-3.7359	0.000187048	0.000554508
Rinl	0.548947	0.275568	0.0512124	-5.38088	7.41241e-08	3.45504e-07
Hps3	0.178342	0.275546	0.109023	-2.52742	0.0114904	0.0245245
Arf3	0.246913	0.275509	0.0834783	-3.30037	0.00096557	0.00255712
Phgdh	0.189678	0.275494	0.105614	-2.6085	0.00909412	0.0198226
Ucp2	1.09817	0.275481	0.0317461	-8.67766	4.04005e-18	7.59529e-17
Ddb1	0.185329	0.275366	0.105553	-2.6088	0.00908613	0.0198147
Romo1	0.611426	0.275327	0.0490091	-5.61787	1.9333e-08	9.75732e-08
Atp5j	1.04942	0.275266	0.0324025	-8.49522	1.97557e-17	3.35104e-16
Azin1	0.181091	0.274981	0.108529	-2.5337	0.0112864	0.0241232
Ndufa2	1.0527	0.274935	0.0323572	-8.49687	1.94773e-17	3.31628e-16
Spen	0.21524	0.274884	0.0958053	-2.86919	0.00411524	0.00965071
Msl2	0.275871	0.274685	0.0765647	-3.58763	0.000333703	0.000951149
Eml4	0.255093	0.274615	0.0804599	-3.41307	0.00064235	0.00174701
Fyb	1.10508	0.274374	0.0312501	-8.77996	1.63538e-18	3.33884e-17
Gabpb2	0.29704	0.27437	0.0730333	-3.75679	0.000172108	0.0005119
Cops2	0.201966	0.274357	0.0963273	-2.84818	0.00439706	0.0102689
Stx6	0.199099	0.274272	0.0998657	-2.7464	0.00602524	0.013675
Mllt10	0.197556	0.274229	0.1014	-2.70444	0.00684202	0.0153512
Mtf2	0.233524	0.274227	0.0869636	-3.15335	0.00161407	0.00410754
Psmb9	0.920678	0.274077	0.0357923	-7.65743	1.89683e-14	2.09255e-13
Btg2	0.526027	0.27398	0.0538379	-5.08897	3.60007e-07	1.53676e-06
Ndfip1	1.00455	0.273876	0.0330221	-8.29373	1.0975e-16	1.68433e-15
Polr2g	0.360311	0.273731	0.0637629	-4.29295	1.76314e-05	6.11944e-05
Phf5a	0.257761	0.273655	0.0818013	-3.34537	0.000821735	0.00220129
Upf3b	0.286277	0.273611	0.0751301	-3.64183	0.000270712	0.000778491
Rbl2	0.373389	0.273502	0.0647993	-4.22076	2.43482e-05	8.27874e-05
Polr2f	0.406479	0.273392	0.0607055	-4.50358	6.68189e-06	2.46514e-05
Cd81	0.387108	0.273169	0.0662447	-4.12364	3.72939e-05	0.000123275
Myo1g	0.202164	0.273088	0.0987545	-2.76532	0.00568665	0.0129783
Tnpo3	0.209788	0.273059	0.0963155	-2.83504	0.00458193	0.010651
Brd9	0.381132	0.273043	0.0626105	-4.36097	1.29485e-05	4.58945e-05
Smim11	0.401745	0.27295	0.0616365	-4.42838	9.4944e-06	3.4271e-05
Usp9x	0.314488	0.272926	0.0700615	-3.89551	9.7991e-05	0.000302348
Ndufs7	0.428274	0.272895	0.0583369	-4.67792	2.89796e-06	1.11282e-05
Arpc2	1.55986	0.272756	0.0264475	-10.3131	6.14805e-25	3.42469e-23
Fis1	0.692455	0.272751	0.0432827	-6.30161	2.94575e-10	1.872e-09
Prdx2	0.391057	0.272695	0.0619815	-4.39961	1.08445e-05	3.88646e-05
Eif4a3	0.330395	0.272677	0.066606	-4.09388	4.24213e-05	0.000138699
Gbp7	0.649077	0.272637	0.0495301	-5.50448	3.70266e-08	1.80026e-07
4932438A13Rik	0.533133	0.27253	0.0522208	-5.2188	1.80082e-07	7.9895e-07
Rasa1	0.309105	0.272412	0.0723648	-3.76442	0.000166936	0.000497501
Btf3	1.42079	0.272185	0.0277866	-9.79558	1.1762e-22	4.57148e-21
Arih1	0.295352	0.272141	0.0729763	-3.72918	0.000192106	0.000567266
Rnh1	0.18194	0.272091	0.108034	-2.51858	0.0117829	0.0250893
Tram1	0.335064	0.271841	0.0677076	-4.01492	5.94666e-05	0.000190794
Rhoa	0.914882	0.271526	0.0351867	-7.71673	1.19356e-14	1.35311e-13
Hook3	0.180989	0.271378	0.108704	-2.49649	0.0125427	0.026557
Slc1a5	0.157094	0.27136	0.121342	-2.23632	0.0253307	0.0493703
Hdlbp	0.161956	0.271351	0.116673	-2.32573	0.0200327	0.04003
Cnot4	0.314216	0.271347	0.0696583	-3.8954	9.80354e-05	0.000302348
Rbm22	0.359491	0.271285	0.064931	-4.17806	2.94009e-05	9.85563e-05
Mrpl54	0.274434	0.271207	0.0760922	-3.56419	0.000364986	0.00103508
Cops9	0.638354	0.271202	0.0464908	-5.83345	5.42938e-09	2.99846e-08
Psme1	1.42415	0.271081	0.0277009	-9.78599	1.29329e-22	4.9452e-21
Cdc42	1.18148	0.271035	0.0304391	-8.90418	5.37828e-19	1.18955e-17
Srrt	0.19663	0.270911	0.100398	-2.69836	0.00696814	0.0156186
Mrpl58	0.23794	0.2709	0.0866709	-3.12561	0.00177435	0.00449264
Ociad1	0.324326	0.270899	0.0684072	-3.96009	7.49208e-05	0.000236393
Mllt6	0.30829	0.270843	0.0725405	-3.73369	0.000188698	0.000559023
Shoc2	0.256976	0.270841	0.0803231	-3.3719	0.000746513	0.00201091
mt-Nd6	0.558523	0.270548	0.050576	-5.34935	8.82705e-08	4.07653e-07
Nemf	0.24	0.2704	0.0875404	-3.08886	0.00200923	0.00503089
Arl6ip1	1.0288	0.270368	0.0327191	-8.2633	1.41703e-16	2.13834e-15
Akirin1	0.221591	0.269969	0.0911562	-2.96161	0.00306037	0.00737234
Gcc2	0.23507	0.269845	0.0886621	-3.04352	0.00233832	0.005759
Mob3a	0.277818	0.26978	0.0765458	-3.52443	0.000424393	0.00119009
Pcnp	0.368434	0.269707	0.0637149	-4.23303	2.30564e-05	7.86916e-05
Stk38	0.56351	0.269579	0.0515848	-5.22594	1.73268e-07	7.69475e-07
Dynll2	0.183508	0.269458	0.108235	-2.48957	0.0127897	0.0269534
Pwwp3a	0.285589	0.269452	0.0767998	-3.5085	0.000450644	0.0012559
Chtop	0.362413	0.269433	0.0640758	-4.20491	2.61185e-05	8.82087e-05
Acly	0.180743	0.269372	0.108421	-2.4845	0.0129735	0.0273024
Txndc9	0.258383	0.269263	0.0793135	-3.39493	0.000686471	0.00185582
Clic1	1.09391	0.269122	0.0317314	-8.48125	2.22794e-17	3.76496e-16
Mrpl52	1.09993	0.269118	0.0317346	-8.48028	2.24656e-17	3.78227e-16
Dock11	0.294631	0.268857	0.0739851	-3.63393	0.000279132	0.000801171
Phb	0.201609	0.268844	0.0993584	-2.7058	0.00681403	0.0153079
Lsm2	0.19079	0.26883	0.103865	-2.58827	0.00964607	0.0209246
Trmt112	0.658734	0.268693	0.0455172	-5.90312	3.56689e-09	1.99923e-08
Slamf1	0.340747	0.26868	0.068569	-3.91839	8.9143e-05	0.000276341
Ppa1	0.170864	0.268356	0.11495	-2.33455	0.0195668	0.0392379
Phf14	0.284298	0.268183	0.0726434	-3.69177	0.000222699	0.000652904
Atg3	0.207375	0.268164	0.0953572	-2.8122	0.00492036	0.0113675
Slc3a2	0.220098	0.268092	0.0924407	-2.90015	0.00372988	0.00883887
Ppp3r1	0.207091	0.268078	0.0959784	-2.79311	0.00522044	0.0120054
Zrsr2	0.222244	0.267858	0.0897004	-2.98615	0.00282518	0.00684965
Kdm7a	0.327769	0.267831	0.0701372	-3.81867	0.000134172	0.000407117
Smap1	0.644106	0.267792	0.0471917	-5.67456	1.39046e-08	7.16182e-08
Arrb2	0.299133	0.267759	0.0729886	-3.66851	0.000243972	0.000710652
Atp5mpl	1.00204	0.267655	0.0334626	-7.99863	1.25813e-15	1.60358e-14
Eif3m	0.781898	0.267586	0.040387	-6.62554	3.45988e-11	2.46619e-10
Mat2b	0.404515	0.26753	0.0605302	-4.41978	9.88016e-06	3.56065e-05
Maz	0.292419	0.26747	0.0752744	-3.55326	0.000380487	0.00107432
Trim27	0.185771	0.26739	0.105426	-2.53627	0.011204	0.0239584
Atl3	0.227355	0.267283	0.0901868	-2.96366	0.00304002	0.00733506
Sirt7	0.242087	0.267202	0.0858529	-3.11232	0.00185624	0.00467896
Rpa3	0.249698	0.267192	0.0845487	-3.16021	0.00157654	0.00403022
Dleu2	0.188849	0.267114	0.10838	-2.46462	0.013716	0.0286379
Rer1	0.371946	0.26708	0.0632509	-4.22255	2.41549e-05	8.21924e-05
Ankhd1	0.264395	0.267005	0.077785	-3.4326	0.000597814	0.00163475
Vbp1	0.193978	0.266891	0.101342	-2.63356	0.00844951	0.018579
Erap1	0.194051	0.266838	0.0999244	-2.6704	0.0075761	0.0168391
Ndufb9	0.735039	0.266649	0.0423382	-6.29806	3.01385e-10	1.91259e-09
Snrnp70	0.87352	0.266555	0.036179	-7.36768	1.73627e-13	1.68113e-12
Utp18	0.161515	0.266488	0.119322	-2.23335	0.025526	0.049708
Zmym5	0.22689	0.266399	0.0908646	-2.93182	0.00336979	0.00804044
Birc2	0.302	0.266033	0.0728596	-3.65132	0.000260899	0.000753634
Ighm	0.688198	0.265978	0.0594829	-4.47151	7.76686e-06	2.8468e-05
Ncoa3	0.445191	0.265939	0.0588727	-4.51719	6.26652e-06	2.31949e-05
Qk	0.238991	0.26589	0.0865121	-3.07344	0.00211606	0.00526914
Il21r	0.24568	0.26587	0.0845763	-3.14355	0.0016691	0.00424279
Trim8	0.184046	0.265812	0.106816	-2.4885	0.0128283	0.0270222
Srcap	0.327214	0.265748	0.0678188	-3.9185	8.91012e-05	0.000276341
Utrn	0.618843	0.26554	0.0470891	-5.63908	1.70959e-08	8.70617e-08
Bdp1	0.231382	0.265472	0.089565	-2.96401	0.00303655	0.00733061
Acap1	0.309928	0.265448	0.0699123	-3.79688	0.000146531	0.000440766
Supt6	0.230458	0.265386	0.0869634	-3.0517	0.00227548	0.00563191
Tlk1	0.235844	0.26511	0.0855829	-3.0977	0.00195026	0.00489682
Ski	0.352357	0.26506	0.0657072	-4.03395	5.48463e-05	0.000176888
Ddx39	0.21802	0.265041	0.095049	-2.78846	0.00529588	0.0121603
Mdp1	0.24301	0.265015	0.0848459	-3.12349	0.00178721	0.00451811
Sri	0.77759	0.264858	0.0403659	-6.56143	5.3296e-11	3.67693e-10
Dtymk	0.275006	0.264766	0.0787813	-3.36078	0.000777237	0.00208992
Med13	0.216371	0.264765	0.0926681	-2.85713	0.00427493	0.0100044
Nmi	0.374693	0.264705	0.0646201	-4.09633	4.19753e-05	0.00013734
Mga	0.291296	0.264656	0.0738584	-3.58328	0.000339301	0.000965274
Glipr1	0.190762	0.264395	0.106317	-2.48685	0.0128881	0.0271353
Snrpe	1.22689	0.26438	0.0300247	-8.80541	1.3038e-18	2.6985e-17
Pkn1	0.319937	0.264339	0.0686438	-3.85088	0.000117693	0.000359534
Abce1	0.245162	0.264217	0.0857433	-3.08148	0.00205972	0.00514598
Fus	1.03839	0.26419	0.0323886	-8.15691	3.43712e-16	4.77178e-15
Atf7ip	0.655033	0.264143	0.0455683	-5.79663	6.76593e-09	3.67806e-08
B230219D22Rik	0.27347	0.26401	0.0776593	-3.3996	0.000674847	0.00182658
Prrc2c	1.29484	0.263864	0.0289148	-9.1256	7.13428e-20	1.83942e-18
Hmgb1	1.52127	0.26371	0.0267835	-9.84598	7.13395e-23	2.82354e-21
Sec61b	1.08807	0.263595	0.0319628	-8.24692	1.62528e-16	2.44443e-15
Tes	0.505831	0.263551	0.0541089	-4.87074	1.1118e-06	4.47895e-06
Slirp	0.280626	0.263478	0.0747155	-3.52642	0.000421223	0.00118194
Snx6	0.277729	0.263212	0.0763114	-3.44918	0.000562292	0.00154793
Ccny	0.235402	0.263181	0.0856217	-3.07376	0.00211379	0.00526638
Emp3	0.880551	0.262978	0.0402786	-6.52898	6.622e-11	4.51337e-10
Zfp445	0.224236	0.262944	0.0899939	-2.92179	0.00348023	0.00828206
Foxo1	0.554769	0.262889	0.0524271	-5.01437	5.32082e-07	2.20532e-06
Arl5a	0.241026	0.262734	0.0909605	-2.88844	0.00387161	0.00914113
Sdha	0.362137	0.262726	0.063388	-4.14472	3.40226e-05	0.000113124
Spata13	0.320669	0.2626	0.0692497	-3.79208	0.000149394	0.000448479
Gimap7	0.79588	0.262599	0.0420794	-6.24057	4.35978e-10	2.70211e-09
Ktn1	0.375581	0.262494	0.0634304	-4.1383	3.49894e-05	0.000116168
Exosc7	0.211742	0.262332	0.0959733	-2.73338	0.00626881	0.0141708
Mindy2	0.19424	0.262061	0.10268	-2.55223	0.0107037	0.0230196
Trib2	0.433786	0.262031	0.0613012	-4.27447	1.91588e-05	6.62411e-05
Pfdn2	0.472076	0.262013	0.0550623	-4.75847	1.95062e-06	7.62669e-06
Krtcap2	0.869733	0.261749	0.0376738	-6.94778	3.71091e-12	2.974e-11
Tasor2	0.304485	0.261599	0.0715348	-3.65694	0.000255241	0.000740132
Acat1	0.196749	0.261581	0.100107	-2.61302	0.00897461	0.0195999
Pak1ip1	0.274206	0.26143	0.0770629	-3.39242	0.000692778	0.00186951
Tcf12	0.29986	0.261395	0.0716481	-3.64831	0.00026397	0.000760556
Aup1	0.274981	0.260983	0.0756471	-3.45	0.000560583	0.00154417
Uqcrfs1	0.284698	0.260973	0.0733152	-3.5596	0.000371418	0.00105186
Mysm1	0.329464	0.260888	0.0695353	-3.75188	0.000175516	0.000521691
Coa3	0.265379	0.260755	0.0785129	-3.32118	0.000896377	0.00238893
Ndfip2	0.257624	0.260456	0.0824619	-3.1585	0.00158582	0.00404936
Dmac1	0.21299	0.260402	0.0933228	-2.79034	0.00526535	0.0121025
Numa1	0.315481	0.260087	0.069422	-3.74646	0.000179348	0.000532379
Tnks2	0.414515	0.260005	0.0600668	-4.32859	1.50064e-05	5.26099e-05
Crnkl1	0.216558	0.259998	0.0935944	-2.77792	0.00547087	0.0125302
Elf2	0.416299	0.25996	0.0596199	-4.36028	1.29893e-05	4.6003e-05
Nfatc3	0.350382	0.259939	0.06599	-3.93907	8.17989e-05	0.00025577
Zmynd11	0.279535	0.259737	0.0762695	-3.40552	0.000660387	0.00179066
Atp11b	0.557971	0.259626	0.0513304	-5.05793	4.23824e-07	1.78552e-06
Snrnp200	0.249667	0.259601	0.0834442	-3.11107	0.00186408	0.00469611
Copz1	0.179404	0.259434	0.108418	-2.39291	0.0167151	0.0340644
Cyc1	0.264814	0.259401	0.0794118	-3.26653	0.00108875	0.00284945
Phf20l1	0.667189	0.259371	0.0455449	-5.69484	1.23486e-08	6.4116e-08
Atad2	0.189837	0.259277	0.107073	-2.42149	0.0154568	0.0317728
Twf2	0.392808	0.259276	0.0624388	-4.15248	3.28895e-05	0.00010968
Eapp	0.379286	0.25923	0.0635683	-4.07797	4.54299e-05	0.000148107
Eif2s3y	0.333837	0.259132	0.066935	-3.8714	0.00010821	0.000331688
Stk4	0.613529	0.259054	0.0479077	-5.40735	6.3963e-08	3.00001e-07
Ddx27	0.179176	0.25904	0.109148	-2.37329	0.0176306	0.0357203
Glo1	0.746602	0.259026	0.0422768	-6.12691	8.96029e-10	5.38333e-09
Uimc1	0.242868	0.25896	0.0833766	-3.1059	0.00189699	0.00477102
Arglu1	0.743346	0.258937	0.042576	-6.08177	1.18864e-09	7.05678e-09
Dcaf8	0.251892	0.258888	0.0796399	-3.25073	0.00115109	0.00300041
Copa	0.264047	0.25874	0.0794714	-3.25576	0.00113088	0.00294943
Nup153	0.332245	0.25859	0.0685654	-3.77144	0.000162307	0.000485307
Ikbkb	0.340773	0.25839	0.0655385	-3.94257	8.06122e-05	0.000252936
Trappc4	0.292088	0.25832	0.0725726	-3.55947	0.000371601	0.00105186
Grpel1	0.288179	0.258202	0.0753682	-3.42587	0.000612832	0.00167379
Ubl3	0.210467	0.25812	0.0971753	-2.65623	0.00790189	0.0174515
Cox6b1	1.15995	0.258004	0.0308577	-8.36109	6.21396e-17	9.80328e-16
Mrpl30	0.461364	0.257908	0.0561741	-4.59122	4.4066e-06	1.65826e-05
Tut4	0.597943	0.257844	0.048904	-5.27245	1.34614e-07	6.0496e-07
Ndufa5	0.648601	0.257833	0.0459817	-5.60731	2.05501e-08	1.03139e-07
9930111J21Rik2	0.497359	0.25777	0.0552959	-4.66164	3.137e-06	1.20256e-05
Gtf2a2	0.366951	0.257769	0.0629882	-4.09233	4.27053e-05	0.000139527
Uqcc2	0.33002	0.257767	0.0684508	-3.76572	0.000166068	0.00049524
Hist1h4d	0.208058	0.257712	0.105744	-2.43713	0.0148043	0.0305988
Mea1	0.186817	0.257666	0.10694	-2.40944	0.0159771	0.0327379
Emc10	0.260375	0.257652	0.0816568	-3.1553	0.00160333	0.00408481
Psmc1	0.21347	0.257555	0.0937978	-2.74585	0.00603543	0.0136912
Herc4	0.286852	0.257531	0.075319	-3.41921	0.000628036	0.0017122
Zmiz2	0.217332	0.257407	0.0918127	-2.80361	0.0050534	0.011651
Xrn1	0.322826	0.257368	0.0678497	-3.7932	0.000148717	0.000446744
Max	0.25925	0.257257	0.0808833	-3.1806	0.0014697	0.00377422
Rbm42	0.244577	0.256902	0.0852885	-3.01215	0.00259406	0.0063406
Pin4	0.341134	0.256835	0.0673565	-3.81307	0.000137251	0.000414786
Rnf10	0.231934	0.256803	0.0871039	-2.94823	0.00319596	0.00766623
Phf20	0.177615	0.256715	0.110223	-2.32905	0.0198566	0.0397132
Eif3e	1.04519	0.256454	0.0325604	-7.87628	3.37285e-15	4.05821e-14
Emg1	0.599838	0.256323	0.0486058	-5.2735	1.33847e-07	6.02711e-07
Uqcrc2	0.311899	0.256299	0.0704919	-3.63587	0.000277046	0.000796198
Mrpl17	0.201308	0.256272	0.0972228	-2.63593	0.00839077	0.0184589
Hibadh	0.174519	0.256245	0.110393	-2.32121	0.0202754	0.040479
Cox4i1	1.54151	0.256235	0.0266991	-9.59715	8.21891e-22	2.83082e-20
Ube2e1	0.209952	0.256157	0.0952175	-2.69023	0.00714017	0.0159487
Ddt	0.28385	0.256153	0.0748244	-3.42339	0.000618441	0.00168707
Zfr	0.230413	0.256142	0.087863	-2.91524	0.00355412	0.008449
Nr3c1	0.286609	0.256124	0.0751225	-3.40942	0.000651006	0.00176842
Map1lc3b	0.649354	0.256123	0.0461125	-5.55431	2.78714e-08	1.37288e-07
Pcmtd1	0.360566	0.256103	0.0652972	-3.92211	8.77769e-05	0.000272761
Asap1	0.289676	0.255815	0.072686	-3.51946	0.000432427	0.00120961
Irf3	0.177644	0.255798	0.108829	-2.35045	0.0187507	0.0378066
Chmp3	0.299742	0.255753	0.0741276	-3.45017	0.000560226	0.00154413
Strap	0.189356	0.255512	0.104405	-2.44733	0.014392	0.0298835
Svbp	0.239959	0.255471	0.0874455	-2.92149	0.00348356	0.00828563
Upf2	0.296444	0.255316	0.0728673	-3.50385	0.00045859	0.00127647
Immt	0.213057	0.25523	0.0947766	-2.69297	0.00708188	0.0158421
Nol12	0.202732	0.255217	0.0990627	-2.57632	0.00998589	0.021589
Mif4gd	0.209199	0.255069	0.0997729	-2.5565	0.0105732	0.0227823
Map4k2	0.20581	0.255026	0.097962	-2.60332	0.00923256	0.0200758
Riok3	0.274465	0.254937	0.0764968	-3.33265	0.000860231	0.00229666
Cwf19l2	0.362765	0.254799	0.0658194	-3.87119	0.000108307	0.000331758
Il16	0.500013	0.254743	0.0549731	-4.63396	3.58732e-06	1.35903e-05
Apbb1ip	0.707003	0.254665	0.0427092	-5.96277	2.47996e-09	1.4164e-08
Itgb7	0.656251	0.254582	0.0476052	-5.34777	8.90469e-08	4.10817e-07
Stim1	0.227001	0.254574	0.0886921	-2.87031	0.00410072	0.00962667
Snrnp27	0.417622	0.254545	0.0628853	-4.04776	5.17102e-05	0.000167612
Spop	0.278429	0.254447	0.0771904	-3.29636	0.000979468	0.00258745
Tox4	0.189898	0.254276	0.102634	-2.4775	0.0132305	0.0277655
Arid1b	0.192803	0.254224	0.104196	-2.43986	0.0146928	0.0304101
Lamtor2	0.67696	0.253958	0.0444215	-5.717	1.08422e-08	5.70164e-08
Helz	0.26221	0.253954	0.0800399	-3.17284	0.00150958	0.0038722
Gapvd1	0.217854	0.253899	0.0932349	-2.72322	0.00646489	0.0145702
Snhg3	0.313814	0.253804	0.0737921	-3.43944	0.000582912	0.00160079
Foxn3	0.415124	0.253621	0.0615626	-4.11973	3.79315e-05	0.000125199
Mrpl43	0.263107	0.253621	0.0798938	-3.17448	0.00150105	0.00385252
Ddit4	0.228029	0.253528	0.0920797	-2.75335	0.00589879	0.0134218
Arpp19	0.766354	0.253513	0.0403888	-6.27681	3.45582e-10	2.17471e-09
Eri1	0.193262	0.253093	0.101462	-2.49446	0.0126149	0.0266597
Arid4b	0.46586	0.253048	0.0589209	-4.2947	1.74927e-05	6.08067e-05
Lrif1	0.400826	0.253039	0.0638704	-3.96176	7.43986e-05	0.00023491
Ppdpf	0.50841	0.252936	0.0544337	-4.64669	3.37303e-06	1.28215e-05
Neat1	0.233891	0.252838	0.0894169	-2.82763	0.00468936	0.0108616
Il2ra	1.03829	0.252732	0.0372294	-6.78849	1.13311e-11	8.68009e-11
Uqcc3	0.362365	0.252618	0.0630563	-4.00624	6.16929e-05	0.000197277
Map4	0.18967	0.252613	0.102116	-2.47377	0.0133695	0.0280312
Rb1cc1	0.347385	0.252518	0.0666113	-3.79091	0.000150094	0.000450281
Slc12a6	0.310538	0.25243	0.0714501	-3.53295	0.000410946	0.00115526
Nme2	1.3913	0.25241	0.0282344	-8.93982	3.89817e-19	8.83846e-18
1110038B12Rik	0.174048	0.252319	0.112636	-2.24012	0.0250829	0.0489295
Trim28	0.206952	0.252232	0.0987307	-2.55475	0.0106266	0.0228864
Ifi27	0.433017	0.252139	0.0599674	-4.20459	2.61555e-05	8.82676e-05
Sf3a3	0.171969	0.252053	0.111463	-2.26132	0.0237395	0.0466316
Eif6	0.245409	0.251911	0.0845836	-2.97825	0.00289898	0.00702482
Klf13	0.694375	0.251881	0.0448057	-5.62162	1.89178e-08	9.57993e-08
Ndufa3	1.02159	0.251634	0.0331015	-7.6019	2.91824e-14	3.09086e-13
Asxl1	0.239751	0.251612	0.0868053	-2.89858	0.00374859	0.00886924
Psmd13	0.193164	0.25161	0.101925	-2.46857	0.0135654	0.0283893
Pdrg1	0.245107	0.251602	0.0833546	-3.01846	0.00254067	0.0062234
Nsrp1	0.25811	0.251563	0.0847709	-2.96757	0.00300166	0.00725414
Sh3bp1	0.176442	0.251511	0.110207	-2.28216	0.0224797	0.0444471
N4bp2l2	0.585348	0.251488	0.049114	-5.1205	3.04729e-07	1.31196e-06
Stat6	0.19665	0.251282	0.0995511	-2.52415	0.0115979	0.0247306
Itsn2	0.313605	0.251151	0.070808	-3.54693	0.000389742	0.00109907
Cdc40	0.289346	0.251134	0.0730025	-3.44007	0.000581565	0.00159806
Zbtb8os	0.239374	0.250961	0.0862459	-2.90983	0.00361627	0.00858318
Znrd1	0.317883	0.250895	0.0705276	-3.5574	0.000374548	0.00105827
Tcf7	0.52214	0.250834	0.0561547	-4.46684	7.93829e-06	2.89786e-05
Tnip1	0.242789	0.25077	0.0854984	-2.93304	0.00335659	0.00801743
Ramp1	0.584407	0.250341	0.0521618	-4.79931	1.5921e-06	6.29034e-06
Anapc16	0.287553	0.250269	0.0745261	-3.35814	0.000784692	0.00210871
Laptm5	1.3153	0.250258	0.0288014	-8.68908	3.65385e-18	6.92696e-17
Paip2	0.672634	0.250154	0.0458622	-5.45447	4.91187e-08	2.33042e-07
Pbxip1	0.206941	0.250112	0.0985493	-2.53794	0.0111509	0.0238675
Ift20	0.306267	0.250092	0.0727765	-3.43644	0.000589412	0.00161569
Pts	0.263656	0.250061	0.0784752	-3.1865	0.00144006	0.00370443
Icos	0.208607	0.250026	0.107189	-2.33257	0.0196709	0.0393942
Srp9	0.681286	0.250004	0.0449567	-5.56099	2.68251e-08	1.32423e-07

## Sheet: FoxP3+LAP+ vs FoxP3+LAP- Down
	baseMean	log2FoldChange	lfcSE	stat	pvalue	padj

## Sheet: FoxP3-LAP+ vs FoxP3+LAP+ Up
	baseMean	log2FoldChange	lfcSE	stat	pvalue	padj
Gm20186	0.427813	1.94129	0.0616612	31.4833	1.47e-217	6.35e-215
Vps37b	0.574831	1.8239	0.0585904	31.1297	9.54e-213	3.23e-210
Fos	0.36623	1.78714	0.0882902	20.2417	4.21e-91	4.43e-89
Junb	1.65503	1.67864	0.0383348	43.789	0	0
Rps27rt	1.00866	1.66379	0.0484235	34.3591	1.03e-258	6.11e-256
Rgs2	0.373692	1.61324	0.0800768	20.1462	2.9e-90	2.93e-88
Ppp1r15a	0.449371	1.61235	0.0601022	26.8268	1.57e-158	3.56e-156
Jun	0.61373	1.56059	0.0602015	25.9228	3.69e-148	7.61e-146
Igfbp4	0.375484	1.5391	0.0933078	16.4949	3.99e-61	2.37e-59
Gm12840	0.528108	1.53092	0.0670862	22.8202	2.89e-115	4.03e-113
Tnfaip3	0.455027	1.52099	0.0646417	23.5296	2.03e-122	3.21e-120
Emb	0.611972	1.50577	0.0540042	27.8824	4.36e-171	1.09e-168
Dusp1	0.451807	1.45063	0.064801	22.3859	5.4e-111	7.32e-109
Rnaset2a	1.06925	1.44242	0.0460476	31.3245	2.16e-215	8.55e-213
Rpl9-ps6	0.444968	1.38016	0.0580338	23.782	5.13e-125	8.39e-123
Hist1h4d	0.523379	1.33558	0.0628188	21.2608	2.62e-100	3.03e-98
Dapl1	0.252236	1.23443	0.132337	9.32791	1.08e-20	1.36e-19
Prdx6	0.6496	1.22965	0.0534023	23.0261	2.55e-117	3.67e-115
Cd69	0.52436	1.22958	0.0614942	19.9951	6.08e-89	6e-87
Lars2	1.58037	1.21961	0.0363566	33.5457	1.04e-246	5.48e-244
Rpl10-ps3	0.295485	1.11966	0.0732788	15.2794	1.05e-52	5.24e-51
Gramd3	0.318812	1.10963	0.0761796	14.566	4.62e-48	1.99e-46
Hnrnpa0	1.07617	1.105	0.043811	25.2219	2.3e-140	4.37e-138
S100a6	0.698461	1.09766	0.0854324	12.8483	8.79e-38	2.57e-36
Klf6	0.614576	1.09367	0.0554288	19.7311	1.17e-86	1.11e-84
Ube2s	0.523631	1.07016	0.0573247	18.6684	8.94e-78	7.44e-76
Gmfg	1.10246	1.06372	0.0433846	24.5184	9.41e-133	1.65e-130
Cited2	0.406809	1.06295	0.0652169	16.2987	1.01e-59	5.9e-58
Tsc22d3	0.45399	1.0568	0.0625198	16.9035	4.24e-64	2.64e-62
Ier2	0.605951	1.05387	0.0557766	18.8946	1.26e-79	1.07e-77
Btg2	0.883249	1.03809	0.0479496	21.6497	6.12e-104	7.84e-102
Ifrd1	0.345718	1.02757	0.0744358	13.8047	2.39e-43	8.64e-42
Gm11808	1.08882	0.946372	0.0428629	22.0791	5.03e-108	6.62e-106
Wdr89	0.390749	0.934276	0.0617138	15.1388	8.98e-52	4.3e-50
S100a4	0.503301	0.920676	0.111658	8.2455	1.64e-16	1.58e-15
Gm11361	0.371353	0.919693	0.0636135	14.4575	2.25e-47	9.35e-46
Arpc1b	1.30488	0.904759	0.0390864	23.1477	1.53e-118	2.27e-116
Klf2	1.38862	0.896459	0.0376935	23.7828	5.03e-125	8.39e-123
Ccr7	0.597877	0.892718	0.0591559	15.0909	1.86e-51	8.81e-50
Vgll4	0.387227	0.889636	0.0637517	13.9547	2.95e-44	1.12e-42
Ostf1	0.510819	0.888444	0.0576148	15.4204	1.19e-53	6.36e-52
Hist1h1e	0.596763	0.885591	0.0685549	12.918	3.56e-38	1.06e-36
Ubald2	0.375028	0.882748	0.0667968	13.2154	7.15e-40	2.24e-38
Frat2	0.175836	0.88178	0.12196	7.23008	4.83e-13	3.69e-12
Gpr183	0.617179	0.878628	0.0590088	14.8898	3.84e-50	1.75e-48
Bhlhe40	0.23801	0.871312	0.113547	7.67357	1.67e-14	1.4e-13
Pnrc1	1.39453	0.869813	0.0372836	23.3296	2.22e-120	3.39e-118
Smad7	0.542428	0.858511	0.0572971	14.9835	9.41e-51	4.42e-49
Selenok	0.851215	0.856668	0.0481697	17.7844	9.34e-71	6.61e-69
Mkrn1	0.459295	0.842148	0.0591596	14.2352	5.54e-46	2.21e-44
Cebpb	0.272614	0.826456	0.0884944	9.33909	9.72e-21	1.23e-19
Lgals1	0.979378	0.82436	0.05752	14.3317	1.39e-46	5.67e-45
Dusp10	0.290005	0.797381	0.0835565	9.54302	1.39e-21	1.86e-20
Uqcrfs1	0.484829	0.793671	0.0585252	13.5612	6.8e-42	2.35e-40
Rasgrp2	0.421507	0.782482	0.065174	12.006	3.3e-33	8.2e-32
Pycard	0.648048	0.782385	0.0557723	14.0282	1.05e-44	4.04e-43
Sys1	0.481869	0.7761	0.0586911	13.2235	6.42e-40	2.03e-38
Oser1	0.289191	0.773656	0.0760655	10.1709	2.67e-24	4.31e-23
Vdac2	0.654647	0.761967	0.0542851	14.0364	9.34e-45	3.63e-43
Gm16286	0.423258	0.760219	0.0605337	12.5586	3.57e-36	9.61e-35
Gpsm3	0.718826	0.754256	0.0520631	14.4873	1.46e-47	6.17e-46
Rala	0.342416	0.745743	0.0653548	11.4107	3.7e-30	8.08e-29
Pdlim4	0.126565	0.741809	0.179183	4.13995	3.47e-05	0.000129095
Tspo	1.05885	0.740436	0.0428367	17.2851	6.1e-67	4.07e-65
Pabpn1	0.630713	0.736385	0.0548022	13.4371	3.66e-41	1.22e-39
Bc1	0.121387	0.734418	0.211415	3.47383	0.000513089	0.00163293
S100a11	1.01478	0.733131	0.0477296	15.3601	3.03e-53	1.58e-51
Coq10b	0.224913	0.723938	0.092217	7.85037	4.15e-15	3.64e-14
Rab2a	0.594455	0.720001	0.055681	12.9308	3.02e-38	9.05e-37
Slc25a4	0.570783	0.716593	0.0567736	12.6219	1.6e-36	4.36e-35
Sub1	1.54275	0.714828	0.0352568	20.2749	2.14e-91	2.31e-89
Erp29	0.469619	0.713502	0.0594728	11.9971	3.68e-33	9.09e-32
Gadd45b	0.2758	0.713243	0.100954	7.06502	1.61e-12	1.18e-11
Mrpl30	0.667664	0.692479	0.0537726	12.8779	5.99e-38	1.77e-36
Map1lc3b	0.930075	0.689776	0.0454609	15.173	5.34e-52	2.58e-50
Sugt1	0.467752	0.681588	0.0600189	11.3562	6.91e-30	1.48e-28
Ufc1	0.365068	0.674499	0.0637302	10.5837	3.55e-26	6.47e-25
Rtraf	0.780097	0.671787	0.0498181	13.4848	1.92e-41	6.46e-40
Tmem160	0.570274	0.6715	0.0566709	11.8491	2.17e-32	5.23e-31
Eif3i	0.777918	0.665461	0.0499229	13.3298	1.55e-40	4.98e-39
Jund	1.53467	0.663584	0.0349665	18.9777	2.61e-80	2.33e-78
Purb	0.493062	0.661278	0.0589836	11.2112	3.59e-29	7.54e-28
Commd8	0.299978	0.660767	0.0715778	9.23145	2.67e-20	3.25e-19
Gm2000	0.339968	0.6597	0.0648097	10.179	2.46e-24	3.98e-23
Taf7	0.283363	0.658139	0.0732709	8.98227	2.65e-19	3.02e-18
Neat1	0.396259	0.647375	0.0674913	9.59197	8.64e-22	1.16e-20
Cd40lg	0.287876	0.645794	0.08545	7.55757	4.11e-14	3.38e-13
Cdv3	0.400998	0.6436	0.0625156	10.295	7.42e-25	1.23e-23
Dusp5	0.340293	0.643558	0.0721127	8.92433	4.48e-19	5.05e-18
Atp6v0b	0.343888	0.641135	0.0652767	9.82179	9.07e-23	1.33e-21
Eif3k	1.18886	0.635848	0.0399943	15.8985	6.49e-57	3.71e-55
Mrpl54	0.442138	0.633914	0.0603422	10.5053	8.16e-26	1.44e-24
Arpc4	0.784074	0.633056	0.0497402	12.7272	4.17e-37	1.18e-35
Cggbp1	0.527258	0.632457	0.0578777	10.9275	8.52e-28	1.68e-26
Eif3h	1.35868	0.631631	0.0373421	16.9147	3.51e-64	2.22e-62
Orai1	0.430237	0.628168	0.0630187	9.96796	2.11e-23	3.21e-22
Fosb	0.119449	0.627648	0.191338	3.28031	0.00103694	0.00308287
Tagln2	0.817449	0.624641	0.0494593	12.6294	1.45e-36	3.98e-35
Dnaja1	1.21991	0.62345	0.0392772	15.8731	9.73e-57	5.49e-55
Gdi2	0.74698	0.621121	0.0505938	12.2766	1.21e-34	3.08e-33
Klhdc2	0.228435	0.617164	0.0966538	6.3853	1.71e-10	1.06e-09
Arl4c	0.569654	0.616301	0.0583035	10.5706	4.08e-26	7.41e-25
Eif3f	1.51075	0.613595	0.03533	17.3675	1.45e-67	9.84e-66
Arpc3	1.22599	0.612321	0.0393446	15.563	1.3e-54	7e-53
Tyrobp	0.187664	0.610762	0.24915	2.45139	0.0142308	0.0339107
Adh5	0.367191	0.610618	0.0636248	9.59718	8.22e-22	1.11e-20
Polr1d	0.958642	0.610046	0.0446421	13.6653	1.64e-42	5.79e-41
Rap1a	0.788757	0.606934	0.0493323	12.303	8.73e-35	2.24e-33
Bcl10	0.605376	0.60178	0.0557552	10.7932	3.7e-27	7.03e-26
Ubc	0.448302	0.59899	0.0612778	9.77499	1.44e-22	2.07e-21
Gpi1	0.628529	0.594786	0.0550555	10.8034	3.32e-27	6.34e-26
Esd	0.585843	0.594602	0.0563995	10.5427	5.49e-26	9.83e-25
Atp6v1g1	0.586861	0.593688	0.0561715	10.5692	4.14e-26	7.49e-25
Bcl2a1d	0.243995	0.592688	0.10687	5.54589	2.92e-08	1.52e-07
Tmed2	0.627999	0.591904	0.0548035	10.8005	3.42e-27	6.52e-26
Dnajb9	0.188952	0.587474	0.112359	5.22852	1.71e-07	8.17e-07
Bzw1	0.859577	0.587427	0.0470999	12.4719	1.06e-35	2.8e-34
Ddrgk1	0.413052	0.587115	0.0616778	9.51907	1.75e-21	2.32e-20
Slc3a2	0.373144	0.58563	0.0647053	9.05072	1.42e-19	1.65e-18
Rflnb	0.243513	0.581669	0.0924885	6.28909	3.19e-10	1.95e-09
Spty2d1	0.267843	0.579388	0.0856247	6.7666	1.32e-11	9e-11
Tgif1	0.188813	0.578882	0.117237	4.93771	7.9e-07	3.53e-06
Prr13	0.568951	0.578431	0.0579092	9.98857	1.71e-23	2.64e-22
Srp9	0.926471	0.57631	0.0452821	12.7271	4.18e-37	1.18e-35
Hist1h3e	0.193553	0.573926	0.134907	4.25424	2.1e-05	7.92e-05
Cxcr4	0.158287	0.573828	0.138091	4.15543	3.25e-05	0.000120849
Vapa	0.505822	0.572617	0.0583129	9.81973	9.26e-23	1.35e-21
Nop53	0.626599	0.572037	0.0549021	10.4192	2.03e-25	3.49e-24
Borcs8	0.427453	0.572023	0.0613579	9.32272	1.13e-20	1.42e-19
Tesc	0.261114	0.571926	0.0848792	6.73812	1.6e-11	1.09e-10
Bri3	0.406368	0.571223	0.062407	9.15319	5.53e-20	6.65e-19
Ier5	0.615084	0.569586	0.0562214	10.1311	4.02e-24	6.31e-23
Rnf138	0.407653	0.569163	0.0622579	9.14202	6.13e-20	7.32e-19
Gm42418	4.75746	0.56695	0.0196573	28.8417	6.44e-183	1.8e-180
Nt5c	0.647105	0.566635	0.0543534	10.425	1.91e-25	3.3e-24
Txnl1	0.453418	0.565926	0.0600561	9.42329	4.37e-21	5.6e-20
Atp5f1	1.04071	0.563986	0.0427397	13.1958	9.27e-40	2.89e-38
Txk	0.598577	0.563758	0.0572967	9.83928	7.63e-23	1.12e-21
Atp5d	1.00847	0.561644	0.0434588	12.9236	3.31e-38	9.88e-37
Avl9	0.305713	0.561088	0.071374	7.86123	3.8e-15	3.35e-14
Rheb	0.351381	0.558972	0.0651525	8.57945	9.53e-18	1.01e-16
Bag1	0.510829	0.556531	0.0584407	9.52301	1.68e-21	2.24e-20
Kxd1	0.312586	0.556343	0.0685893	8.11123	5.01e-16	4.62e-15
Srpk1	0.615135	0.555956	0.0551951	10.0726	7.3e-24	1.14e-22
Nfkbia	1.10264	0.555484	0.0419446	13.2433	4.93e-40	1.57e-38
Snrpb	0.883968	0.553988	0.046473	11.9206	9.24e-33	2.25e-31
Selenof	0.664841	0.549445	0.0534743	10.2749	9.14e-25	1.51e-23
Emc6	0.406193	0.549149	0.062081	8.84569	9.1e-19	1.01e-17
Ubxn1	0.721714	0.54843	0.0512573	10.6995	1.02e-26	1.91e-25
Lef1	0.868346	0.548004	0.0467769	11.7153	1.06e-31	2.49e-30
Dusp2	0.543381	0.544964	0.0622174	8.75902	1.97e-18	2.15e-17
Slc38a2	0.888345	0.543382	0.0458802	11.8435	2.33e-32	5.54e-31
BC031181	0.450219	0.542819	0.0603825	8.98967	2.48e-19	2.83e-18
Nr4a1	0.218948	0.542215	0.121481	4.46338	8.07e-06	3.21e-05
Fam204a	0.346163	0.540497	0.0651502	8.29616	1.08e-16	1.05e-15
Mbd2	0.479251	0.540076	0.0595693	9.06634	1.23e-19	1.44e-18
Npc2	1.2421	0.539268	0.0387472	13.9176	4.95e-44	1.86e-42
A930024E05Rik	0.14166	0.535697	0.142805	3.75124	0.000175963	0.000597721
Gapdh	1.56439	0.535397	0.0347504	15.4069	1.47e-53	7.75e-52
Uqcrc2	0.458372	0.533902	0.0601963	8.86935	7.36e-19	8.17e-18
Crip1	1.21786	0.533336	0.046241	11.5338	8.91e-31	1.97e-29
Ssr4	0.87398	0.531704	0.0467103	11.383	5.08e-30	1.1e-28
H2-Q4	0.740995	0.529327	0.0501158	10.5621	4.47e-26	8.02e-25
Pold4	0.35834	0.528424	0.0648141	8.15293	3.55e-16	3.32e-15
Psmd4	0.673994	0.52764	0.0529326	9.96816	2.1e-23	3.21e-22
Bex3	0.377239	0.52482	0.0637821	8.22833	1.9e-16	1.81e-15
Ndufs2	0.388562	0.5246	0.0622647	8.42532	3.6e-17	3.65e-16
Evi2a	0.132189	0.524598	0.155724	3.36878	0.000755023	0.00230839
Atp6v0c	0.584581	0.524195	0.0565404	9.27117	1.84e-20	2.28e-19
Ssbp4	0.231203	0.522628	0.0900063	5.80657	6.38e-09	3.46e-08
Cct2	0.720652	0.522185	0.0514454	10.1503	3.3e-24	5.25e-23
Siah2	0.129142	0.522127	0.155714	3.35311	0.000799077	0.00243055
Sik1	0.131539	0.520928	0.156869	3.32078	0.000897657	0.00270266
Dnajc3	0.422686	0.519351	0.0612981	8.47255	2.4e-17	2.46e-16
Pmaip1	0.105067	0.518335	0.219322	2.36336	0.0181102	NA
H2-Aa	0.236108	0.51778	0.234309	2.20982	0.0271178	0.0605615
Smco4	0.280799	0.515572	0.079559	6.48038	9.15e-11	5.85e-10
Imp3	0.524489	0.515558	0.0581882	8.8602	7.99e-19	8.85e-18
Rab8a	0.498416	0.51398	0.0588926	8.72741	2.61e-18	2.82e-17
Mrpl12	0.338494	0.513474	0.0662948	7.7453	9.54e-15	8.06e-14
Mrfap1	0.548466	0.51289	0.0575387	8.91383	4.93e-19	5.53e-18
Abhd17a	0.336253	0.51228	0.0656136	7.80752	5.83e-15	5.07e-14
Ndufs3	0.400055	0.512207	0.0623258	8.21822	2.07e-16	1.96e-15
Ndufb10	0.680404	0.512036	0.0528051	9.69672	3.11e-22	4.34e-21
Taldo1	0.71344	0.51024	0.0519988	9.81253	9.94e-23	1.44e-21
Scand1	1.30928	0.509849	0.0377644	13.5008	1.55e-41	5.24e-40
Dnajb1	0.232692	0.509139	0.0898355	5.66746	1.45e-08	7.7e-08
Selenos	0.489392	0.508794	0.0593148	8.57786	9.67e-18	1.02e-16
Gtf2b	0.331939	0.508575	0.0664839	7.64959	2.02e-14	1.68e-13
Ndufb8	0.674059	0.508148	0.053441	9.50858	1.93e-21	2.55e-20
Clta	0.908229	0.504533	0.0455525	11.0758	1.64e-28	3.33e-27
Tmem234	0.705697	0.502446	0.0516517	9.72758	2.3e-22	3.27e-21
Sde2	0.22596	0.501742	0.0919909	5.45425	4.92e-08	2.5e-07
Gm8369	0.753248	0.499907	0.0501957	9.95915	2.3e-23	3.48e-22
Mpc2	0.52566	0.499646	0.0582473	8.57802	9.65e-18	1.02e-16
Rbis	0.604373	0.499397	0.0559144	8.93145	4.2e-19	4.75e-18
Bloc1s1	0.366142	0.498994	0.0644042	7.74784	9.35e-15	7.93e-14
Cuta	0.441373	0.498468	0.0608331	8.19403	2.53e-16	2.38e-15
Sgk1	0.135648	0.497614	0.154298	3.22502	0.00125963	0.00369171
Atxn7l3b	0.500581	0.497554	0.0588511	8.45446	2.8e-17	2.85e-16
Ddx24	0.888796	0.495874	0.0457637	10.8355	2.34e-27	4.52e-26
Klk8	0.49254	0.494549	0.0598845	8.25838	1.48e-16	1.43e-15
Anxa2	0.227378	0.494291	0.122496	4.03515	5.46e-05	0.000199198
Nfil3	0.0929113	0.493727	0.228037	2.16511	0.030379	NA
Pgk1	0.473046	0.492308	0.0608104	8.0958	5.69e-16	5.24e-15
Arid5a	0.210617	0.491863	0.102464	4.80033	1.58e-06	6.84e-06
Ybx1	1.47483	0.491817	0.0356763	13.7855	3.11e-43	1.12e-41
Zfp622	0.254298	0.489629	0.0804684	6.08474	1.17e-09	6.8e-09
Gng10	0.518782	0.48947	0.0591469	8.27549	1.28e-16	1.25e-15
Sra1	0.338879	0.488929	0.0656288	7.44992	9.34e-14	7.51e-13
Timm23	0.455803	0.488542	0.0605294	8.07115	6.96e-16	6.34e-15
Hspa5	1.1149	0.488108	0.0408542	11.9476	6.69e-33	1.63e-31
Dnttip2	0.383169	0.487744	0.0639807	7.62329	2.47e-14	2.05e-13
Puf60	0.386982	0.487537	0.0626962	7.77617	7.48e-15	6.38e-14
Cst3	0.711543	0.487449	0.0579832	8.40672	4.22e-17	4.25e-16
Mrpl24	0.470785	0.486416	0.0597654	8.13874	3.99e-16	3.72e-15
Psmb1	1.07664	0.486236	0.0417231	11.6539	2.19e-31	5.05e-30
Phax	0.277955	0.4861	0.0756954	6.4218	1.35e-10	8.46e-10
Cd74	0.309989	0.485921	0.198452	2.44855	0.0143432	0.0340759
H2-Ab1	0.219822	0.485751	0.198799	2.44342	0.0145486	0.0344432
Ifi30	0.164234	0.485458	0.179478	2.70484	0.00683375	0.0174599
Id2	0.355697	0.484892	0.0829777	5.84364	5.11e-09	2.8e-08
Txnl4a	0.33303	0.484049	0.0670775	7.21627	5.34e-13	4.07e-12
H3f3b	2.65033	0.480342	0.0263058	18.2599	1.73e-74	1.36e-72
Eef1d	1.23455	0.47916	0.0388114	12.3459	5.13e-35	1.32e-33
Mettl9	0.157627	0.47808	0.124662	3.83501	0.000125561	0.000435243
Mrpl43	0.397248	0.47792	0.0619145	7.71903	1.17e-14	9.87e-14
Fosl2	0.0827249	0.477727	0.225816	2.11556	0.0343822	NA
Mpc1	0.425864	0.477492	0.0613297	7.78565	6.94e-15	5.96e-14
Snu13	0.782932	0.476521	0.0492045	9.6845	3.51e-22	4.85e-21
Eif3j1	0.449167	0.476498	0.0611608	7.79091	6.65e-15	5.74e-14
Vamp8	0.673158	0.47583	0.0533527	8.91857	4.72e-19	5.31e-18
Arf4	0.549841	0.475783	0.0575232	8.27116	1.33e-16	1.29e-15
Cox5a	0.966336	0.475588	0.044353	10.7228	7.96e-27	1.5e-25
Eif6	0.381143	0.475511	0.0623364	7.62815	2.38e-14	1.97e-13
Psmb2	0.618717	0.47516	0.055581	8.54897	1.24e-17	1.29e-16
Cdkn1b	0.708574	0.473555	0.05136	9.22031	2.96e-20	3.58e-19
Rnf19a	0.220889	0.47228	0.0975233	4.84275	1.28e-06	5.59e-06
Calm3	0.523994	0.471727	0.0590285	7.99152	1.33e-15	1.2e-14
Sec11c	0.814331	0.470956	0.0487528	9.66006	4.46e-22	6.09e-21
Snrpd1	0.608685	0.470891	0.056127	8.38974	4.87e-17	4.88e-16
Nars	0.499943	0.470544	0.0592655	7.93959	2.03e-15	1.8e-14
Myl12b	1.45088	0.468671	0.0357036	13.1267	2.32e-39	7.18e-38
Tuba1a	0.330167	0.468109	0.0686842	6.81537	9.4e-12	6.5e-11
Ndufb5	0.741511	0.466476	0.0505727	9.22386	2.87e-20	3.48e-19
Ftl1	2.06217	0.466258	0.0298928	15.5976	7.55e-55	4.12e-53
Atox1	0.813664	0.466095	0.0486472	9.58113	9.6e-22	1.29e-20
Drap1	0.699261	0.466093	0.052043	8.95592	3.37e-19	3.82e-18
Reep5	0.725237	0.465246	0.0517337	8.99311	2.4e-19	2.75e-18
Hnrnpd	0.781866	0.46297	0.0491067	9.42782	4.19e-21	5.4e-20
Eif4e2	0.437909	0.459838	0.0613378	7.49681	6.54e-14	5.31e-13
Mrps26	0.439737	0.459501	0.0607037	7.56958	3.74e-14	3.08e-13
1810058I24Rik	0.520742	0.456964	0.0585568	7.80377	6.01e-15	5.21e-14
D8Ertd738e	0.911604	0.456707	0.0453537	10.0699	7.51e-24	1.17e-22
Rhoa	1.19641	0.455529	0.0393519	11.5758	5.47e-31	1.22e-29
Gabarapl2	0.716012	0.455432	0.0511503	8.9038	5.4e-19	6.04e-18
Fam104a	0.617488	0.452558	0.0550477	8.2212	2.01e-16	1.91e-15
H2afj	1.10698	0.452044	0.04105	11.012	3.34e-28	6.69e-27
Psmd8	0.551514	0.451424	0.0577826	7.81246	5.61e-15	4.89e-14
Lgals3	0.153289	0.451008	0.192092	2.34787	0.0188811	0.0436966
0610012G03Rik	0.327524	0.449569	0.0661772	6.79342	1.1e-11	7.55e-11
Tiprl	0.292084	0.44814	0.0745626	6.01025	1.85e-09	1.05e-08
Bcl2a1b	0.516536	0.447557	0.0688652	6.49903	8.08e-11	5.21e-10
Sri	1.01217	0.447067	0.0429406	10.4113	2.2e-25	3.78e-24
Tra2b	1.22422	0.447031	0.0386948	11.5527	7.15e-31	1.59e-29
Pdcd5	0.626157	0.446874	0.0552004	8.09548	5.7e-16	5.24e-15
Emp3	1.14388	0.446345	0.040613	10.9902	4.26e-28	8.45e-27
Tceal9	0.307894	0.445772	0.0751511	5.93168	3e-09	1.67e-08
Gna13	0.472699	0.445558	0.060989	7.30555	2.76e-13	2.14e-12
Lsm12	0.464131	0.445507	0.0601237	7.40985	1.26e-13	1e-12
Rsl1d1	0.432911	0.443009	0.0617411	7.17526	7.22e-13	5.46e-12
Cmc1	0.444235	0.442258	0.0608721	7.26537	3.72e-13	2.86e-12
Rbm3	1.87961	0.441938	0.0313558	14.0943	4.12e-45	1.63e-43
Eid1	0.259713	0.441772	0.0802209	5.50694	3.65e-08	1.88e-07
Oaz1	2.01966	0.441742	0.0302204	14.6173	2.18e-48	9.47e-47
Selenoh	0.411093	0.441503	0.0644716	6.84802	7.49e-12	5.21e-11
Srsf7	0.833738	0.440224	0.0474061	9.28623	1.6e-20	1.99e-19
Rtf2	0.322222	0.439733	0.0676763	6.49758	8.16e-11	5.25e-10
Clic1	1.42773	0.439394	0.0361006	12.1714	4.42e-34	1.12e-32
Bcl7c	0.241354	0.439184	0.0857912	5.11922	3.07e-07	1.42e-06
Ndufb11	0.925206	0.437451	0.044992	9.72285	2.41e-22	3.4e-21
Rnf125	0.114058	0.437373	0.175575	2.49108	0.0127354	NA
Card19	0.171617	0.436418	0.121217	3.60031	0.000317841	0.00104449
Psmc6	0.410684	0.434785	0.0617839	7.03719	1.96e-12	1.44e-11
Gm12166	0.186878	0.434033	0.10749	4.03789	5.39e-05	0.000197344
Snf8	0.340561	0.431231	0.0646663	6.66856	2.58e-11	1.72e-10
Arpp19	0.984376	0.430238	0.0435498	9.87921	5.12e-23	7.57e-22
Rp9	0.589372	0.429799	0.0562914	7.63525	2.25e-14	1.87e-13
Rbm22	0.488956	0.429746	0.0597254	7.19537	6.23e-13	4.73e-12
A930005H10Rik	0.387147	0.42938	0.0656495	6.54049	6.13e-11	3.98e-10
Cox7a2l	1.26443	0.428455	0.0381017	11.245	2.45e-29	5.19e-28
Yrdc	0.190584	0.42792	0.106176	4.0303	5.57e-05	0.000203198
Gm2a	0.376378	0.427815	0.0718264	5.95624	2.58e-09	1.45e-08
Higd1a	0.442059	0.426775	0.0609074	7.00695	2.44e-12	1.76e-11
Grpel1	0.412309	0.42629	0.0616038	6.91986	4.52e-12	3.21e-11
Yeats4	0.398999	0.42526	0.0622426	6.83229	8.36e-12	5.81e-11
Rgs1	0.772312	0.424768	0.0594393	7.14624	8.92e-13	6.66e-12
Fxyd5	1.8569	0.42411	0.0314036	13.5051	1.46e-41	4.98e-40
Ndufa8	0.498335	0.423007	0.0591801	7.14779	8.82e-13	6.6e-12
Lat	1.07278	0.422103	0.0416081	10.1447	3.5e-24	5.53e-23
Ppib	1.15618	0.422019	0.0401194	10.5191	7.06e-26	1.25e-24
Rer1	0.501703	0.421006	0.0592283	7.1082	1.18e-12	8.71e-12
Ndufv2	0.576954	0.420486	0.0570349	7.37244	1.68e-13	1.33e-12
Mdh2	0.654174	0.420251	0.0540224	7.77919	7.3e-15	6.25e-14
Wdr43	0.549118	0.419967	0.0580456	7.23512	4.65e-13	3.56e-12
Tle5	1.25005	0.419391	0.038478	10.8995	1.16e-27	2.27e-26
Mrpl18	0.496895	0.41778	0.0597355	6.99383	2.67e-12	1.93e-11
Cacybp	0.515238	0.41535	0.0590626	7.03236	2.03e-12	1.48e-11
Mrps34	0.289161	0.414945	0.0715132	5.80236	6.54e-09	3.54e-08
Rrp1	0.450499	0.414522	0.0607113	6.82776	8.62e-12	5.98e-11
Atp5o	0.909178	0.414487	0.0455636	9.0969	9.29e-20	1.1e-18
Sh3glb1	0.757787	0.41396	0.0497015	8.32894	8.16e-17	8.06e-16
Cct5	0.655853	0.413719	0.0537644	7.69504	1.41e-14	1.19e-13
Eloc	0.594104	0.413152	0.0562408	7.34613	2.04e-13	1.6e-12
Arf5	1.17674	0.413151	0.0396952	10.4081	2.28e-25	3.9e-24
Nme2	1.76826	0.411877	0.0323368	12.7371	3.68e-37	1.05e-35
Ppp1r11	0.552392	0.411487	0.0578131	7.11753	1.1e-12	8.17e-12
Dynll1	1.05244	0.410471	0.0420968	9.75065	1.83e-22	2.61e-21
Tdrp	0.100268	0.410318	0.191751	2.13984	0.0323673	NA
Sin3b	0.484949	0.410262	0.059827	6.85747	7.01e-12	4.91e-11
Bin1	0.312223	0.41017	0.0682009	6.01415	1.81e-09	1.03e-08
Psmb6	0.621997	0.409053	0.0551104	7.42242	1.15e-13	9.18e-13
Nudt21	0.444703	0.408618	0.0608771	6.71218	1.92e-11	1.29e-10
Grb2	0.569777	0.408465	0.0571025	7.1532	8.48e-13	6.35e-12
Klhdc1	0.160732	0.408154	0.132525	3.07983	0.0020712	0.0058185
4921524J17Rik	0.289977	0.40745	0.0753967	5.40409	6.51e-08	3.27e-07
Nsmce4a	0.382889	0.406631	0.0626413	6.49142	8.5e-11	5.46e-10
Rnf7	0.463311	0.406308	0.0604587	6.72043	1.81e-11	1.22e-10
Sap30l	0.240609	0.406067	0.0843471	4.81423	1.48e-06	6.4e-06
Slc25a3	1.2836	0.406033	0.0379785	10.6911	1.12e-26	2.08e-25
Plaat3	0.499271	0.405908	0.0598314	6.7842	1.17e-11	8e-11
Nol7	1.1144	0.405786	0.0407966	9.94657	2.61e-23	3.93e-22
Arl4a	0.289135	0.403801	0.0765823	5.27277	1.34e-07	6.49e-07
Birc2	0.422671	0.40328	0.0629908	6.40221	1.53e-10	9.57e-10
Rps2	2.91146	0.403065	0.0250764	16.0735	3.91e-58	2.26e-56
Gnb2	0.764949	0.402208	0.0498611	8.06657	7.23e-16	6.56e-15
Rpl14	2.75397	0.40206	0.0257538	15.6117	6.06e-55	3.34e-53
Ocel1	0.208713	0.400999	0.0959358	4.17987	2.92e-05	0.000108909
1110008P14Rik	0.338906	0.400568	0.066872	5.99007	2.1e-09	1.19e-08
Slfn2	1.09363	0.400013	0.0411368	9.72396	2.38e-22	3.37e-21
Gpr132	0.206034	0.399785	0.101129	3.95321	7.71e-05	0.000275966
Dad1	0.893534	0.399153	0.0456515	8.7435	2.26e-18	2.46e-17
Utp3	0.429817	0.399041	0.0615713	6.48096	9.11e-11	5.83e-10
Limd2	1.6475	0.398916	0.0333033	11.9783	4.62e-33	1.13e-31
Pdcl3	0.258298	0.39879	0.0778841	5.12031	3.05e-07	1.42e-06
Rfxap	0.217269	0.398592	0.0930524	4.28352	1.84e-05	7e-05
Elf1	0.851573	0.397989	0.0465533	8.5491	1.24e-17	1.29e-16
Arl1	0.250174	0.397514	0.0811332	4.89952	9.61e-07	4.25e-06
Ten1	0.226261	0.397395	0.0907677	4.37815	1.2e-05	4.67e-05
Abt1	0.148641	0.39704	0.138632	2.86399	0.00418342	0.0111136
Ppp1r14b	0.580809	0.395997	0.0571734	6.92624	4.32e-12	3.08e-11
Neurl3	0.179049	0.395983	0.123323	3.21095	0.00132299	0.00385121
Nudc	0.450135	0.395717	0.0611832	6.46774	9.95e-11	6.32e-10
Mrpl57	0.516135	0.394891	0.0589695	6.69653	2.13e-11	1.43e-10
Isca1	0.163905	0.394661	0.126133	3.12893	0.00175445	0.00500422
Etf1	0.337447	0.394149	0.0660478	5.96764	2.41e-09	1.35e-08
Cox4i1	1.95802	0.393328	0.0306529	12.8316	1.09e-37	3.17e-36
Epsti1	0.348629	0.393293	0.0673147	5.8426	5.14e-09	2.81e-08
Txndc17	0.559509	0.391802	0.0576585	6.79523	1.08e-11	7.46e-11
2023-03-05	0.245653	0.391372	0.0840644	4.65562	3.23e-06	1.35e-05
Sptssa	0.418577	0.390678	0.0622099	6.28001	3.39e-10	2.07e-09
Mrps18c	0.428248	0.390665	0.0612001	6.38341	1.73e-10	1.08e-09
Zcrb1	0.495117	0.390387	0.0597805	6.53034	6.56e-11	4.25e-10
Vim	1.11032	0.389826	0.043863	8.88736	6.26e-19	6.98e-18
Cnbp	1.0654	0.389651	0.0415243	9.38369	6.37e-21	8.12e-20
1500011B03Rik	0.262146	0.389001	0.0795589	4.88948	1.01e-06	4.44e-06
Dipk1a	0.212461	0.388759	0.0956852	4.06289	4.85e-05	0.000177891
Egln1	0.180679	0.388596	0.11193	3.47178	0.000517016	0.00164433
Ostc	0.57264	0.38776	0.057119	6.78865	1.13e-11	7.79e-11
Scp2	0.860696	0.387661	0.0464613	8.34375	7.2e-17	7.14e-16
Rab10os	0.170646	0.387334	0.118818	3.2599	0.0011145	0.00329486
Psmd12	0.413926	0.386885	0.0619063	6.24952	4.12e-10	2.51e-09
Ccnl1	0.568726	0.386697	0.0569887	6.7855	1.16e-11	7.94e-11
Psmc5	0.400858	0.385993	0.0617401	6.2519	4.05e-10	2.47e-09
Taf10	0.901023	0.385805	0.0455481	8.47028	2.45e-17	2.5e-16
Atp6v1f	0.979253	0.384926	0.0435649	8.83569	9.95e-19	1.1e-17
Zfp830	0.147348	0.384767	0.133652	2.87886	0.0039911	0.0106504
Gm5617	0.126353	0.38465	0.152743	2.51829	0.0117926	0.0286478
Ddx50	0.478555	0.384234	0.0599674	6.40738	1.48e-10	9.27e-10
Tagap	0.292098	0.383074	0.0846905	4.52322	6.09e-06	2.46e-05
S100a13	0.798185	0.382569	0.0491308	7.78674	6.88e-15	5.92e-14
Chchd2	1.59653	0.382205	0.0339795	11.2481	2.37e-29	5.03e-28
Tpm3	1.24451	0.382102	0.0384543	9.93653	2.89e-23	4.31e-22
Chic2	0.51426	0.381711	0.0589723	6.47272	9.63e-11	6.13e-10
Tbc1d15	0.255167	0.381626	0.080802	4.72298	2.32e-06	9.87e-06
Ap2s1	0.431838	0.381014	0.0614829	6.19707	5.75e-10	3.45e-09
Emc7	0.345162	0.380907	0.0645993	5.89646	3.71e-09	2.05e-08
Timm8b	0.394413	0.379853	0.0625962	6.06831	1.29e-09	7.45e-09
Micos13	0.787656	0.3798	0.0486812	7.80178	6.1e-15	5.28e-14
Fxr1	0.532516	0.378161	0.0585362	6.46029	1.05e-10	6.61e-10
4930453N24Rik	0.284769	0.376878	0.0733461	5.13835	2.77e-07	1.3e-06
Dctn3	0.406107	0.376119	0.0613604	6.12966	8.81e-10	5.19e-09
Fth1	2.73372	0.375204	0.025781	14.5535	5.55e-48	2.37e-46
Atp6v0e	0.909811	0.374946	0.0451767	8.29954	1.05e-16	1.03e-15
Ccdc59	0.415405	0.374915	0.0628918	5.96127	2.5e-09	1.4e-08
Tcf7	0.65269	0.374555	0.0534459	7.00812	2.42e-12	1.75e-11
Srgn	1.78272	0.373887	0.0320895	11.6514	2.26e-31	5.17e-30
Zfp36l2	1.0865	0.373031	0.0409936	9.09973	9.06e-20	1.07e-18
Dbf4	0.179371	0.372619	0.115645	3.22211	0.00127252	0.00372256
Adk	0.361813	0.372451	0.0658406	5.65686	1.54e-08	8.18e-08
Ppdpf	0.639885	0.371841	0.0542371	6.85584	7.09e-12	4.95e-11
Akr1a1	0.489213	0.371775	0.0598783	6.20883	5.34e-10	3.23e-09
Nubp1	0.259255	0.37176	0.0809663	4.59153	4.4e-06	1.8e-05
Ppp1r2	0.248677	0.371736	0.0824135	4.51061	6.46e-06	2.6e-05
Glrx5	0.365588	0.371168	0.0627688	5.91326	3.35e-09	1.86e-08
Gpx1	0.862914	0.370795	0.0472516	7.84724	4.25e-15	3.73e-14
Cdk11b	0.45288	0.370285	0.0611006	6.06025	1.36e-09	7.81e-09
Bloc1s4	0.126622	0.369929	0.155771	2.37482	0.0175576	0.040873
Cd9	0.326145	0.36981	0.0696153	5.3122	1.08e-07	5.3e-07
Ssr2	0.287816	0.369476	0.0710455	5.20055	1.99e-07	9.41e-07
Nsrp1	0.369981	0.367673	0.0667454	5.50859	3.62e-08	1.86e-07
Prdx2	0.51248	0.367504	0.0593589	6.19123	5.97e-10	3.58e-09
Ccdc85b	0.319292	0.367287	0.0685331	5.35927	8.36e-08	4.14e-07
Tbrg1	0.500055	0.366913	0.0595718	6.15917	7.31e-10	4.35e-09
Btf3	1.7929	0.366049	0.0319874	11.4435	2.53e-30	5.59e-29
Crebzf	0.241176	0.365594	0.0874274	4.18168	2.89e-05	0.000108128
Mrps16	0.63127	0.364721	0.054942	6.63829	3.17e-11	2.1e-10
Lmo4	0.203008	0.364177	0.112026	3.25083	0.00115071	0.00339504
Pdcd10	0.720417	0.364135	0.0508288	7.16395	7.84e-13	5.92e-12
Ifngr2	0.145061	0.3639	0.14055	2.58911	0.00962251	0.0238028
Crbn	0.358947	0.363853	0.0653253	5.56985	2.55e-08	1.33e-07
Gm45716	0.118035	0.363743	0.184247	1.97422	0.0483569	0.0994399
Gtf2h5	0.496733	0.363634	0.0597086	6.09014	1.13e-09	6.6e-09
Aurkaip1	0.600653	0.362769	0.0560177	6.47596	9.42e-11	6e-10
Hypk	0.505439	0.362585	0.0592258	6.12207	9.24e-10	5.43e-09
Cox14	0.541303	0.362192	0.0580658	6.2376	4.44e-10	2.7e-09
Batf	0.350193	0.361501	0.07593	4.76097	1.93e-06	8.25e-06
Fkbp8	0.384826	0.361417	0.0629088	5.74509	9.19e-09	4.93e-08
Dnajb6	0.626984	0.360276	0.0546916	6.58741	4.48e-11	2.93e-10
Rgcc	0.12059	0.360094	0.166088	2.16809	0.0301518	0.0662865
Cenpx	0.408631	0.358926	0.0616536	5.82165	5.83e-09	3.17e-08
Zmat2	0.680526	0.358159	0.0525351	6.81751	9.26e-12	6.41e-11
Atg101	0.164964	0.357844	0.120811	2.96202	0.00305629	0.00830539
Atp5h	1.65875	0.356226	0.0332618	10.7098	9.16e-27	1.72e-25
Vps36	0.297731	0.356045	0.0711918	5.00121	5.7e-07	2.57e-06
Ramp1	0.726943	0.356005	0.0511273	6.96311	3.33e-12	2.38e-11
Pebp1	0.648259	0.355326	0.053919	6.58998	4.4e-11	2.88e-10
Psmb4	0.711933	0.355131	0.0514755	6.89903	5.24e-12	3.68e-11
Dapp1	0.313865	0.355009	0.0727441	4.88025	1.06e-06	4.64e-06
Sumo1	0.851264	0.354834	0.0467587	7.58862	3.23e-14	2.67e-13
Slc25a11	0.250172	0.354566	0.0827188	4.2864	1.82e-05	6.91e-05
Satb1	0.672405	0.354346	0.054872	6.45767	1.06e-10	6.71e-10
Smap2	0.374495	0.353993	0.0637533	5.55255	2.82e-08	1.46e-07
Vdac3	0.332523	0.353768	0.0647572	5.46299	4.68e-08	2.39e-07
Zcchc9	0.439526	0.353003	0.0615992	5.73064	1e-08	5.37e-08
Aprt	0.673168	0.352756	0.0531665	6.63492	3.25e-11	2.14e-10
Gstp3	0.343999	0.352675	0.0705555	4.99854	5.78e-07	2.6e-06
Dap	0.19667	0.351838	0.105914	3.32193	0.000893967	0.00269497
Frg1	0.503008	0.351515	0.0595494	5.90292	3.57e-09	1.97e-08
Hint1	1.40108	0.351056	0.0363497	9.65775	4.56e-22	6.21e-21
Eif3c	0.820858	0.35075	0.0476377	7.36287	1.8e-13	1.42e-12
Hspa8	1.61157	0.350399	0.0337834	10.3719	3.33e-25	5.61e-24
Rab5a	0.398545	0.349108	0.0624261	5.59234	2.24e-08	1.17e-07
Med8	0.28889	0.348633	0.0713907	4.88345	1.04e-06	4.57e-06
Dnaja2	0.574189	0.347858	0.0568521	6.11865	9.44e-10	5.55e-09
Fuca1	0.205914	0.346991	0.0951759	3.64579	0.000266574	0.000883366
Pgls	0.598235	0.346965	0.0563762	6.15446	7.53e-10	4.47e-09
Amd1	0.172569	0.346843	0.117911	2.94157	0.00326557	0.0087885
Sh2d1a	0.518111	0.346597	0.0624596	5.54915	2.87e-08	1.49e-07
Rrad	0.121984	0.346596	0.169417	2.04582	0.0407744	0.08582
Ccdc124	0.289763	0.344939	0.0714391	4.82844	1.38e-06	5.98e-06
Emc2	0.24907	0.344739	0.0795204	4.33523	1.46e-05	5.61e-05
Dnajc21	0.236137	0.344697	0.0901558	3.82335	0.000131649	0.00045568
Ing2	0.158293	0.344311	0.130004	2.64847	0.00808581	0.0203759
Ebp	0.294081	0.343664	0.0711593	4.8295	1.37e-06	5.96e-06
Mpp6	0.169977	0.343126	0.119607	2.86878	0.00412056	0.0109589
Uqcrh	1.91035	0.342921	0.0309233	11.0894	1.41e-28	2.89e-27
Sat1	0.825633	0.342272	0.0474125	7.21903	5.24e-13	3.99e-12
Senp2	0.227141	0.342209	0.0884823	3.86754	0.000109937	0.000383607
Malt1	0.400023	0.341817	0.0673725	5.07354	3.9e-07	1.79e-06
Mdp1	0.354034	0.341678	0.0649378	5.26161	1.43e-07	6.88e-07
Ifi27	0.544218	0.341669	0.0585529	5.83522	5.37e-09	2.93e-08
Samm50	0.278117	0.341213	0.0738161	4.62247	3.79e-06	1.57e-05
Isg15	0.25069	0.341075	0.0984562	3.46423	0.000531756	0.00168589
Rplp0	3.64121	0.341018	0.022332	15.2704	1.21e-52	5.95e-51
Cd3g	2.02925	0.340827	0.0298977	11.3998	4.19e-30	9.07e-29
Dok2	0.448706	0.340779	0.0624706	5.45504	4.9e-08	2.49e-07
Arpc5	1.09538	0.340655	0.0411887	8.27059	1.33e-16	1.3e-15
Svbp	0.350415	0.340444	0.0651152	5.22833	1.71e-07	8.17e-07
Nsmce3	0.16563	0.339433	0.123399	2.75069	0.00594691	0.015368
Sfr1	0.780304	0.338646	0.0489294	6.92111	4.48e-12	3.19e-11
Cytip	1.2154	0.338165	0.0387063	8.7367	2.4e-18	2.6e-17
Lamtor1	0.378139	0.338084	0.0623539	5.42202	5.89e-08	2.97e-07
Cox5b	1.21314	0.337695	0.0391455	8.62666	6.32e-18	6.75e-17
Snrpd3	0.770272	0.336502	0.0492742	6.82918	8.54e-12	5.93e-11
Timp2	0.297675	0.336465	0.0781772	4.30388	1.68e-05	6.4e-05
Amz2	0.149778	0.335679	0.132542	2.53263	0.0113211	0.0276868
Pdcd6	0.443562	0.334149	0.0610806	5.47063	4.48e-08	2.29e-07
Xpa	0.265554	0.333804	0.0781477	4.27144	1.94e-05	7.36e-05
Emg1	0.745692	0.333233	0.0500934	6.65224	2.89e-11	1.91e-10
Calm1	2.01074	0.332365	0.0301375	11.0283	2.79e-28	5.61e-27
Pgp	0.21404	0.33228	0.0980101	3.39026	0.000698251	0.00214874
Rap1b	0.977799	0.332249	0.0433845	7.65825	1.88e-14	1.57e-13
Tob1	0.1187	0.33186	0.166945	1.98784	0.0468293	0.0967602
Ech1	0.338648	0.331763	0.0659276	5.03223	4.85e-07	2.2e-06
Snx20	0.266589	0.331356	0.0787405	4.20821	2.57e-05	9.63e-05
Sec61b	1.35147	0.331051	0.0370065	8.94575	3.69e-19	4.18e-18
Tmem11	0.144577	0.330736	0.138506	2.38789	0.0169453	0.0395836
Tra2a	0.52864	0.328194	0.0586213	5.59854	2.16e-08	1.13e-07
Rel	0.553814	0.328171	0.0641662	5.1144	3.15e-07	1.46e-06
Acaa2	0.293518	0.327797	0.071037	4.61445	3.94e-06	1.63e-05
Tmem126a	0.254951	0.327573	0.0833048	3.93223	8.42e-05	0.000299846
Cmas	0.228789	0.327469	0.0899906	3.63893	0.000273778	0.00090597
Ubxn6	0.215315	0.327413	0.0929981	3.52064	0.000430508	0.00138593
AI413582	0.211721	0.327381	0.0960003	3.41021	0.000649126	0.00201582
Mvb12a	0.185611	0.327244	0.109196	2.99685	0.00272786	0.00749017
Acbd6	0.299944	0.326611	0.0694256	4.70448	2.55e-06	1.07e-05
Psmc4	0.296647	0.326577	0.0681913	4.78912	1.68e-06	7.21e-06
Stk17b	1.31164	0.326003	0.0371844	8.76719	1.83e-18	2.01e-17
Rab7	0.361378	0.32452	0.0632466	5.13103	2.88e-07	1.34e-06
Rnf113a2	0.121505	0.324494	0.1611	2.01424	0.0439842	0.0917207
Med10	0.302659	0.324165	0.0703758	4.60619	4.1e-06	1.69e-05
Pkp3	0.476538	0.323358	0.0629195	5.13924	2.76e-07	1.29e-06
Jtb	0.333219	0.323113	0.0648902	4.97938	6.38e-07	2.86e-06
Capza2	0.821944	0.323078	0.047593	6.78836	1.13e-11	7.79e-11
Ciao2a	0.33682	0.323054	0.0648251	4.98346	6.25e-07	2.8e-06
Atp5mpl	1.24461	0.322383	0.0385201	8.36921	5.8e-17	5.78e-16
Rab4b	0.343043	0.321968	0.065645	4.90468	9.36e-07	4.14e-06
Eif3e	1.28383	0.321831	0.0377192	8.53229	1.43e-17	1.49e-16
Itgb1bp1	0.233569	0.321338	0.0868629	3.69937	0.000216139	0.000726387
Fis1	0.85817	0.320923	0.0464885	6.90329	5.08e-12	3.58e-11
Psme2	1.16229	0.320784	0.0399683	8.02597	1.01e-15	9.12e-15
Atf4	0.337319	0.320728	0.0673128	4.76474	1.89e-06	8.1e-06
Ngdn	0.289044	0.320343	0.0721056	4.44269	8.88e-06	3.53e-05
Ube2j2	0.271744	0.320316	0.0756922	4.23182	2.32e-05	8.71e-05
Srsf5	1.36122	0.319537	0.0364342	8.77023	1.78e-18	1.96e-17
Mrpl58	0.349338	0.319526	0.064387	4.96259	6.96e-07	3.11e-06
Ndufa6	1.09295	0.319494	0.0409878	7.79485	6.45e-15	5.57e-14
Lsm4	0.667682	0.319154	0.0534433	5.97184	2.35e-09	1.32e-08
Bsg	0.410322	0.318425	0.0616102	5.16838	2.36e-07	1.11e-06
Phf5a	0.369764	0.31841	0.0631452	5.04251	4.59e-07	2.09e-06
Acp5	0.349034	0.318403	0.0674677	4.71934	2.37e-06	1e-05
Tmem14c	0.51322	0.318371	0.0594313	5.35695	8.46e-08	4.19e-07
Ube2m	0.325597	0.318149	0.0658168	4.83386	1.34e-06	5.84e-06
Zfp644	0.42304	0.318005	0.062021	5.12738	2.94e-07	1.37e-06
Mrps24	0.656534	0.317762	0.0534905	5.94054	2.84e-09	1.59e-08
Hist2h2ac	0.237156	0.317636	0.108286	2.9333	0.00335377	0.00901563
Tmem134	0.666787	0.317047	0.0528758	5.99607	2.02e-09	1.15e-08
Ube2a	0.327017	0.316937	0.0667374	4.74901	2.04e-06	8.74e-06
Mrpl42	0.328391	0.316932	0.0671194	4.72191	2.34e-06	9.91e-06
Psmb5	0.584988	0.316739	0.0566869	5.58751	2.3e-08	1.2e-07
Cox20	0.556104	0.31645	0.0583759	5.4209	5.93e-08	2.99e-07
Ndufb6	0.419865	0.315994	0.0614819	5.13962	2.75e-07	1.29e-06
Eif5	0.896388	0.315915	0.0452064	6.98829	2.78e-12	2e-11
Itk	0.460326	0.315894	0.0623374	5.06749	4.03e-07	1.84e-06
Vasp	0.686645	0.315569	0.0522189	6.0432	1.51e-09	8.67e-09
Prorsd1	0.271647	0.314192	0.0802278	3.91625	8.99e-05	0.000318744
Prdx5	0.540212	0.314131	0.0585653	5.36378	8.15e-08	4.05e-07
Vps28	0.655175	0.314	0.0533455	5.88616	3.95e-09	2.18e-08
Rraga	0.219576	0.313926	0.094815	3.31093	0.000929866	0.00279431
Mrpl33	0.96278	0.313823	0.0440664	7.1216	1.07e-12	7.94e-12
Fkbp3	0.841152	0.313811	0.0469473	6.68433	2.32e-11	1.55e-10
Cmpk1	0.344294	0.313381	0.06638	4.72101	2.35e-06	9.94e-06
Pde4b	0.231194	0.312779	0.0919872	3.40024	0.000673258	0.00207986
Zmat5	0.217828	0.312675	0.0922968	3.38771	0.000704792	0.00216599
Cks2	0.208713	0.312578	0.122575	2.5501	0.0107693	0.0264465
Hscb	0.175696	0.312478	0.113357	2.75658	0.00584095	0.0151354
Wdr46	0.171221	0.312476	0.119013	2.62557	0.00865037	0.021691
Cstb	0.334006	0.31202	0.0671001	4.65006	3.32e-06	1.38e-05
Pstpip1	0.240605	0.311569	0.0841339	3.70325	0.000212851	0.000716353
Hikeshi	0.22107	0.311461	0.0915241	3.40305	0.000666389	0.00206402
H3f3a	2.16238	0.311281	0.0290134	10.7289	7.45e-27	1.41e-25
Polr2m	0.383018	0.311177	0.0635471	4.89679	9.74e-07	4.29e-06
Ccdc174	0.296972	0.310669	0.0733252	4.23686	2.27e-05	8.54e-05
Snapc5	0.294841	0.310625	0.0712896	4.35722	1.32e-05	5.11e-05
Pdlim1	0.135459	0.309827	0.146347	2.11707	0.0342542	0.0738333
Taf1d	0.635052	0.309512	0.0542588	5.70436	1.17e-08	6.24e-08
Lmnb1	0.206352	0.308902	0.113417	2.72359	0.00645767	0.0165526
Cox8a	1.80812	0.308592	0.0318764	9.68089	3.64e-22	5.01e-21
Ptpn6	0.423672	0.308486	0.063826	4.83324	1.34e-06	5.85e-06
Hsd17b10	0.365801	0.307382	0.0636502	4.82925	1.37e-06	5.96e-06
Otulin	0.485873	0.306745	0.0601103	5.10304	3.34e-07	1.54e-06
Pfdn5	1.90418	0.306399	0.0308152	9.94312	2.7e-23	4.06e-22
Lman2	0.385811	0.306139	0.0623291	4.91165	9.03e-07	4.01e-06
Rpl3	2.99073	0.306032	0.0246062	12.4372	1.64e-35	4.3e-34
Dph3	0.347637	0.30603	0.0654617	4.67495	2.94e-06	1.23e-05
Zbtb8os	0.342181	0.305989	0.0657837	4.65144	3.3e-06	1.37e-05
Icos	0.30852	0.305838	0.0841372	3.63499	0.000277994	0.00091928
Cenpa	0.243851	0.305405	0.102165	2.98934	0.00279581	0.00765459
Smdt1	0.857492	0.305305	0.0470412	6.49016	8.57e-11	5.5e-10
Sumo2	1.24777	0.305045	0.0384089	7.94205	1.99e-15	1.78e-14
Sgms1	0.14463	0.304985	0.138503	2.20201	0.0276647	0.0615265
Psmc2	0.354772	0.30482	0.0642763	4.74234	2.11e-06	9e-06
Psma2	1.02443	0.304527	0.0425546	7.15615	8.3e-13	6.24e-12
Def6	0.248867	0.304239	0.0830258	3.66439	0.000247928	0.000825614
Tomm20	0.983377	0.304217	0.0433447	7.01854	2.24e-12	1.63e-11
Use1	0.33284	0.303525	0.0668083	4.54322	5.54e-06	2.25e-05
Ubb	2.71944	0.302721	0.0257909	11.7375	8.18e-32	1.92e-30
Etfb	0.454096	0.302547	0.0616154	4.91025	9.1e-07	4.03e-06
Timm17b	0.275381	0.301888	0.0757361	3.98606	6.72e-05	0.000241706
Wasf2	0.526404	0.301518	0.0587376	5.1333	2.85e-07	1.33e-06
Nsmce1	0.349309	0.301096	0.0653516	4.60732	4.08e-06	1.68e-05
Ube2l3	0.667248	0.300714	0.0532817	5.64385	1.66e-08	8.77e-08
Rpl7	3.07569	0.30068	0.0242502	12.3991	2.64e-35	6.85e-34
Ola1	0.362716	0.29996	0.0631996	4.74624	2.07e-06	8.85e-06
Glrx2	0.315902	0.299697	0.0669545	4.47612	7.6e-06	3.04e-05
Syf2	0.776273	0.299406	0.0486845	6.14994	7.75e-10	4.59e-09
U2af1	0.54148	0.299082	0.0585444	5.10864	3.24e-07	1.5e-06
Pfdn2	0.58358	0.299064	0.056358	5.3065	1.12e-07	5.46e-07
Cblb	0.392035	0.298484	0.0655028	4.55681	5.19e-06	2.11e-05
Rbmxl1	0.232944	0.298018	0.0877365	3.39674	0.000681938	0.00210393
Ttc19	0.154382	0.297671	0.130908	2.2739	0.0229719	0.0522209
Map2k2	0.426773	0.297637	0.0617082	4.82329	1.41e-06	6.13e-06
Uqcrb	0.872909	0.297508	0.0462486	6.4328	1.25e-10	7.88e-10
Hmgb2	1.27971	0.297488	0.0401355	7.41209	1.24e-13	9.89e-13
Prelid1	0.573466	0.297153	0.0573274	5.18344	2.18e-07	1.03e-06
Vamp3	0.148558	0.296395	0.134876	2.19754	0.0279817	0.0621204
Higd2a	0.437276	0.296314	0.0614839	4.81937	1.44e-06	6.25e-06
Coa3	0.36941	0.296303	0.0626348	4.73064	2.24e-06	9.51e-06
Rchy1	0.284226	0.295858	0.0735632	4.02182	5.78e-05	0.000210172
Crlf2	0.258097	0.295699	0.0826621	3.5772	0.000347294	0.00113343
Prelid2	0.222497	0.295524	0.0986689	2.9951	0.00274352	0.00752879
Tmem59	0.548045	0.295429	0.0577868	5.1124	3.18e-07	1.47e-06
Mrps33	0.602653	0.29523	0.0559017	5.28124	1.28e-07	6.21e-07
Zfand2b	0.152218	0.295187	0.132524	2.22743	0.0259189	0.0581947
Mrpl14	0.360202	0.295036	0.0635625	4.64166	3.46e-06	1.43e-05
Rbm17	0.326637	0.294875	0.0684208	4.30973	1.63e-05	6.26e-05
Pycr2	0.191403	0.294141	0.106477	2.76247	0.0057366	0.0149221
Sh3bgrl3	1.72341	0.293852	0.0325625	9.02425	1.81e-19	2.1e-18
Park7	1.05619	0.293622	0.0417579	7.03154	2.04e-12	1.49e-11
Cops4	0.242039	0.293161	0.0819514	3.57725	0.000347222	0.00113343
Tnfaip8l2	0.395107	0.292707	0.062927	4.65153	3.29e-06	1.37e-05
Med30	0.345228	0.292503	0.0654768	4.46728	7.92e-06	3.16e-05
Acadl	0.277147	0.292107	0.0764311	3.82184	0.000132461	0.000458154
Rnasek	0.834017	0.29181	0.0470785	6.19839	5.7e-10	3.43e-09
Anp32b	1.09148	0.291708	0.0412978	7.06353	1.62e-12	1.19e-11
Msrb1	0.182216	0.291628	0.112952	2.58188	0.00982632	0.0242437
Sf3b5	0.72019	0.291102	0.051113	5.69527	1.23e-08	6.57e-08
Mrpl4	0.213289	0.290562	0.0948714	3.0627	0.00219353	0.00612227
Atp5c1	1.08177	0.289989	0.0414059	7.00358	2.5e-12	1.8e-11
Ccdc12	0.644916	0.289816	0.0539272	5.37422	7.69e-08	3.83e-07
Thumpd1	0.219442	0.289388	0.093843	3.08375	0.00204411	0.00575605
Aimp1	0.717359	0.288976	0.051096	5.65555	1.55e-08	8.23e-08
Phb2	0.487115	0.2887	0.0604013	4.77969	1.76e-06	7.55e-06
Cbx4	0.254081	0.288341	0.0845122	3.41183	0.000645279	0.0020065
Ube2b	0.799286	0.288241	0.0480386	6.0002	1.97e-09	1.12e-08
Psmb10	0.633416	0.288062	0.0543234	5.30272	1.14e-07	5.56e-07
Dnm2	0.33179	0.287303	0.067509	4.25577	2.08e-05	7.87e-05
Cirbp	0.725933	0.287143	0.0502797	5.71092	1.12e-08	6.01e-08
Rpl8	3.4682	0.28706	0.0228089	12.5854	2.54e-36	6.88e-35
Rpl18	3.51199	0.28661	0.0226747	12.6401	1.27e-36	3.5e-35
Lsm1	0.296162	0.286085	0.0707806	4.04186	5.3e-05	0.000194334
Nrbf2	0.179697	0.285509	0.111359	2.56387	0.0103512	0.0254857
Cript	0.424448	0.284233	0.0619598	4.58737	4.49e-06	1.83e-05
Tmed5	0.357945	0.284005	0.0647892	4.38353	1.17e-05	4.58e-05
Rgs10	1.02562	0.283837	0.0422391	6.71978	1.82e-11	1.23e-10
Atp6ap2	0.187455	0.283096	0.108217	2.61601	0.00889627	0.0222149
Commd4	0.342304	0.282609	0.0644955	4.38183	1.18e-05	4.6e-05
Psma5	0.491985	0.282484	0.0600982	4.70038	2.6e-06	1.09e-05
Vps29	0.378172	0.281625	0.0627098	4.49092	7.09e-06	2.84e-05
H2afv	0.717292	0.280862	0.0519977	5.40144	6.61e-08	3.31e-07
Pitpna	0.649653	0.28077	0.0536228	5.23602	1.64e-07	7.87e-07
Irf7	0.152743	0.280466	0.136593	2.0533	0.0400433	0.0845061
Cops5	0.318083	0.28007	0.0678179	4.12974	3.63e-05	0.000134652
Ndufv3	0.858414	0.279897	0.0465664	6.0107	1.85e-09	1.05e-08
Ndufab1	0.510513	0.27982	0.0595976	4.69515	2.66e-06	1.12e-05
Skap1	1.25766	0.279541	0.0380097	7.35447	1.92e-13	1.51e-12
Egln2	0.150252	0.279231	0.133668	2.089	0.0367077	0.0781626
Sec11a	0.67054	0.279101	0.0526445	5.30162	1.15e-07	5.59e-07
Fam107b	0.672031	0.279044	0.0527751	5.28742	1.24e-07	6.02e-07
Serf2	2.23851	0.27875	0.0284814	9.78708	1.28e-22	1.84e-21
Tmed9	0.610199	0.278587	0.0552377	5.04342	4.57e-07	2.08e-06
Exosc3	0.268928	0.278559	0.0766474	3.63428	0.000278753	0.000921148
2810013P06Rik	0.209158	0.278302	0.0991065	2.80811	0.00498337	0.013092
Psma1	0.469416	0.278199	0.0606287	4.58857	4.46e-06	1.83e-05
Smim20	0.190202	0.278191	0.103126	2.69758	0.00698451	0.0177972
Hras	0.190232	0.278174	0.107514	2.58734	0.00967193	0.0239001
Tmed3	0.175522	0.278103	0.115743	2.40277	0.0162713	0.0381784
Timm17a	0.303444	0.277521	0.0683648	4.05941	4.92e-05	0.000180426
Cct7	0.582885	0.277359	0.056659	4.89524	9.82e-07	4.32e-06
Tob2	0.262315	0.277349	0.0844011	3.28608	0.00101593	0.00302418
Nfu1	0.176709	0.276902	0.114677	2.41462	0.0157518	0.0370695
2410004B18Rik	0.153933	0.276794	0.129462	2.13803	0.0325143	0.0705961
Srp14	0.844812	0.276479	0.0467067	5.91947	3.23e-09	1.8e-08
Bax	0.522231	0.276046	0.0590132	4.6777	2.9e-06	1.22e-05
Ttc1	0.198913	0.275772	0.101116	2.72729	0.00638573	0.0163948
Hpcal1	0.149673	0.275546	0.13087	2.1055	0.0352476	0.0755966
Tmem219	0.151354	0.275546	0.131504	2.09535	0.0361396	0.0771607
Chrac1	0.507318	0.275109	0.0596174	4.61458	3.94e-06	1.63e-05
Pomp	0.954952	0.274812	0.0442865	6.20533	5.46e-10	3.29e-09
Bst2	0.388064	0.274599	0.0718083	3.82406	0.000131273	0.000454707
Srsf9	0.372165	0.274235	0.0628586	4.36273	1.28e-05	4.98e-05
Mrpl40	0.215831	0.27339	0.0966199	2.82955	0.00466141	0.0123144
Sirt2	0.161627	0.273138	0.125917	2.16919	0.0300682	0.0661333
Ubn1	0.345202	0.272707	0.0656939	4.15118	3.31e-05	0.000123019
Npm1	2.17386	0.272361	0.0288989	9.42462	4.32e-21	5.55e-20
Got1	0.150001	0.271861	0.136816	1.98707	0.0469152	0.0968954
Glrx3	0.460667	0.27146	0.0607953	4.46515	8e-06	3.19e-05
Smpdl3a	0.474496	0.271413	0.0617983	4.39191	1.12e-05	4.41e-05
Eif1	2.74678	0.271303	0.0256146	10.5917	3.25e-26	5.96e-25
Gmps	0.263706	0.271176	0.0777251	3.48891	0.000484997	0.00154768
Ube2i	0.842347	0.271137	0.0469352	5.77684	7.61e-09	4.11e-08
Tpst2	0.249239	0.271115	0.084632	3.20346	0.00135786	0.00394785
Ing3	0.162086	0.270702	0.123836	2.18596	0.0288183	0.0637094
Edf1	1.02145	0.270688	0.0425421	6.36283	1.98e-10	1.22e-09
0610010K14Rik	0.404717	0.270682	0.062185	4.35284	1.34e-05	5.2e-05
Tex264	0.144634	0.270612	0.137381	1.96979	0.0488622	0.100305
Rab5if	0.435866	0.27053	0.0613045	4.4129	1.02e-05	4.01e-05
Hcst	1.27305	0.270251	0.0377583	7.1574	8.22e-13	6.2e-12
Commd1	0.275612	0.26998	0.0759591	3.55428	0.000379017	0.00122934
Csnk2a2	0.254563	0.269912	0.0820957	3.28777	0.00100983	0.00300793
Stx8	0.232583	0.269806	0.0852907	3.16336	0.00155957	0.00447776
Snrpb2	0.451617	0.269323	0.0614927	4.37976	1.19e-05	4.64e-05
Rpl36al	2.25125	0.268929	0.0283893	9.4729	2.72e-21	3.57e-20
Trappc2l	0.297382	0.268906	0.0695621	3.8657	0.000110773	0.00038624
Dda1	0.234541	0.268588	0.0877776	3.05986	0.00221437	0.00617315
Lsm8	0.39375	0.268155	0.0622756	4.30594	1.66e-05	6.35e-05
Gnas	1.3416	0.268057	0.0369302	7.25848	3.91e-13	3e-12
Ssna1	0.30542	0.267706	0.0687891	3.89169	9.95e-05	0.000350966
Rlim	0.290433	0.267674	0.0725487	3.68959	0.00022462	0.000753286
Arl6ip4	0.286227	0.267606	0.0721021	3.71149	0.000206042	0.000694423
Mrpl41	0.284897	0.267595	0.0733571	3.64785	0.000264449	0.000876935
Rbm8a	0.608265	0.26742	0.0555436	4.8146	1.47e-06	6.39e-06
Glmp	0.210989	0.26724	0.097297	2.74664	0.00602086	0.0155421
Morf4l1	1.38433	0.267237	0.036189	7.38448	1.53e-13	1.21e-12
Gm17018	0.206183	0.267213	0.0986817	2.70783	0.00677251	0.0173128
Dera	0.189221	0.267121	0.107525	2.48428	0.0129815	0.0311847
Cetn2	0.450395	0.266899	0.0613476	4.3506	1.36e-05	5.24e-05
Plekhj1	0.427917	0.266882	0.0615015	4.33943	1.43e-05	5.51e-05
Mrpl32	0.369867	0.266854	0.0635738	4.19755	2.7e-05	0.000100907
Gnl3	0.39302	0.266739	0.0653951	4.07889	4.53e-05	0.0001666
Rpsa	3.98626	0.266232	0.0212692	12.5173	6e-36	1.61e-34
Hddc2	0.238554	0.266146	0.0852694	3.12123	0.00180095	0.00512303
Kdelr1	0.307707	0.265277	0.0690261	3.84314	0.000121468	0.00042167
Pdcd2	0.245282	0.264953	0.0819082	3.23475	0.00121749	0.00357703
Pitpnb	0.190077	0.264692	0.105944	2.49842	0.0124749	0.0300895
Suclg1	0.430767	0.264482	0.0614509	4.30395	1.68e-05	6.4e-05
Sdhb	0.484279	0.26399	0.0603506	4.37428	1.22e-05	4.75e-05
Dnajc8	0.807661	0.263983	0.04782	5.52035	3.38e-08	1.75e-07
Suds3	0.226974	0.263637	0.087424	3.01561	0.00256462	0.00707472
Uvrag	0.220369	0.263622	0.0957808	2.75235	0.00591696	0.0153156
H2afx	0.195742	0.263442	0.12078	2.18118	0.0291703	0.0644138
Zfp36	0.438753	0.263433	0.0691435	3.80995	0.000138995	0.000479355
Cct6a	0.452114	0.263141	0.0615629	4.27434	1.92e-05	7.27e-05
Ddost	0.302897	0.262788	0.0692418	3.79522	0.000147512	0.000506884
Bcas2	0.605261	0.262675	0.0554486	4.73727	2.17e-06	9.21e-06
Gtf2i	0.293898	0.261557	0.0722817	3.61858	0.000296224	0.000976837
Nme1	0.904615	0.261256	0.0456316	5.72534	1.03e-08	5.53e-08
Ptpn1	0.553969	0.260877	0.0577521	4.51718	6.27e-06	2.52e-05
Naa20	0.31457	0.260401	0.0696218	3.74023	0.000183854	0.000622741
Hist1h1c	0.425108	0.259769	0.0660088	3.93537	8.31e-05	0.000296179
Mrpl36	0.328038	0.259252	0.0669854	3.87028	0.000108709	0.000380163
Cdkn2d	0.297318	0.259095	0.0761136	3.40406	0.000663921	0.00205772
Grcc10	1.22129	0.258811	0.038547	6.71418	1.89e-11	1.27e-10
Hsp90ab1	2.06321	0.25858	0.0296839	8.7111	3.01e-18	3.24e-17
Rbfa	0.186347	0.258533	0.107965	2.39459	0.0166388	0.0389636
Plekhf2	0.162676	0.258427	0.123168	2.09817	0.0358902	0.0766974
AI662270	0.424193	0.25705	0.0623739	4.12112	3.77e-05	0.00013957
Ube2d2a	0.764095	0.256971	0.04912	5.23149	1.68e-07	8.05e-07
Chd7	0.202075	0.256181	0.102302	2.50416	0.0122744	0.0296813
Mrps23	0.206953	0.256175	0.0976879	2.62238	0.00873182	0.0218273
Prelid3b	0.177688	0.256014	0.11462	2.23358	0.0255105	0.0573593
Asap1	0.380993	0.255786	0.0636249	4.02022	5.81e-05	0.000211282
Zfp593	0.183847	0.254829	0.112852	2.25808	0.0239406	0.0541374
Trim26	0.243855	0.253929	0.0844988	3.00512	0.00265477	0.00731064
Surf1	0.181627	0.253601	0.111832	2.2677	0.0233473	0.052998
Sdcbp	0.358196	0.253323	0.064427	3.93194	8.43e-05	0.00029986
Rpl6	3.53941	0.252237	0.0225659	11.1778	5.24e-29	1.09e-27
Ak2	0.347942	0.251986	0.0646484	3.89779	9.71e-05	0.000342758
Ddx21	0.846954	0.251372	0.0469788	5.35075	8.76e-08	4.32e-07
Sec62	0.909461	0.251336	0.0447714	5.61377	1.98e-08	1.04e-07
Tsn	0.576928	0.251139	0.0567484	4.42548	9.62e-06	3.8e-05
Klf13	0.829294	0.25098	0.0469054	5.35077	8.76e-08	4.32e-07
Txn2	0.389444	0.250972	0.0623285	4.0266	5.66e-05	0.000206261
Smap1	0.780108	0.250624	0.0488413	5.1314	2.88e-07	1.34e-06
Ndufa12	0.592206	0.250591	0.0566545	4.42314	9.73e-06	3.84e-05
Ubl3	0.304589	0.250469	0.0728858	3.43646	0.00058937	0.00184719
Rpl10a	3.16371	0.250349	0.0238888	10.4797	1.07e-25	1.87e-24

## Sheet: FoxP3-LAP+ vs FoxP3+LAP+ Down
	baseMean	log2FoldChange	lfcSE	stat	pvalue	padj
Foxp3	0.811667	-3.10064	0.0481968	-64.3328	0	0
Gm10260	1.36898	-2.75452	0.046282	-59.5161	0	0
Il2ra	0.58968	-2.46037	0.0566101	-43.4616	0	0
BC004004	0.657244	-2.05589	0.0510589	-40.265	0	0
Rpl29	1.04203	-1.95624	0.048108	-40.6635	0	0
Igkc	0.441124	-1.74997	0.0852764	-20.5212	1.39283e-93	1.536e-91
Il2rb	0.611022	-1.62962	0.0537483	-30.3194	6.35408e-202	2.00874e-199
Pou2f2	0.658684	-1.52272	0.0531231	-28.664	1.07128e-180	2.82224e-178
Clec2d	1.21261	-1.51831	0.0439712	-34.5296	2.88773e-261	1.95623e-258
Ift80	0.455053	-1.5041	0.0597754	-25.1625	1.03252e-139	1.88315e-137
Sfi1	0.737876	-1.483	0.0511101	-29.0157	4.1675e-185	1.23514e-182
Gpr83	0.299217	-1.34052	0.0912827	-14.6853	8.005e-49	3.58111e-47
Ikzf2	1.42945	-1.26742	0.0395139	-32.0754	9.71449e-226	4.60661e-223
Inpp4b	1.06062	-1.25913	0.0452333	-27.8363	1.57866e-170	3.74301e-168
Iigp1	0.35167	-1.24755	0.0861534	-14.4805	1.60872e-47	6.75093e-46
Prkca	0.418287	-1.19612	0.0631626	-18.9371	5.63821e-80	4.86116e-78
mt-Nd6	0.399532	-1.19035	0.0627554	-18.968	3.13565e-80	2.75356e-78
Wdr82	0.3968	-1.18239	0.0637922	-18.535	1.07745e-76	8.6598e-75
Gbp7	0.49664	-1.17488	0.0589218	-19.9397	1.84021e-88	1.78087e-86
Cbl	0.530637	-1.14998	0.0555924	-20.6858	4.64698e-95	5.24667e-93
Kmt2a	0.639018	-1.13713	0.0534109	-21.2903	1.39716e-100	1.65633e-98
Gm10076	1.62264	-1.13163	0.0361808	-31.277	9.60024e-215	3.50187e-212
Arid1a	0.582353	-1.09636	0.054313	-20.186	1.29912e-90	1.33923e-88
mt-Atp8	1.15945	-1.06636	0.0421673	-25.2889	4.23443e-141	8.36653e-139
Adgre5	0.525462	-1.0578	0.0567907	-18.6263	1.96544e-77	1.60691e-75
Kcnq1ot1	0.522335	-1.05149	0.0584923	-17.9766	2.96988e-72	2.2005e-70
Ikzf4	0.271989	-1.04799	0.0884791	-11.8445	2.29685e-32	5.50084e-31
Etnk1	0.429192	-1.01962	0.0600021	-16.993	9.24767e-65	6.00718e-63
mt-Nd4l	1.41369	-1.00742	0.0378921	-26.5866	9.69807e-156	2.09037e-153
Huwe1	0.561527	-1.00517	0.0550637	-18.2547	1.89994e-74	1.47697e-72
Ogt	0.508907	-0.990712	0.0565809	-17.5097	1.20923e-68	8.43258e-67
Gimap8	0.576898	-0.958829	0.0549735	-17.4416	3.98409e-68	2.73805e-66
Resf1	0.70444	-0.9501	0.0530725	-17.9019	1.13879e-71	8.3079e-70
Tox	0.463939	-0.948682	0.0617963	-15.3517	3.44769e-53	1.77706e-51
Cish	0.264013	-0.940464	0.092622	-10.1538	3.18768e-24	5.08956e-23
Il27ra	0.422678	-0.928321	0.0605336	-15.3356	4.41918e-53	2.22934e-51
Samd9l	0.6653	-0.923479	0.0534471	-17.2784	6.84314e-67	4.50697e-65
Tiam1	0.371632	-0.923161	0.0709892	-13.0043	1.15717e-38	3.4951e-37
Izumo1r	1.09951	-0.919322	0.0430789	-21.3404	4.78533e-101	5.81847e-99
Peli1	0.780402	-0.917613	0.0504068	-18.2041	4.78508e-74	3.65981e-72
Zbtb20	0.448157	-0.912885	0.0612563	-14.9027	3.16514e-50	1.45719e-48
Pum2	0.496889	-0.898509	0.0572537	-15.6935	1.67652e-55	9.35304e-54
Gm4070	0.206407	-0.888861	0.108441	-8.19675	2.46979e-16	2.33301e-15
Gbp4	0.439639	-0.873475	0.0631848	-13.8241	1.82318e-43	6.6504e-42
AC149090.1	0.750035	-0.873091	0.0515043	-16.9518	1.8663e-64	1.19595e-62
Gpr174	0.399308	-0.867222	0.0648679	-13.369	9.17115e-41	2.99928e-39
Socs1	0.355434	-0.865837	0.0742649	-11.6588	2.07022e-31	4.78877e-30
Celf2	0.984178	-0.857838	0.0448687	-19.1188	1.75959e-81	1.60461e-79
BC005537	0.508554	-0.855077	0.0572003	-14.9488	1.58504e-50	7.3689e-49
Itgal	0.428262	-0.85486	0.061779	-13.8374	1.51644e-43	5.57438e-42
Lbh	0.922595	-0.84029	0.0463096	-18.145	1.40547e-73	1.0579e-71
Gstp1	0.2278	-0.837239	0.0923065	-9.07021	1.18788e-19	1.39429e-18
Asxl2	0.356184	-0.835631	0.0673678	-12.404	2.48562e-35	6.47627e-34
Smc4	1.10636	-0.831165	0.0423558	-19.6234	9.76291e-86	9.0776e-84
Polr2a	0.459766	-0.82089	0.0591575	-13.8763	8.81367e-44	3.2909e-42
Celf1	0.438146	-0.814606	0.0602548	-13.5194	1.20222e-41	4.13112e-40
Igf1r	0.249721	-0.812652	0.0933422	-8.70616	3.14344e-18	3.38009e-17
Birc6	0.601553	-0.810545	0.0547579	-14.8024	1.41448e-49	6.38806e-48
Hnrnph1	0.431661	-0.804045	0.0603114	-13.3316	1.51711e-40	4.89397e-39
H2-Q7	0.84313	-0.803283	0.0483851	-16.6019	6.75619e-62	4.05543e-60
Stat1	0.981092	-0.802007	0.0448921	-17.8652	2.20089e-71	1.58131e-69
Atf7ip	0.563991	-0.795655	0.055803	-14.2583	3.98096e-46	1.61348e-44
Gm47283	0.518058	-0.794493	0.0574088	-13.8392	1.47769e-43	5.47439e-42
Id3	0.417508	-0.793689	0.0732053	-10.842	2.17748e-27	4.23182e-26
Smg1	0.351298	-0.792527	0.0682277	-11.6159	3.42075e-31	7.76134e-30
Wipf1	0.469238	-0.784562	0.0584612	-13.4202	4.60403e-41	1.51613e-39
Lcp2	0.663009	-0.783909	0.0535847	-14.6293	1.82573e-48	8.01632e-47
Tapbp	0.580572	-0.781224	0.0554317	-14.0935	4.16678e-45	1.63296e-43
Ankrd44	0.581208	-0.776584	0.0553757	-14.0239	1.11298e-44	4.25623e-43
Sell	0.930657	-0.774319	0.046632	-16.6049	6.42288e-62	3.90478e-60
Igf2r	0.254174	-0.77212	0.0913119	-8.45586	2.77047e-17	2.82528e-16
Serinc3	0.581732	-0.771585	0.0567997	-13.5843	4.9613e-42	1.72989e-40
Sesn1	0.265927	-0.768436	0.0831094	-9.24607	2.32889e-20	2.84628e-19
Sash3	0.460665	-0.763893	0.0584615	-13.0666	5.10988e-39	1.56329e-37
Crebbp	0.436099	-0.761449	0.0609047	-12.5023	7.25291e-36	1.93221e-34
Phc3	0.289707	-0.758237	0.0762875	-9.9392	2.81082e-23	4.2047e-22
Gimap3	1.53785	-0.756635	0.0353673	-21.3936	1.53218e-101	1.912e-99
Commd7	0.456251	-0.744128	0.0657578	-11.3162	1.09105e-29	2.33053e-28
Ipcef1	0.481421	-0.741391	0.059316	-12.499	7.56021e-36	2.00282e-34
Traf3ip3	0.588698	-0.738952	0.0552835	-13.3666	9.47763e-41	3.07828e-39
Nipbl	0.627797	-0.734214	0.0546531	-13.4341	3.81754e-41	1.26593e-39
Arhgap45	0.832035	-0.732938	0.0481869	-15.2103	3.02106e-52	1.47689e-50
Ash1l	0.386789	-0.71384	0.0644029	-11.084	1.50049e-28	3.05378e-27
Bptf	0.578275	-0.712155	0.0555599	-12.8178	1.30353e-37	3.76911e-36
Tnfrsf18	0.812269	-0.712096	0.0494165	-14.4101	4.47254e-47	1.84424e-45
Zfp207	0.419444	-0.708215	0.060843	-11.64	2.57931e-31	5.88032e-30
Ablim1	0.904479	-0.707983	0.0461614	-15.3371	4.31937e-53	2.20241e-51
Socs2	0.169177	-0.703713	0.14317	-4.91524	8.86753e-07	3.94463e-06
Cdipt	0.413229	-0.700021	0.0630829	-11.0968	1.29955e-28	2.66774e-27
Lnpep	0.515499	-0.692703	0.0572266	-12.1046	9.99144e-34	2.50685e-32
Slc14a1	0.170112	-0.69266	0.124637	-5.55743	2.73781e-08	1.42354e-07
Msi2	0.391603	-0.692225	0.0659063	-10.5032	8.35296e-26	1.46703e-24
Sema4d	0.355176	-0.691399	0.0671686	-10.2935	7.54014e-25	1.25019e-23
Tmem173	0.340806	-0.689875	0.0686566	-10.0482	9.35607e-24	1.44989e-22
Gata3	0.372446	-0.683732	0.0704811	-9.70092	2.98778e-22	4.19173e-21
Mdfic	0.20199	-0.682683	0.105403	-6.47688	9.36386e-11	5.97624e-10
Itga6	0.303182	-0.682371	0.0752966	-9.06244	1.27559e-19	1.48986e-18
Gbp5	0.183674	-0.681546	0.122325	-5.5716	2.52417e-08	1.31824e-07
Pitpnc1	0.356269	-0.673615	0.0695388	-9.6869	3.42771e-22	4.75269e-21
Dnah8	0.691879	-0.669361	0.0527009	-12.7011	5.82861e-37	1.62584e-35
Sbno1	0.435955	-0.669251	0.0600696	-11.1413	7.89953e-29	1.62868e-27
Cd84	0.55737	-0.665229	0.0565917	-11.7549	6.66518e-32	1.57245e-30
2310001H17Rik	0.574771	-0.664094	0.058106	-11.429	2.99484e-30	6.57479e-29
Tasor	0.298729	-0.662561	0.0756937	-8.75318	2.07415e-18	2.26106e-17
Ttc39b	0.346065	-0.662412	0.0677747	-9.77374	1.45966e-22	2.08485e-21
Ahcyl2	0.318621	-0.661954	0.0727965	-9.09321	9.61549e-20	1.13425e-18
Lfng	0.262415	-0.661541	0.0819262	-8.07484	6.7563e-16	6.16123e-15
Wnk1	0.707468	-0.661308	0.0519982	-12.7179	4.70277e-37	1.31956e-35
Arhgef3	0.340483	-0.660407	0.0699253	-9.44446	3.57253e-21	4.64135e-20
Srsf1	0.390731	-0.658776	0.0627633	-10.4962	8.99359e-26	1.57371e-24
Itpr2	0.488541	-0.657998	0.058618	-11.2252	3.06702e-29	6.46391e-28
Luc7l3	0.446524	-0.653301	0.0602539	-10.8425	2.16518e-27	4.22521e-26
Tank	0.41054	-0.651036	0.064484	-10.0961	5.74877e-24	8.99692e-23
Setd5	0.347687	-0.650814	0.066316	-9.81382	9.81789e-23	1.42811e-21
9930111J21Rik2	0.435279	-0.649658	0.0618036	-10.5117	7.63418e-26	1.35079e-24
Gm2682	0.445917	-0.64784	0.0631904	-10.2522	1.15696e-24	1.89838e-23
Chchd10	0.417507	-0.647665	0.0652637	-9.92381	3.27988e-23	4.87561e-22
Pmepa1	0.320609	-0.645792	0.0788848	-8.18652	2.68897e-16	2.52998e-15
Supt5	0.444868	-0.642279	0.0602369	-10.6625	1.52379e-26	2.82258e-25
Herc1	0.348841	-0.638755	0.0671885	-9.5069	1.96422e-21	2.58731e-20
B930036N10Rik	0.184913	-0.637372	0.117554	-5.42195	5.89525e-08	2.97397e-07
Zfp260	0.266199	-0.636981	0.0823148	-7.73836	1.0071e-14	8.4976e-14
Trip12	0.401359	-0.636083	0.0622821	-10.2129	1.73531e-24	2.83753e-23
Ncoa3	0.380928	-0.635083	0.0655283	-9.69175	3.26891e-22	4.5458e-21
Trim59	0.337272	-0.630998	0.0734199	-8.59436	8.37269e-18	8.88217e-17
Xbp1	0.316817	-0.629482	0.0770121	-8.1738	2.9882e-16	2.8004e-15
Phip	0.374968	-0.628399	0.0667018	-9.42101	4.4675e-21	5.71022e-20
Lrrc8c	0.295389	-0.628234	0.0766315	-8.19812	2.44183e-16	2.31121e-15
Eif4ebp2	0.495432	-0.621528	0.058324	-10.6565	1.62647e-26	2.98942e-25
Nrip1	0.595718	-0.620552	0.0569161	-10.9029	1.11625e-27	2.19637e-26
Sapcd1	0.24454	-0.618674	0.106147	-5.82848	5.59331e-09	3.04518e-08
Dock10	0.604845	-0.61839	0.0554864	-11.1449	7.5822e-29	1.57008e-27
Rbm5	0.499325	-0.617726	0.0579474	-10.6601	1.56409e-26	2.88595e-25
Tardbp	0.440109	-0.617356	0.0605637	-10.1935	2.11975e-24	3.44242e-23
Tnrc6b	0.668772	-0.617078	0.0532408	-11.5903	4.61364e-31	1.03687e-29
Bcl11b	1.06785	-0.615956	0.0420388	-14.6521	1.30607e-48	5.7882e-47
Tmem123	0.413447	-0.610579	0.0622338	-9.81105	1.00913e-22	1.45893e-21
Rasgrp1	0.391274	-0.610537	0.0645048	-9.46498	2.93624e-21	3.83571e-20
Kif21b	0.29659	-0.609842	0.076569	-7.9646	1.65761e-15	1.48871e-14
Lrif1	0.337541	-0.609477	0.0714507	-8.53003	1.46309e-17	1.51484e-16
Ankrd12	0.750491	-0.607864	0.0504636	-12.0456	2.04611e-33	5.10666e-32
Samhd1	1.04298	-0.606938	0.0426279	-14.238	5.32035e-46	2.13806e-44
Zfp292	0.490938	-0.606817	0.0588753	-10.3068	6.56356e-25	1.09593e-23
Tab2	0.358538	-0.60662	0.0666282	-9.10456	8.66151e-20	1.0294e-18
Git2	0.438534	-0.606293	0.0609334	-9.95009	2.5196e-23	3.80508e-22
Ppp3ca	0.290889	-0.606144	0.079123	-7.66079	1.84796e-14	1.54278e-13
Spn	0.458875	-0.605122	0.0606343	-9.97986	1.86722e-23	2.87479e-22
Ppm1b	0.326671	-0.605031	0.0709436	-8.52833	1.48476e-17	1.53393e-16
Akna	0.473466	-0.604254	0.0595318	-10.1501	3.31044e-24	5.2502e-23
Tnik	0.310215	-0.603779	0.0730307	-8.26747	1.36834e-16	1.32693e-15
Rhoh	0.888502	-0.603045	0.0462713	-13.0328	7.96051e-39	2.41979e-37
Chd3	0.960308	-0.602476	0.0443231	-13.5928	4.41715e-42	1.55156e-40
Prkcq	0.519328	-0.60152	0.0579463	-10.3807	3.03697e-25	5.14333e-24
Itgb2	0.525647	-0.598726	0.0575381	-10.4057	2.3348e-25	3.98259e-24
Tpm3-rs7	0.641066	-0.596809	0.054289	-10.9932	4.12141e-28	8.21166e-27
Kat6a	0.337253	-0.595056	0.0689167	-8.63443	5.90218e-18	6.31786e-17
Ddx17	0.437002	-0.594218	0.0612318	-9.70441	2.88752e-22	4.0631e-21
Kat2b	0.221945	-0.59299	0.095938	-6.18097	6.37077e-10	3.80002e-09
Stk10	0.405919	-0.592943	0.0628841	-9.42914	4.13475e-21	5.34251e-20
Brd8	0.397598	-0.592029	0.0633067	-9.35176	8.62039e-21	1.09299e-19
Ighm	0.632351	-0.59096	0.0651432	-9.07171	1.17169e-19	1.37869e-18
Vps13a	0.435776	-0.589479	0.0609418	-9.67283	3.9336e-22	5.39108e-21
Nop58	0.517111	-0.588929	0.0593844	-9.91724	3.50326e-23	5.1914e-22
Notch1	0.244915	-0.587986	0.0871728	-6.74505	1.5297e-11	1.03923e-10
Srcap	0.27091	-0.587872	0.0786838	-7.47133	7.93906e-14	6.40255e-13
Ahnak	0.782559	-0.586959	0.0514706	-11.4038	4.00302e-30	8.70749e-29
Rabgap1l	0.520543	-0.585756	0.0577544	-10.1422	3.58937e-24	5.65474e-23
Slfn8	0.256141	-0.584251	0.0846333	-6.90333	5.07989e-12	3.575e-11
Ncoa7	0.338291	-0.584022	0.0728179	-8.02031	1.05477e-15	9.52706e-15
Parp14	0.33264	-0.581545	0.0705052	-8.24827	1.60707e-16	1.54893e-15
Larp1	0.294628	-0.58153	0.0758416	-7.6677	1.75105e-14	1.46446e-13
Foxp1	0.970633	-0.578892	0.0441857	-13.1013	3.23582e-39	9.96381e-38
Grap2	0.387908	-0.578758	0.0642998	-9.00092	2.23829e-19	2.56997e-18
Nfkb1	0.528038	-0.576669	0.0578898	-9.9615	2.24653e-23	3.41443e-22
Mdm4	0.399418	-0.57442	0.0624003	-9.20541	3.40364e-20	4.10689e-19
Eno1	0.619769	-0.566496	0.0550801	-10.285	8.23828e-25	1.36118e-23
Tspan32	0.636324	-0.566163	0.0542736	-10.4317	1.77769e-25	3.08784e-24
Mllt6	0.25467	-0.565849	0.0844714	-6.69871	2.10267e-11	1.4103e-10
Hnrnpl	0.526941	-0.565109	0.0573731	-9.84973	6.87312e-23	1.01218e-21
Gpatch8	0.467245	-0.562391	0.0591773	-9.50349	2.02972e-21	2.66618e-20
Irf2bpl	0.28297	-0.562041	0.0800348	-7.02245	2.18004e-12	1.58798e-11
Creb1	0.318195	-0.560565	0.0720817	-7.77679	7.4387e-15	6.35573e-14
Foxn3	0.361634	-0.559511	0.0667998	-8.37593	5.47876e-17	5.46953e-16
Wdr1	0.505536	-0.55905	0.0581371	-9.61607	6.8394e-22	9.26641e-21
Tomm6	0.866874	-0.557832	0.0471452	-11.8322	2.65996e-32	6.30676e-31
Gatad2b	0.35616	-0.556817	0.0661158	-8.42184	3.70611e-17	3.75521e-16
Agfg1	0.548686	-0.554475	0.0581149	-9.54101	1.41451e-21	1.88947e-20
2023-09-09	0.462626	-0.553958	0.0599044	-9.24736	2.30103e-20	2.82681e-19
Setx	0.424412	-0.552759	0.0623032	-8.87207	7.17978e-19	7.99215e-18
Cast	0.66575	-0.550924	0.053426	-10.3119	6.22497e-25	1.04307e-23
Ldb1	0.3485	-0.550533	0.0669389	-8.22442	1.96139e-16	1.86765e-15
Pds5a	0.320972	-0.549575	0.0690342	-7.96091	1.70782e-15	1.53091e-14
Sh3bgrl	0.57301	-0.54928	0.0585722	-9.37783	6.7347e-21	8.56192e-20
Hivep2	0.330445	-0.545591	0.0707253	-7.71423	1.21717e-14	1.02337e-13
Zfp638	0.448414	-0.545524	0.0605089	-9.01561	1.95783e-19	2.2534e-18
Trp53inp1	0.423425	-0.545436	0.0640166	-8.52023	1.59237e-17	1.64153e-16
Ski	0.304283	-0.543559	0.0731571	-7.43003	1.08574e-13	8.68226e-13
Ptms	0.520968	-0.542148	0.0623079	-8.70111	3.28643e-18	3.52585e-17
Hist1h2ap	0.220883	-0.541581	0.16675	-3.24787	0.00116272	0.00342673
Atrx	0.724918	-0.540854	0.0511989	-10.5638	4.38553e-26	7.90729e-25
Ttc28	0.221391	-0.540221	0.0989989	-5.45684	4.84678e-08	2.47134e-07
2010016I18Rik	0.25249	-0.540039	0.0852542	-6.33446	2.38173e-10	1.46678e-09
Ttc3	0.291245	-0.539898	0.0771863	-6.99474	2.6575e-12	1.91809e-11
Cyld	0.506239	-0.539788	0.0580954	-9.29141	1.52252e-20	1.89994e-19
AI504432	0.169939	-0.539252	0.127654	-4.22434	2.39643e-05	8.97619e-05
Gbp3	0.194902	-0.539141	0.113602	-4.74586	2.07622e-06	8.8538e-06
Tcf20	0.321694	-0.536178	0.0690462	-7.76549	8.13304e-15	6.91162e-14
Map3k1	0.304367	-0.534819	0.0711625	-7.51546	5.67114e-14	4.62867e-13
Dock8	0.472018	-0.533945	0.0590119	-9.04809	1.45485e-19	1.6909e-18
Zdhhc20	0.325626	-0.532463	0.0713016	-7.46776	8.15705e-14	6.56719e-13
Sp3	0.426605	-0.526376	0.0610818	-8.61756	6.83985e-18	7.28867e-17
Tap1	0.418132	-0.525303	0.0619219	-8.48332	2.18859e-17	2.24638e-16
Hdac1	0.40675	-0.525178	0.0623997	-8.41635	3.8838e-17	3.92686e-16
Ppp2r5c	0.506117	-0.525139	0.0582317	-9.0181	1.91373e-19	2.20801e-18
Ep300	0.34531	-0.524999	0.0661875	-7.93199	2.15655e-15	1.91505e-14
Kmt2e	0.659627	-0.522724	0.0534389	-9.78171	1.34907e-22	1.93857e-21
Mga	0.248713	-0.521691	0.0860558	-6.06224	1.34237e-09	7.72513e-09
Lasp1	0.259885	-0.519195	0.0800625	-6.48488	8.88051e-11	5.69073e-10
Fryl	0.346409	-0.51475	0.068849	-7.4765	7.63263e-14	6.16591e-13
Atp2b1	0.619303	-0.51457	0.055283	-9.30791	1.30367e-20	1.63114e-19
Dennd1c	0.305734	-0.512863	0.0718644	-7.13654	9.57088e-13	7.13603e-12
Nsd1	0.46326	-0.512587	0.0598344	-8.56676	1.06437e-17	1.11418e-16
Ptpn7	0.371233	-0.511893	0.0657804	-7.78185	7.14741e-15	6.12893e-14
Matr3	0.576425	-0.511721	0.0561514	-9.11324	7.99545e-20	9.52624e-19
Cd96	0.347403	-0.511103	0.0695507	-7.34863	2.00246e-13	1.56953e-12
Zfp36l1	1.15641	-0.510152	0.0401976	-12.6911	6.62491e-37	1.83715e-35
Slamf1	0.303402	-0.507963	0.0776816	-6.53904	6.19162e-11	4.0165e-10
Mbnl1	2.04911	-0.50669	0.0300316	-16.8719	7.24535e-64	4.46201e-62
Rcsd1	0.459093	-0.505728	0.0602411	-8.39507	4.65633e-17	4.67804e-16
Tnfrsf4	0.761396	-0.505701	0.0606187	-8.34232	7.2846e-17	7.2116e-16
Trib2	0.388633	-0.504258	0.0673532	-7.48676	7.0592e-14	5.71241e-13
Prrc2b	0.329415	-0.502873	0.0676774	-7.43044	1.08241e-13	8.67023e-13
Foxo1	0.513662	-0.502712	0.0586773	-8.56741	1.05835e-17	1.11033e-16
Man1a	0.29825	-0.501833	0.0748224	-6.70699	1.98678e-11	1.33446e-10
Tnrc6a	0.637192	-0.501582	0.054058	-9.27859	1.71739e-20	2.13191e-19
Ecm1	0.166792	-0.498771	0.129919	-3.83909	0.00012349	0.000428376
Rap1gds1	0.286411	-0.498208	0.0758886	-6.565	5.2033e-11	3.39395e-10
Camk2d	0.356752	-0.497841	0.0677307	-7.3503	1.97759e-13	1.55518e-12
Ddx6	0.675764	-0.497828	0.0526799	-9.45006	3.38633e-21	4.41153e-20
Adamts6	0.14866	-0.496393	0.143015	-3.47092	0.000518673	0.00164849
Leng8	0.25885	-0.494643	0.0838931	-5.89612	3.72151e-09	2.05202e-08
Mxd4	0.453343	-0.493546	0.0629385	-7.84172	4.44424e-15	3.8883e-14
Kmt2c	0.341793	-0.491863	0.0703646	-6.9902	2.74496e-12	1.97521e-11
Pcmtd1	0.319963	-0.491848	0.0710877	-6.91888	4.55219e-12	3.22187e-11
Slc35d1	0.155396	-0.491457	0.137734	-3.56815	0.000359505	0.00117247
Nxpe3	0.197045	-0.491259	0.105177	-4.6708	3.00034e-06	1.25686e-05
Macf1	0.908801	-0.490237	0.0452722	-10.8286	2.51855e-27	4.85486e-26
Setd1b	0.232041	-0.489859	0.089776	-5.45646	4.85725e-08	2.47402e-07
Ccnd2	1.46192	-0.489742	0.0356311	-13.7448	5.47191e-43	1.95096e-41
Vcp	0.605981	-0.485114	0.0556742	-8.71345	2.94758e-18	3.18393e-17
St8sia4	0.52956	-0.484515	0.0587569	-8.24609	1.63666e-16	1.57424e-15
Klf3	0.484748	-0.484045	0.060925	-7.94493	1.943e-15	1.73844e-14
Tasor2	0.266298	-0.482328	0.08122	-5.93854	2.87574e-09	1.60621e-08
Efr3a	0.355362	-0.482326	0.0674147	-7.1546	8.39166e-13	6.2964e-12
Hipk1	0.353381	-0.481943	0.0666292	-7.2332	4.71734e-13	3.608e-12
Pbrm1	0.523811	-0.481471	0.0582901	-8.25991	1.45784e-16	1.41083e-15
Mtmr3	0.222857	-0.481311	0.0963707	-4.99437	5.90287e-07	2.65573e-06
Prpf38b	0.589574	-0.480536	0.0560528	-8.57292	1.00894e-17	1.06084e-16
Arhgef1	1.09978	-0.480223	0.0410674	-11.6935	1.37543e-31	3.1972e-30
Gimap4	1.19079	-0.480124	0.0396335	-12.1141	8.89336e-34	2.24321e-32
Gabpb2	0.265509	-0.477442	0.0806974	-5.91645	3.2896e-09	1.82662e-08
Bcl2	0.773288	-0.476945	0.0495701	-9.62163	6.4795e-22	8.80395e-21
Phtf2	0.178661	-0.476619	0.118691	-4.01562	5.92892e-05	0.000214618
Rassf5	0.569012	-0.476239	0.0565921	-8.41529	3.91938e-17	3.95441e-16
Mier1	0.697982	-0.475413	0.0519487	-9.15157	5.61102e-20	6.73606e-19
Ywhaz	1.35225	-0.474822	0.0371505	-12.781	2.09243e-37	6.01352e-36
Pdia4	0.321884	-0.474741	0.0704914	-6.73474	1.64229e-11	1.11095e-10
Mob1a	0.457215	-0.474173	0.060362	-7.8555	3.98193e-15	3.50321e-14
Igtp	0.333143	-0.47358	0.0735985	-6.43465	1.23756e-10	7.79351e-10
Spata13	0.285794	-0.47244	0.0763131	-6.19081	5.9856e-10	3.5838e-09
Fabp5	0.378192	-0.470065	0.0754523	-6.22996	4.66562e-10	2.8292e-09
Irf9	0.278963	-0.470014	0.0779509	-6.02962	1.64348e-09	9.41227e-09
Pan3	0.287081	-0.469967	0.0742859	-6.32645	2.50859e-10	1.5389e-09
Dhx15	0.519648	-0.469603	0.0581371	-8.07751	6.61025e-16	6.03966e-15
Fam120a	0.287927	-0.468759	0.0740354	-6.33155	2.42707e-10	1.49276e-09
Gprin3	0.171094	-0.46806	0.126777	-3.69201	0.00022249	0.0007472
Slc12a6	0.272562	-0.467538	0.078199	-5.97882	2.24762e-09	1.26883e-08
St6gal1	0.22212	-0.466589	0.0952717	-4.89746	9.70833e-07	4.2825e-06
Nek7	0.436768	-0.465856	0.0617436	-7.545	4.52281e-14	3.70417e-13
Brd2	0.553188	-0.464649	0.0571794	-8.12616	4.43102e-16	4.09589e-15
Rnf167	0.392944	-0.463121	0.0637897	-7.26011	3.86766e-13	2.97252e-12
Ifi203	0.907323	-0.4621	0.0455035	-10.1553	3.13949e-24	5.0466e-23
Srsf2	0.767898	-0.461559	0.0498803	-9.25333	2.17608e-20	2.68025e-19
Ctnnb1	0.283394	-0.461403	0.074612	-6.18403	6.24849e-10	3.73649e-09
Bmyc	0.451978	-0.460647	0.0650019	-7.08667	1.37376e-12	1.01628e-11
Dgkz	0.406837	-0.460398	0.062642	-7.34967	1.98692e-13	1.55993e-12
Usp9x	0.283658	-0.460169	0.0752341	-6.1165	9.56549e-10	5.61381e-09
Rif1	0.288814	-0.460153	0.0774531	-5.94106	2.83192e-09	1.58548e-08
Erh	0.492628	-0.459924	0.05921	-7.76766	7.99468e-15	6.80625e-14
Rbms1	0.373786	-0.459762	0.0653592	-7.03438	2.00149e-12	1.46467e-11
Mapk1	0.382191	-0.45828	0.0627635	-7.3017	2.84153e-13	2.19813e-12
Pum1	0.404445	-0.457914	0.0628815	-7.28218	3.2846e-13	2.53261e-12
Nup153	0.295411	-0.457648	0.074997	-6.10222	1.04602e-09	6.12375e-09
Elk4	0.348923	-0.45744	0.0674781	-6.77909	1.20939e-11	8.27549e-11
Chd4	0.783686	-0.457367	0.0489638	-9.34092	9.55003e-21	1.20763e-19
Fmnl1	0.34949	-0.456268	0.0660684	-6.90599	4.98561e-12	3.51812e-11
Sp1	0.226614	-0.455532	0.0905379	-5.0314	4.86914e-07	2.20952e-06
Ap2b1	0.387123	-0.453235	0.0633267	-7.15709	8.24051e-13	6.20262e-12
Kdm7a	0.298002	-0.452733	0.0750305	-6.03398	1.59968e-09	9.1725e-09
Zbtb7a	0.30754	-0.452706	0.0732274	-6.1822	6.32141e-10	3.77533e-09
Stag1	0.388613	-0.450551	0.0637248	-7.07026	1.54641e-12	1.14045e-11
Ago2	0.369335	-0.450172	0.0657011	-6.85181	7.29215e-12	5.0852e-11
Herc4	0.253326	-0.449257	0.0839439	-5.35187	8.70503e-08	4.29992e-07
Xiap	0.332279	-0.448929	0.0678129	-6.62012	3.58909e-11	2.35727e-10
Il16	0.469233	-0.448572	0.0598727	-7.49209	6.77832e-14	5.4945e-13
Hdac7	0.297592	-0.447831	0.0783189	-5.71805	1.07756e-08	5.76728e-08
Mkln1	0.398192	-0.447489	0.0632122	-7.07916	1.45032e-12	1.07125e-11
Eif4g3	0.290917	-0.446638	0.0748083	-5.97043	2.36624e-09	1.33104e-08
Usp34	0.492869	-0.446004	0.0591893	-7.53521	4.87543e-14	3.98608e-13
R3hdm1	0.399465	-0.445919	0.0631961	-7.05611	1.71224e-12	1.25688e-11
Edem1	0.251325	-0.445595	0.0855899	-5.20616	1.92786e-07	9.15104e-07
Sidt1	0.221242	-0.444498	0.0951023	-4.67389	2.95543e-06	1.24023e-05
Rab8b	0.707483	-0.442041	0.0520268	-8.4964	1.95554e-17	2.01153e-16
Ly6e	0.429104	-0.440934	0.0717381	-6.14645	7.92382e-10	4.6793e-09
Nfat5	0.277105	-0.440548	0.0811785	-5.4269	5.73412e-08	2.89885e-07
Ppp3cb	0.31033	-0.439193	0.0708223	-6.20133	5.59866e-10	3.36914e-09
Cd44	0.308023	-0.43798	0.0739657	-5.92139	3.19232e-09	1.77676e-08
Il6st	0.265581	-0.436918	0.0817582	-5.34403	9.09023e-08	4.47156e-07
Chd6	0.270006	-0.436898	0.0804091	-5.43344	5.52782e-08	2.80053e-07
AC160336.1	0.099934	-0.436516	0.193583	-2.25493	0.0241378	NA
A630023P12Rik	0.231269	-0.435854	0.0945856	-4.60804	4.06491e-06	1.67762e-05
H2-Ob	0.135464	-0.435108	0.154943	-2.80819	0.00498214	0.013092
Utrn	0.592403	-0.432808	0.0558743	-7.74609	9.47636e-15	8.02445e-14
Nisch	0.366921	-0.430192	0.0661258	-6.50565	7.73557e-11	4.99076e-10
Fubp1	0.702865	-0.429985	0.0516558	-8.32404	8.50174e-17	8.38155e-16
Arhgap30	0.703789	-0.429722	0.051658	-8.31861	8.90013e-17	8.75611e-16
Ripor2	0.677395	-0.429322	0.0528318	-8.12621	4.42935e-16	4.09589e-15
Chtop	0.3376	-0.429218	0.0672768	-6.37988	1.77223e-10	1.09999e-09
Fli1	0.315853	-0.428041	0.0704425	-6.07646	1.22866e-09	7.11391e-09
Ankrd17	0.334424	-0.428023	0.0674362	-6.34708	2.19441e-10	1.35317e-09
Fam169b	0.347504	-0.427911	0.0685696	-6.24054	4.36072e-10	2.65109e-09
Marf1	0.183078	-0.42751	0.112681	-3.79397	0.000148256	0.000509074
Rc3h2	0.248055	-0.425958	0.0849591	-5.01368	5.3399e-07	2.4162e-06
Cdk13	0.303585	-0.425698	0.0711314	-5.98468	2.16819e-09	1.22545e-08
Bach2	0.240663	-0.424763	0.0913636	-4.64915	3.33304e-06	1.38643e-05
Actn4	0.338451	-0.423133	0.0676034	-6.25904	3.87349e-10	2.36398e-09
Pnisr	0.538112	-0.422898	0.0576729	-7.33269	2.2558e-13	1.76227e-12
Cyfip2	0.391909	-0.420979	0.0629648	-6.68594	2.29447e-11	1.53461e-10
Ephx1	0.302476	-0.420802	0.0763383	-5.51233	3.54106e-08	1.82519e-07
Trp53	0.434625	-0.420265	0.0610835	-6.88017	5.97797e-12	4.19342e-11
Thoc2	0.415062	-0.419829	0.0621143	-6.75897	1.38972e-11	9.46848e-11
Mbnl2	0.271887	-0.419713	0.0776438	-5.40563	6.4581e-08	3.2441e-07
Esyt2	0.333657	-0.419402	0.0679213	-6.17482	6.62377e-10	3.94597e-09
Tnfrsf9	0.264686	-0.418536	0.107329	-3.89955	9.63711e-05	0.000340784
Rock2	0.306223	-0.418331	0.0716287	-5.84027	5.21161e-09	2.84641e-08
Ppp4r3b	0.467594	-0.417713	0.0597817	-6.98731	2.80211e-12	2.01023e-11
Lta	0.121981	-0.416764	0.177601	-2.34663	0.0189443	0.0438214
Skp1a	0.664322	-0.415735	0.0530837	-7.83169	4.81354e-15	4.20365e-14
Kmt2d	0.229878	-0.415003	0.0937044	-4.42885	9.47351e-06	3.74674e-05
Zfp280d	0.275666	-0.414785	0.0793097	-5.22995	1.6956e-07	8.11355e-07
Baz2a	0.216793	-0.413844	0.0932775	-4.43669	9.13526e-06	3.61598e-05
Ubr4	0.230037	-0.413785	0.0900918	-4.59293	4.37074e-06	1.79447e-05
Zfp871	0.263356	-0.413616	0.0814114	-5.08056	3.76314e-07	1.72915e-06
Tmem154	0.286911	-0.413525	0.0782351	-5.28567	1.25246e-07	6.06656e-07
Ikzf3	0.193317	-0.412741	0.108441	-3.80613	0.000141157	0.000486106
Arglu1	0.714088	-0.412704	0.0511375	-8.07046	7.00325e-16	6.36195e-15
Abi1	0.492745	-0.410677	0.0593521	-6.91933	4.53781e-12	3.21649e-11
Nlrc5	0.201382	-0.410236	0.10571	-3.88076	0.000104131	0.000365229
Slc4a7	0.279711	-0.409865	0.0802184	-5.10936	3.23249e-07	1.49255e-06
Man2a1	0.226391	-0.408893	0.0927246	-4.40975	1.03488e-05	4.06577e-05
Rasa1	0.287021	-0.408602	0.0771942	-5.29317	1.20217e-07	5.83753e-07
Brd4	0.448384	-0.408084	0.0605604	-6.73847	1.60066e-11	1.08588e-10
Erbin	0.375258	-0.406941	0.0653701	-6.22518	4.81007e-10	2.91307e-09
Rcn1	0.15482	-0.40678	0.132029	-3.08099	0.00206312	0.00580267
Zmym5	0.204355	-0.406544	0.101395	-4.00953	6.08403e-05	0.000219897
Evl	0.437465	-0.405914	0.0622204	-6.5238	6.85466e-11	4.42845e-10
Hp1bp3	0.605541	-0.405767	0.0554259	-7.32089	2.46324e-13	1.92116e-12
Casp8	0.46301	-0.405093	0.0607091	-6.67269	2.51155e-11	1.67272e-10
Itsn2	0.287888	-0.404915	0.076217	-5.31265	1.0804e-07	5.28716e-07
M6pr	0.543956	-0.403575	0.0580977	-6.94649	3.74484e-12	2.67038e-11
AU020206	0.190373	-0.402933	0.110218	-3.65579	0.00025639	0.000851998
Tcf12	0.275754	-0.402511	0.0770123	-5.22657	1.72679e-07	8.23786e-07
Bod1l	0.438679	-0.401995	0.0614904	-6.53753	6.25452e-11	4.05176e-10
Nudcd3	0.481491	-0.401536	0.0592813	-6.7734	1.25795e-11	8.59538e-11
Tpm4	0.428922	-0.401501	0.062667	-6.40691	1.48502e-10	9.29022e-10
Ube3a	0.404975	-0.401352	0.0630203	-6.36861	1.90747e-10	1.18238e-09
Tmem245	0.140453	-0.39949	0.144327	-2.76794	0.00564115	0.0146916
Tasp1	0.208249	-0.399156	0.10297	-3.87643	0.000106	0.000371234
Pcbp2	1.0555	-0.399088	0.0419585	-9.51151	1.87923e-21	2.48919e-20
Ncoa2	0.226313	-0.397835	0.0911161	-4.36625	1.26401e-05	4.90902e-05
Ptbp3	0.815056	-0.396102	0.0477302	-8.29877	1.05192e-16	1.03062e-15
Heca	0.380208	-0.395492	0.064968	-6.08749	1.14696e-09	6.69814e-09
Cd2ap	0.401144	-0.394349	0.0641577	-6.14655	7.91881e-10	4.6793e-09
Chd8	0.328498	-0.392486	0.0695085	-5.6466	1.63657e-08	8.64811e-08
Prpf8	0.366109	-0.39239	0.0645293	-6.08079	1.19589e-09	6.95737e-09
Mllt3	0.398896	-0.39235	0.0635697	-6.17196	6.74506e-10	4.01318e-09
Hnrnpc	0.772815	-0.392071	0.0493819	-7.93958	2.02872e-15	1.80491e-14
Ddx3x	0.319831	-0.39128	0.0699282	-5.59545	2.20053e-08	1.15303e-07
Apc	0.197288	-0.390616	0.104342	-3.7436	0.000181404	0.00061488
Hivep3	0.252601	-0.390357	0.0994968	-3.92331	8.73406e-05	0.000310472
Rprd2	0.289009	-0.390181	0.0740924	-5.26614	1.39322e-07	6.72092e-07
Srebf2	0.291001	-0.390179	0.0744322	-5.24208	1.58777e-07	7.62065e-07
Nr2c2	0.234163	-0.389214	0.089405	-4.35338	1.34054e-05	5.19349e-05
Emsy	0.243169	-0.389168	0.0881694	-4.41387	1.01541e-05	3.99922e-05
Sec24a	0.145293	-0.388422	0.137476	-2.82539	0.00472233	0.0124615
Slc2a3	0.168676	-0.388305	0.122246	-3.17642	0.00149104	0.00430341
Hnrnpr	0.520283	-0.388025	0.0584023	-6.64401	3.05262e-11	2.0189e-10
Cab39	0.436779	-0.387833	0.0616664	-6.28921	3.1908e-10	1.95387e-09
Zcchc7	0.776947	-0.387679	0.0486486	-7.96897	1.60003e-15	1.43972e-14
Mir142hg	0.181774	-0.387012	0.116635	-3.31814	0.000906185	0.00272487
Xpo6	0.216274	-0.386855	0.0950248	-4.0711	4.67915e-05	0.000172004
Tpp2	0.47346	-0.386258	0.0599803	-6.43975	1.19674e-10	7.54648e-10
Cbx1	0.550322	-0.384806	0.0577677	-6.66128	2.7146e-11	1.80289e-10
Rsbn1l	0.527509	-0.384333	0.0579616	-6.63082	3.33828e-11	2.19558e-10
Sod1	0.477969	-0.38319	0.0598878	-6.39846	1.56954e-10	9.79308e-10
Zfp148	0.351675	-0.382487	0.0660856	-5.78776	7.13316e-09	3.85256e-08
Laptm4a	0.343987	-0.381354	0.065262	-5.84342	5.11384e-09	2.80021e-08
Snrnp70	0.852561	-0.381046	0.0465693	-8.18232	2.78421e-16	2.6144e-15
Nrp1	0.215289	-0.380714	0.107144	-3.55331	0.000380422	0.00123306
Sec61a1	0.248891	-0.380565	0.0843894	-4.50964	6.49385e-06	2.60523e-05
Fnbp1	0.499851	-0.380528	0.0593604	-6.41047	1.45073e-10	9.0997e-10
Tnfrsf1b	0.181378	-0.379659	0.122088	-3.1097	0.00187275	0.00531221
Arfgef1	0.292815	-0.379113	0.0747131	-5.07425	3.89023e-07	1.78237e-06
Slc44a2	0.303495	-0.379063	0.0721392	-5.25461	1.4834e-07	7.14141e-07
Itch	0.316154	-0.379003	0.0700954	-5.40697	6.41015e-08	3.22343e-07
Sesn3	0.442393	-0.37859	0.0614755	-6.15839	7.3487e-10	4.36139e-09
Larp4b	0.257654	-0.378067	0.0823987	-4.58826	4.46947e-06	1.82709e-05
mt-Nd5	1.58726	-0.377515	0.0338294	-11.1594	6.44502e-29	1.34045e-27
Senp7	0.33053	-0.376491	0.0681136	-5.52739	3.25033e-08	1.68081e-07
Dcaf17	0.133082	-0.376205	0.152208	-2.47166	0.0134488	0.032193
Dgka	0.646247	-0.375994	0.0536276	-7.0112	2.3629e-12	1.7159e-11
Xpr1	0.202102	-0.375865	0.102403	-3.67045	0.000242125	0.000809702
Dicer1	0.214325	-0.375811	0.0964559	-3.89619	9.77171e-05	0.000344773
Helz	0.241929	-0.375673	0.0872368	-4.30636	1.65964e-05	6.34679e-05
Ep400	0.271604	-0.375535	0.0768994	-4.88346	1.0424e-06	4.573e-06
Eif4g1	0.333984	-0.375266	0.0668162	-5.61639	1.9499e-08	1.02624e-07
Arhgef12	0.129952	-0.374992	0.151147	-2.48097	0.0131026	0.0314596
Glcci1	0.207582	-0.374618	0.105319	-3.55698	0.000375141	0.0012176
Gm20559	0.189055	-0.373475	0.108939	-3.42829	0.0006074	0.00190118
Cpsf6	0.334527	-0.372791	0.0669403	-5.56901	2.56193e-08	1.33472e-07
Nktr	0.694493	-0.371892	0.0517394	-7.18779	6.58472e-13	4.98798e-12
Dennd1b	0.293924	-0.37175	0.0727386	-5.11076	3.20871e-07	1.48301e-06
Abhd2	0.187608	-0.371037	0.11275	-3.2908	0.000999044	0.00298142
Prkacb	0.411365	-0.370605	0.0627373	-5.90724	3.47883e-09	1.92492e-08
Dnajc5	0.2837	-0.370573	0.0754465	-4.91174	9.02727e-07	4.00992e-06
Mecp2	0.234096	-0.369569	0.088877	-4.15821	3.20757e-05	0.000119484
Xrn1	0.302865	-0.369241	0.0723108	-5.1063	3.28531e-07	1.51399e-06
Trim56	0.162786	-0.368697	0.12404	-2.97241	0.00295469	0.00804313
Kbtbd11	0.4724	-0.368613	0.0629248	-5.85798	4.68523e-09	2.57145e-08
Gls	0.536185	-0.368558	0.0578895	-6.36657	1.93296e-10	1.19662e-09
Atf2	0.20368	-0.368497	0.102412	-3.59818	0.000320447	0.0010516
Tm9sf3	0.612392	-0.366753	0.0551991	-6.64419	3.04893e-11	2.0189e-10
Taok1	0.195432	-0.366086	0.105683	-3.46399	0.000532218	0.00168589
Tgfbr1	0.157233	-0.365046	0.132379	-2.75758	0.00582304	0.0150973
Rbm25	0.922798	-0.363981	0.044724	-8.13838	4.00608e-16	3.72486e-15
Pcbp1	0.694351	-0.36336	0.0521441	-6.96838	3.2061e-12	2.29311e-11
Polr2l	0.2639	-0.363339	0.0792158	-4.5867	4.50299e-06	1.83762e-05
Spen	0.20244	-0.362372	0.105815	-3.42459	0.000615718	0.00192595
Ncbp3	0.22532	-0.362268	0.0932047	-3.88679	0.000101577	0.0003572
Myc	0.175421	-0.361288	0.128777	-2.80552	0.00502347	0.0131901
Wls	0.214661	-0.361089	0.101391	-3.56135	0.000368955	0.00119917
Cnot6	0.254527	-0.360903	0.0829447	-4.35113	1.35435e-05	5.23416e-05
Slfn5	0.303205	-0.360659	0.0773269	-4.66408	3.10006e-06	1.29749e-05
Sdha	0.347231	-0.360479	0.0655274	-5.50119	3.77237e-08	1.93809e-07
Wdr83os	0.389229	-0.360425	0.0633401	-5.69031	1.26811e-08	6.75662e-08
Prrc2a	0.267385	-0.359606	0.079	-4.55198	5.31446e-06	2.15579e-05
Hectd1	0.495503	-0.358892	0.0590223	-6.08062	1.19722e-09	6.95737e-09
Tnpo1	0.195113	-0.358733	0.105445	-3.40208	0.000668743	0.00206996
Cflar	0.424658	-0.358298	0.0621326	-5.76667	8.08535e-09	4.3569e-08
Rad21	0.356776	-0.358005	0.0669711	-5.34566	9.00899e-08	4.4362e-07
Cd27	0.89903	-0.357392	0.0452413	-7.89968	2.79626e-15	2.46925e-14
Aak1	0.287945	-0.35704	0.0733393	-4.86833	1.12543e-06	4.92322e-06
Zmiz1	0.311127	-0.356953	0.072379	-4.93172	8.15076e-07	3.63602e-06
G3bp1	0.611604	-0.355008	0.0555303	-6.39305	1.62606e-10	1.01325e-09
Tcerg1	0.232775	-0.354875	0.0901175	-3.93791	8.21946e-05	0.000293278
Zmynd11	0.264188	-0.354701	0.0811679	-4.36997	1.24265e-05	4.83398e-05
Mcmbp	0.299326	-0.354556	0.071912	-4.93042	8.20539e-07	3.65695e-06
Caprin1	0.51964	-0.354045	0.0583405	-6.0686	1.29028e-09	7.44346e-09
Map4k2	0.186951	-0.353857	0.110716	-3.19607	0.00139312	0.00403553
Phf20l1	0.654571	-0.35369	0.0532842	-6.63781	3.18386e-11	2.09984e-10
Ssbp2	0.244919	-0.353561	0.0883711	-4.00086	6.31128e-05	0.000227763
Zbtb37	0.119744	-0.35295	0.164211	-2.14937	0.0316054	0.0689242
Tmc6	0.201166	-0.352558	0.103656	-3.40122	0.000670851	0.00207513
Ppp1r12a	0.530189	-0.351671	0.0583752	-6.02433	1.69814e-09	9.71363e-09
Mdn1	0.214312	-0.351265	0.0980802	-3.5814	0.000341757	0.00111766
Galnt1	0.317622	-0.350783	0.0708006	-4.95452	7.251e-07	3.24074e-06
Kcnn4	0.370641	-0.350375	0.0647943	-5.40749	6.39146e-08	3.21744e-07
Dcaf7	0.172154	-0.350251	0.117085	-2.99143	0.00277674	0.0076079
Cd226	0.281745	-0.349709	0.0809504	-4.32004	1.56e-05	5.99473e-05
Rbl2	0.363213	-0.349368	0.0668826	-5.2236	1.75473e-07	8.34598e-07
AW112010	1.68301	-0.34924	0.033181	-10.5253	6.60458e-26	1.1774e-24
Golga4	0.183144	-0.348958	0.113132	-3.08452	0.00203884	0.00574461
Papola	0.479784	-0.3486	0.0596905	-5.84012	5.21622e-09	2.84641e-08
Nfatc3	0.335639	-0.348173	0.0667715	-5.21439	1.84423e-07	8.76285e-07
AI467606	0.160469	-0.347853	0.126715	-2.74516	0.00604819	0.0156042
Trim12c	0.246042	-0.347425	0.0854566	-4.06552	4.79262e-05	0.000176039
Sipa1l1	0.248264	-0.347408	0.0844194	-4.11527	3.8673e-05	0.000143048
Ppig	0.565268	-0.347404	0.0571496	-6.07885	1.21047e-09	7.01717e-09
Dtx3l	0.279471	-0.347267	0.0777905	-4.46413	8.03942e-06	3.19823e-05
Psap	0.434535	-0.347227	0.0677621	-5.1242	2.98806e-07	1.39052e-06
Gimap7	0.788174	-0.345712	0.0495313	-6.97967	2.9588e-12	2.11943e-11
Jmjd1c	0.464957	-0.3455	0.0607486	-5.68737	1.29014e-08	6.86626e-08
Ubash3a	0.243871	-0.344987	0.0857925	-4.02118	5.79075e-05	0.000210581
Ankhd1	0.251473	-0.344943	0.08257	-4.17759	2.94616e-05	0.000109833
Cd6	0.574741	-0.343532	0.057195	-6.00632	1.89776e-09	1.07775e-08
Cnot4	0.30442	-0.343474	0.0715438	-4.80089	1.57964e-06	6.8283e-06
BE692007	0.533458	-0.343059	0.0609393	-5.62951	1.80719e-08	9.5219e-08
4932438A13Rik	0.525785	-0.342153	0.058404	-5.85838	4.67397e-09	2.56825e-08
Tut7	0.426993	-0.342123	0.061997	-5.51838	3.42141e-08	1.76543e-07
Pik3cd	0.355762	-0.342063	0.0659928	-5.18333	2.17958e-07	1.02841e-06
Ptprc	2.18886	-0.341907	0.028738	-11.8974	1.22107e-32	2.95424e-31
Cdk19	0.212019	-0.341461	0.0985726	-3.46405	0.000532102	0.00168589
Cnot1	0.379168	-0.340589	0.0633357	-5.37752	7.55183e-08	3.76955e-07
Arf3	0.236858	-0.340116	0.0892847	-3.80934	0.00013934	0.000480197
Msl2	0.26568	-0.339963	0.0803653	-4.23022	2.3346e-05	8.75846e-05
Cyth4	0.296776	-0.339832	0.0738873	-4.59933	4.23851e-06	1.74168e-05
Prrc2c	1.27775	-0.339157	0.0378167	-8.96844	3.00744e-19	3.41998e-18
U2af2	0.390273	-0.338303	0.06292	-5.37672	7.58565e-08	3.78246e-07
Wtap	0.39939	-0.338042	0.0629196	-5.3726	7.76082e-08	3.86168e-07
Med15	0.203811	-0.337822	0.102161	-3.30677	0.000943797	0.00283259
Rpn1	0.267095	-0.337546	0.079265	-4.25845	2.05848e-05	7.78414e-05
Zfp106	0.344132	-0.337199	0.067261	-5.01329	5.35062e-07	2.41875e-06
Zfp445	0.212608	-0.336543	0.096532	-3.48634	0.000489681	0.00156158
Lta4h	0.250133	-0.336382	0.0842107	-3.99453	6.48222e-05	0.000233577
Gm28112	0.164288	-0.335561	0.129898	-2.58328	0.00978667	0.0241585
Impact	0.17039	-0.33552	0.122873	-2.73063	0.00632139	0.0162384
Shisa5	1.97808	-0.335388	0.0303009	-11.0686	1.78196e-28	3.59577e-27
N4bp2l2	0.572898	-0.334601	0.056503	-5.92183	3.18378e-09	1.77409e-08
Nt5e	0.132651	-0.334473	0.157807	-2.1195	0.0340479	0.0734554
Pura	0.452156	-0.333451	0.0609019	-5.4752	4.37008e-08	2.23548e-07
Ccar1	0.346934	-0.333436	0.0658801	-5.06126	4.16485e-07	1.90084e-06
Znrf2	0.402962	-0.332817	0.0631149	-5.27319	1.34076e-07	6.48101e-07
Cltc	0.418746	-0.33226	0.0622991	-5.3333	9.64443e-08	4.73926e-07
Vps54	0.15747	-0.331908	0.132834	-2.49866	0.0124663	0.030084
Rasa2	0.277741	-0.331325	0.0764385	-4.33453	1.46073e-05	5.61784e-05
Irgm1	0.190619	-0.330525	0.113828	-2.90372	0.00368757	0.00986821
Relch	0.226733	-0.330347	0.0918922	-3.59494	0.000324462	0.0010633
Thy1	0.647819	-0.330207	0.0543169	-6.07927	1.2073e-09	7.00737e-09
B4galt1	0.277811	-0.330097	0.0779436	-4.23507	2.28479e-05	8.59197e-05
Tia1	0.286931	-0.330055	0.0747143	-4.41756	9.98202e-06	3.93472e-05
Tut4	0.588825	-0.329375	0.0560351	-5.87801	4.15226e-09	2.28422e-08
Cd5	0.75129	-0.329252	0.0499541	-6.59109	4.36623e-11	2.86372e-10
Far1	0.219488	-0.329167	0.0956	-3.44317	0.000574942	0.00180794
Calr	0.817896	-0.329082	0.0479973	-6.85626	7.06854e-12	4.94381e-11
Tbl1xr1	0.270423	-0.328906	0.0777336	-4.23119	2.32454e-05	8.72761e-05
Tmc8	0.132807	-0.327119	0.149052	-2.19467	0.0281872	0.0624889
Psd4	0.195703	-0.326808	0.103217	-3.16624	0.00154423	0.00444342
Kpna4	0.471023	-0.326147	0.0600925	-5.42743	5.71728e-08	2.89342e-07
Dtx1	0.365225	-0.326106	0.0702274	-4.64358	3.42425e-06	1.42312e-05
Sorl1	0.230797	-0.325409	0.0933835	-3.48465	0.000492783	0.00157042
Cd81	0.378911	-0.325132	0.0720917	-4.50997	6.48362e-06	2.60333e-05
Pcmtd2	0.19426	-0.324352	0.103316	-3.13941	0.00169288	0.00483884
Irf1	0.511621	-0.32404	0.0616935	-5.25241	1.50122e-07	7.21988e-07
Rsf1	0.338247	-0.32369	0.0666433	-4.85705	1.19145e-06	5.20724e-06
C2cd5	0.167843	-0.323265	0.121026	-2.67103	0.00756182	0.0191652
H2-Q6	0.187789	-0.323167	0.109858	-2.94169	0.0032643	0.0087885
Twf2	0.385004	-0.322304	0.0635151	-5.07445	3.88619e-07	1.78224e-06
Zmym2	0.16888	-0.322027	0.119182	-2.70198	0.00689273	0.0175917
Ccny	0.225903	-0.321753	0.0892427	-3.60537	0.00031171	0.00102577
Cpsf3	0.187682	-0.320721	0.107932	-2.9715	0.00296351	0.00806252
Asxl1	0.227312	-0.320531	0.0910559	-3.52015	0.000431298	0.00138753
Maz	0.285672	-0.320257	0.0741468	-4.31923	1.56573e-05	6.01191e-05
Mat2a	0.459047	-0.319834	0.0616884	-5.18466	2.16405e-07	1.02312e-06
Otud4	0.172585	-0.319561	0.117864	-2.71127	0.00670255	0.0171432
Sgpp1	0.193275	-0.319463	0.106495	-2.9998	0.00270153	0.00742646
Arih1	0.287704	-0.318996	0.0748999	-4.25896	2.05378e-05	7.77256e-05
Khsrp	0.2165	-0.318143	0.0930634	-3.41856	0.000629528	0.00196525
Bcor	0.243211	-0.317995	0.0909913	-3.49478	0.000474449	0.00151504
Prpf39	0.266296	-0.317865	0.0791466	-4.01616	5.9154e-05	0.000214292
Oga	0.298166	-0.317721	0.0727504	-4.36728	1.25802e-05	4.88979e-05
Susd6	0.333489	-0.317559	0.0674713	-4.70658	2.51909e-06	1.06372e-05
Arhgap9	0.38663	-0.317357	0.0636692	-4.98446	6.21346e-07	2.79282e-06
Top2b	0.622273	-0.317275	0.0547763	-5.79219	6.94743e-09	3.75652e-08
Plec	0.258431	-0.316689	0.0821043	-3.85716	0.000114713	0.000398804
Sp110	0.481466	-0.316429	0.0596964	-5.30064	1.15399e-07	5.61252e-07
Pkn1	0.313063	-0.316426	0.0683891	-4.62685	3.71269e-06	1.5376e-05
Ppp1r9b	0.157428	-0.31595	0.128966	-2.44987	0.0142908	0.0340026
Adnp	0.292392	-0.315298	0.0738602	-4.26884	1.96489e-05	7.44209e-05
Mitd1	0.395617	-0.314881	0.0659037	-4.7779	1.77137e-06	7.60855e-06
Diaph1	0.46666	-0.313859	0.0603376	-5.20171	1.97458e-07	9.36346e-07
Reep3	0.262071	-0.313002	0.083788	-3.73564	0.000187237	0.000632601
Spcs3	0.273256	-0.312954	0.0774994	-4.03815	5.38751e-05	0.000197278
Atxn2l	0.336434	-0.312604	0.0662348	-4.71963	2.36273e-06	1.00036e-05
Sh3kbp1	0.692044	-0.312193	0.0518366	-6.02264	1.7159e-09	9.80338e-09
Hnrnpll	0.209451	-0.312035	0.101581	-3.07178	0.00212786	0.00596355
Cnot6l	0.518869	-0.311867	0.0587848	-5.30523	1.1253e-07	5.48991e-07
Il2rg	1.0456	-0.311225	0.0418488	-7.4369	1.03078e-13	8.27067e-13
Treml2	0.135882	-0.311147	0.149652	-2.07914	0.0376049	0.0799294
Rnf44	0.181708	-0.310932	0.112659	-2.75994	0.00578127	0.0150136
Myh9	1.02061	-0.31036	0.0423976	-7.32024	2.47523e-13	1.92735e-12
Armc8	0.13396	-0.309935	0.146384	-2.11728	0.0342362	0.0738282
Cd48	0.560214	-0.309724	0.0577605	-5.36221	8.2208e-08	4.07772e-07
Oxr1	0.204057	-0.309593	0.103143	-3.00158	0.00268578	0.00739061
Cdc42se2	0.556547	-0.309237	0.0573041	-5.39641	6.79861e-08	3.39715e-07
Krit1	0.461106	-0.307606	0.0608976	-5.0512	4.39048e-07	1.99997e-06
Ifi47	0.53173	-0.306275	0.0594559	-5.1513	2.58684e-07	1.21574e-06
Tmem87a	0.177013	-0.306043	0.114677	-2.66873	0.00761375	0.0192865
Ttc14	0.558852	-0.306022	0.0570417	-5.36488	8.10026e-08	4.02636e-07
Ralbp1	0.472922	-0.3059	0.0604605	-5.0595	4.20354e-07	1.91665e-06
Ppp4c	0.37265	-0.305144	0.063625	-4.79599	1.61876e-06	6.98469e-06
St8sia6	0.187791	-0.304742	0.113698	-2.68027	0.00735631	0.0187044
Fermt3	0.538305	-0.304693	0.0580162	-5.25185	1.50577e-07	7.23441e-07
Eif4a2	0.607928	-0.304645	0.0550079	-5.5382	3.05605e-08	1.58207e-07
Arhgap15	0.936391	-0.304522	0.0440794	-6.90848	4.89861e-12	3.46188e-11
Capza1	0.758672	-0.30443	0.0495893	-6.13902	8.30329e-10	4.89729e-09
Rb1cc1	0.339783	-0.303976	0.0693474	-4.38338	1.16851e-05	4.57563e-05
Ap1m1	0.203632	-0.303476	0.0999676	-3.03574	0.00239943	0.00665774
Pias1	0.202543	-0.303457	0.102819	-2.95139	0.00316351	0.00855348
Bdp1	0.225791	-0.303351	0.0935199	-3.2437	0.00117987	0.0034708
Cd164	0.495409	-0.302441	0.0595112	-5.08208	3.73315e-07	1.71703e-06
Dnajc10	0.239149	-0.302062	0.0876491	-3.44626	0.0005684	0.00179093
Trp53i11	0.162961	-0.301209	0.125547	-2.39918	0.0164319	0.038517
Lgals9	0.283614	-0.300629	0.0737401	-4.07687	4.56465e-05	0.000167925
Ktn1	0.372095	-0.299025	0.0653244	-4.57754	4.70477e-06	1.91667e-05
Bclaf1	0.642673	-0.298863	0.0536668	-5.56886	2.56416e-08	1.33472e-07
Cd3e	2.11511	-0.298836	0.0292656	-10.2112	1.76732e-24	2.87994e-23
Notch2	0.148841	-0.297589	0.137973	-2.15687	0.0310159	0.0679027
Zc3h7a	0.223408	-0.297221	0.0927317	-3.20518	0.00134979	0.00392681
Rbm26	0.293113	-0.296882	0.073569	-4.03542	5.4505e-05	0.000199124
Dock2	0.837761	-0.296543	0.046868	-6.3272	2.49646e-10	1.53345e-09
Fam168b	0.258777	-0.295822	0.0799337	-3.70084	0.000214887	0.000722691
Elf2	0.411558	-0.295732	0.0619169	-4.77627	1.78579e-06	7.66352e-06
Slc6a6	0.184551	-0.294965	0.11238	-2.62472	0.00867206	0.0217237
Zmiz2	0.211206	-0.294838	0.0960638	-3.06919	0.00214641	0.00600488
Nup210	0.242468	-0.294685	0.0843134	-3.49512	0.000473846	0.00151414
Sp100	0.964352	-0.294637	0.043676	-6.74596	1.5202e-11	1.03426e-10
Eif3a	0.716306	-0.294163	0.0510925	-5.75746	8.53886e-09	4.59085e-08
Socs4	0.174475	-0.293783	0.116607	-2.51942	0.0117547	0.0285704
Clec2i	0.203606	-0.293633	0.105076	-2.79447	0.00519842	0.0136419
Ppp6r3	0.221713	-0.293553	0.0956145	-3.07018	0.00213933	0.00598861
Ctla4	0.59875	-0.293445	0.0628121	-4.6718	2.98575e-06	1.25185e-05
Cdk17	0.275545	-0.293286	0.0785119	-3.73556	0.000187299	0.000632601
Rab3gap1	0.276239	-0.29328	0.0759261	-3.8627	0.000112141	0.000390437
Rpn2	0.327695	-0.293066	0.0669382	-4.37816	1.19684e-05	4.67132e-05
Arid5b	0.44764	-0.292251	0.0643476	-4.54175	5.57885e-06	2.25724e-05
Mob3a	0.275538	-0.292066	0.0777209	-3.75788	0.000171357	0.000584588
Setd2	0.281736	-0.29203	0.075741	-3.85565	0.000115425	0.000400985
Dazap2	0.49426	-0.291646	0.0594446	-4.90619	9.28643e-07	4.11554e-06
Mef2d	0.238864	-0.291005	0.086865	-3.35008	0.000807889	0.00245106
Nfatc1	0.323958	-0.290606	0.073421	-3.95808	7.55554e-05	0.000270607
Snrk	0.223651	-0.289856	0.0943427	-3.07237	0.00212366	0.00595529
Prpf4b	0.913294	-0.289828	0.0448437	-6.46306	1.02608e-10	6.50489e-10
Tmx3	0.251758	-0.289726	0.0843726	-3.43389	0.000594985	0.00186355
Arhgap4	0.276319	-0.289609	0.0766308	-3.77928	0.000157282	0.000538506
Tmpo	0.428949	-0.288735	0.0633395	-4.55853	5.15134e-06	2.095e-05
Cyth1	0.425263	-0.288665	0.0621687	-4.64326	3.42957e-06	1.42408e-05
Arhgef18	0.267586	-0.28841	0.0799373	-3.60795	0.00030862	0.0010163
Fam189b	0.382198	-0.28798	0.064534	-4.46245	8.10262e-06	3.21798e-05
Ythdf3	0.251186	-0.287261	0.085502	-3.3597	0.000780268	0.00237639
Atf7	0.160792	-0.286475	0.126416	-2.26613	0.0234432	0.0531648
Rev3l	0.181039	-0.285155	0.113079	-2.52173	0.0116779	0.0284127
Tmem64	0.208547	-0.285015	0.101064	-2.82015	0.00480012	0.0126456
Med13	0.213406	-0.28377	0.0953024	-2.97758	0.00290536	0.00792704
Ikbke	0.230358	-0.283685	0.0947955	-2.9926	0.00276615	0.00758652
Rbm6	0.262628	-0.282304	0.0799834	-3.52953	0.000416296	0.00134108
Rictor	0.300792	-0.282111	0.0720344	-3.91633	8.99062e-05	0.000318744
Ctss	0.631496	-0.281746	0.0547099	-5.14982	2.60737e-07	1.22417e-06
Dpysl2	0.235683	-0.28123	0.0886794	-3.17131	0.00151752	0.00437185
Grk2	0.535405	-0.280643	0.0583225	-4.81192	1.49486e-06	6.46773e-06
Arl5a	0.242203	-0.279972	0.0919457	-3.04498	0.00232698	0.00647188
Mybbp1a	0.275665	-0.279805	0.0789942	-3.5421	0.000396953	0.00128225
Hnrnpul1	0.399137	-0.279279	0.062409	-4.47497	7.64208e-06	3.05297e-05
Ikzf1	0.638882	-0.279243	0.0538172	-5.18873	2.11738e-07	1.00206e-06
Tuba1b	0.703518	-0.279195	0.0551358	-5.06376	4.11061e-07	1.87789e-06
Hmg20a	0.178257	-0.279024	0.113918	-2.44933	0.0143121	0.0340192
Ogdh	0.310098	-0.278405	0.0701412	-3.96921	7.21107e-05	0.00025866
Erap1	0.193573	-0.277739	0.104588	-2.65556	0.00791774	0.0200245
Lrba	0.19634	-0.277718	0.106766	-2.60119	0.00929016	0.0230891
Srek1	0.219376	-0.277612	0.0905568	-3.06561	0.00217228	0.00606651
Gsk3b	0.52211	-0.2774	0.0588186	-4.7162	2.40293e-06	1.01557e-05
Tespa1	0.61235	-0.27614	0.0551398	-5.00799	5.50019e-07	2.48399e-06
Rpl35	3.21533	-0.276006	0.0237714	-11.6108	3.63024e-31	8.19743e-30
Usp24	0.194123	-0.275272	0.105667	-2.6051	0.00918485	0.0228633
Ccdc50	0.256648	-0.27498	0.0853312	-3.2225	0.00127078	0.00371977
Mysm1	0.328454	-0.274625	0.0704413	-3.89864	9.67346e-05	0.000341815
Cwf19l2	0.361495	-0.274486	0.0663162	-4.13905	3.48739e-05	0.000129501
Zbtb44	0.150652	-0.274257	0.134298	-2.04215	0.0411368	0.0864676
Arid1b	0.188262	-0.272845	0.111504	-2.44695	0.014407	0.0341838
Dpp4	0.213424	-0.272721	0.0976734	-2.79218	0.00523548	0.0137315
Zyg11b	0.17359	-0.271691	0.119296	-2.27746	0.0227587	0.0518107
Hacd3	0.188109	-0.271629	0.113831	-2.38624	0.0170217	0.0397425
Casc3	0.193731	-0.271597	0.102539	-2.64873	0.00807951	0.0203759
Ndrg3	0.194421	-0.271587	0.106637	-2.54684	0.0108704	0.0266808
Syt11	0.216848	-0.271485	0.100496	-2.70144	0.00690403	0.017611
Ubn2	0.218247	-0.271468	0.0918844	-2.95445	0.00313226	0.00847784
Angel2	0.263048	-0.271261	0.0785611	-3.45287	0.000554659	0.00175113
Kdm2a	0.369469	-0.270681	0.0658187	-4.11252	3.9136e-05	0.000144535
Zkscan3	0.177392	-0.270446	0.117026	-2.31099	0.0208336	0.0477491
Wdr26	0.41234	-0.269146	0.0623681	-4.31544	1.59284e-05	6.11103e-05
Nin	0.213031	-0.26904	0.0976309	-2.75569	0.00585687	0.0151684
Eif2s3x	0.230966	-0.268976	0.087847	-3.06187	0.00219962	0.00613565
Sin3a	0.163917	-0.268061	0.122924	-2.18071	0.0292049	0.0644138
Anxa6	0.546081	-0.267909	0.058246	-4.59961	4.23281e-06	1.74085e-05
Hnrnph2	0.273788	-0.26753	0.0763771	-3.50275	0.000460473	0.00147638
Esyt1	0.300231	-0.267417	0.072879	-3.66932	0.000243193	0.000811555
1810026B05Rik	0.732679	-0.266917	0.0500903	-5.32871	9.89103e-08	4.85541e-07
Pglyrp2	0.24722	-0.266425	0.0862143	-3.09026	0.00199978	0.00563791
Uri1	0.290195	-0.266225	0.0737139	-3.61159	0.000304321	0.00100284
Ppp4r3a	0.373924	-0.265876	0.0644521	-4.12517	3.70463e-05	0.000137245
Stim2	0.167473	-0.265585	0.124217	-2.13807	0.0325112	0.0705961
Ewsr1	0.551326	-0.264359	0.0575871	-4.5906	4.41977e-06	1.81146e-05
Cds2	0.184215	-0.263055	0.10941	-2.40431	0.016203	0.0380675
Rassf2	0.192136	-0.263007	0.107669	-2.44274	0.0145764	0.0344917
Atp13a3	0.262836	-0.262669	0.0802088	-3.27481	0.00105732	0.0031395
Zup1	0.336381	-0.262304	0.0674178	-3.89072	9.99465e-05	0.000351853
Grap	0.51849	-0.262231	0.0596811	-4.39387	1.1135e-05	4.37103e-05
Fam117a	0.162856	-0.261925	0.123765	-2.11632	0.0343177	0.0739031
Phf21a	0.165897	-0.261908	0.120276	-2.17757	0.0294383	0.0648984
Ubxn7	0.181307	-0.261835	0.113148	-2.31409	0.0206628	0.0474035
Cs	0.238138	-0.261589	0.0860908	-3.03852	0.0023774	0.00660049
Tnip1	0.239643	-0.261553	0.0876422	-2.98433	0.00284197	0.007772
Smc6	1.49409	-0.261425	0.034818	-7.50832	5.98889e-14	4.87961e-13
Pcm1	0.300041	-0.261267	0.0735514	-3.55217	0.000382062	0.00123753
Brwd1	0.149005	-0.260768	0.13127	-1.9865	0.0469782	0.0969834
Kpnb1	0.233301	-0.260375	0.0880949	-2.95562	0.00312039	0.00845053
Tet3	0.241779	-0.260308	0.0857668	-3.03507	0.00240479	0.00666872
Rpa3	0.254956	-0.260294	0.0822993	-3.16277	0.00156275	0.00448308
Nucb1	0.256993	-0.260254	0.0812996	-3.20117	0.0013687	0.00397451
Rcc2	0.26606	-0.260219	0.0795585	-3.27078	0.00107251	0.00318063
Psmd1	0.224837	-0.259195	0.0901507	-2.87513	0.00403862	0.0107591
Ptger4	0.25547	-0.259019	0.0880167	-2.94284	0.00325211	0.00876721
Rbbp7	0.456669	-0.258856	0.061251	-4.22616	2.37718e-05	8.91113e-05
Ino80d	0.298327	-0.258814	0.0739012	-3.50217	0.000461485	0.00147862
Arhgef6	0.313005	-0.258749	0.0689715	-3.75154	0.00017575	0.000597721
Mycbp2	0.801646	-0.258359	0.0478385	-5.40065	6.63991e-08	3.32135e-07
Ylpm1	0.171313	-0.258211	0.119244	-2.1654	0.0303568	0.0667063
Fbxl14	0.222802	-0.257956	0.0928573	-2.77798	0.00546974	0.0142749
Alkbh5	0.242265	-0.257868	0.0846117	-3.04767	0.00230624	0.00641794
Sh3gl1	0.300462	-0.257579	0.074081	-3.47699	0.000507085	0.00161491
Sf1	0.433484	-0.257366	0.061597	-4.17822	2.938e-05	0.000109615
Kdm6b	0.338634	-0.257366	0.0728586	-3.5324	0.000411806	0.00132752
Senp1	0.157931	-0.257051	0.127767	-2.01188	0.0442331	0.0921588
Swap70	0.208191	-0.256799	0.105307	-2.43858	0.014745	0.0348557
Dync1h1	0.254175	-0.256569	0.0832994	-3.08008	0.00206943	0.00581698
Numa1	0.316683	-0.25627	0.0711183	-3.60344	0.000314037	0.00103271
Ppp2r1a	0.244746	-0.25541	0.0850953	-3.00146	0.00268693	0.00739061
Adcy7	0.246485	-0.255385	0.0836296	-3.05376	0.00225995	0.00629284
Kmt5b	0.259661	-0.255305	0.0823078	-3.10184	0.00192324	0.00544803
Sltm	0.58888	-0.25514	0.0561827	-4.54126	5.59198e-06	2.26063e-05
Ints6	0.190354	-0.254436	0.108519	-2.34461	0.0190468	0.044037
Prkd2	0.170628	-0.253297	0.118149	-2.14389	0.032042	0.0697308
Hps3	0.183487	-0.253229	0.110854	-2.28433	0.022352	0.0510318
Secisbp2l	0.202	-0.253145	0.103745	-2.44008	0.0146841	0.0347293
Ppp1r18	0.761313	-0.252977	0.0494017	-5.12081	3.04229e-07	1.41298e-06
Pdrg1	0.2462	-0.252953	0.0833753	-3.03391	0.00241408	0.00669056
Gm26917	0.374748	-0.252242	0.0684904	-3.68288	0.000230616	0.00077285
Tm9sf2	0.308176	-0.251409	0.0702297	-3.57981	0.000343844	0.00112371
Pik3ca	0.183993	-0.250772	0.113676	-2.20602	0.0273823	0.0610469
Prdm2	0.246583	-0.250465	0.0859323	-2.91468	0.00356056	0.00954988
